# Supplementary material for: Revealing the Specific Regulations of Brassinolide on Tomato Fruit Chilling Injury by Integrated Multi-Omics
Source: Front Nutr. 2021 Dec 3;8:769715. doi: 10.3389/fnut.2021.769715 (PMC8681340; doi:10.3389/fnut.2021.769715)
Supplement: Supplementary file 1 [file Table_1.XLSX]

## Sheet: CK 8 d vs CK 0 d
Compound_ID	Name	all_CK_8d	all_CK_0d	FC	regulation
Com_370_pos	L-Theanine	55963.3	55816.7	1.00263	up
Com_320_pos	beta-Carotene	11400000	1.14467e+07	1.00409	down
Com_375_pos	7-O-Ethylmorroniside	8251	8215	1.00438	up
Com_414_pos	Corylin	2108.67	2119.33	1.00506	down
Com_452_pos	Maltitol	1802.67	1812.67	1.00555	down
Com_371_pos	L-Tryptophan	1.05827e+06	1.05097e+06	1.00695	up
Com_408_pos	4-Nitrophenol	133567	134733	1.00873	down
Com_419_pos	L-Ascorbate	623633	617400	1.0101	up
Com_143_neg	Crotonoside	233200	230613	1.01122	up
Com_275_pos	N-Lauryldiethanolamine	3947.33	3901.33	1.01179	up
Com_397_pos	2'-Deoxycytidine 5'-diphosphate	352400	348267	1.01187	up
Com_224_pos	Trigonelline	2976000	3.01233e+06	1.01221	down
Com_198_neg	LysoPA 18:0 (2n isomer)	2636.33	2668.67	1.01226	down
Com_446_pos	Pipecolic acid	1.85833e+06	1.88113e+06	1.01227	down
Com_240_pos	Nardosinone	5.23133e+06	5163000	1.01324	up
Com_393_pos	N2, N2-Dimethylguanosine	63216.7	64063.3	1.01339	down
Com_456_pos	Epigoitrin	28393.3	28776.7	1.0135	down
Com_282_pos	Topotecan	2729000	2.76633e+06	1.01368	down
Com_316_pos	Betaine	361767	366900	1.01419	down
Com_313_pos	5,6-Dihydro-5-methyluracil	61640	62586.7	1.01536	down
Com_315_pos	Swainsonine	68036.7	69103.3	1.01568	down
Com_415_pos	Muscone	46453.3	45723.3	1.01597	up
Com_403_pos	Reduced glutathione	439400	446467	1.01608	down
Com_91_neg	5-hydroxyhexanoic acid	7989.33	8119.67	1.01631	down
Com_383_pos	Adenosine 5'-Diphosphate	26713.3	27163.3	1.01685	down
Com_443_pos	Benzamidine	432167	439747	1.01754	down
Com_410_pos	Nortanshinone	55286.7	56293.3	1.01821	down
Com_346_pos	Dl-2-Aminooctanoic Acid	27550	28080	1.01924	down
Com_45_neg	Suberic acid	138937	141633	1.01941	down
Com_75_neg	2–furanoic acid	2306700	2.35233e+06	1.01978	down
Com_390_pos	D-Arabitol	1125000	1103100	1.01985	up
Com_329_pos	α-Keto-γ-(methylthio)butyric acid	7.93433e+06	7.77433e+06	1.02058	up
Com_131_neg	N-Acetyl-L-glutamic acid	18910	19341.3	1.02281	down
Com_377_pos	N-Acetyltryptamine	38336.7	39290	1.02487	down
Com_222_pos	trans-3-Indoleacrylic acid	362933	353533	1.02659	up
Com_342_pos	Levistilide A	15720	15263.3	1.02992	up
Com_330_pos	1-Hexadecanol	59350	57586.7	1.03062	up
Com_325_pos	Sinensetin	6416	6224	1.03085	up
Com_417_pos	vasicine	40620	39366.7	1.03184	up
Com_327_pos	Serotonin	267800	276667	1.03311	down
Com_162_neg	4-p-Coumaroylquinic acid	14381.7	14870	1.03396	down
Com_288_pos	Urea	26010	25122.7	1.03532	up
Com_352_pos	Pyridoxamine dihydrochloride	6220.67	6447.67	1.03649	down
Com_179_neg	Vitamin D3	16659.3	17273.3	1.03686	down
Com_150_neg	α-Benzylsuccinic acid	8019	8317.67	1.03724	down
Com_147_neg	Shikimic acid	23036.7	23946.7	1.0395	down
Com_251_pos	(+-)-Baclofen	52510	50500	1.0398	up
Com_247_pos	1-Aminocyclopentanecarboxylate	75856.7	79006.7	1.04153	down
Com_407_pos	3-O-Caffeoylquinic acid methyl ester	2026	2113	1.04294	down
Com_285_pos	trans-2-Hexenal	4.30833e+06	4.11733e+06	1.04639	up
Com_136_neg	4-Hydroxybenzoic acid	5015.67	4786	1.04799	up
Com_411_pos	1-Aminocyclopropanecarboxylic acid	463633	442333	1.04815	up
Com_399_pos	Butylphthalide	6976.67	7315	1.04849	down
Com_235_pos	5-O-Caffeoylshikimic acid	11668.3	12234.7	1.04854	down
Com_277_pos	Neocryptotanshinone	31000	32520	1.04903	down
Com_21_neg	D-Glucose	103230	108357	1.04966	down
Com_400_pos	N-Caffeoyl agmatine	2057.33	2160.67	1.05023	down
Com_41_neg	Morin	80716.7	84906.7	1.05191	down
Com_386_pos	Przewaquinone A	34526.7	32770	1.05361	up
Com_429_pos	dUDP	363967	345133	1.05457	up
Com_139_neg	Dihydrodehydrodiconiferyl Alcohol	1389.67	1317.67	1.05464	up
Com_418_pos	L-Alanine	156767	165413	1.05516	down
Com_216_pos	Xanthine	6503.33	6871	1.05654	down
Com_284_pos	Nicotinate ribonucleoside	24290	22986.7	1.0567	up
Com_2_neg	Mevalonic acid	133403	126130	1.05767	up
Com_372_pos	L-Pipecolate	1.81267e+06	1.91933e+06	1.05885	down
Com_194_neg	3-Dehydroshikimic acid	253200	268200	1.05924	down
Com_227_pos	Panaxydol	10586.7	9969.33	1.06192	up
Com_90_neg	2-Deoxyribose 5'-phosphate	17270	18350	1.06254	down
Com_423_pos	D-Glutamine	30450000	3.24167e+07	1.06459	down
Com_180_neg	2-Oxoadipic acid	17110	16070	1.06472	up
Com_334_pos	Ethyl ferulate	92176.7	98146.7	1.06477	down
Com_233_pos	Biotin	60576.7	64503.3	1.06482	down
Com_445_pos	p-Nitroaniline	7560	8052.33	1.06512	down
Com_157_neg	Methylglutaric acid	6379.67	5986.33	1.06571	up
Com_246_pos	14-Methylhexadecanoic Acid	14740	13830	1.0658	up
Com_161_neg	3-Methyl-2-Oxobutanoic Acid	2275	2134	1.06607	up
Com_367_pos	Lipoamide	9354.67	9973.33	1.06613	down
Com_264_pos	Histamine	42910	40206.7	1.06724	up
Com_422_pos	Pantothenate	34266.7	32106.7	1.06728	up
Com_340_pos	L-Glutamate	3846000	4.10533e+06	1.06743	down
Com_451_pos	Tomatidine	10048.7	10727.7	1.06757	down
Com_305_pos	Neotuberostemonine	2.46733e+07	26400000	1.06998	down
Com_412_pos	L-Phenylalanine	1.72733e+07	18496000	1.07078	down
Com_84_neg	D-Glucose 1-phosphate	138447	129087	1.07251	up
Com_92_neg	Demethoxycurcumin	3072.33	3295.33	1.07258	down
Com_96_neg	D-Glucuronic acid	257393	239967	1.07262	up
Com_70_neg	D-Xylulose	47430	44200	1.07308	up
Com_317_pos	10-Formyl-THF	4824.33	5177	1.0731	down
Com_38_neg	Pyrroloquinoline quinone	172467	160633	1.07367	up
Com_378_pos	N-Acetylputrescine	12104	11273.3	1.07368	up
Com_360_pos	Aristolone	13576	12640	1.07405	up
Com_132_neg	Citraconic Acid	439357	407933	1.07703	up
Com_427_pos	Cys-Gly	19055.3	17673.3	1.0782	up
Com_338_pos	Cholesterol	144233	155833	1.08043	down
Com_49_neg	Isocitrate	4.22667e+06	4.57433e+06	1.08226	down
Com_50_neg	GA7-1	12236.7	11305.7	1.08235	up
Com_421_pos	D-Proline	390267	423667	1.08558	down
Com_243_pos	beta-Nicotinamide mononucleotide	16282.7	17706.7	1.08745	down
Com_52_neg	Benzoic acid	58803.3	64030	1.08888	down
Com_66_neg	Dulcitol	3209	2940.67	1.09125	up
Com_272_pos	Nα-Acetyl-L-Arginine	37850	34676.7	1.09151	up
Com_359_pos	Artemisinin	66213.3	72280	1.09162	down
Com_287_pos	D-Glucono-1,5-lactone	81283.3	74246.7	1.09477	up
Com_183_neg	Glucarate O-Phosphoric acid	22780	20781	1.09619	up
Com_416_pos	L-Asparagine	1861000	1.69333e+06	1.09902	up
Com_301_pos	Guanosine	24066.7	21826.7	1.10263	up
Com_326_pos	Sildenafil	14953.3	13546.7	1.10384	up
Com_225_pos	N', N''-DiFeruloylagamtine-N-arabinoside	1125.67	1018	1.10576	up
Com_405_pos	DL-Pipecolinic acid	6631000	7.33867e+06	1.10672	down
Com_253_pos	(-)-N-[3',4'-Dihydroxy-(E)-cinnamoyl]-L-glutamic acid	35260	39073.3	1.10815	down
Com_256_pos	Spermine	4031	4471	1.10915	down
Com_265_pos	Ferulic Acid	160300	144513	1.10924	up
Com_463_pos	delta-Aminolevulinic acid hydrochloride	29600	32840.7	1.10948	down
Com_172_neg	Trifolirhizin +HCOOH	4240.33	4706.33	1.1099	down
Com_294_pos	gamma-Aminobutyric acid	1.18407e+06	1.06603e+06	1.11072	up
Com_102_neg	D-Malic acid	2.05633e+07	18510000	1.11093	up
Com_248_pos	Taurocholic acid sodium salt hydrate	26603.3	23940	1.11125	up
Com_374_pos	Inosine-5'-monophosphate	76786.7	69050	1.11204	up
Com_42_neg	Ononin	4148.67	3730	1.11224	up
Com_280_pos	ANGELOL-K	1043000	1.16047e+06	1.11262	down
Com_273_pos	O-Acetylserine	5.13133e+06	5.71767e+06	1.11427	down
Com_395_pos	2'-Deoxyadenosine 5'-monophosphate	3494.67	3135.33	1.11461	up
Com_130_neg	9,10-EODE	63673.3	71000	1.11507	down
Com_29_neg	Maslinic acid	33166.7	37006.7	1.11578	down
Com_153_neg	D-sedoheptulose-1-7-phosphate	69336.7	77386.7	1.1161	down
Com_404_pos	Gramine	7997.67	7165.67	1.11611	up
Com_385_pos	Adenosine O-ribose	1952.33	1748.67	1.11647	up
Com_86_neg	13-HOTrE??	49250	44033.3	1.11847	up
Com_328_pos	Viscumamide	8437	7540.33	1.11892	up
Com_310_pos	9-Hydroxy-(10E,12Z,15Z)-octadecatrienoic acid	2387	2671	1.11898	down
Com_244_pos	beta-Nicotyrine	33336.7	29786.7	1.11918	up
Com_95_neg	D-Glutamic acid	12555.7	11208.7	1.12017	up
Com_336_pos	Chlorogenic Acid	94276.7	105910	1.1234	down
Com_344_pos	D-Norvaline	1.62167e+06	1.82193e+06	1.12349	down
Com_209_neg	Allysine	7587	8526.33	1.12381	down
Com_259_pos	Methyl arachidonate	1838	2065.67	1.12387	down
Com_88_neg	9-HpOTrE	5134.33	5772	1.1242	down
Com_119_neg	Orcinol glucosid	37526.7	33376.7	1.12434	up
Com_85_neg	Ptaquiloside	1199.33	1066	1.12508	up
Com_104_neg	Malate	2.42553e+07	27290000	1.12511	down
Com_83_neg	Fructose	2.27467e+06	2560000	1.12544	down
Com_354_pos	Lycoperodine	3014.67	3393.67	1.12572	down
Com_43_neg	L-Tartaric acid	15833.3	17863.3	1.12821	down
Com_82_neg	Oxaloacetate	130787	147667	1.12907	down
Com_220_pos	trans-3-Hydroxy-L-proline	464600	524833	1.12965	down
Com_353_pos	N-p-Coumaroylagmatine	9655.33	10918.7	1.13084	down
Com_347_pos	DL-threo-beta-Methylaspartic acid	10094	8894	1.13492	up
Com_439_pos	4-Acetamidobutyric Acid	37403.3	42523.3	1.13689	down
Com_252_pos	2-Amino-4-hydroxybutyric acid	87346.7	76800	1.13733	up
Com_156_neg	D-Ribulose 5-phosphate	70750	80640	1.13979	down
Com_257_pos	Glu-Glu	5404.33	4728.33	1.14297	up
Com_31_neg	D-2-Hydroxypentanedioic acid	1.08575e+06	949000	1.1441	up
Com_166_neg	4-Hydroxy-2-Oxoglutaric Acid	1022400	1172100	1.14642	down
Com_229_pos	L-Leucine	5.39267e+06	6.18333e+06	1.14662	down
Com_237_pos	6-Hydroxynicotinic acid	15363.3	13380	1.14823	up
Com_274_pos	Sinapic acid	738100	642567	1.14867	up
Com_460_pos	Rhodomyrtone	1.33267e+06	1158800	1.15004	up
Com_36_neg	Nicotinamide-N-oxide	21161	24352.7	1.15083	down
Com_10_neg	Lactobionic acid	6075.67	7017.33	1.15499	down
Com_379_pos	N-Acetylneuraminic acid	31783.3	36796.7	1.15773	down
Com_135_neg	Hydroxycitric acid	1709	1979.67	1.15838	down
Com_242_pos	Polypodine B	25516.7	29580	1.15924	down
Com_115_neg	Parishin E	30700	35613.3	1.16004	down
Com_68_neg	Xanthosine	13212	11389	1.16007	up
Com_12_neg	Kinsenoside	26790	31080	1.16013	down
Com_341_pos	L-Cystine	7231.33	6231	1.16054	up
Com_345_pos	Diosgenin	1.48667e+06	1.28073e+06	1.16079	up
Com_196_neg	Protocatechuic Acid	6638	7706.67	1.16099	down
Com_14_neg	Narirutin	2371	2753.67	1.16139	down
Com_291_pos	O-Phosphocholine	837467	972767	1.16156	down
Com_266_pos	N-(2-Hydroxyethyl)iminodiacetic acid	15866.7	13618.7	1.16507	up
Com_33_neg	2-Isopropylmalic acid	98033.3	83950	1.16776	up
Com_35_neg	Uridine 5'-monophosphate	28256.7	33000	1.16787	down
Com_357_pos	2-Phenylglycine	150480	128800	1.16832	up
Com_219_pos	Proline	262300	224267	1.16959	up
Com_67_neg	D-Sedoheptulose 7-phosphate	117647	100557	1.16995	up
Com_154_neg	8-Gingerol	49026.7	57376.7	1.17032	down
Com_365_pos	Thiamin	90293.7	77070	1.17158	up
Com_250_pos	(-)-Norepinephrine N-hexoside	94126.7	80246.7	1.17297	up
Com_123_neg	Methyl indole-3-acetate	25553.3	21746.7	1.17505	up
Com_318_pos	Tryptamine	25096.7	29503.3	1.17559	down
Com_322_pos	α-Nicotinamide adenine dinucleotide	23876.3	20306.7	1.17579	up
Com_321_pos	Sibutramine	138600	162967	1.17581	down
Com_276_pos	Nobiletin	2202.33	2591.67	1.17678	down
Com_312_pos	Acetylcholine	15733.3	13366.7	1.17706	up
Com_47_neg	L-Saccharopine	289433	341067	1.17839	down
Com_348_pos	Indole-3-Carboxaldehyde	19496.7	16493.3	1.18209	up
Com_311_pos	Acetaminophen	168567	142600	1.18209	up
Com_63_neg	Malic acid	7619400	6.44367e+06	1.18246	up
Com_208_neg	L-Argininosuccinate	33851.7	40030	1.18251	down
Com_134_neg	3-Phenylpropanoic acid	2511	2969.33	1.18253	down
Com_122_neg	2-Deoxy-D-glucose 6-phosphate	990.667	837	1.18359	up
Com_269_pos	Phosphocreatine	240433	284733	1.18425	down
Com_261_pos	Histidine	63340	53383.3	1.18651	up
Com_87_neg	Citramalate	19731.7	23413.3	1.18659	down
Com_217_pos	Allopurinol	5959.33	7073.33	1.18693	down
Com_376_pos	β-Alanine	130177	109657	1.18713	up
Com_109_neg	Phosphoenolpyruvic acid	42436.7	50583.3	1.19197	down
Com_159_neg	Pseudouridine	37400	31293.3	1.19514	up
Com_289_pos	Palmitic acid	7611.33	9187	1.20702	down
Com_113_neg	Flavin Adenine Dinucleotide	22322.7	27056.7	1.21207	down
Com_69_neg	D-Xylose	14190	17266.7	1.21682	down
Com_255_pos	Spermidine derivative	3721	4538	1.21956	down
Com_51_neg	Fumaric Acid	242100	295667	1.22126	down
Com_64_neg	D-Mannose 6-phosphate	336363	410867	1.2215	down
Com_230_pos	L-Isoleucine	2.29933e+06	2816000	1.2247	down
Com_296_pos	L-Ornithine	125730	102643	1.22492	up
Com_177_neg	CMP	35413.3	43513.3	1.22873	down
Com_193_neg	3-Hydroxybutyrate	7743.67	9523.33	1.22982	down
Com_74_neg	Adipic acid	874400	1.08127e+06	1.23658	down
Com_171_neg	Pyruvic Acid	687100	849800	1.23679	down
Com_3_neg	1,6-Anhydro-β-D-Glucopyranose	134700	166800	1.23831	down
Com_17_neg	Homoeriodictyol	95073.3	118100	1.2422	down
Com_430_pos	Quinic acid	37033.3	46020.3	1.24267	down
Com_462_pos	N-Hydroxy-L-tryptophan	10638	13226.7	1.24334	down
Com_424_pos	Melezitose	567867	706567	1.24425	down
Com_254_pos	Sodium Taurocholate	9849	12262.7	1.24507	down
Com_8_neg	Citric acid	9.96167e+07	124100000	1.24578	down
Com_100_neg	5-Oxoproline	4400.67	5494.67	1.2486	down
Com_11_neg	L-3-Phenyllactic Acid	1059.33	1323.33	1.24921	down
Com_260_pos	5-Methoxyindoleacetic acid	17353.3	13882.7	1.25	up
Com_295_pos	δ-Hexanolactone	32780	40980	1.25015	down
Com_221_pos	trans-9-Octadecenoic acid	124647	156167	1.25287	down
Com_103_neg	Aminomalonic acid	183477	229883	1.25293	down
Com_241_pos	Phenethylamine	25243.3	20132	1.25389	up
Com_333_pos	Threonine	67643.3	53930	1.25428	up
Com_355_pos	2-Methyladenosine	283667	356033	1.25511	down
Com_145_neg	2,4-Dihydroxybenzoic Acid	6803.67	8572	1.25991	down
Com_258_pos	D-Glucosamine	82966.7	104703	1.26199	down
Com_55_neg	Lanatoside C	908	719	1.26287	up
Com_332_pos	Tyramine	13961.3	17683.3	1.26659	down
Com_441_pos	6-Aminohexanoic acid	5075.67	6429	1.26663	down
Com_331_pos	L-Homoarginine	8915	11300	1.26753	down
Com_281_pos	8-hydroxy-6,7-dimethoxycoumarin	220133	173503	1.26876	up
Com_323_pos	L-Methionine sulfone	64120	81473.3	1.27064	down
Com_19_neg	Indole-5-carboxylic acid	4805.33	6115	1.27254	down
Com_387_pos	Niacinamide	44330	56430	1.27295	down
Com_437_pos	p-Coumaric acid	79449.7	62173.3	1.27787	up
Com_351_pos	Purine	13190	16901	1.28135	down
Com_392_pos	D-2-Aminobutyric acid	372667	478567	1.28417	down
Com_396_pos	2'-Deoxycytidine 5'-monophosphate	5604	7215.33	1.28753	down
Com_9_neg	Raffinose	74063.3	95373.3	1.28773	down
Com_215_pos	2,6-Diaminooimelic Acid	150650	116900	1.28871	up
Com_278_pos	Nicotinic Acid	121337	156400	1.28898	down
Com_32_neg	2-Methylglutaric Acid	1.28567e+06	995467	1.29152	up
Com_89_neg	Cyclic AMP	4507.33	5838.33	1.2953	down
Com_97_neg	N-Acetylthreonine	13884	17998.3	1.29634	down
Com_111_neg	1-O-beta-D-Glucopyranosyl sinapate	1750.33	1350	1.29654	up
Com_362_pos	Asarinin	16006	20780	1.29826	down
Com_324_pos	S-Methyl-L-cysteine	17893.3	13776.3	1.29885	up
Com_234_pos	N6-Acetyl-L-Lysine	198740	258533	1.30086	down
Com_286_pos	Gentiobiose	31110	40483.3	1.3013	down
Com_206_neg	Sucralose	36830	47930	1.30138	down
Com_195_neg	3-Hydroxy-4-methyl-3-carboxypentanoate	95346.7	124633	1.30716	down
Com_188_neg	Curculigoside	801.667	611.667	1.31063	up
Com_319_pos	Methional	76390	100380	1.31405	down
Com_186_neg	Coumalic acid	7509	9924.33	1.32166	down
Com_94_neg	dGMP	169507	128100	1.32324	up
Com_77_neg	Ribitol	1064.33	799.667	1.33097	up
Com_438_pos	4-Guanidinobutyric acid	121643	162233	1.33368	down
Com_39_neg	Pantothenol	3189.33	2389	1.33501	up
Com_24_neg	Dihydromyricetin	11856	8880	1.33514	up
Com_190_neg	Guanosine 5'-diphosphate	1283	1716.67	1.33801	down
Com_187_neg	Creatine	13680.3	18320	1.33915	down
Com_181_neg	Sinigrin	48480	64930	1.33932	down
Com_117_neg	Palmitaldehyde	6750	5019	1.34489	up
Com_384_pos	Adenosine-3'-monophosphate	875100	645000	1.35674	up
Com_239_pos	8-Oxo-dGMP	6418.33	8713.67	1.35762	down
Com_436_pos	6-Gingerol	145067	106723	1.35928	up
Com_192_neg	Succinic anhydride	90020	122717	1.36322	down
Com_448_pos	L-Valine	55583.3	75970	1.36678	down
Com_238_pos	Nuciferin	11229.7	8163.67	1.37557	up
Com_61_neg	Sebacic acid	13630	18796.7	1.37907	down
Com_13_neg	Naringin	1728.33	2385.33	1.38014	down
Com_307_pos	N-Coumaroyltyramine	6173	8557.33	1.38625	down
Com_358_pos	2-Pyridinecarboxylic acid	129383	179450	1.38696	down
Com_453_pos	Maltotriitol	22783.3	31618.7	1.3878	down
Com_213_pos	1-Methyladenosine	115733	160700	1.38854	down
Com_232_pos	Caffeic Acid	82310	114390	1.38975	down
Com_442_pos	5-Hydroxymethylfurfural	34626.7	48196.7	1.39189	down
Com_138_neg	2,5-Dihydroxybenzoic acid	15009.7	21120	1.40709	down
Com_406_pos	N-(9H-Purin-6-ylcarbamoyl)threonine	12844.7	18110	1.40992	down
Com_364_pos	Threonyl carbamoyl adenosine	11414.3	8077.33	1.41313	up
Com_184_neg	3,7-Di-O-methylquercetin	1442.67	1020.67	1.41346	up
Com_398_pos	2-Hydroxy-6-Aminopurine	169733	119933	1.41523	up
Com_308_pos	5'-Deoxy-5'-(Methylthio)Adenosine	11429.7	8076	1.41526	up
Com_337_pos	Choline	86976.7	124933	1.4364	down
Com_44_neg	L-Arabinose	89070	128567	1.44343	down
Com_78_neg	Allantoin	106440	153780	1.44476	down
Com_203_neg	Pyridoxal 5'-Phosphate	16208.3	11212	1.44562	up
Com_226_pos	N,N-Dimethylformamide	84976.7	122973	1.44714	down
Com_270_pos	Oleic acid	37323.3	54056.7	1.44833	down
Com_267_pos	Esculetin	39825	57770	1.4506	down
Com_60_neg	Abscisic acid	8183.33	5593.33	1.46305	up
Com_127_neg	Adenosine 5'-monophosphate	258200	172667	1.49537	up
Com_434_pos	N-Acetyl-Dl-glutamic acid	65136.7	43456.7	1.49889	up
Com_231_pos	Sclareol Glycol	6405.33	4267.67	1.5009	up
Com_223_pos	Pterostilbene	2915.67	4390.33	1.50577	down
Com_309_pos	5-Methylcytidine	9496.67	14336.7	1.50965	down
Com_212_pos	(-)-Epicatechin	1603	1056.67	1.51703	up
Com_262_pos	L-Homocarnosine	23206.7	15176	1.52917	up
Com_27_neg	Thymidine 5'-diphosphate	4740.67	7264.67	1.53241	down
Com_58_neg	PinoresinolDiglucoside	1168.33	1794.33	1.53581	down
Com_363_pos	Thymidine	54690	84053.3	1.5369	down
Com_155_neg	Α-Hydroxyisobutyric Acid	6603.67	4281	1.54255	up
Com_218_pos	Alantolactone	11395.7	7342.67	1.55198	up
Com_380_pos	Oleamide	2915	4532.67	1.55495	down
Com_433_pos	N8-Acetylspermidine	7267	4658	1.56011	up
Com_1_neg	(E)-3-(4-Hydroxyphenyl)Propenoic Acid (2S)-3-(Β-D-Glucopyranosyloxy)-2-Hydroxypropyl Ester	2065.33	1323.33	1.56071	up
Com_48_neg	3-Hydroxy-3-methyl butyric acid	6674.33	10478.3	1.56994	down
Com_169_neg	Afzelechin	16084	25290	1.57237	down
Com_459_pos	Nicotianamine	825933	1.30333e+06	1.57801	down
Com_59_neg	IsochlorogenicacidC	124517	78413.3	1.58795	up
Com_432_pos	N6-Succinyl Adenosine	9843	6163.67	1.59694	up
Com_148_neg	β-D-glucopyranosyl-caffeic acid	17855	11023.7	1.6197	up
Com_124_neg	L-Homoserine	6792.33	4179.67	1.62509	up
Com_298_pos	LPC(1-acyl 16:0)	829267	509033	1.6291	up
Com_373_pos	iP9G	409200	250233	1.63527	up
Com_201_neg	LysoPA 18:0	1857.33	3047.67	1.64088	down
Com_361_pos	Arabidopyl ketoadipic acid	1070.33	1765	1.64902	down
Com_120_neg	D-Fructose 6-phosphate	370767	614500	1.65738	down
Com_182_neg	Syringic acid O-glucoside	1055	635	1.66142	up
Com_79_neg	phosphoribosyl pyrophosphate	5309.33	8833	1.66367	down
Com_23_neg	Curcumin	30318.3	50813.3	1.67599	down
Com_236_pos	8-Chlro-1-tetrahydronorharmanone	8000	4701	1.70177	up
Com_444_pos	Aucubin	15359	9016.33	1.70346	up
Com_175_neg	Ophiopogonanone C	48422.7	28386.7	1.70582	up
Com_297_pos	LPC(1-acyl 16:1)	12161.3	7103	1.71214	up
Com_93_neg	dGDP	112190	192100	1.71227	down
Com_126_neg	ATP	50903.7	87676.7	1.7224	down
Com_425_pos	Cytosine	36960	21456.7	1.72254	up
Com_106_neg	D-Glucose 6-phosphate	1.40367e+06	2431000	1.73189	down
Com_5_neg	1,5-Anhydro-D-glucitol	3585.33	6228.33	1.73717	down
Com_6_neg	L-Gulonic acid gamma-lactone	1452.33	2535.33	1.7457	down
Com_268_pos	Hordenine	1455100	828867	1.75553	up
Com_292_pos	LPC(1-acyl 18:3)	128987	73216.7	1.76171	up
Com_4_neg	Kaempferitrin	910.667	516.667	1.76258	up
Com_160_neg	Galactinol	21880000	1.24033e+07	1.76404	up
Com_173_neg	Trehalose	1.87573e+07	1.04923e+07	1.78772	up
Com_389_pos	Phosphoric Acid	3348300	6010000	1.79494	down
Com_146_neg	JA-Ile	4492	8161.33	1.81686	down
Com_46_neg	Chlorogenic acid methyl ester	197280	359700	1.8233	down
Com_108_neg	Sucrose	1.67767e+07	9154000	1.83271	up
Com_81_neg	Lactic acid	3276.33	6021	1.83773	down
Com_54_neg	Betulinic acid	361333	196367	1.8401	up
Com_152_neg	D-Erythrose 4-phosphate	25828.7	47543.3	1.84072	down
Com_107_neg	sesamolin	4505.33	8328.33	1.84855	down
Com_409_pos	L-Dihydroorotic acid	821167	1.52887e+06	1.86182	down
Com_128_neg	6-Phosphogluconic acid	7238.67	13503.7	1.86549	down
Com_450_pos	Hypoxanthine-9-β-D-Arabinofuranoside	111920	59890	1.86876	up
Com_420_pos	L-Citrulline	387200	206000	1.87961	up
Com_302_pos	Diethanolamine	106990	56733.3	1.88584	up
Com_457_pos	N-Feruloyltyramine	36526.7	19320	1.89061	up
Com_300_pos	LPC(1-acyl 16:2)	9015	4734.33	1.90418	up
Com_279_pos	Nicotinic acid-hexoside	189497	364867	1.92545	down
Com_263_pos	L-Homocystine	72350	37363.3	1.93639	up
Com_402_pos	Levodopa	9662.33	4976.33	1.94166	up
Com_369_pos	L-Serine	879400	452833	1.94199	up
Com_65_neg	D-Tagatose	16322.3	31790	1.94764	down
Com_388_pos	4-Pyridoxate	62010	31800	1.95	up
Com_30_neg	D-3-Phosphoglyceric acid	58886.7	115000	1.9529	down
Com_165_neg	3-Indoleacrylic acid	2567.67	5051	1.96716	down
Com_176_neg	Notoginsenoside R2	3810	1935	1.96899	up
Com_185_neg	Salicylic acid O-glucoside	2826.33	5621	1.9888	down
Com_37_neg	Polyphyllin Vii	2225.67	4456.33	2.00225	down
Com_141_neg	2-Hydroxyisocaproic Acid	1596.67	3206.33	2.00814	down
Com_455_pos	Uridine	23666.7	11734.3	2.01687	up
Com_149_neg	Uridine 5'-diphosphate	45566.7	92116.7	2.02158	down
Com_381_pos	Adenosine	1070100	526067	2.03415	up
Com_202_neg	Homocysteine	13115.3	27723	2.11379	down
Com_101_neg	Pinocembrin	1054.67	2230	2.11441	down
Com_293_pos	LPC(1-acyl 18:2)	5.17033e+06	2.42667e+06	2.13063	up
Com_283_pos	Tomatidenol	30460	65716.7	2.15747	down
Com_343_pos	D-Methionine	57873.3	126153	2.17982	down
Com_382_pos	Adenine	53830	24566.7	2.19118	up
Com_205_neg	Sulfosalicylic acid	1732	3810.33	2.19996	down
Com_168_neg	Coniferin	3.66267e+07	1.64567e+07	2.22564	up
Com_428_pos	Cytidine	72283.3	32356.7	2.23395	up
Com_73_neg	γ,γ-Dimethylallyl pyrophosphate	36793.3	82993.3	2.25566	down
Com_299_pos	LPC(1-acyl 18:1)	121097	273533	2.2588	down
Com_454_pos	Uracil	55036.7	23736.7	2.31864	up
Com_204_neg	Inosine diphosphate	19749.3	47233.3	2.39164	down
Com_170_neg	4-O-Caffeoylquinic acid	502560	1223700	2.43493	down
Com_199_neg	N-Acetyl-D-Glucosamine	976.667	397.333	2.45805	up
Com_18_neg	Inositol	246133	605067	2.45829	down
Com_200_neg	beta-D-Lactose	3.31367e+06	1332000	2.48774	up
Com_34_neg	Methylophiopogonanone A	6065	2411.33	2.51521	up
Com_349_pos	Pyridoxine	114537	288800	2.52146	down
Com_314_pos	Oxidized glutathione	6531.33	16853.7	2.58043	down
Com_368_pos	Timosaponin Al	40410	104913	2.59622	down
Com_53_neg	Benzoylformic Acid	1394.33	535.333	2.60461	up
Com_271_pos	Sarsasapogenin	31511	84010	2.66605	down
Com_72_neg	N,N-Dimethylglycine	48773.3	134886	2.76557	down
Com_465_pos	Dehydroevodiamine	34344.7	11871	2.89316	up
Com_228_pos	Cleomiscosin C	46173.7	135113	2.9262	down
Com_435_pos	MAG (18:1) isomer2	840	2464	2.93333	down
Com_339_pos	Chrysin 7-O-β-gentiobioside	30339.3	89356.7	2.94524	down
Com_366_pos	(2S,3R)-2-{[{9-[(2R,3R,4S,5R)-3,4-Dihydroxy-5-(hydroxymethyl)tetrahydro-2-furanyl]-9H-purin-6-yl}(methyl)carbamoyl]amino}-3-hydroxybutanoic acid (non-preferred name)	2666.33	887.333	3.00488	up
Com_306_pos	N-Caffeoylagmatine	20332.3	6701.67	3.03392	up
Com_214_pos	1-Methylhistidine	6580.67	20643.3	3.13697	down
Com_98_neg	3-O-Feruloylquinic acid	109463	358767	3.27751	down
Com_431_pos	Pyrrole-2-Carboxylic Acid	12808.3	3801.67	3.36914	up
Com_245_pos	1-Linoleoyl-Rac-Glycerol	2295	8333.33	3.63108	down
Com_461_pos	NG,NG-Dimethyl-L-arginine	5204	1332	3.90691	up
Com_290_pos	Luteolin 7-O-glucoside	1535.67	6291.33	4.09681	down
Com_249_pos	Spermidine	294367	64893.3	4.53616	up
Com_158_neg	Caffeic acid O-glucoside	226467	47470	4.77073	up
Com_178_neg	2,3-Dihydroxybenzoic acid	667.333	3244	4.86114	down
Com_197_neg	Erucic acid	6886000	3.35033e+07	4.86543	down
Com_304_pos	N-Feruloylagmatine	198850	34953.3	5.68901	up
Com_458_pos	Feruloylputrescine	671867	87150	7.70931	up
Com_112_neg	Lonicerin	1729	13410.7	7.75631	down
Com_99_neg	Poncirin	990	8869.33	8.95892	down
Com_105_neg	Kaempferol 3-O-robinobioside (Biorobin)	1436.67	13174.7	9.1703	down
Com_114_neg	Tiliroside	754	9081	12.0438	down
Com_22_neg	D-Galacturonic acid	23794.7	1454	16.365	up
Com_464_pos	Dehydroevodiamine hydrochloride	30358.3	873	34.7747	up

## Sheet: BR 8 d vs CK 0 d
Compound_ID	Name	Class(English)	all_BR_8d_1	all_BR_8d_2	all_BR_8d_3	all_BR_8d	all_CK_0d_1	all_CK_0d_2	all_CK_0d_3	all_CK_0d	FC
Com_128_neg	6-Phosphogluconic acid	Organic oxygen compounds	19280	17320	10670	15756.7	11700	19360	9451	13503.7	1.16684
Com_213_pos	1-Methyladenosine	Nucleotide And Its Derivates	155900	135300	141500	144233	133400	148900	199800	160700	0.897532
Com_349_pos	Pyridoxine	Vitamins	246400	221200	195400	221000	312300	334100	220000	288800	0.765235
Com_47_neg	L-Saccharopine	Amino Acid And Its Derivatives	353400	436500	435900	408600	253200	483800	286200	341067	1.19801
Com_100_neg	5-Oxoproline	Amino Acid And Its Derivatives	3993	2002	20410	8801.67	3197	1994	11293	5494.67	1.60186
Com_101_neg	Pinocembrin	Flavanone	391	789	2346	1175.33	3534	1979	1177	2230	0.527055
Com_102_neg	D-Malic acid	Tca Cycle	27650000	23510000	25960000	2.57067e+07	15650000	25100000	14780000	18510000	1.3888
Com_103_neg	Aminomalonic acid	Organic Acid And Its Derivatives	294100	207900	281900	261300	180700	424700	84250	229883	1.13666
Com_104_neg	Malate	Tca Cycle	50420000	35680000	47630000	4.45767e+07	22490000	42170000	17210000	27290000	1.63344
Com_105_neg	Kaempferol 3-O-robinobioside (Biorobin)	Flavonol	1264	2126	285	1225	987	837	37700	13174.7	0.0929815
Com_106_neg	D-Glucose 6-phosphate	Carbohydrates	1246000	1322000	991500	1186500	2786000	2109000	2398000	2431000	0.488071
Com_107_neg	sesamolin	Others	9126	6101	4388	6538.33	9512	8484	6989	8328.33	0.785071
Com_108_neg	Sucrose	Carbohydrates	9967000	16580000	13400000	1.33157e+07	9601000	9128000	8733000	9154000	1.45463
Com_109_neg	Phosphoenolpyruvic acid	Organic Acid And Its Derivatives	40670	52890	31660	41740	54070	58460	39220	50583.3	0.825173
Com_10_neg	Lactobionic acid	Carbohydrates	7991	4790	3767	5516	3277	9090	8685	7017.33	0.786054
Com_111_neg	1-O-beta-D-Glucopyranosyl sinapate	Hydroxycinnamoyl derivatives	1968	1313	479	1253.33	1069	1549	1432	1350	0.928395
Com_112_neg	Lonicerin	Flavonoids	1376	747	5412	2511.67	752	250	39230	13410.7	0.187289
Com_113_neg	Flavin Adenine Dinucleotide	Nucleotide And Its Derivates	18750	32210	15910	22290	31310	36640	13220	27056.7	0.823827
Com_114_neg	Tiliroside	Flavonoids	875	252	251	459.333	505	498	26240	9081	0.0505818
Com_115_neg	Parishin E	Phenols	36870	30410	30320	32533.3	33380	34940	38520	35613.3	0.913516
Com_117_neg	Palmitaldehyde	Organic Acid And Its Derivatives	1854	12630	2659	5714.33	2801	8792	3464	5019	1.13854
Com_119_neg	Orcinol glucosid	Phenols	33160	32830	31880	32623.3	35580	34790	29760	33376.7	0.977429
Com_11_neg	L-3-Phenyllactic Acid	Organic Acid And Its Derivatives	2775	1567	1591	1977.67	793	2777	400	1323.33	1.49446
Com_120_neg	D-Fructose 6-phosphate	Carbohydrates	457200	419400	420100	432233	598100	884500	360900	614500	0.70339
Com_122_neg	2-Deoxy-D-glucose 6-phosphate	Nucleotide And Its Derivates	396	1456	1028	960	400	954	1157	837	1.14695
Com_123_neg	Methyl indole-3-acetate	Phytohormones	33040	21110	20290	24813.3	19130	26140	19970	21746.7	1.14102
Com_124_neg	L-Homoserine	Amino Acid And Its Derivatives	7183	1996	5183	4787.33	5356	4390	2793	4179.67	1.14539
Com_126_neg	ATP	Nucleotide And Its Derivates	127800	36500	54740	73013.3	89600	135400	38030	87676.7	0.832757
Com_127_neg	Adenosine 5'-monophosphate	Nucleotide And Its Derivates	244600	179400	185800	203267	222500	171600	123900	172667	1.17722
Com_12_neg	Kinsenoside	TCM	29350	36230	19680	28420	28550	27360	37330	31080	0.914414
Com_130_neg	9,10-EODE	Fatty acid	67850	55380	53500	58910	70580	71660	70760	71000	0.829718
Com_131_neg	N-Acetyl-L-glutamic acid	Amino Acid And Its Derivatives	17890	24310	20700	20966.7	24210	24250	9564	19341.3	1.08403
Com_132_neg	Citraconic Acid	Organic Acid And Its Derivatives	946700	576700	586800	703400	443000	540600	240200	407933	1.7243
Com_134_neg	3-Phenylpropanoic acid	Organic Acid And Its Derivatives	2371	2379	1622	2124	2371	4747	1790	2969.33	0.715312
Com_135_neg	Hydroxycitric acid	Organic Acid And Its Derivatives	4373	1185	1192	2250	2374	2382	1183	1979.67	1.13655
Com_136_neg	4-Hydroxybenzoic acid	Phenolic acids	7338	5962	5445	6248.33	4787	7186	2385	4786	1.30554
Com_138_neg	2,5-Dihydroxybenzoic acid	Benzoic Acid And Its Derivatives	41150	21570	13550	25423.3	23880	22360	17120	21120	1.20376
Com_139_neg	Dihydrodehydrodiconiferyl Alcohol	TCM	1736	291	2238	1421.67	1416	1694	843	1317.67	1.07893
Com_13_neg	Naringin	Flavonoids	1100	401	1381	960.667	2201	1792	3163	2385.33	0.402739
Com_141_neg	2-Hydroxyisocaproic Acid	Organic Acid And Its Derivatives	2397	5599	4410	4135.33	4011	3206	2402	3206.33	1.28974
Com_143_neg	Crotonoside	Alkaloids	206700	261900	463700	310767	490000	152800	49040	230613	1.34757
Com_145_neg	2,4-Dihydroxybenzoic Acid	Organic Acid And Its Derivatives	31640	4520	5287	13815.7	7105	9751	8860	8572	1.61172
Com_146_neg	JA-Ile	Phytohormones	2564	2002	1560	2042	10520	12380	1584	8161.33	0.250204
Com_147_neg	Shikimic acid	Organic Acid And Its Derivatives	19470	5585	11910	12321.7	23820	26180	21840	23946.7	0.514546
Com_148_neg	β-D-glucopyranosyl-caffeic acid	Polyphenol	12120	9238	17280	12879.3	14214	7627	11230	11023.7	1.16833
Com_149_neg	Uridine 5'-diphosphate	Nucleotide And Its Derivates	101100	66260	157600	108320	128800	84840	62710	92116.7	1.1759
Com_14_neg	Narirutin	Flavonoids	1706	1285	2709	1900	3134	2709	2418	2753.67	0.689989
Com_150_neg	α-Benzylsuccinic acid	Organic Acid And Its Derivatives	6742	6344	2261	5115.67	3083	15370	6500	8317.67	0.615036
Com_152_neg	D-Erythrose 4-phosphate	Organic oxygen compounds	52540	46930	25290	41586.7	53320	51370	37940	47543.3	0.874711
Com_153_neg	D-sedoheptulose-1-7-phosphate	Carbohydrates	161900	78820	83560	108093	71790	119800	40570	77386.7	1.3968
Com_154_neg	8-Gingerol	Phenols	77030	65480	84240	75583.3	65880	89090	17160	57376.7	1.31732
Com_155_neg	Α-Hydroxyisobutyric Acid	Organic Acid And Its Derivatives	9277	10970	6680	8975.67	3440	7877	1526	4281	2.09663
Com_156_neg	D-Ribulose 5-phosphate	Carbohydrates	78750	90970	74920	81546.7	48510	89310	104100	80640	1.01124
Com_157_neg	Methylglutaric acid	Organic Acid And Its Derivatives	5189	2790	6798	4925.67	9176	7185	1598	5986.33	0.822819
Com_158_neg	Caffeic acid O-glucoside	Hydroxycinnamoyl derivatives	167600	188500	271300	209133	20830	45510	76070	47470	4.40559
Com_159_neg	Pseudouridine	Nucleotide And Its Derivates	39530	66300	82540	62790	42240	29090	22550	31293.3	2.0065
Com_160_neg	Galactinol	Carbohydrates	16230000	25810000	20270000	20770000	11460000	13190000	12560000	1.24033e+07	1.67455
Com_161_neg	3-Methyl-2-Oxobutanoic Acid	Organic Acid And Its Derivatives	5184	1600	1201	2661.67	1202	4405	795	2134	1.24727
Com_162_neg	4-p-Coumaroylquinic acid	Polyphenol	15800	16960	7036	13265.3	14380	15760	14470	14870	0.892087
Com_165_neg	3-Indoleacrylic acid	Indole And Its Derivatives	1135	1819	4824	2592.67	2910	9189	3054	5051	0.513298
Com_166_neg	4-Hydroxy-2-Oxoglutaric Acid	Organic Acid And Its Derivatives	1071000	1340000	1012000	1141000	921500	1690000	904800	1172100	0.973466
Com_168_neg	Coniferin	Phenols	22760000	24570000	29130000	2.54867e+07	15580000	17450000	16340000	1.64567e+07	1.54871
Com_169_neg	Afzelechin	Flavanone	39680	23990	19650	27773.3	20360	36800	18710	25290	1.09819
Com_170_neg	4-O-Caffeoylquinic acid	Alcohols and polyols	529600	785300	244800	519900	889300	2120000	661800	1223700	0.424859
Com_171_neg	Pyruvic Acid	Tca Cycle	1064000	914600	1052000	1010200	813600	1141000	594800	849800	1.18875
Com_172_neg	Trifolirhizin +HCOOH	Flavonoids	4457	5976	2675	4369.33	4164	4427	5528	4706.33	0.928394
Com_173_neg	Trehalose	Carbohydrates	13660000	25440000	15760000	1.82867e+07	11830000	8467000	11180000	1.04923e+07	1.74286
Com_175_neg	Ophiopogonanone C	TCM	10330	16790	4877	10665.7	14060	35520	35580	28386.7	0.375728
Com_176_neg	Notoginsenoside R2	Lipids and lipid-like molecules	3091	2457	1337	2295	1256	1897	2652	1935	1.18605
Com_177_neg	CMP	Nucleotide And Its Derivates	45630	38500	31770	38633.3	44740	48590	37210	43513.3	0.88785
Com_178_neg	2,3-Dihydroxybenzoic acid	Organic Acid And Its Derivatives	2009	1636	797	1480.67	1393	5167	3172	3244	0.456432
Com_179_neg	Vitamin D3	Vitamins	19980	20780	15150	18636.7	10400	22400	19020	17273.3	1.07893
Com_17_neg	Homoeriodictyol	Flavanone	111500	108100	115100	111567	109100	129200	116000	118100	0.94468
Com_180_neg	2-Oxoadipic acid	Organic Acid And Its Derivatives	19980	16350	17230	17853.3	15870	18820	13520	16070	1.11097
Com_181_neg	Sinigrin	Others	45410	103700	24050	57720	61570	72180	61040	64930	0.888957
Com_182_neg	Syringic acid O-glucoside	Benzoic Acid And Its Derivatives	1609	1206	1466	1427	400	402	1103	635	2.24724
Com_183_neg	Glucarate O-Phosphoric acid	Carbohydrates	121200	33540	26040	60260	10690	46520	5133	20781	2.89976
Com_184_neg	3,7-Di-O-methylquercetin	Flavonol	811	1598	615	1008	966	913	1183	1020.67	0.98759
Com_185_neg	Salicylic acid O-glucoside	Phytohormones	4141	1543	709	2131	3509	8542	4812	5621	0.379114
Com_186_neg	Coumalic acid	Organic Acid And Its Derivatives	15120	11910	11160	12730	13110	9934	6729	9924.33	1.28271
Com_187_neg	Creatine	Amino Acid And Its Derivatives	15690	20150	10470	15436.7	11040	25730	18190	18320	0.842613
Com_188_neg	Curculigoside	Phenolic acids	593	601	782	658.667	566	482	787	611.667	1.07684
Com_18_neg	Inositol	Carbohydrates	354700	215400	288900	286333	514800	940500	359900	605067	0.473226
Com_190_neg	Guanosine 5'-diphosphate	Nucleotide And Its Derivates	23640	3575	401	9205.33	1187	3569	394	1716.67	5.36233
Com_192_neg	Succinic anhydride	Organic Acid And Its Derivatives	229900	83390	127200	146830	130300	174900	62950	122717	1.1965
Com_193_neg	3-Hydroxybutyrate	Organic Acid And Its Derivatives	6316	7516	7512	7114.67	8022	13440	7108	9523.33	0.747077
Com_194_neg	3-Dehydroshikimic acid	Organic Acid And Its Derivatives	285500	267100	250100	267567	257300	284700	262600	268200	0.997639
Com_195_neg	3-Hydroxy-4-methyl-3-carboxypentanoate	Others	111400	1056000	119300	428900	110000	139800	124100	124633	3.44129
Com_196_neg	Protocatechuic Acid	Phenols And Its Derivatives	17950	7216	7170	10778.7	7575	10780	4765	7706.67	1.39862
Com_197_neg	Erucic acid	Lipids and lipid-like molecules	13800000	25380000	7740000	15640000	67680000	20970000	11860000	3.35033e+07	0.466819
Com_198_neg	LysoPA 18:0 (2n isomer)	Glycerophospholipids	4338	1202	1985	2508.33	4387	2011	1608	2668.67	0.93992
Com_199_neg	N-Acetyl-D-Glucosamine	Carbohydrates	1272	793	401	822	400	396	396	397.333	2.06879
Com_19_neg	Indole-5-carboxylic acid	Indole And Its Derivatives	5930	2346	3155	3810.33	3471	4983	9891	6115	0.623113
Com_1_neg	(E)-3-(4-Hydroxyphenyl)Propenoic Acid (2S)-3-(Β-D-Glucopyranosyloxy)-2-Hydroxypropyl Ester	TCM	1465	728	1062	1085	1352	2199	419	1323.33	0.819899
Com_200_neg	beta-D-Lactose	Carbohydrates	2001000	2942000	2403000	2.44867e+06	1198000	1534000	1264000	1332000	1.83834
Com_201_neg	LysoPA 18:0	Glycerophospholipids	3583	2007	401	1997	1190	4382	3571	3047.67	0.655255
Com_202_neg	Homocysteine	Amino Acid And Its Derivatives	44140	20450	40140	34910	7882	71350	3937	27723	1.25924
Com_203_neg	Pyridoxal 5'-Phosphate	Vitamins	12080	4808	13680	10189.3	18090	5628	9918	11212	0.908788
Com_204_neg	Inosine diphosphate	Nucleotide And Its Derivates	15870	17890	1990	11916.7	44860	23300	73540	47233.3	0.252294
Com_205_neg	Sulfosalicylic acid	Benzene and substituted derivatives	1194	2793	6374	3453.67	2278	5953	3200	3810.33	0.906395
Com_206_neg	Sucralose	Organic oxygen compounds	71440	19440	40080	43653.3	46390	40280	57120	47930	0.910773
Com_208_neg	L-Argininosuccinate	Organic Acid And Its Derivatives	167400	59150	64700	97083.3	54570	50890	14630	40030	2.42526
Com_209_neg	Allysine	Amino Acid And Its Derivatives	13180	4793	3603	7192	9567	10410	5602	8526.33	0.843504
Com_212_pos	(-)-Epicatechin	Catechin derivatives	1685	1252	1569	1502	426	1314	1430	1056.67	1.42145
Com_214_pos	1-Methylhistidine	Amino Acid And Its Derivatives	15490	28240	11230	18320	29500	19610	12820	20643.3	0.887454
Com_215_pos	2,6-Diaminooimelic Acid	Organic Acid And Its Derivatives	263800	207000	158200	209667	112100	136600	102000	116900	1.79356
Com_216_pos	Xanthine	Nucleotide And Its Derivates	5243	5262	5229	5244.67	8352	6758	5503	6871	0.763305
Com_217_pos	Allopurinol	Nucleotide And Its Derivates	10870	13030	9611	11170.3	6587	8821	5812	7073.33	1.57922
Com_218_pos	Alantolactone	TCM	14280	8935	8143	10452.7	5466	10260	6302	7342.67	1.42355
Com_219_pos	Proline	Amino Acid And Its Derivatives	223900	362000	381400	322433	246400	322200	104200	224267	1.43772
Com_21_neg	D-Glucose	Carbohydrates	100200	135700	120600	118833	67360	161800	95910	108357	1.09669
Com_220_pos	trans-3-Hydroxy-L-proline	Amino Acid And Its Derivatives	501100	849100	968100	772767	614300	754900	205300	524833	1.4724
Com_221_pos	trans-9-Octadecenoic acid	Fatty acid	105900	106400	152400	121567	174400	153800	140300	156167	0.778442
Com_222_pos	trans-3-Indoleacrylic acid	Organic Acid And Its Derivatives	447100	520900	644600	537533	357600	465300	237700	353533	1.52046
Com_223_pos	Pterostilbene	Phenylpropanoids	3046	3804	1588	2812.67	4565	5775	2831	4390.33	0.64065
Com_224_pos	Trigonelline	Alkaloids	3917000	2215000	3341000	3.15767e+06	3164000	3870000	2003000	3.01233e+06	1.04825
Com_225_pos	N', N''-DiFeruloylagamtine-N-arabinoside	Phenolamides	1390	1787	1877	1684.67	625	1231	1198	1018	1.65488
Com_226_pos	N,N-Dimethylformamide	Organic Acid And Its Derivatives	143509	100500	105889	116633	75320	129600	164000	122973	0.948439
Com_227_pos	Panaxydol	Lipids and lipid-like molecules	8348	13010	9319	10225.7	8318	10520	11070	9969.33	1.02571
Com_228_pos	Cleomiscosin C	TCM	159400	68510	53650	93853.3	65340	109700	230300	135113	0.694627
Com_229_pos	L-Leucine	Amino Acid And Its Derivatives	6189000	10680000	11210000	9.35967e+06	6971000	9240000	2339000	6.18333e+06	1.51369
Com_22_neg	D-Galacturonic acid	Carbohydrates	13740	2353	391	5494.67	391	3575	396	1454	3.779
Com_230_pos	L-Isoleucine	Amino Acid And Its Derivatives	2709000	5171000	5413000	4431000	3182000	4160000	1106000	2816000	1.57351
Com_231_pos	Sclareol Glycol	Alcohols and polyols	5271	6387	4220	5292.67	3424	5092	4287	4267.67	1.24018
Com_232_pos	Caffeic Acid	Organic Acid And Its Derivatives	80860	91070	34060	68663.3	51570	183000	108600	114390	0.600256
Com_233_pos	Biotin	Vitamins	74370	55260	54590	61406.7	67890	69630	55990	64503.3	0.951992
Com_234_pos	N6-Acetyl-L-Lysine	Amino Acid And Its Derivatives	371500	478400	344000	397967	188300	466300	121000	258533	1.53932
Com_235_pos	5-O-Caffeoylshikimic acid	Ployphenol	9496	14840	3344	9226.67	8544	16090	12070	12234.7	0.754141
Com_236_pos	8-Chlro-1-tetrahydronorharmanone	Others	6210	7732	3531	5824.33	2117	5635	6351	4701	1.23896
Com_237_pos	6-Hydroxynicotinic acid	Pyridine And Its Derivatives	9251	17640	20610	15833.7	15780	11640	12720	13380	1.18338
Com_238_pos	Nuciferin	Alkaloids	6997	5709	12300	8335.33	4760	10050	9681	8163.67	1.02103
Com_239_pos	8-Oxo-dGMP	Nucleotide And Its Derivates	5803	6330	7010	6381	13140	6935	6066	8713.67	0.732298
Com_23_neg	Curcumin	Phenols	82400	40780	10930	44703.3	74690	41520	36230	50813.3	0.879756
Com_240_pos	Nardosinone	Terpenoids	5050000	5368000	5181000	5.19967e+06	5201000	5084000	5204000	5163000	1.0071
Com_241_pos	Phenethylamine	Polyamine	31140	23770	30040	28316.7	30370	21210	8816	20132	1.40655
Com_242_pos	Polypodine B	Terpene	37230	29170	13250	26550	38970	26430	23340	29580	0.897566
Com_243_pos	beta-Nicotinamide mononucleotide	Nucleotide And Its Derivates	9785	9824	16940	12183	23700	10480	18940	17706.7	0.688046
Com_244_pos	beta-Nicotyrine	Alkaloids	37970	43350	56330	45883.3	32940	37520	18900	29786.7	1.5404
Com_245_pos	1-Linoleoyl-Rac-Glycerol	Lipids and lipid-like molecules	3606	4327	2606	3513	8696	9980	6324	8333.33	0.42156
Com_246_pos	14-Methylhexadecanoic Acid	Lipids and lipid-like molecules	13500	15660	12780	13980	15910	11550	14030	13830	1.01085
Com_247_pos	1-Aminocyclopentanecarboxylate	Amino Acid And Its Derivatives	113700	106600	84980	101760	90080	106400	40540	79006.7	1.28799
Com_248_pos	Taurocholic acid sodium salt hydrate	Steroids	35920	31230	22450	29866.7	22830	24670	24320	23940	1.24756
Com_249_pos	Spermidine	Polyamine	155300	125700	123900	134967	46990	112500	35190	64893.3	2.07982
Com_24_neg	Dihydromyricetin	Flavonol	14640	11930	6914	11161.3	6279	11910	8451	8880	1.25691
Com_250_pos	(-)-Norepinephrine N-hexoside	Others	90740	113900	100700	101780	76630	111400	52710	80246.7	1.26834
Com_251_pos	(+-)-Baclofen	Others	55710	51810	56380	54633.3	50590	54380	46530	50500	1.08185
Com_252_pos	2-Amino-4-hydroxybutyric acid	Amino Acid And Its Derivatives	130200	128600	169400	142733	68850	129000	32550	76800	1.85851
Com_253_pos	(-)-N-[3',4'-Dihydroxy-(E)-cinnamoyl]-L-glutamic acid	Amino Acid And Its Derivatives	28260	26920	43540	32906.7	45800	36150	35270	39073.3	0.842177
Com_254_pos	Sodium Taurocholate	Steroids	8617	14280	10970	11289	9578	11640	15570	12262.7	0.920599
Com_255_pos	Spermidine derivative	Phenolamides	3419	3473	5027	3973	4283	4753	4578	4538	0.875496
Com_256_pos	Spermine	Polyamine	6765	5450	2543	4919.33	868	6986	5559	4471	1.10028
Com_257_pos	Glu-Glu	Amino Acid And Its Derivatives	7463	7128	3293	5961.33	3152	5592	5441	4728.33	1.26077
Com_258_pos	D-Glucosamine	Carbohydrates	69410	105900	97170	90826.7	147900	93190	73020	104703	0.867467
Com_259_pos	Methyl arachidonate	Lipids and lipid-like molecules	1887	1465	1585	1645.67	2022	2348	1827	2065.67	0.796676
Com_260_pos	5-Methoxyindoleacetic acid	Indole And Its Derivatives	22940	33810	32260	29670	14780	18290	8578	13882.7	2.1372
Com_261_pos	Histidine	Amino Acid And Its Derivatives	73430	93850	106400	91226.7	63790	64600	31760	53383.3	1.7089
Com_262_pos	L-Homocarnosine	Amino Acid And Its Derivatives	15060	35300	8816	19725.3	19100	9738	16690	15176	1.29977
Com_263_pos	L-Homocystine	Amino Acid And Its Derivatives	79720	75160	91110	81996.7	30930	25840	55320	37363.3	2.19458
Com_264_pos	Histamine	Amino Acid And Its Derivatives	63690	39770	70070	57843.3	42630	51470	26520	40206.7	1.43865
Com_265_pos	Ferulic Acid	Polyphenol	183000	184200	159600	175600	143344	166730	123465	144513	1.21512
Com_266_pos	N-(2-Hydroxyethyl)iminodiacetic acid	Organic Acid And Its Derivatives	27120	16780	28120	24006.7	4086	24330	12440	13618.7	1.76278
Com_267_pos	Esculetin	Phenylpropanoids	41280	39870	21030	34060	45560	71130	56620	57770	0.589579
Com_268_pos	Hordenine	Benzene and substituted derivatives	1877000	2838000	2587000	2434000	1040000	1249000	197600	828867	2.93654
Com_269_pos	Phosphocreatine	Amino Acid And Its Derivatives	232900	298000	145800	225567	432100	249900	172200	284733	0.792203
Com_270_pos	Oleic acid	Lipids and lipid-like molecules	41750	31500	56860	43370	55840	45510	60820	54056.7	0.802306
Com_271_pos	Sarsasapogenin	Lipids and lipid-like molecules	97910	43130	48220	63086.7	47320	74710	130000	84010	0.750942
Com_272_pos	Nα-Acetyl-L-Arginine	Amino Acid And Its Derivatives	52920	50900	54550	52790	45610	35240	23180	34676.7	1.52235
Com_273_pos	O-Acetylserine	Others	6504000	6907000	7257000	6.88933e+06	5682000	8106000	3365000	5.71767e+06	1.20492
Com_274_pos	Sinapic acid	Organic Acid And Its Derivatives	850200	881100	904600	878633	496600	692100	739000	642567	1.36738
Com_275_pos	N-Lauryldiethanolamine	Others	4798	4964	3600	4454	2982	4427	4295	3901.33	1.14166
Com_276_pos	Nobiletin	Flavonoids	2708	1622	3334	2554.67	3131	2022	2622	2591.67	0.985723
Com_277_pos	Neocryptotanshinone	Quinones	28620	37270	28780	31556.7	32860	39990	24710	32520	0.970377
Com_278_pos	Nicotinic Acid	Vitamins	149600	156700	113800	140033	178800	188900	101500	156400	0.895354
Com_279_pos	Nicotinic acid-hexoside	Polyphenol	212600	167800	150800	177067	492000	496700	105900	364867	0.485291
Com_27_neg	Thymidine 5'-diphosphate	Nucleotide And Its Derivates	4740	4372	2379	3830.33	5550	8706	7538	7264.67	0.527255
Com_280_pos	ANGELOL-K	TCM	1057000	958500	856900	957467	1264000	1275000	942400	1.16047e+06	0.82507
Com_281_pos	8-hydroxy-6,7-dimethoxycoumarin	Phenylpropanoids	193100	311600	176900	227200	207300	51610	261600	173503	1.30948
Com_282_pos	Topotecan	Alkaloids	2817000	2605000	2583000	2.66833e+06	2726000	2934000	2639000	2.76633e+06	0.964574
Com_283_pos	Tomatidenol	glycoalkaloid	68390	36520	27680	44196.7	57580	39170	100400	65716.7	0.672534
Com_284_pos	Nicotinate ribonucleoside	Organic oxygen compounds	24380	18300	27490	23390	26110	25960	16890	22986.7	1.01755
Com_285_pos	trans-2-Hexenal	Others	4286000	3980000	4093000	4.11967e+06	4236000	4108000	4008000	4.11733e+06	1.00057
Com_286_pos	Gentiobiose	Carbohydrates	22740	33110	33710	29853.3	36850	41290	43310	40483.3	0.737423
Com_287_pos	D-Glucono-1,5-lactone	Amino Acid And Its Derivatives	79000	75100	86400	80166.7	74880	74830	73030	74246.7	1.07973
Com_288_pos	Urea	Others	27490	16570	27434	23831.3	16670	35230	23468	25122.7	0.948599
Com_289_pos	Palmitic acid	Lipids and lipid-like molecules	9590	10220	6451	8753.67	5771	11720	10070	9187	0.952832
Com_290_pos	Luteolin 7-O-glucoside	Flavonoids	1423	3978	2149	2516.67	2668	4456	11750	6291.33	0.400021
Com_291_pos	O-Phosphocholine	Others	775700	900500	671600	782600	1218000	860800	839500	972767	0.804509
Com_292_pos	LPC(1-acyl 18:3)	Fatty acid	99010	87680	69780	85490	70770	73610	75270	73216.7	1.16763
Com_293_pos	LPC(1-acyl 18:2)	Fatty acid	5806000	4391000	4711000	4.96933e+06	1946000	2382000	2952000	2.42667e+06	2.0478
Com_294_pos	gamma-Aminobutyric acid	Organic Acid And Its Derivatives	1032000	1236000	1390000	1.21933e+06	1271000	1673000	254100	1.06603e+06	1.1438
Com_295_pos	δ-Hexanolactone	Lactones	28790	36250	41300	35446.7	42150	38080	42710	40980	0.864975
Com_296_pos	L-Ornithine	Amino Acid And Its Derivatives	137700	141000	132000	136900	99370	151900	56660	102643	1.33374
Com_297_pos	LPC(1-acyl 16:1)	Fatty acid	22470	9619	4904	12331	4847	6112	10350	7103	1.73603
Com_298_pos	LPC(1-acyl 16:0)	Fatty acid	644300	586300	457600	562733	430500	546200	550400	509033	1.10549
Com_299_pos	LPC(1-acyl 18:1)	Fatty acid	134800	142800	83310	120303	203000	295100	322500	273533	0.439812
Com_29_neg	Maslinic acid	Terpenoids	57120	28390	21540	35683.3	33520	34370	43130	37006.7	0.964241
Com_2_neg	Mevalonic acid	Organic Acid And Its Derivatives	134800	141900	96130	124277	109100	219400	49890	126130	0.985306
Com_300_pos	LPC(1-acyl 16:2)	Fatty acid	11920	5956	9772	9216	3729	3828	6646	4734.33	1.94663
Com_301_pos	Guanosine	Nucleotide And Its Derivates	34180	30760	27420	30786.7	18890	20890	25700	21826.7	1.41051
Com_302_pos	Diethanolamine	Polyamine	167800	105000	96730	123177	53650	74520	42030	56733.3	2.17115
Com_304_pos	N-Feruloylagmatine	Phenolamides	348000	680500	94590	374363	50820	39530	14510	34953.3	10.7104
Com_305_pos	Neotuberostemonine	Alkaloids	25910000	21620000	21740000	23090000	28740000	26640000	23820000	26400000	0.874621
Com_306_pos	N-Caffeoylagmatine	Phenolamides	7346	8492	4415	6751	6527	6340	7238	6701.67	1.00736
Com_307_pos	N-Coumaroyltyramine	Amino Acid And Its Derivatives	3054	6548	2035	3879	7303	11030	7339	8557.33	0.453295
Com_308_pos	5'-Deoxy-5'-(Methylthio)Adenosine	Nucleotide And Its Derivates	11200	15790	9778	12256	9752	7955	6521	8076	1.51758
Com_309_pos	5-Methylcytidine	Nucleic acid derivative	9974	4499	13100	9191	10150	11810	21050	14336.7	0.641083
Com_30_neg	D-3-Phosphoglyceric acid	Lipids and lipid-like molecules	59730	42880	19000	40536.7	111300	118500	115200	115000	0.352493
Com_310_pos	9-Hydroxy-(10E,12Z,15Z)-octadecatrienoic acid	Fatty acid	1914	1533	2529	1992	3273	1288	3452	2671	0.745788
Com_311_pos	Acetaminophen	Phenols	170900	175400	201500	182600	129100	150100	148600	142600	1.2805
Com_312_pos	Acetylcholine	Others	13390	18010	8545	13315	10340	13980	15780	13366.7	0.996135
Com_313_pos	5,6-Dihydro-5-methyluracil	Nucleotide And Its Derivates	60090	81850	104100	82013.3	65450	101700	20610	62586.7	1.3104
Com_314_pos	Oxidized glutathione	Amino Acid And Its Derivatives	13670	6220	1374	7088	26870	21710	1981	16853.7	0.420561
Com_315_pos	Swainsonine	Alkaloids	66380	56760	58100	60413.3	64300	56220	86790	69103.3	0.874246
Com_316_pos	Betaine	Alkaloids	573500	383400	337300	431400	385500	295800	419400	366900	1.1758
Com_317_pos	10-Formyl-THF	Organic Acid And Its Derivatives	7753	7835	3831	6473	5680	3695	6156	5177	1.25034
Com_318_pos	Tryptamine	Alkaloids	36470	25650	47890	36670	40820	30440	17250	29503.3	1.24291
Com_319_pos	Methional	Organic oxygen compounds	112000	90650	76260	92970	110900	94990	95250	100380	0.926181
Com_31_neg	D-2-Hydroxypentanedioic acid	Amino Acid And Its Derivatives	1975000	1016000	1298000	1.42967e+06	771000	1450000	626000	949000	1.5065
Com_320_pos	beta-Carotene	Terpenoids	11280000	10750000	11070000	1.10333e+07	11340000	11710000	11290000	1.14467e+07	0.963891
Com_321_pos	Sibutramine	Benzene and substituted derivatives	151300	86050	150000	129117	166900	172400	149600	162967	0.792289
Com_322_pos	α-Nicotinamide adenine dinucleotide	Nucleotide And Its Derivates	25050	13530	11740	16773.3	24790	18860	17270	20306.7	0.826001
Com_323_pos	L-Methionine sulfone	Amino Acid And Its Derivatives	75440	182400	110900	122913	112200	92450	39770	81473.3	1.50863
Com_324_pos	S-Methyl-L-cysteine	Amino Acid And Its Derivatives	20310	24530	20160	21666.7	9099	11550	20680	13776.3	1.57275
Com_325_pos	Sinensetin	Flavonoids	4171	7118	3555	4948	5568	8965	4139	6224	0.794987
Com_326_pos	Sildenafil	Benzene and substituted derivatives	17730	10070	11710	13170	16100	12800	11740	13546.7	0.972195
Com_327_pos	Serotonin	Indole And Its Derivatives	227700	286100	325100	279633	247600	373900	208500	276667	1.01072
Com_328_pos	Viscumamide	Others	6467	10520	8813	8600	8710	5798	8113	7540.33	1.14053
Com_329_pos	α-Keto-γ-(methylthio)butyric acid	Organic Acid And Its Derivatives	8438000	7983000	9048000	8.48967e+06	7759000	6930000	8634000	7.77433e+06	1.09201
Com_32_neg	2-Methylglutaric Acid	Organic Acid And Its Derivatives	1148000	1029000	1292000	1.15633e+06	1239000	1292000	455400	995467	1.1616
Com_330_pos	1-Hexadecanol	Lipids and lipid-like molecules	64820	63590	65700	64703.3	58160	57550	57050	57586.7	1.12358
Com_331_pos	L-Homoarginine	Amino Acid And Its Derivatives	9469	15790	16230	13829.7	10600	16340	6960	11300	1.22386
Com_332_pos	Tyramine	Benzene and substituted derivatives	33120	10010	8369	17166.3	21310	17120	14620	17683.3	0.970763
Com_333_pos	Threonine	Amino Acid And Its Derivatives	93830	93330	102700	96620	46230	91860	23700	53930	1.79158
Com_334_pos	Ethyl ferulate	Phenolic acids	92790	96050	96360	95066.7	100500	99960	93980	98146.7	0.968618
Com_336_pos	Chlorogenic Acid	Polyphenol	77610	71720	36010	61780	89330	129700	98700	105910	0.583325
Com_337_pos	Choline	Cholines	119000	119200	109400	115867	127600	136500	110700	124933	0.927428
Com_338_pos	Cholesterol	Lipids and lipid-like molecules	167800	148200	141100	152367	160600	167000	139900	155833	0.977754
Com_339_pos	Chrysin 7-O-β-gentiobioside	TCM	100100	49100	31390	60196.7	50190	73380	144500	89356.7	0.673667
Com_33_neg	2-Isopropylmalic acid	Organic Acid And Its Derivatives	77710	101600	56250	78520	63160	84990	103700	83950	0.935319
Com_340_pos	L-Glutamate	Amino Acid And Its Derivatives	5714000	4879000	5378000	5.32367e+06	4270000	5731000	2315000	4.10533e+06	1.29677
Com_341_pos	L-Cystine	Amino Acid And Its Derivatives	11250	8006	2653	7303	5602	10160	2931	6231	1.17204
Com_342_pos	Levistilide A	Terpenoids	14410	15950	14350	14903.3	13370	14700	17720	15263.3	0.976414
Com_343_pos	D-Methionine	Amino Acid And Its Derivatives	78170	116800	157400	117457	135100	198900	44460	126153	0.931063
Com_344_pos	D-Norvaline	Amino Acid And Its Derivatives	1703000	2277000	2745000	2.24167e+06	2151000	2642000	672800	1.82193e+06	1.23038
Com_345_pos	Diosgenin	Terpene	1332000	1521000	1398000	1417000	1719000	1591000	532200	1.28073e+06	1.1064
Com_346_pos	Dl-2-Aminooctanoic Acid	Organic Acid And Its Derivatives	51030	26090	33930	37016.7	36490	28510	19240	28080	1.31826
Com_347_pos	DL-threo-beta-Methylaspartic acid	Amino Acid And Its Derivatives	13490	12470	9762	11907.3	10950	11680	4052	8894	1.33881
Com_348_pos	Indole-3-Carboxaldehyde	Indole And Its Derivatives	21000	23700	33160	25953.3	15960	20480	13040	16493.3	1.57357
Com_34_neg	Methylophiopogonanone A	Flavonoids	4420	6031	4410	4953.67	801	3620	2813	2411.33	2.05433
Com_351_pos	Purine	Nucleotide And Its Derivates	25310	31070	31410	29263.3	21890	25780	3033	16901	1.73146
Com_352_pos	Pyridoxamine dihydrochloride	Vitamins	10480	7315	6410	8068.33	6261	7408	5674	6447.67	1.25136
Com_353_pos	N-p-Coumaroylagmatine	Phenolamides	9025	8528	9467	9006.67	9830	9646	13280	10918.7	0.824887
Com_354_pos	Lycoperodine	Others	2869	5874	2509	3750.67	2341	5605	2235	3393.67	1.1052
Com_355_pos	2-Methyladenosine	Nucleic acid derivative	331400	277500	328700	312533	300600	379000	388500	356033	0.87782
Com_357_pos	2-Phenylglycine	Amino Acid And Its Derivatives	172500	152100	236700	187100	112900	129100	144400	128800	1.45264
Com_358_pos	2-Pyridinecarboxylic acid	Pyridine And Its Derivatives	141900	151100	149400	147467	205400	237800	95150	179450	0.82177
Com_359_pos	Artemisinin	Terpenoids	59850	64020	72470	65446.7	84270	68400	64170	72280	0.90546
Com_35_neg	Uridine 5'-monophosphate	Nucleotide And Its Derivates	49130	30970	23770	34623.3	33660	30870	34470	33000	1.04919
Com_360_pos	Aristolone	Terpenoids	10500	6436	9901	8945.67	13180	14450	10290	12640	0.707727
Com_361_pos	Arabidopyl ketoadipic acid	Others	971	760	912	881	1927	1403	1965	1765	0.49915
Com_362_pos	Asarinin	Phenylpropanoids	12800	14850	10480	12710	21580	23200	17560	20780	0.611646
Com_363_pos	Thymidine	Nucleotide And Its Derivates	60630	45540	44810	50326.7	97910	91270	62980	84053.3	0.598747
Com_364_pos	Threonyl carbamoyl adenosine	Nucleic acid derivative	13860	13480	11010	12783.3	9672	6565	7995	8077.33	1.58262
Com_365_pos	Thiamin	Vitamins	92720	73660	13940	60106.7	57310	80360	93540	77070	0.779897
Com_366_pos	(2S,3R)-2-{[{9-[(2R,3R,4S,5R)-3,4-Dihydroxy-5-(hydroxymethyl)tetrahydro-2-furanyl]-9H-purin-6-yl}(methyl)carbamoyl]amino}-3-hydroxybutanoic acid (non-preferred name)	Nucleic acid derivative	208	2679	2869	1918.67	204	818	1640	887.333	2.16228
Com_367_pos	Lipoamide	Others	12500	14900	16770	14723.3	7926	13740	8254	9973.33	1.47627
Com_368_pos	Timosaponin Al	TCM	127800	58220	43720	76580	54960	89880	169900	104913	0.729936
Com_369_pos	L-Serine	Amino Acid And Its Derivatives	1344000	756100	946900	1.01567e+06	475800	501700	381000	452833	2.24291
Com_36_neg	Nicotinamide-N-oxide	Vitamins	27900	19600	17580	21693.3	29950	23570	19538	24352.7	0.890799
Com_370_pos	L-Theanine	Amino Acid And Its Derivatives	47140	108700	169500	108447	74890	69470	23090	55816.7	1.94291
Com_371_pos	L-Tryptophan	Amino Acid And Its Derivatives	1378000	1804000	2156000	1.77933e+06	1062000	1346000	744900	1.05097e+06	1.69304
Com_372_pos	L-Pipecolate	Amino Acid And Its Derivatives	2742000	2591000	2682000	2.67167e+06	2293000	2641000	824000	1.91933e+06	1.39198
Com_373_pos	iP9G	Others	262100	395400	333500	330333	285100	219200	246400	250233	1.3201
Com_374_pos	Inosine-5'-monophosphate	Nucleotide And Its Derivates	83770	62470	57220	67820	73320	67240	66590	69050	0.982187
Com_375_pos	7-O-Ethylmorroniside	Iridoid derivatives	9663	13480	7497	10213.3	4870	12130	7645	8215	1.24325
Com_376_pos	β-Alanine	Amino Acid And Its Derivatives	297600	48270	109000	151623	94880	149400	84690	109657	1.38271
Com_377_pos	N-Acetyltryptamine	Amino Acid And Its Derivatives	18460	28230	32750	26480	54270	32670	30930	39290	0.673963
Com_378_pos	N-Acetylputrescine	Amino Acid And Its Derivatives	14860	27780	11740	18126.7	8180	12530	13110	11273.3	1.60792
Com_379_pos	N-Acetylneuraminic acid	Amino Acid And Its Derivatives	23240	28170	38460	29956.7	42920	36340	31130	36796.7	0.814114
Com_37_neg	Polyphyllin Vii	Terpenoids	2856	1423	2358	2212.33	4124	3026	6219	4456.33	0.496447
Com_380_pos	Oleamide	Fatty acid	5309	1033	2462	2934.67	4086	4754	4758	4532.67	0.647448
Com_381_pos	Adenosine	Nucleotide And Its Derivates	1253000	1039000	1301000	1.19767e+06	434500	470500	673200	526067	2.27664
Com_382_pos	Adenine	Nucleotide And Its Derivates	38810	58530	48000	48446.7	25170	23390	25140	24566.7	1.97205
Com_383_pos	Adenosine 5'-Diphosphate	Nucleotide And Its Derivates	23390	18300	25630	22440	30920	31920	18650	27163.3	0.826114
Com_384_pos	Adenosine-3'-monophosphate	Nucleotide And Its Derivates	909100	785500	549300	747967	857800	492500	584700	645000	1.15964
Com_385_pos	Adenosine O-ribose	Nucleic acid derivative	3566	2043	1776	2461.67	2441	2098	707	1748.67	1.40774
Com_386_pos	Przewaquinone A	Quinones	29860	31630	25130	28873.3	36680	36140	25490	32770	0.88109
Com_387_pos	Niacinamide	Vitamins	58410	31300	34310	41340	53110	58960	57220	56430	0.732589
Com_388_pos	4-Pyridoxate	Pyridine And Its Derivatives	56240	31980	28840	39020	36740	23720	34940	31800	1.22704
Com_389_pos	Phosphoric Acid	Organic Acid And Its Derivatives	5244000	5552000	4193000	4.99633e+06	6302000	7446000	4282000	6010000	0.831337
Com_38_neg	Pyrroloquinoline quinone	Alkaloids	144400	169800	207000	173733	169200	175200	137500	160633	1.08155
Com_390_pos	D-Arabitol	Sugar Alcohols	1356000	1915000	3086000	2119000	1172000	1512000	625300	1103100	1.92095
Com_392_pos	D-2-Aminobutyric acid	Organic Acid And Its Derivatives	463300	424700	415700	434567	535800	512500	387400	478567	0.908059
Com_393_pos	N2, N2-Dimethylguanosine	Nucleic acid derivative	98030	77210	69990	81743.3	52380	63410	76400	64063.3	1.27598
Com_395_pos	2'-Deoxyadenosine 5'-monophosphate	Nucleotide And Its Derivates	4336	6773	1238	4115.67	671	3972	4763	3135.33	1.31267
Com_396_pos	2'-Deoxycytidine 5'-monophosphate	Nucleotide And Its Derivates	4242	5959	2614	4271.67	2083	6263	13300	7215.33	0.592026
Com_397_pos	2'-Deoxycytidine 5'-diphosphate	Nucleic acid derivative	387100	396200	356700	380000	442800	380300	221700	348267	1.09112
Com_398_pos	2-Hydroxy-6-Aminopurine	Nucleotide And Its Derivates	221700	170400	199200	197100	105000	117000	137800	119933	1.64341
Com_399_pos	Butylphthalide	Organoheterocyclic compounds	5048	5031	6945	5674.67	6671	7113	8161	7315	0.775758
Com_39_neg	Pantothenol	Alcohols and polyols	5196	4387	6001	5194.67	3178	2394	1595	2389	2.17441
Com_3_neg	1,6-Anhydro-β-D-Glucopyranose	Carbohydrates	152400	160200	183400	165333	152000	233100	115300	166800	0.991207
Com_400_pos	N-Caffeoyl agmatine	Phenolamides	1780	3280	1176	2078.67	2643	2304	1535	2160.67	0.962049
Com_402_pos	Levodopa	Alkaloids	11160	8278	3214	7550.67	8401	3092	3436	4976.33	1.51732
Com_403_pos	Reduced glutathione	Amino Acid And Its Derivatives	717300	463000	423400	534567	334800	734600	270000	446467	1.19733
Com_404_pos	Gramine	Alkaloids	5765	11440	6464	7889.67	6041	10510	4946	7165.67	1.10104
Com_405_pos	DL-Pipecolinic acid	Organic Acid And Its Derivatives	9557000	8025000	10710000	9.43067e+06	9049000	10040000	2927000	7.33867e+06	1.28507
Com_406_pos	N-(9H-Purin-6-ylcarbamoyl)threonine	Nucleic acid derivative	15650	9849	13210	12903	17710	19090	17530	18110	0.712479
Com_407_pos	3-O-Caffeoylquinic acid methyl ester	TCM	2374	2112	1051	1845.67	2384	3172	783	2113	0.873482
Com_408_pos	4-Nitrophenol	Phenols	135300	126900	128900	130367	132000	138600	133600	134733	0.96759
Com_409_pos	L-Dihydroorotic acid	Nucleotide And Its Derivates	1494000	1595000	904500	1.33117e+06	1911000	1759000	916600	1.52887e+06	0.870689
Com_410_pos	Nortanshinone	Quinones	59990	59570	58910	59490	57420	58750	52710	56293.3	1.05679
Com_411_pos	1-Aminocyclopropanecarboxylic acid	Amino Acid And Its Derivatives	675800	688600	841200	735200	489500	589100	248400	442333	1.66209
Com_412_pos	L-Phenylalanine	Amino Acid And Its Derivatives	24720000	34870000	34050000	3.12133e+07	23500000	27420000	4568000	18496000	1.68757
Com_414_pos	Corylin	Flavonoids	2123	2310	2819	2417.33	1908	2693	1757	2119.33	1.14061
Com_415_pos	Muscone	Organic oxygen compounds	50480	43410	42010	45300	48570	46090	42510	45723.3	0.990741
Com_416_pos	L-Asparagine	Amino Acid And Its Derivatives	2311000	1981000	2022000	2.10467e+06	1718000	2180000	1182000	1.69333e+06	1.24291
Com_417_pos	vasicine	Alkaloids	46430	62200	75330	61320	45090	47670	25340	39366.7	1.55766
Com_418_pos	L-Alanine	Amino Acid And Its Derivatives	146300	146100	171100	154500	163600	250100	82540	165413	0.934024
Com_419_pos	L-Ascorbate	Vitamins	608100	628700	628400	621733	622500	604500	625200	617400	1.00702
Com_41_neg	Morin	Flavonol	66680	81020	95570	81090	105100	75060	74560	84906.7	0.955049
Com_420_pos	L-Citrulline	Amino Acid And Its Derivatives	492400	468400	538700	499833	204100	254400	159500	206000	2.42638
Com_421_pos	D-Proline	Amino Acid And Its Derivatives	380100	523400	536400	479967	454500	658200	158300	423667	1.13289
Com_422_pos	Pantothenate	Vitamins	57570	44490	41720	47926.7	36920	17520	41880	32106.7	1.49273
Com_423_pos	D-Glutamine	Amino Acid And Its Derivatives	43640000	38890000	45860000	4.27967e+07	38530000	45030000	13690000	3.24167e+07	1.32021
Com_424_pos	Melezitose	Carbohydrates	356900	684300	428600	489933	328800	1049000	741900	706567	0.6934
Com_425_pos	Cytosine	Nucleotide And Its Derivates	50390	29140	53320	44283.3	16030	25160	23180	21456.7	2.06385
Com_427_pos	Cys-Gly	Amino Acid And Its Derivatives	16610	20010	21130	19250	11380	28150	13490	17673.3	1.08921
Com_428_pos	Cytidine	Nucleotide And Its Derivates	82850	55060	99310	79073.3	29480	24590	43000	32356.7	2.4438
Com_429_pos	dUDP	Nucleic acid derivative	383200	362200	351000	365467	390400	410200	234800	345133	1.05891
Com_42_neg	Ononin	Isoflavonoids	3209	2368	2393	2656.67	1592	3202	6396	3730	0.712243
Com_430_pos	Quinic acid	Fatty acid	83310	28520	36413	49414.3	27970	50860	59231	46020.3	1.07375
Com_431_pos	Pyrrole-2-Carboxylic Acid	Organic Acid And Its Derivatives	15720	2964	19280	12654.7	2508	5266	3631	3801.67	3.32872
Com_432_pos	N6-Succinyl Adenosine	Nucleotide And Its Derivates	5964	5308	10850	7374	3987	8794	5710	6163.67	1.19637
Com_433_pos	N8-Acetylspermidine	Amino Acid And Its Derivatives	10630	3066	8419	7371.67	2011	4096	7867	4658	1.58258
Com_434_pos	N-Acetyl-Dl-glutamic acid	Amino Acid And Its Derivatives	86940	105800	92270	95003.3	38840	43640	47890	43456.7	2.18616
Com_435_pos	MAG (18:1) isomer2	Glycerolipids	1271	2673	2592	2178.67	3401	1337	2654	2464	0.884199
Com_436_pos	6-Gingerol	Phenols	129400	155500	147700	144200	74570	107900	137700	106723	1.35116
Com_437_pos	p-Coumaric acid	Phenylpropanoids and polyketides	154200	108600	20620	94473.3	64930	89550	32040	62173.3	1.51952
Com_438_pos	4-Guanidinobutyric acid	Organic Acid And Its Derivatives	223200	177200	129100	176500	140700	218400	127600	162233	1.08794
Com_439_pos	4-Acetamidobutyric Acid	Organic Acid And Its Derivatives	36810	35940	38180	36976.7	26380	43290	57900	42523.3	0.869562
Com_43_neg	L-Tartaric acid	Organic Acid And Its Derivatives	15760	18190	17090	17013.3	22130	19240	12220	17863.3	0.952416
Com_441_pos	6-Aminohexanoic acid	Amino Acid And Its Derivatives	4263	9789	8870	7640.67	7416	4609	7262	6429	1.18847
Com_442_pos	5-Hydroxymethylfurfural	Others	21330	35010	29000	28446.7	51620	33710	59260	48196.7	0.590221
Com_443_pos	Benzamidine	Ployphenol	603000	879100	859100	780400	573500	649400	96340	439747	1.77466
Com_444_pos	Aucubin	Lipids and lipid-like molecules	9105	4453	14310	9289.33	7640	6349	13060	9016.33	1.03028
Com_445_pos	p-Nitroaniline	Others	12060	10810	1599	8156.33	6504	3833	13820	8052.33	1.01292
Com_446_pos	Pipecolic acid	Organic Acid And Its Derivatives	2811000	2371000	2527000	2.56967e+06	2219000	2637000	787400	1.88113e+06	1.36602
Com_448_pos	L-Valine	Amino Acid And Its Derivatives	54400	67640	94490	72176.7	95290	98600	34020	75970	0.950068
Com_44_neg	L-Arabinose	Carbohydrates	182000	95840	101800	126547	133300	120400	132000	128567	0.984288
Com_450_pos	Hypoxanthine-9-β-D-Arabinofuranoside	Nucleotide And Its Derivates	79900	133200	117600	110233	43550	59780	76340	59890	1.8406
Com_451_pos	Tomatidine	glycoalkaloid	10330	7717	6922	8323	12470	10500	9213	10727.7	0.775844
Com_452_pos	Maltitol	Sugar Alcohols	6441	3076	1339	3618.67	676	3720	1042	1812.67	1.99632
Com_453_pos	Maltotriitol	Sugar Alcohols	17620	34910	14850	22460	7436	48080	39340	31618.7	0.71034
Com_454_pos	Uracil	Nucleotide And Its Derivates	58230	58570	49210	55336.7	23580	28190	19440	23736.7	2.33127
Com_455_pos	Uridine	Nucleotide And Its Derivates	19250	20250	25650	21716.7	4206	5917	25080	11734.3	1.85069
Com_456_pos	Epigoitrin	Others	57880	29820	20270	35990	26330	48540	11460	28776.7	1.25067
Com_457_pos	N-Feruloyltyramine	Ployphenol	74220	45120	5531	41623.7	19320	16750	21890	19320	2.15443
Com_458_pos	Feruloylputrescine	Phenolamides	3487000	723600	666700	1.62577e+06	129000	89470	42980	87150	18.6548
Com_459_pos	Nicotianamine	Others	1565000	932500	917800	1.13843e+06	1524000	1341000	1045000	1.30333e+06	0.873478
Com_45_neg	Suberic acid	Organic Acid And Its Derivatives	258300	185100	199800	214400	141200	172300	111400	141633	1.51377
Com_460_pos	Rhodomyrtone	Others	1283000	1394000	1343000	1340000	1506000	1378000	592400	1158800	1.15637
Com_461_pos	NG,NG-Dimethyl-L-arginine	Amino Acid And Its Derivatives	3539	6708	1535	3927.33	1005	1314	1677	1332	2.94845
Com_462_pos	N-Hydroxy-L-tryptophan	Amino Acid And Its Derivatives	14050	21200	16570	17273.3	13390	13250	13040	13226.7	1.30595
Com_463_pos	delta-Aminolevulinic acid hydrochloride	Carbohydrates	32110	54970	61510	49530	42560	46020	9942	32840.7	1.50819
Com_464_pos	Dehydroevodiamine hydrochloride	Alkaloids	828	2801	6550	3393	1374	668	577	873	3.8866
Com_465_pos	Dehydroevodiamine	Alkaloids	2251	903	11442	4865.33	13505	11526	10582	11871	0.40985
Com_46_neg	Chlorogenic acid methyl ester	Quinate and its derivatives	461600	291500	96850	283317	417600	368200	293300	359700	0.787647
Com_48_neg	3-Hydroxy-3-methyl butyric acid	Organic Acid And Its Derivatives	25280	7881	8193	13784.7	4293	17190	9952	10478.3	1.31554
Com_49_neg	Isocitrate	Organic Acid And Its Derivatives	17090000	5936000	6739000	9.92167e+06	3346000	7415000	2962000	4.57433e+06	2.16899
Com_4_neg	Kaempferitrin	Flavonol	818	1132	409	786.333	201	925	424	516.667	1.52194
Com_50_neg	GA7-1	Phytohormones	8134	15940	5584	9886	9747	11910	12260	11305.7	0.874429
Com_51_neg	Fumaric Acid	Tca Cycle	579400	295200	460300	444967	211800	464600	210600	295667	1.50496
Com_52_neg	Benzoic acid	Benzoic Acid And Its Derivatives	78930	48550	59930	62470	58370	62750	70970	64030	0.975636
Com_53_neg	Benzoylformic Acid	Benzoic Acid And Its Derivatives	2016	996	2008	1673.33	401	399	806	535.333	3.12578
Com_54_neg	Betulinic acid	Terpenoids	346600	286700	320000	317767	165500	211500	212100	196367	1.61823
Com_55_neg	Lanatoside C	Steroids	1073	1283	1621	1325.67	797	398	962	719	1.84376
Com_58_neg	PinoresinolDiglucoside	Lignans, neolignans and related compounds	1336	1582	1468	1462	977	1823	2583	1794.33	0.814787
Com_59_neg	IsochlorogenicacidC	Phenols	99820	179100	194300	157740	71440	118800	45000	78413.3	2.01165
Com_5_neg	1,5-Anhydro-D-glucitol	Alcohols and polyols	3597	6382	5956	5311.67	9534	5178	3973	6228.33	0.852823
Com_60_neg	Abscisic acid	Phytohormones	10900	10930	10450	10760	4801	8017	3962	5593.33	1.92372
Com_61_neg	Sebacic acid	Organic Acid And Its Derivatives	19540	9759	23090	17463	21010	18600	16780	18796.7	0.929048
Com_63_neg	Malic acid	Tca Cycle	14830000	8062000	14700000	1.25307e+07	3719000	10730000	4882000	6.44367e+06	1.94465
Com_64_neg	D-Mannose 6-phosphate	Carbohydrates	279200	161100	114700	185000	475600	369500	387500	410867	0.450268
Com_65_neg	D-Tagatose	Carbohydrates	10760	16340	21520	16206.7	30720	51480	13170	31790	0.509804
Com_66_neg	Dulcitol	Carbohydrates	6104	5797	6002	5967.67	2406	5213	1203	2940.67	2.02936
Com_67_neg	D-Sedoheptulose 7-phosphate	Carbohydrates	124400	250800	341200	238800	98720	118000	84950	100557	2.37478
Com_68_neg	Xanthosine	Nucleotide And Its Derivates	17260	14930	6236	12808.7	12960	15710	5497	11389	1.12465
Com_69_neg	D-Xylose	Carbohydrates	51420	12740	13960	26040	17530	18310	15960	17266.7	1.50811
Com_6_neg	L-Gulonic acid gamma-lactone	Carbohydrates	800	1192	1202	1064.67	2003	1999	3604	2535.33	0.419932
Com_70_neg	D-Xylulose	Carbohydrates	44530	151600	36640	77590	39490	66060	27050	44200	1.75543
Com_72_neg	N,N-Dimethylglycine	Amino Acid And Its Derivatives	26040	18320	16770	20376.7	26170	377300	1188	134886	0.151066
Com_73_neg	γ,γ-Dimethylallyl pyrophosphate	Others	91700	50830	48820	63783.3	61140	156100	31740	82993.3	0.768536
Com_74_neg	Adipic acid	Organic Acid And Its Derivatives	1524000	918300	2106000	1516100	1290000	1605000	348800	1.08127e+06	1.40215
Com_75_neg	2–furanoic acid	Organic Acid And Its Derivatives	4653000	3301000	2975000	3643000	2000000	3259000	1798000	2.35233e+06	1.54868
Com_77_neg	Ribitol	Sugar Alcohols	1968	790	1187	1315	804	801	794	799.667	1.64444
Com_78_neg	Allantoin	Others	429100	500500	169300	366300	106300	278900	76140	153780	2.38197
Com_79_neg	phosphoribosyl pyrophosphate	Sugar Acids And Its Derivatives	5935	9121	6732	7262.67	7542	15800	3157	8833	0.82222
Com_81_neg	Lactic acid	Organic Acid And Its Derivatives	9867	5902	10220	8663	3931	12200	1932	6021	1.4388
Com_82_neg	Oxaloacetate	Organic Acid And Its Derivatives	206000	163000	175200	181400	133300	126600	183100	147667	1.22844
Com_83_neg	Fructose	Carbohydrates	3153000	1637000	2908000	2566000	2441000	2413000	2826000	2560000	1.00234
Com_84_neg	D-Glucose 1-phosphate	Carbohydrates	202500	121400	72580	132160	91560	178000	117700	129087	1.02381
Com_85_neg	Ptaquiloside	Terpenoids	1598	1994	797	1463	398	2003	797	1066	1.37242
Com_86_neg	13-HOTrE??	Fatty acid	54430	56770	59720	56973.3	41360	49870	40870	44033.3	1.29387
Com_87_neg	Citramalate	Organic Acid And Its Derivatives	38740	27440	47850	38010	14150	32550	23540	23413.3	1.62343
Com_88_neg	9-HpOTrE	Fatty acid	7199	6899	3595	5897.67	7826	3807	5683	5772	1.02177
Com_89_neg	Cyclic AMP	Nucleotide And Its Derivates	19120	10840	4057	11339	5260	9261	2994	5838.33	1.94216
Com_8_neg	Citric acid	Organic Acid And Its Derivatives	160200000	133500000	137600000	1.43767e+08	129100000	139800000	103400000	124100000	1.15847
Com_90_neg	2-Deoxyribose 5'-phosphate	Carbohydrates	30640	21190	12580	21470	17690	17540	19820	18350	1.17003
Com_91_neg	5-hydroxyhexanoic acid	Organic Acid And Its Derivatives	7989	1494	5184	4889	2401	16350	5608	8119.67	0.602118
Com_92_neg	Demethoxycurcumin	Phenylpropanoids and polyketides	2971	3491	3572	3344.67	3137	3071	3678	3295.33	1.01497
Com_93_neg	dGDP	Nucleotide And Its Derivates	127300	159700	106500	131167	255000	114800	206500	192100	0.682804
Com_94_neg	dGMP	Nucleotide And Its Derivates	164100	158000	133900	152000	140500	125900	117900	128100	1.18657
Com_95_neg	D-Glutamic acid	Amino Acid And Its Derivatives	32000	10250	14190	18813.3	9523	15020	9083	11208.7	1.67846
Com_96_neg	D-Glucuronic acid	Sugar Acids And Its Derivatives	515700	338100	387700	413833	260800	264700	194400	239967	1.72455
Com_97_neg	N-Acetylthreonine	Amino Acid And Its Derivatives	19640	10330	14310	14760	21190	23210	9595	17998.3	0.820076
Com_98_neg	3-O-Feruloylquinic acid	Quinate and its derivatives	631200	219800	133100	328033	441500	355200	279600	358767	0.914336
Com_99_neg	Poncirin	Flavanone	1115	553	4953	2207	560	138	25910	8869.33	0.248835
Com_9_neg	Raffinose	Carbohydrates	24990	81180	21250	42473.3	25320	148200	112600	95373.3	0.445338

## Sheet: BR 8 d vs CK 8 d
Compound_ID	Name	all_BR_8d	all_CK_8d	FC	regulation
Com_341_pos	L-Cystine	7303	7231.33	1.00991	up
Com_427_pos	Cys-Gly	19250	19055.3	1.01022	up
Com_287_pos	D-Glucono-1,5-lactone	80166.7	81283.3	1.01393	down
Com_433_pos	N8-Acetylspermidine	7371.67	7267	1.0144	up
Com_418_pos	L-Alanine	154500	156767	1.01467	down
Com_209_neg	Allysine	7192	7587	1.05492	down
Com_379_pos	N-Acetylneuraminic acid	29956.7	31783.3	1.06098	down
Com_97_neg	N-Acetylthreonine	14760	13884	1.06309	up
Com_269_pos	Phosphocreatine	225567	240433	1.06591	down
Com_253_pos	(-)-N-[3',4'-Dihydroxy-(E)-cinnamoyl]-L-glutamic acid	32906.7	35260	1.07152	down
Com_314_pos	Oxidized glutathione	7088	6531.33	1.08523	up
Com_296_pos	L-Ornithine	136900	125730	1.08884	up
Com_257_pos	Glu-Glu	5961.33	5404.33	1.10307	up
Com_131_neg	N-Acetyl-L-glutamic acid	20966.7	18910	1.10876	up
Com_187_neg	Creatine	15436.7	13680.3	1.12838	up
Com_416_pos	L-Asparagine	2.10467e+06	1861000	1.13093	up
Com_263_pos	L-Homocystine	81996.7	72350	1.13333	up
Com_369_pos	L-Serine	1.01567e+06	879400	1.15495	up
Com_376_pos	β-Alanine	151623	130177	1.16475	up
Com_262_pos	L-Homocarnosine	19725.3	23206.7	1.17649	down
Com_347_pos	DL-threo-beta-Methylaspartic acid	11907.3	10094	1.17964	up
Com_324_pos	S-Methyl-L-cysteine	21666.7	17893.3	1.21088	up
Com_403_pos	Reduced glutathione	534567	439400	1.21658	up
Com_219_pos	Proline	322433	262300	1.22925	up
Com_421_pos	D-Proline	479967	390267	1.22984	up
Com_357_pos	2-Phenylglycine	187100	150480	1.24335	up
Com_420_pos	L-Citrulline	499833	387200	1.29089	up
Com_448_pos	L-Valine	72176.7	55583.3	1.29853	up
Com_31_neg	D-2-Hydroxypentanedioic acid	1.42967e+06	1.08575e+06	1.31676	up
Com_461_pos	NG,NG-Dimethyl-L-arginine	3927.33	5204	1.32507	down
Com_247_pos	1-Aminocyclopentanecarboxylate	101760	75856.7	1.34148	up
Com_264_pos	Histamine	57843.3	42910	1.34802	up
Com_344_pos	D-Norvaline	2.24167e+06	1.62167e+06	1.38232	up
Com_340_pos	L-Glutamate	5.32367e+06	3846000	1.38421	up
Com_272_pos	Nα-Acetyl-L-Arginine	52790	37850	1.39472	up
Com_423_pos	D-Glutamine	4.27967e+07	30450000	1.40547	up
Com_47_neg	L-Saccharopine	408600	289433	1.41172	up
Com_124_neg	L-Homoserine	4787.33	6792.33	1.41881	down
Com_333_pos	Threonine	96620	67643.3	1.42837	up
Com_261_pos	Histidine	91226.7	63340	1.44027	up
Com_377_pos	N-Acetyltryptamine	26480	38336.7	1.44776	down
Com_434_pos	N-Acetyl-Dl-glutamic acid	95003.3	65136.7	1.45852	up
Com_372_pos	L-Pipecolate	2.67167e+06	1.81267e+06	1.47389	up
Com_378_pos	N-Acetylputrescine	18126.7	12104	1.49758	up
Com_95_neg	D-Glutamic acid	18813.3	12555.7	1.49839	up
Com_441_pos	6-Aminohexanoic acid	7640.67	5075.67	1.50535	up
Com_331_pos	L-Homoarginine	13829.7	8915	1.55128	up
Com_411_pos	1-Aminocyclopropanecarboxylic acid	735200	463633	1.58574	up
Com_307_pos	N-Coumaroyltyramine	3879	6173	1.59139	down
Com_462_pos	N-Hydroxy-L-tryptophan	17273.3	10638	1.62374	up
Com_252_pos	2-Amino-4-hydroxybutyric acid	142733	87346.7	1.6341	up
Com_220_pos	trans-3-Hydroxy-L-proline	772767	464600	1.66329	up
Com_371_pos	L-Tryptophan	1.77933e+06	1.05827e+06	1.68137	up
Com_229_pos	L-Leucine	9.35967e+06	5.39267e+06	1.73563	up
Com_412_pos	L-Phenylalanine	3.12133e+07	1.72733e+07	1.80702	up
Com_323_pos	L-Methionine sulfone	122913	64120	1.91693	up
Com_230_pos	L-Isoleucine	4431000	2.29933e+06	1.92708	up
Com_370_pos	L-Theanine	108447	55963.3	1.93782	up
Com_100_neg	5-Oxoproline	8801.67	4400.67	2.00008	up
Com_234_pos	N6-Acetyl-L-Lysine	397967	198740	2.00245	up
Com_343_pos	D-Methionine	117457	57873.3	2.02955	up
Com_72_neg	N,N-Dimethylglycine	20376.7	48773.3	2.39359	down
Com_202_neg	Homocysteine	34910	13115.3	2.66177	up
Com_214_pos	1-Methylhistidine	18320	6580.67	2.78391	up
Com_281_pos	8-hydroxy-6,7-dimethoxycoumarin	227200	220133	1.0321	up
Com_223_pos	Pterostilbene	2812.67	2915.67	1.03662	down
Com_267_pos	Esculetin	34060	39825	1.16926	down
Com_362_pos	Asarinin	12710	16006	1.25932	down
Com_92_neg	Demethoxycurcumin	3344.67	3072.33	1.08864	up
Com_437_pos	p-Coumaric acid	94473.3	79449.7	1.1891	up
Com_321_pos	Sibutramine	129117	138600	1.07345	down
Com_326_pos	Sildenafil	13170	14953.3	1.13541	down
Com_332_pos	Tyramine	17166.3	13961.3	1.22956	up
Com_268_pos	Hordenine	2434000	1455100	1.67274	up
Com_205_neg	Sulfosalicylic acid	3453.67	1732	1.99403	up
Com_52_neg	Benzoic acid	62470	58803.3	1.06235	up
Com_53_neg	Benzoylformic Acid	1673.33	1394.33	1.2001	up
Com_182_neg	Syringic acid O-glucoside	1427	1055	1.35261	up
Com_138_neg	2,5-Dihydroxybenzoic acid	25423.3	15009.7	1.6938	up
Com_237_pos	6-Hydroxynicotinic acid	15833.7	15363.3	1.03061	up
Com_358_pos	2-Pyridinecarboxylic acid	147467	129383	1.13977	up
Com_388_pos	4-Pyridoxate	39020	62010	1.58919	down
Com_170_neg	4-O-Caffeoylquinic acid	519900	502560	1.0345	up
Com_231_pos	Sclareol Glycol	5292.67	6405.33	1.21023	down
Com_5_neg	1,5-Anhydro-D-glucitol	5311.67	3585.33	1.4815	up
Com_39_neg	Pantothenol	5194.67	3189.33	1.62876	up
Com_337_pos	Choline	115867	86976.7	1.33216	up
Com_241_pos	Phenethylamine	28316.7	25243.3	1.12175	up
Com_302_pos	Diethanolamine	123177	106990	1.15129	up
Com_256_pos	Spermine	4919.33	4031	1.22038	up
Com_249_pos	Spermidine	134967	294367	2.18103	down
Com_279_pos	Nicotinic acid-hexoside	177067	189497	1.0702	down
Com_162_neg	4-p-Coumaroylquinic acid	13265.3	14381.7	1.08415	down
Com_265_pos	Ferulic Acid	175600	160300	1.09545	up
Com_148_neg	β-D-glucopyranosyl-caffeic acid	12879.3	17855	1.38633	down
Com_336_pos	Chlorogenic Acid	61780	94276.7	1.52601	down
Com_212_pos	(-)-Epicatechin	1502	1603	1.06724	down
Com_400_pos	N-Caffeoyl agmatine	2078.67	2057.33	1.01037	up
Com_255_pos	Spermidine derivative	3973	3721	1.06772	up
Com_353_pos	N-p-Coumaroylagmatine	9006.67	9655.33	1.07202	down
Com_225_pos	N', N''-DiFeruloylagamtine-N-arabinoside	1684.67	1125.67	1.49659	up
Com_304_pos	N-Feruloylagmatine	374363	198850	1.88264	up
Com_458_pos	Feruloylputrescine	1.62577e+06	671867	2.41978	up
Com_306_pos	N-Caffeoylagmatine	6751	20332.3	3.01175	down
Com_436_pos	6-Gingerol	144200	145067	1.00601	down
Com_408_pos	4-Nitrophenol	130367	133567	1.02455	down
Com_115_neg	Parishin E	32533.3	30700	1.05972	up
Com_311_pos	Acetaminophen	182600	168567	1.08325	up
Com_119_neg	Orcinol glucosid	32623.3	37526.7	1.1503	down
Com_59_neg	IsochlorogenicacidC	157740	124517	1.26682	up
Com_168_neg	Coniferin	2.54867e+07	3.66267e+07	1.43709	down
Com_23_neg	Curcumin	44703.3	30318.3	1.47447	up
Com_154_neg	8-Gingerol	75583.3	49026.7	1.54168	up
Com_196_neg	Protocatechuic Acid	10778.7	6638	1.62378	up
Com_334_pos	Ethyl ferulate	95066.7	92176.7	1.03135	up
Com_188_neg	Curculigoside	658.667	801.667	1.21711	down
Com_136_neg	4-Hydroxybenzoic acid	6248.33	5015.67	1.24576	up
Com_198_neg	LysoPA 18:0 (2n isomer)	2508.33	2636.33	1.05103	down
Com_201_neg	LysoPA 18:0	1997	1857.33	1.0752	up
Com_435_pos	MAG (18:1) isomer2	2178.67	840	2.59365	up
Com_248_pos	Taurocholic acid sodium salt hydrate	29866.7	26603.3	1.12267	up
Com_254_pos	Sodium Taurocholate	11289	9849	1.14621	up
Com_113_neg	Flavin Adenine Dinucleotide	22290	22322.7	1.00147	down
Com_454_pos	Uracil	55336.7	55036.7	1.00545	up
Com_239_pos	8-Oxo-dGMP	6381	6418.33	1.00585	down
Com_450_pos	Hypoxanthine-9-β-D-Arabinofuranoside	110233	111920	1.0153	down
Com_68_neg	Xanthosine	12808.7	13212	1.03149	down
Com_122_neg	2-Deoxy-D-glucose 6-phosphate	960	990.667	1.03194	down
Com_308_pos	5'-Deoxy-5'-(Methylthio)Adenosine	12256	11429.7	1.0723	up
Com_363_pos	Thymidine	50326.7	54690	1.0867	down
Com_455_pos	Uridine	21716.7	23666.7	1.08979	down
Com_177_neg	CMP	38633.3	35413.3	1.09093	up
Com_428_pos	Cytidine	79073.3	72283.3	1.09394	up
Com_382_pos	Adenine	48446.7	53830	1.11112	down
Com_94_neg	dGMP	152000	169507	1.11518	down
Com_381_pos	Adenosine	1.19767e+06	1070100	1.11921	up
Com_374_pos	Inosine-5'-monophosphate	67820	76786.7	1.13221	down
Com_398_pos	2-Hydroxy-6-Aminopurine	197100	169733	1.16123	up
Com_93_neg	dGDP	131167	112190	1.16915	up
Com_384_pos	Adenosine-3'-monophosphate	747967	875100	1.16997	down
Com_395_pos	2'-Deoxyadenosine 5'-monophosphate	4115.67	3494.67	1.1777	up
Com_383_pos	Adenosine 5'-Diphosphate	22440	26713.3	1.19043	down
Com_425_pos	Cytosine	44283.3	36960	1.19814	up
Com_35_neg	Uridine 5'-monophosphate	34623.3	28256.7	1.22532	up
Com_27_neg	Thymidine 5'-diphosphate	3830.33	4740.67	1.23766	down
Com_216_pos	Xanthine	5244.67	6503.33	1.23999	down
Com_213_pos	1-Methyladenosine	144233	115733	1.24626	up
Com_127_neg	Adenosine 5'-monophosphate	203267	258200	1.27025	down
Com_301_pos	Guanosine	30786.7	24066.7	1.27922	up
Com_396_pos	2'-Deoxycytidine 5'-monophosphate	4271.67	5604	1.3119	down
Com_313_pos	5,6-Dihydro-5-methyluracil	82013.3	61640	1.33052	up
Com_432_pos	N6-Succinyl Adenosine	7374	9843	1.33483	down
Com_243_pos	beta-Nicotinamide mononucleotide	12183	16282.7	1.33651	down
Com_322_pos	α-Nicotinamide adenine dinucleotide	16773.3	23876.3	1.42347	down
Com_126_neg	ATP	73013.3	50903.7	1.43434	up
Com_409_pos	L-Dihydroorotic acid	1.33117e+06	821167	1.62107	up
Com_204_neg	Inosine diphosphate	11916.7	19749.3	1.65729	down
Com_159_neg	Pseudouridine	62790	37400	1.67888	up
Com_217_pos	Allopurinol	11170.3	5959.33	1.87443	up
Com_351_pos	Purine	29263.3	13190	2.2186	up
Com_149_neg	Uridine 5'-diphosphate	108320	45566.7	2.37718	up
Com_89_neg	Cyclic AMP	11339	4507.33	2.51568	up
Com_190_neg	Guanosine 5'-diphosphate	9205.33	1283	7.17485	up
Com_429_pos	dUDP	365467	363967	1.00412	up
Com_406_pos	N-(9H-Purin-6-ylcarbamoyl)threonine	12903	12844.7	1.00454	up
Com_309_pos	5-Methylcytidine	9191	9496.67	1.03326	down
Com_397_pos	2'-Deoxycytidine 5'-diphosphate	380000	352400	1.07832	up
Com_355_pos	2-Methyladenosine	312533	283667	1.10176	up
Com_364_pos	Threonyl carbamoyl adenosine	12783.3	11414.3	1.11994	up
Com_385_pos	Adenosine O-ribose	2461.67	1952.33	1.26088	up
Com_393_pos	N2, N2-Dimethylguanosine	81743.3	63216.7	1.29307	up
Com_366_pos	(2S,3R)-2-{[{9-[(2R,3R,4S,5R)-3,4-Dihydroxy-5-(hydroxymethyl)tetrahydro-2-furanyl]-9H-purin-6-yl}(methyl)carbamoyl]amino}-3-hydroxybutanoic acid (non-preferred name)	1918.67	2666.33	1.38968	down
Com_375_pos	7-O-Ethylmorroniside	10213.3	8251	1.23783	up
Com_41_neg	Morin	81090	80716.7	1.00463	up
Com_24_neg	Dihydromyricetin	11161.3	11856	1.06224	down
Com_4_neg	Kaempferitrin	786.333	910.667	1.15812	down
Com_105_neg	Kaempferol 3-O-robinobioside (Biorobin)	1225	1436.67	1.17279	down
Com_184_neg	3,7-Di-O-methylquercetin	1008	1442.67	1.43122	down
Com_172_neg	Trifolirhizin +HCOOH	4369.33	4240.33	1.03042	up
Com_414_pos	Corylin	2417.33	2108.67	1.14638	up
Com_276_pos	Nobiletin	2554.67	2202.33	1.15998	up
Com_34_neg	Methylophiopogonanone A	4953.67	6065	1.22435	down
Com_14_neg	Narirutin	1900	2371	1.24789	down
Com_325_pos	Sinensetin	4948	6416	1.29669	down
Com_112_neg	Lonicerin	2511.67	1729	1.45267	up
Com_290_pos	Luteolin 7-O-glucoside	2516.67	1535.67	1.63881	up
Com_114_neg	Tiliroside	459.333	754	1.64151	down
Com_13_neg	Naringin	960.667	1728.33	1.7991	down
Com_101_neg	Pinocembrin	1175.33	1054.67	1.11441	up
Com_17_neg	Homoeriodictyol	111567	95073.3	1.17348	up
Com_169_neg	Afzelechin	27773.3	16084	1.72677	up
Com_99_neg	Poncirin	2207	990	2.22929	up
Com_457_pos	N-Feruloyltyramine	41623.7	36526.7	1.13954	up
Com_235_pos	5-O-Caffeoylshikimic acid	9226.67	11668.3	1.26463	down
Com_443_pos	Benzamidine	780400	432167	1.80578	up
Com_46_neg	Chlorogenic acid methyl ester	283317	197280	1.43611	up
Com_98_neg	3-O-Feruloylquinic acid	328033	109463	2.99674	up
Com_277_pos	Neocryptotanshinone	31556.7	31000	1.01796	up
Com_410_pos	Nortanshinone	59490	55286.7	1.07603	up
Com_386_pos	Przewaquinone A	28873.3	34526.7	1.1958	down
Com_55_neg	Lanatoside C	1325.67	908	1.45999	up
Com_58_neg	PinoresinolDiglucoside	1462	1168.33	1.25136	up
Com_295_pos	δ-Hexanolactone	35446.7	32780	1.08135	up
Com_451_pos	Tomatidine	8323	10048.7	1.20734	down
Com_283_pos	Tomatidenol	44196.7	30460	1.45097	up
Com_460_pos	Rhodomyrtone	1340000	1.33267e+06	1.0055	up
Com_328_pos	Viscumamide	8600	8437	1.01932	up
Com_251_pos	(+-)-Baclofen	54633.3	52510	1.04044	up
Com_285_pos	trans-2-Hexenal	4.11967e+06	4.30833e+06	1.0458	down
Com_291_pos	O-Phosphocholine	782600	837467	1.07011	down
Com_445_pos	p-Nitroaniline	8156.33	7560	1.07888	up
Com_250_pos	(-)-Norepinephrine N-hexoside	101780	94126.7	1.08131	up
Com_288_pos	Urea	23831.3	26010	1.09142	down
Com_275_pos	N-Lauryldiethanolamine	4454	3947.33	1.12836	up
Com_312_pos	Acetylcholine	13315	15733.3	1.18162	down
Com_181_neg	Sinigrin	57720	48480	1.19059	up
Com_361_pos	Arabidopyl ketoadipic acid	881	1070.33	1.21491	down
Com_442_pos	5-Hydroxymethylfurfural	28446.7	34626.7	1.21725	down
Com_373_pos	iP9G	330333	409200	1.23875	down
Com_354_pos	Lycoperodine	3750.67	3014.67	1.24414	up
Com_456_pos	Epigoitrin	35990	28393.3	1.26755	up
Com_273_pos	O-Acetylserine	6.88933e+06	5.13133e+06	1.3426	up
Com_236_pos	8-Chlro-1-tetrahydronorharmanone	5824.33	8000	1.37355	down
Com_459_pos	Nicotianamine	1.13843e+06	825933	1.37836	up
Com_107_neg	sesamolin	6538.33	4505.33	1.45124	up
Com_367_pos	Lipoamide	14723.3	9354.67	1.5739	up
Com_73_neg	γ,γ-Dimethylallyl pyrophosphate	63783.3	36793.3	1.73356	up
Com_78_neg	Allantoin	366300	106440	3.44138	up
Com_195_neg	3-Hydroxy-4-methyl-3-carboxypentanoate	428900	95346.7	4.49832	up
Com_158_neg	Caffeic acid O-glucoside	209133	226467	1.08288	down
Com_111_neg	1-O-beta-D-Glucopyranosyl sinapate	1253.33	1750.33	1.39654	down
Com_102_neg	D-Malic acid	2.57067e+07	2.05633e+07	1.25012	up
Com_171_neg	Pyruvic Acid	1010200	687100	1.47024	up
Com_63_neg	Malic acid	1.25307e+07	7619400	1.64457	up
Com_104_neg	Malate	4.45767e+07	2.42553e+07	1.83781	up
Com_51_neg	Fumaric Acid	444967	242100	1.83795	up
Com_38_neg	Pyrroloquinoline quinone	173733	172467	1.00734	up
Com_404_pos	Gramine	7889.67	7997.67	1.01369	down
Com_282_pos	Topotecan	2.66833e+06	2729000	1.02274	down
Com_224_pos	Trigonelline	3.15767e+06	2976000	1.06104	up
Com_305_pos	Neotuberostemonine	23090000	2.46733e+07	1.06857	down
Com_315_pos	Swainsonine	60413.3	68036.7	1.12619	down
Com_316_pos	Betaine	431400	361767	1.19248	up
Com_402_pos	Levodopa	7550.67	9662.33	1.27967	down
Com_143_neg	Crotonoside	310767	233200	1.33262	up
Com_238_pos	Nuciferin	8335.33	11229.7	1.34724	down
Com_244_pos	beta-Nicotyrine	45883.3	33336.7	1.37636	up
Com_318_pos	Tryptamine	36670	25096.7	1.46115	up
Com_417_pos	vasicine	61320	40620	1.5096	up
Com_465_pos	Dehydroevodiamine	4865.33	34344.7	7.05906	down
Com_464_pos	Dehydroevodiamine hydrochloride	3393	30358.3	8.94734	down
Com_453_pos	Maltotriitol	22460	22783.3	1.0144	down
Com_77_neg	Ribitol	1315	1064.33	1.23552	up
Com_390_pos	D-Arabitol	2119000	1125000	1.88356	up
Com_452_pos	Maltitol	3618.67	1802.67	2.0074	up
Com_65_neg	D-Tagatose	16206.7	16322.3	1.00714	down
Com_173_neg	Trehalose	1.82867e+07	1.87573e+07	1.02574	down
Com_286_pos	Gentiobiose	29853.3	31110	1.04209	down
Com_84_neg	D-Glucose 1-phosphate	132160	138447	1.04757	down
Com_160_neg	Galactinol	20770000	21880000	1.05344	down
Com_258_pos	D-Glucosamine	90826.7	82966.7	1.09474	up
Com_10_neg	Lactobionic acid	5516	6075.67	1.10146	down
Com_83_neg	Fructose	2566000	2.27467e+06	1.12808	up
Com_21_neg	D-Glucose	118833	103230	1.15115	up
Com_156_neg	D-Ribulose 5-phosphate	81546.7	70750	1.1526	up
Com_424_pos	Melezitose	489933	567867	1.15907	down
Com_18_neg	Inositol	286333	246133	1.16333	up
Com_120_neg	D-Fructose 6-phosphate	432233	370767	1.16578	up
Com_106_neg	D-Glucose 6-phosphate	1186500	1.40367e+06	1.18303	down
Com_199_neg	N-Acetyl-D-Glucosamine	822	976.667	1.18816	down
Com_3_neg	1,6-Anhydro-β-D-Glucopyranose	165333	134700	1.22742	up
Com_90_neg	2-Deoxyribose 5'-phosphate	21470	17270	1.2432	up
Com_108_neg	Sucrose	1.33157e+07	1.67767e+07	1.25992	down
Com_200_neg	beta-D-Lactose	2.44867e+06	3.31367e+06	1.35325	down
Com_6_neg	L-Gulonic acid gamma-lactone	1064.67	1452.33	1.36412	down
Com_44_neg	L-Arabinose	126547	89070	1.42076	up
Com_153_neg	D-sedoheptulose-1-7-phosphate	108093	69336.7	1.55896	up
Com_70_neg	D-Xylulose	77590	47430	1.63588	up
Com_463_pos	delta-Aminolevulinic acid hydrochloride	49530	29600	1.67331	up
Com_9_neg	Raffinose	42473.3	74063.3	1.74376	down
Com_64_neg	D-Mannose 6-phosphate	185000	336363	1.81818	down
Com_69_neg	D-Xylose	26040	14190	1.8351	up
Com_66_neg	Dulcitol	5967.67	3209	1.85967	up
Com_67_neg	D-Sedoheptulose 7-phosphate	238800	117647	2.02981	up
Com_183_neg	Glucarate O-Phosphoric acid	60260	22780	2.6453	up
Com_22_neg	D-Galacturonic acid	5494.67	23794.7	4.3305	down
Com_79_neg	phosphoribosyl pyrophosphate	7262.67	5309.33	1.36791	up
Com_96_neg	D-Glucuronic acid	413833	257393	1.60779	up
Com_37_neg	Polyphyllin Vii	2212.33	2225.67	1.00603	down
Com_240_pos	Nardosinone	5.19967e+06	5.23133e+06	1.00609	down
Com_359_pos	Artemisinin	65446.7	66213.3	1.01171	down
Com_320_pos	beta-Carotene	1.10333e+07	11400000	1.03323	down
Com_342_pos	Levistilide A	14903.3	15720	1.0548	down
Com_29_neg	Maslinic acid	35683.3	33166.7	1.07588	up
Com_54_neg	Betulinic acid	317767	361333	1.1371	down
Com_85_neg	Ptaquiloside	1463	1199.33	1.21984	up
Com_360_pos	Aristolone	8945.67	13576	1.51761	down
Com_242_pos	Polypodine B	26550	25516.7	1.0405	up
Com_345_pos	Diosgenin	1417000	1.48667e+06	1.04916	down
Com_419_pos	L-Ascorbate	621733	623633	1.00306	down
Com_233_pos	Biotin	61406.7	60576.7	1.0137	up
Com_36_neg	Nicotinamide-N-oxide	21693.3	21161	1.02516	up
Com_387_pos	Niacinamide	41340	44330	1.07233	down
Com_179_neg	Vitamin D3	18636.7	16659.3	1.11869	up
Com_278_pos	Nicotinic Acid	140033	121337	1.15409	up
Com_352_pos	Pyridoxamine dihydrochloride	8068.33	6220.67	1.29702	up
Com_422_pos	Pantothenate	47926.7	34266.7	1.39864	up
Com_365_pos	Thiamin	60106.7	90293.7	1.50222	down
Com_203_neg	Pyridoxal 5'-Phosphate	10189.3	16208.3	1.59072	down
Com_349_pos	Pyridoxine	221000	114537	1.92951	up
Com_42_neg	Ononin	2656.67	4148.67	1.56161	down
Com_165_neg	3-Indoleacrylic acid	2592.67	2567.67	1.00974	up
Com_327_pos	Serotonin	279633	267800	1.04419	up
Com_19_neg	Indole-5-carboxylic acid	3810.33	4805.33	1.26113	down
Com_348_pos	Indole-3-Carboxaldehyde	25953.3	19496.7	1.33117	up
Com_260_pos	5-Methoxyindoleacetic acid	29670	17353.3	1.70976	up
Com_439_pos	4-Acetamidobutyric Acid	36976.7	37403.3	1.01154	down
Com_431_pos	Pyrrole-2-Carboxylic Acid	12654.7	12808.3	1.01214	down
Com_109_neg	Phosphoenolpyruvic acid	41740	42436.7	1.01669	down
Com_294_pos	gamma-Aminobutyric acid	1.21933e+06	1.18407e+06	1.02978	up
Com_180_neg	2-Oxoadipic acid	17853.3	17110	1.04344	up
Com_194_neg	3-Dehydroshikimic acid	267567	253200	1.05674	up
Com_329_pos	α-Keto-γ-(methylthio)butyric acid	8.48967e+06	7.93433e+06	1.06999	up
Com_2_neg	Mevalonic acid	124277	133403	1.07344	down
Com_43_neg	L-Tartaric acid	17013.3	15833.3	1.07453	up
Com_193_neg	3-Hydroxybutyrate	7114.67	7743.67	1.08841	down
Com_32_neg	2-Methylglutaric Acid	1.15633e+06	1.28567e+06	1.11185	down
Com_166_neg	4-Hydroxy-2-Oxoglutaric Acid	1141000	1022400	1.116	up
Com_392_pos	D-2-Aminobutyric acid	434567	372667	1.1661	up
Com_161_neg	3-Methyl-2-Oxobutanoic Acid	2661.67	2275	1.16996	up
Com_117_neg	Palmitaldehyde	5714.33	6750	1.18124	down
Com_134_neg	3-Phenylpropanoic acid	2124	2511	1.1822	down
Com_274_pos	Sinapic acid	878633	738100	1.1904	up
Com_232_pos	Caffeic Acid	68663.3	82310	1.19875	down
Com_33_neg	2-Isopropylmalic acid	78520	98033.3	1.24851	down
Com_61_neg	Sebacic acid	17463	13630	1.28122	up
Com_157_neg	Methylglutaric acid	4925.67	6379.67	1.29519	down
Com_135_neg	Hydroxycitric acid	2250	1709	1.31656	up
Com_317_pos	10-Formyl-THF	6473	4824.33	1.34174	up
Com_346_pos	Dl-2-Aminooctanoic Acid	37016.7	27550	1.34362	up
Com_155_neg	Α-Hydroxyisobutyric Acid	8975.67	6603.67	1.35919	up
Com_226_pos	N,N-Dimethylformamide	116633	84976.7	1.37253	up
Com_446_pos	Pipecolic acid	2.56967e+06	1.85833e+06	1.38278	up
Com_82_neg	Oxaloacetate	181400	130787	1.38699	up
Com_215_pos	2,6-Diaminooimelic Acid	209667	150650	1.39175	up
Com_405_pos	DL-Pipecolinic acid	9.43067e+06	6631000	1.42221	up
Com_103_neg	Aminomalonic acid	261300	183477	1.42416	up
Com_8_neg	Citric acid	1.43767e+08	9.96167e+07	1.4432	up
Com_438_pos	4-Guanidinobutyric acid	176500	121643	1.45096	up
Com_222_pos	trans-3-Indoleacrylic acid	537533	362933	1.48108	up
Com_389_pos	Phosphoric Acid	4.99633e+06	3348300	1.4922	up
Com_266_pos	N-(2-Hydroxyethyl)iminodiacetic acid	24006.7	15866.7	1.51303	up
Com_45_neg	Suberic acid	214400	138937	1.54315	up
Com_150_neg	α-Benzylsuccinic acid	5115.67	8019	1.56754	down
Com_75_neg	2–furanoic acid	3643000	2306700	1.57931	up
Com_132_neg	Citraconic Acid	703400	439357	1.60098	up
Com_192_neg	Succinic anhydride	146830	90020	1.63108	up
Com_91_neg	5-hydroxyhexanoic acid	4889	7989.33	1.63414	down
Com_186_neg	Coumalic acid	12730	7509	1.6953	up
Com_74_neg	Adipic acid	1516100	874400	1.73387	up
Com_11_neg	L-3-Phenyllactic Acid	1977.67	1059.33	1.8669	up
Com_147_neg	Shikimic acid	12321.7	23036.7	1.86961	down
Com_87_neg	Citramalate	38010	19731.7	1.92635	up
Com_145_neg	2,4-Dihydroxybenzoic Acid	13815.7	6803.67	2.03062	up
Com_48_neg	3-Hydroxy-3-methyl butyric acid	13784.7	6674.33	2.06532	up
Com_178_neg	2,3-Dihydroxybenzoic acid	1480.67	667.333	2.21878	up
Com_49_neg	Isocitrate	9.92167e+06	4.22667e+06	2.3474	up
Com_141_neg	2-Hydroxyisocaproic Acid	4135.33	1596.67	2.58998	up
Com_81_neg	Lactic acid	8663	3276.33	2.64411	up
Com_208_neg	L-Argininosuccinate	97083.3	33851.7	2.8679	up
Com_415_pos	Muscone	45300	46453.3	1.02546	down
Com_284_pos	Nicotinate ribonucleoside	23390	24290	1.03848	down
Com_206_neg	Sucralose	43653.3	36830	1.18527	up
Com_319_pos	Methional	92970	76390	1.21704	up
Com_152_neg	D-Erythrose 4-phosphate	41586.7	25828.7	1.6101	up
Com_128_neg	6-Phosphogluconic acid	15756.7	7238.67	2.17674	up
Com_399_pos	Butylphthalide	5674.67	6976.67	1.22944	down
Com_299_pos	LPC(1-acyl 18:1)	120303	121097	1.00659	down
Com_380_pos	Oleamide	2934.67	2915	1.00675	up
Com_297_pos	LPC(1-acyl 16:1)	12331	12161.3	1.01395	up
Com_300_pos	LPC(1-acyl 16:2)	9216	9015	1.0223	up
Com_221_pos	trans-9-Octadecenoic acid	121567	124647	1.02534	down
Com_293_pos	LPC(1-acyl 18:2)	4.96933e+06	5.17033e+06	1.04045	down
Com_130_neg	9,10-EODE	58910	63673.3	1.08086	down
Com_88_neg	9-HpOTrE	5897.67	5134.33	1.14867	up
Com_86_neg	13-HOTrE??	56973.3	49250	1.15682	up
Com_310_pos	9-Hydroxy-(10E,12Z,15Z)-octadecatrienoic acid	1992	2387	1.19829	down
Com_430_pos	Quinic acid	49414.3	37033.3	1.33432	up
Com_298_pos	LPC(1-acyl 16:0)	562733	829267	1.47364	down
Com_292_pos	LPC(1-acyl 18:3)	85490	128987	1.50879	down
Com_227_pos	Panaxydol	10225.7	10586.7	1.0353	down
Com_246_pos	14-Methylhexadecanoic Acid	13980	14740	1.05436	down
Com_338_pos	Cholesterol	152367	144233	1.05639	up
Com_330_pos	1-Hexadecanol	64703.3	59350	1.0902	up
Com_259_pos	Methyl arachidonate	1645.67	1838	1.11687	down
Com_289_pos	Palmitic acid	8753.67	7611.33	1.15008	up
Com_270_pos	Oleic acid	43370	37323.3	1.16201	up
Com_30_neg	D-3-Phosphoglyceric acid	40536.7	58886.7	1.45268	down
Com_245_pos	1-Linoleoyl-Rac-Glycerol	3513	2295	1.53072	up
Com_444_pos	Aucubin	9289.33	15359	1.6534	down
Com_176_neg	Notoginsenoside R2	2295	3810	1.66013	down
Com_271_pos	Sarsasapogenin	63086.7	31511	2.00205	up
Com_197_neg	Erucic acid	15640000	6886000	2.27128	up
Com_123_neg	Methyl indole-3-acetate	24813.3	25553.3	1.02982	down
Com_50_neg	GA7-1	9886	12236.7	1.23778	down
Com_60_neg	Abscisic acid	10760	8183.33	1.31487	up
Com_185_neg	Salicylic acid O-glucoside	2131	2826.33	1.32629	down
Com_146_neg	JA-Ile	2042	4492	2.1998	down
Com_139_neg	Dihydrodehydrodiconiferyl Alcohol	1421.67	1389.67	1.02303	up
Com_12_neg	Kinsenoside	28420	26790	1.06084	up
Com_280_pos	ANGELOL-K	957467	1043000	1.08933	down
Com_218_pos	Alantolactone	10452.7	11395.7	1.09022	down
Com_407_pos	3-O-Caffeoylquinic acid methyl ester	1845.67	2026	1.09771	down
Com_368_pos	Timosaponin Al	76580	40410	1.89508	up
Com_1_neg	(E)-3-(4-Hydroxyphenyl)Propenoic Acid (2S)-3-(Β-D-Glucopyranosyloxy)-2-Hydroxypropyl Ester	1085	2065.33	1.90353	down
Com_339_pos	Chrysin 7-O-β-gentiobioside	60196.7	30339.3	1.98411	up
Com_228_pos	Cleomiscosin C	93853.3	46173.7	2.03262	up
Com_175_neg	Ophiopogonanone C	10665.7	48422.7	4.54005	down
