# Supplementary material for: Revealing the Specific Regulations of Brassinolide on Tomato Fruit Chilling Injury by Integrated Multi-Omics
Source: Front Nutr. 2021 Dec 3;8:769715. doi: 10.3389/fnut.2021.769715 (PMC8681340; doi:10.3389/fnut.2021.769715)
Supplement: Supplementary file 2 [file Table_2.XLSX]

## Sheet: CK 8 d vs CK 0 d
gene_id	CK_8d_1	CK_8d_2	CK_8d_3	CK_0d_1	CK_0d_2	CK_0d_3	CK_8d	CK_0d	FC	gene_description	tf_family
Solyc06g036290.3	44075.9	34889.5	47813.9	111.53	64.7972	152.889	42259.8	109.739	385.094	-	HATPase_c
Solyc11g066100.2	14041.9	13810.4	13609.8	390.841	371.88	544.456	13820.7	435.726	31.7188	-	HSP70
Solyc05g014280.3	2227.91	3039.69	2632.13	7.75863	13.1473	15.2889	2633.25	12.0649	218.256	-	-
Solyc12g009300.2	75.1685	36.8515	66.689	4955.82	7010.31	6010.26	59.5697	5992.13	0.00994132	Sucrose synthase [Source:UniProtKB/TrEMBL;Acc:K4DC18]	Glycos_transf_1
Solyc07g055810.3	10.4401	13.4006	9.37814	1634.16	1728.87	1333.54	11.0729	1565.52	0.007073	-	Pkinase
Solyc06g072430.2	14675.6	6864.44	9444.83	24.2457	22.5382	50.9632	10328.3	32.5823	316.991	-	-
Solyc03g044850.1	1056.54	1087.68	936.772	59.1595	42.2591	51.8125	1027	51.077	20.1068	-	-
Solyc01g010200.3	411.339	394.2	412.638	4667.78	4651.32	3655.76	406.059	4324.95	0.0938875	-	-
Solyc09g011030.3	8270.63	7466.35	8672.7	1291.81	1196.4	1280.02	8136.56	1256.08	6.47774	-	-
Solyc05g007180.3	19.8361	24.5677	27.0924	695.367	841.425	879.114	23.8321	805.302	0.029594	-	HALZ
Solyc11g066820.2	56.3764	39.085	65.647	3540.84	2077.27	3644.72	53.7028	3087.61	0.017393	-	-
Solyc10g084170.1	4244.93	2082.67	3345.91	64.0087	55.4063	68.8003	3224.51	62.7384	51.396	-	-
Solyc03g115230.3	28133.9	26756.5	28557.5	431.574	807.618	898.65	27816	712.614	39.0337	-	AAA
Solyc01g099780.3	3127.85	3717.54	3477.21	428.664	346.524	361.838	3440.86	379.009	9.07858	-	-
Solyc02g065540.2	2640.3	2105	2923.9	221.121	213.174	198.756	2556.4	211.017	12.1147	-	-
Solyc02g093880.3	6402.9	5679.6	5369.51	902.91	890.258	960.656	5817.34	917.941	6.33737	-	Bromodomain
Solyc04g072280.3	5305.65	14144.3	4294.15	2.90948	1.87818	5.09632	7914.7	3.29466	2402.28	Laccase [Source:UniProtKB/TrEMBL;Acc:K4BTL5]	-
Solyc03g122250.3	161.821	154.106	196.941	1954.2	1808.69	1638.47	170.956	1800.45	0.0949518	-	-
Solyc01g101010.3	5263.89	5293.22	5018.35	1023.17	1073.38	1123.74	5191.82	1073.43	4.83667	-	-
Solyc12g010110.2	4598.85	4431.12	4490.05	966.919	985.106	1036.25	4506.67	996.092	4.52435	Formin-like protein [Source:UniProtKB/TrEMBL;Acc:K4DC98]	FH2
Solyc06g083980.2	5439.28	6788.5	5664.4	789.44	693.049	810.314	5964.06	764.268	7.80363	Transcription factor bHLH3 [Source:Projected from Arabidopsis thaliana (AT4G16430) UniProtKB/Swiss-Prot;Acc:O23487]	HLH
Solyc07g007750.3	407.163	441.102	346.991	8135.89	10042.6	5769.88	398.419	7982.8	0.0499096	Defensin protein [Source:UniProtKB/TrEMBL;Acc:B1N678]	-
Solyc02g077670.3	3349.18	3828.09	3140.64	184.267	195.331	285.394	3439.3	221.664	15.5158	-	DnaJ_C
Solyc10g084050.2	28296.8	29696.8	29870.4	4725.97	3635.22	4465.22	29288	4275.47	6.85024	-	AAA
Solyc05g014000.3	4.17603	11.1671	6.2521	1553.66	1487.52	868.072	7.19842	1303.09	0.00552413	Pectate lyase [Source:UniProtKB/TrEMBL;Acc:K4BYC1]	-
Solyc01g099630.3	26.1002	45.7853	42.7227	1995.91	2047.22	1203.58	38.2027	1748.9	0.0218438	Probable xyloglucan endotransglucosylase/hydrolase 1 [Source:UniProtKB/Swiss-Prot;Acc:Q40144]	-
Solyc01g111250.3	7919.84	8671.28	6534.48	221.121	185.94	365.236	7708.53	257.432	29.9439	-	PI-PLC-X
Solyc01g066740.3	100.225	145.173	177.143	2264.55	2470.75	2330.72	140.847	2355.34	0.059799	-	-
Solyc06g059740.3	881.142	741.498	668.974	23670.6	38968.5	17966.2	763.871	26868.4	0.0284301	-	ADH_zinc_N
Solyc10g009410.1	37.5843	37.9683	70.8571	2633.08	1625.57	1967.18	48.8032	2075.28	0.0235165	-	-
Solyc02g070260.3	199.405	180.908	195.899	1914.44	2268.84	1619.78	192.071	1934.35	0.0992945	Outer arm dynein light chain 1 protein [Source:Projected from Arabidopsis thaliana (AT2G34680) TAIR;Acc:AT2G34680]	-
Solyc06g068970.3	1237.15	1202.7	1057.65	111.53	142.742	137.601	1165.83	130.624	8.92508	-	-
Solyc07g063860.3	15.6601	13.4006	34.3865	1433.41	1614.3	1070.23	21.1491	1372.64	0.0154076	-	-
novel.276	699.485	783.933	1062.86	13.5776	7.51272	21.2346	848.758	14.1083	60.1601	PF01565:FAD binding domain|PF08031:Berberine and berberine like	FAD_binding_4
Solyc04g071600.3	10936	20828.9	11209	404.418	195.331	290.49	14324.6	296.746	48.2723	-	-
Solyc09g014480.2	3.13202	6.70028	5.21008	792.35	527.769	642.985	5.01413	654.368	0.00766255	-	LRRNT_2
Solyc03g120260.3	14458.5	22665.9	17048.4	475.216	281.727	664.22	18057.6	473.721	38.1187	-	WD40
Solyc04g007270.3	3986.02	3715.31	3513.68	824.354	886.501	836.645	3738.33	849.167	4.40236	-	PHD
Solyc03g007890.3	34960.7	42488.7	46955.3	79.5259	225.382	417.898	41468.2	240.935	172.114	-	HATPase_c
Solyc01g103430.3	222.374	141.823	182.353	2022.09	2792.86	2335.81	182.183	2383.59	0.0764323	-	Pkinase
Solyc11g020280.2	33.4082	21.2176	16.6723	1132.76	956.933	1901.78	23.766	1330.49	0.0178626	-	Pkinase
Solyc05g052950.3	354.963	469.02	360.538	15.5173	10.33	14.4396	394.84	13.4289	29.4022	-	-
Solyc07g054145.1	1854.16	1639.34	1638.05	175.539	251.676	209.798	1710.51	212.338	8.05563	-	SNARE
Solyc08g067290.3	2722.77	3464.05	3933.61	316.164	214.113	300.683	3373.48	276.986	12.1792	-	-
Solyc04g011440.3	51298.4	32677.3	51161.9	4161.53	3206.99	3135.08	45045.9	3501.2	12.8658	-	HSP70
Solyc05g005560.3	163.909	51.3688	172.975	7618	11095.4	8720.65	129.418	9144.67	0.0141522	-	-
Solyc06g010000.3	3265.66	3508.71	3531.39	529.526	531.525	676.111	3435.25	579.054	5.93253	-	zf-MIZ
Solyc03g120140.3	5129.21	5297.69	5525.81	1114.33	1189.83	1325.89	5317.57	1210.02	4.39462	-	-
Solyc01g095030.3	2570.35	2031.3	1798.52	232.759	198.148	253.117	2133.39	228.008	9.35664	-	Myb_DNA-binding
Solyc02g087190.1	99.1807	119.488	113.58	851.509	1153.2	1025.21	110.75	1009.97	0.109656	Peroxidase [Source:UniProtKB/TrEMBL;Acc:K4BBM6]	-
Solyc07g048120.3	3115.32	2957.06	3575.16	540.194	402.87	449.325	3215.84	464.13	6.92876	-	UFD1
Solyc12g096690.2	6382.02	7689.69	6494.89	1195.8	964.446	909.692	6855.53	1023.31	6.69935	Cytosolic Fe-S cluster assembly factor NBP35 [Source:UniProtKB/TrEMBL;Acc:K4DHE2]	-
Solyc05g009800.3	59.5084	40.2017	62.521	686.638	606.652	716.032	54.077	669.774	0.0807392	-	-
Solyc11g006720.2	1370.78	1363.51	1281.68	291.918	288.301	312.574	1338.66	297.598	4.49821	-	Myb_DNA-binding
Solyc02g070540.3	9.39607	6.70028	8.33613	360.776	448.885	336.357	8.14416	382.006	0.0213194	-	-
Solyc05g018590.3	5443.46	5674.02	6112.47	1506.14	1449.02	1353.07	5743.31	1436.08	3.99931	-	AAA
Solyc01g103245.1	89.7847	61.4192	96.9075	1931.9	1323.18	1202.73	82.7038	1485.94	0.0556577	-	-
Solyc01g090590.3	2556.77	3209.43	2748.84	504.311	524.012	438.283	2838.35	488.869	5.80595	-	-
Solyc01g111730.3	140.941	202.125	158.386	1314.12	1536.35	1711.51	167.151	1520.66	0.10992	-	PP2C
Solyc02g091230.3	6302.67	5340.12	5024.6	399.569	330.56	585.227	5555.8	438.452	12.6714	-	-
Solyc08g078695.1	23764.7	15334.7	31009.4	53.3406	39.4418	205.551	23369.6	99.4446	235.001	Mitochondrial small heat shock protein [Source:UniProtKB/TrEMBL;Acc:O80432]	-
Solyc07g063160.2	1350.95	1101.08	1167.06	223.061	188.757	191.112	1206.36	200.977	6.0025	-	-
Solyc02g083350.3	12712.9	12926	10454.5	2742.67	2742.14	2768.15	12031.1	2750.99	4.37338	DNA-directed RNA polymerase subunit [Source:UniProtKB/TrEMBL;Acc:K4BAK3]	-
Solyc02g083700.3	44.8923	69.2362	69.8151	702.156	1039.57	1001.43	61.3145	914.385	0.0670555	-	-
Solyc05g015390.3	25420.5	19454.3	22070.9	2947.31	3856.84	3813.74	22315.2	3539.3	6.30499	-	-
Solyc08g078790.1	518.872	580.691	692.941	58.1897	34.7463	44.1681	597.501	45.7014	13.074	-	-
Solyc08g079480.3	467.715	743.731	584.571	38.7931	39.4418	49.2644	598.673	42.4998	14.0865	-	-
Solyc02g071510.3	4588.41	4557.31	4272.27	1004.74	767.237	964.053	4472.66	912.011	4.90418	-	Bromodomain
Solyc10g007360.3	559.588	573.991	673.142	78.5561	96.7263	78.9929	602.24	84.7584	7.10537	-	MatE
Solyc05g005080.3	1098.3	892.254	1229.58	11790.2	15045.2	8574.55	1073.38	11803.3	0.0909386	Endoglucanase [Source:UniProtKB/TrEMBL;Acc:K4BW39]	-
Solyc06g084250.3	62.6405	54.719	73.9831	565.41	749.394	569.938	63.7809	628.247	0.101522	-	BTB
Solyc10g007880.3	1721.57	3047.51	3903.39	118.319	96.7263	155.438	2890.82	123.494	23.4086	-	p450
Solyc04g055090.1	27.1442	41.3184	37.5126	1775.76	1094.98	721.978	35.3251	1197.57	0.0294973	-	-
Solyc06g060620.3	17.7481	15.634	43.7647	961.1	1484.7	913.09	25.7156	1119.63	0.0229679	-	-
Solyc08g014300.3	477.111	550.54	577.277	75.6466	61.98	78.9929	534.976	72.2065	7.40897	-	-
Solyc04g082210.3	1991.97	1513.15	1291.06	193.966	144.62	178.371	1598.72	172.319	9.2777	-	Aa_trans
Solyc07g063390.3	58.4644	55.8357	70.8571	523.707	728.734	566.54	61.7191	606.327	0.101792	-	Glyco_hydro_1
Solyc02g068480.3	2113.07	2226.73	1797.48	351.078	429.164	411.952	2045.76	397.398	5.14788	-	UCH
Solyc11g061980.1	1079.5	808.501	438.689	24.2457	20.66	15.2889	775.564	20.0649	38.6528	Glycosyltransferase [Source:UniProtKB/TrEMBL;Acc:K4D910]	UDPGT
Solyc06g082910.3	11.4841	29.0345	23.9664	505.281	411.322	506.234	21.495	474.279	0.0453215	Formin-like protein [Source:UniProtKB/TrEMBL;Acc:K4CAE6]	FH2
Solyc04g014680.3	242.21	154.106	215.697	2103.56	2258.51	1589.2	204.005	1983.76	0.102837	-	-
Solyc10g080390.2	15.6601	12.2838	17.7143	362.716	286.423	265.008	15.2194	304.716	0.0499463	-	Pkinase
Solyc06g068280.3	1873.99	1564.52	1913.14	335.561	261.067	337.206	1783.88	311.278	5.73084	-	DEAD
Solyc02g083400.3	5766.05	6663.43	5320.53	1266.6	1337.26	1082.12	5916.67	1228.66	4.81555	-	-
Solyc04g054990.3	103.357	67.0028	102.118	702.156	744.699	741.514	90.8257	729.456	0.124512	-	-
Solyc01g067710.3	1612.99	1305.44	1349.41	294.828	310.839	319.369	1422.61	308.345	4.6137	Sodium/hydrogen exchanger [Source:UniProtKB/TrEMBL;Acc:K4AX19]	Na_H_Exchanger
Solyc05g007120.3	61.5964	67.0028	38.5546	1264.66	830.156	1756.53	55.7179	1283.78	0.0434015	-	Pkinase_Tyr
Solyc07g049290.3	35.4963	55.8357	27.0924	1520.69	3068.95	1104.2	39.4748	1897.95	0.0207987	-	-
Solyc01g110990.2	4585.28	4470.2	4243.09	1329.63	1449.96	1432.06	4432.86	1403.89	3.15757	-	HA2
Solyc03g117330.3	75.1685	73.7031	107.328	1572.09	985.106	973.396	85.3998	1176.86	0.0725655	-	HGTP_anticodon
Solyc12g010115.1	960.487	819.668	824.235	174.569	172.793	192.811	868.13	180.057	4.8214	-	-
Solyc10g084080.2	1480.4	946.973	977.411	126.078	120.204	101.926	1134.93	116.069	9.77804	-	-
Solyc12g015880.2	9455.58	6265.88	11698.7	707.005	397.235	631.943	9140.06	578.728	15.7934	Molecular chaperone Hsp90-1 [Source:UniProtKB/TrEMBL;Acc:Q6UJX4]	HATPase_c
Solyc09g055930.3	76.2126	82.6368	64.605	608.082	522.134	489.246	74.4848	539.821	0.137981	-	-
Solyc06g071330.3	18.7921	21.2176	31.2605	477.156	539.038	340.604	23.7567	452.266	0.0525282	-	-
Solyc01g104350.3	1284.13	1373.56	1446.32	339.44	277.971	322.767	1368	313.392	4.36514	-	-
Solyc03g118110.3	4806.61	5295.46	4198.28	1199.68	1209.55	1112.7	4766.78	1173.97	4.06038	-	-
Solyc04g007990.1	333.038	410.951	304.269	33.944	24.4164	30.5779	349.419	29.6461	11.7864	-	-
Solyc11g065740.2	514.696	581.808	477.243	89.2242	93.909	89.1855	524.582	90.7729	5.77906	-	-
Solyc05g018700.3	124.237	106.088	108.37	712.824	1001.07	769.544	112.898	827.813	0.136381	-	-
Solyc12g098640.2	127.369	175.324	185.479	1393.64	1056.48	1208.68	162.724	1219.6	0.133424	-	-
Solyc05g008400.3	998.071	821.901	647.092	30.0647	32.8682	62.0052	822.355	41.646	19.7463	-	-
Solyc10g084850.2	42.8043	59.1858	69.8151	654.634	524.012	528.318	57.2684	568.988	0.10065	-	-
Solyc01g102330.3	28.1882	36.8515	50.0168	1203.56	2132.67	789.929	38.3522	1375.39	0.0278846	-	-
Solyc08g079170.3	16304.3	13089	17338.1	3522.42	3620.19	3704.17	15577.1	3615.59	4.30832	-	TPR_1
Solyc06g073540.3	227.594	168.624	257.378	1633.19	2320.49	2599.12	217.865	2184.27	0.0997428	-	Piwi
Solyc06g074730.3	6.26405	3.35014	7.29411	295.798	763.481	762.749	5.6361	607.342	0.00927994	AGO5 [Source:UniProtKB/TrEMBL;Acc:K4C9J1]	Piwi
Solyc12g005980.2	5584.4	5206.12	5971.79	985.346	955.994	1301.26	5587.44	1080.87	5.16941	-	-
Solyc06g074070.3	37.5843	29.0345	20.8403	482.005	384.088	601.365	29.153	489.153	0.0595991	-	Pkinase
Solyc08g075960.3	420.735	385.266	479.327	1805.82	2023.74	1772.67	428.443	1867.41	0.229432	-	-
Solyc06g054150.1	2035.81	1501.98	1809.98	128.017	78.8836	47.5656	1782.59	84.8222	21.0156	-	-
Solyc01g080690.3	2681.01	3495.31	3077.07	697.307	652.668	733.02	3084.47	694.332	4.44235	-	-
Solyc02g081700.1	8019.02	8140.84	8008.94	2648.6	2218.13	2311.18	8056.27	2392.64	3.36711	Proteasome subunit alpha type [Source:UniProtKB/TrEMBL;Acc:K4BA40]	Proteasome
Solyc08g005490.3	173.305	168.624	354.285	5155.61	5087.05	3330.44	232.071	4524.37	0.0512937	-	-
Solyc10g078530.2	27.1442	61.4192	39.5966	916.488	1213.3	680.358	42.72	936.717	0.0456061	-	-
Solyc11g011260.1	102.313	136.239	149.008	822.414	1013.28	841.741	129.187	892.478	0.144751	DELLA protein GAI [Source:UniProtKB/Swiss-Prot;Acc:Q7Y1B6]	GRAS
Solyc01g104750.3	574.204	724.747	866.957	14.5474	6.57363	28.8791	721.97	16.6667	43.318	-	DUF6
Solyc01g091690.3	208.802	236.743	209.445	1888.26	2750.6	1536.54	218.33	2058.46	0.106065	-	-
Solyc12g056090.2	701.573	740.381	834.655	136.746	117.386	154.588	758.87	136.24	5.57009	-	-
Solyc02g068910.3	112.753	90.4538	103.16	599.354	758.785	602.215	102.122	653.451	0.156281	-	-
Solyc01g091130.3	611.788	798.45	668.974	77.5863	76.0663	108.721	693.071	87.458	7.92461	-	-
Solyc08g078430.3	5679.4	5782.34	6170.82	2030.82	1867.85	1803.25	5877.52	1900.64	3.09239	-	-
Solyc05g054320.3	38.6283	29.0345	37.5126	296.767	307.083	293.888	35.0585	299.246	0.117156	-	-
Solyc02g065470.1	123.193	122.838	168.807	1089.12	893.075	856.181	138.279	946.124	0.146153	-	SCP
Solyc03g117040.3	767.346	666.678	828.403	3001.62	3253.01	2814.02	754.142	3022.88	0.249478	-	-
Solyc03g112950.3	62.6405	91.5705	129.21	1012.5	984.167	1071.93	94.4736	1022.86	0.0923619	Serine/Threonine-kinase ATM-like protein [Source:Projected from Arabidopsis thaliana (AT3G48190) UniProtKB/TrEMBL;Acc:A0A1I9LQ79]	PI3_PI4_kinase
Solyc03g120090.1	10862.9	6882.3	8154.82	1208.41	966.324	771.242	8633.34	981.991	8.79167	Pyridoxal 5'-phosphate synthase-like subunit PDX1.2 [Source:Projected from Arabidopsis thaliana (AT3G16050) UniProtKB/Swiss-Prot;Acc:Q9ZNR6]	-
Solyc08g077240.3	684.869	735.914	1119.13	6177.81	7298.61	5965.24	846.636	6480.55	0.130643	-	-
Solyc02g085315.1	8211.12	6054.82	5651.9	126.078	250.737	397.513	6639.28	258.109	25.7228	-	-
Solyc01g110450.3	135.721	190.958	179.227	1402.37	1501.61	1021.81	168.635	1308.6	0.128867	-	Aldo_ket_red
Solyc11g017050.2	1168.24	1207.17	1320.23	264.763	190.635	253.966	1231.88	236.455	5.2098	-	-
Solyc06g071500.3	20.8802	14.5173	7.29411	476.186	727.795	361.838	14.2305	521.94	0.0272647	-	-
Solyc11g069070.2	117.973	61.4192	93.7814	8615.95	3980.8	2081.84	91.0578	4892.87	0.0186103	-	HMA
Solyc03g082420.3	681.737	1169.2	325.109	4.84914	5.63454	11.8914	725.348	7.45836	97.253	Small heat shock protein, chloroplastic [Source:UniProtKB/Swiss-Prot;Acc:Q95661]	-
Solyc12g099160.2	70.9925	20.1008	42.7227	1177.37	1122.21	1007.37	44.6053	1102.32	0.040465	Carboxypeptidase [Source:UniProtKB/TrEMBL;Acc:K4DHT7]	Peptidase_S10
Solyc08g005318.1	1179.73	1132.35	1044.1	146.444	201.904	219.142	1118.73	189.163	5.91407	-	-
Solyc11g070070.2	717.233	996.108	699.193	101.832	67.6145	97.6794	804.178	89.042	9.03145	-	zf-CCCH
Solyc03g031420.1	206.713	211.059	228.202	2061.85	2112.95	1245.2	215.325	1806.67	0.119183	-	Aminotran_5
Solyc08g065430.3	25.0562	68.1195	60.4369	1340.3	1182.31	842.591	51.2042	1121.74	0.0456473	Protein NDL2 [Source:Projected from Arabidopsis thaliana (AT5G11790) UniProtKB/Swiss-Prot;Acc:Q9ASU8]	Ndr
Solyc08g005510.2	428.043	471.253	357.412	29.0948	29.1118	48.415	418.903	35.5406	11.7866	-	TIR
Solyc03g005040.1	1033.57	1921.86	1622.42	34.9138	47.8936	10.1926	1525.95	31	49.2242	-	-
Solyc03g120930.1	204.625	396.433	289.68	4.84914	6.57363	10.1926	296.913	7.20514	41.2085	-	-
Solyc04g082200.2	386443	365733	286547	80008.9	67060.5	62296.5	346241	69788.6	4.96128	-	-
Solyc10g049850.2	281.882	327.197	319.899	1261.75	1148.51	1121.19	309.659	1177.15	0.263059	-	-
Solyc03g118060.3	1639.09	1130.11	525.176	0.969828	0	7.64447	1098.13	2.87143	382.432	-	-
Solyc03g123540.3	524.092	360.698	934.688	8.72845	6.57363	17.8371	606.493	11.0464	54.9041	-	-
Solyc01g106430.3	234.902	198.775	281.344	1222.95	1238.66	1121.19	238.34	1194.27	0.19957	-	Pyrophosphatase
Solyc01g104775.1	24872.4	36238.5	34399	5447.53	4922.71	6339.82	31836.6	5570.02	5.71572	-	Actin
Solyc12g055840.2	9.39607	3.35014	3.12605	262.823	589.749	398.362	5.29075	416.978	0.0126883	-	Glyco_hydro_17
Solyc12g056590.2	4350.38	6423.34	3342.79	347.199	203.783	389.019	4705.5	313.333	15.0176	-	AP2
Solyc11g006200.2	1179.73	1448.38	1178.52	264.763	190.635	238.677	1268.88	231.359	5.48445	-	DDT
Solyc04g007070.3	82.4766	152.99	156.302	5855.82	3582.63	1983.32	130.59	3807.26	0.0343002	-	NB-ARC
Solyc06g054020.3	111.709	83.7535	154.218	1024.14	947.542	913.939	116.56	961.873	0.12118	-	-
Solyc05g005920.3	4.17603	1.11671	1.04202	269.612	349.342	402.609	2.11159	340.521	0.00620105	-	-
Solyc09g007110.3	34.4522	32.3847	43.7647	293.858	332.438	391.567	36.8672	339.288	0.108661	-	Pkinase_Tyr
Solyc06g071750.3	439.527	360.698	359.496	60.1294	62.9191	66.2521	386.574	63.1002	6.12635	-	-
Solyc08g077530.3	74.1245	131.772	82.3193	795.259	823.582	951.312	96.072	856.718	0.11214	-	-
Solyc08g005890.3	1448.04	1453.96	1395.26	385.992	299.57	375.429	1432.42	353.663	4.05023	-	-
Solyc02g085320.1	3006.74	2762.75	2809.28	81.4656	94.8481	227.635	2859.59	134.65	21.2372	-	-
Solyc08g078670.2	139.897	75.9365	39.5966	1833.95	2945.93	2797.88	85.1434	2525.92	0.0337079	-	-
Solyc09g065000.3	848.778	991.642	831.529	225	210.356	191.961	890.649	209.106	4.25932	-	-
Solyc01g096390.3	119.017	78.1699	125.042	714.763	815.131	938.571	107.41	822.822	0.130538	-	-
Solyc09g011160.3	257.87	174.207	202.151	5.81897	1.87818	5.9457	211.409	4.54762	46.488	-	-
Solyc05g008120.3	638.933	656.627	437.647	63.0388	35.6854	54.3607	577.736	51.0283	11.3219	-	DnaJ
Solyc12g005150.2	126.325	152.99	110.454	1005.71	1439.63	879.114	129.923	1108.15	0.117243	-	-
Solyc11g065690.2	2306.21	2368.55	2116.33	725.432	661.12	749.158	2263.7	711.903	3.17978	-	-
Solyc11g006990.2	10.4401	14.5173	23.9664	289.979	287.362	416.199	16.3079	331.18	0.0492418	-	-
Solyc08g065820.2	41.7603	46.902	52.1008	332.651	329.621	289.641	46.921	317.304	0.147874	-	JmjC
Solyc03g078640.1	128.413	128.422	220.907	1932.87	1622.75	1303.81	159.247	1619.81	0.0983126	-	-
Solyc03g114150.3	239.078	187.608	234.454	1147.31	1716.66	1326.74	220.38	1396.9	0.157763	-	Aldedh
Solyc09g008850.3	1116.04	962.607	1318.15	237.608	234.773	253.117	1132.27	241.833	4.68203	-	AA_kinase
Solyc02g065250.2	4990.36	1976.58	3462.62	49.4612	24.4164	108.721	3476.52	60.8663	57.1173	-	-
Solyc01g108120.3	865.482	927.989	939.898	253.125	265.763	279.448	911.123	266.112	3.42383	-	B3
Solyc08g080410.3	6771.43	6835.4	6172.9	2218	2102.62	1863.55	6593.25	2061.39	3.19844	-	UBX
Solyc04g012060.3	26.1002	24.5677	26.0504	408.298	267.641	272.653	25.5728	316.197	0.080876	Ribonucleoside-diphosphate reductase [Source:UniProtKB/TrEMBL;Acc:K4BPQ8]	Ribonuc_red_lgC
Solyc03g063560.3	349.743	463.436	418.89	2468.21	3655.88	2361.29	410.69	2828.46	0.145199	-	GATase_2
Solyc04g079820.3	705.749	2608.64	1111.83	14.5474	0.93909	9.34325	1475.41	8.27659	178.263	-	Exo_endo_phos
Solyc05g005760.3	10.4401	14.5173	15.6302	222.091	339.951	223.389	13.5292	261.81	0.0516756	-	-
Solyc09g098290.3	6.26405	2.23343	1.04202	522.737	232.894	548.703	3.17983	434.778	0.00731368	-	Pkinase
Solyc01g091530.3	81.4326	122.838	137.546	1538.15	2939.35	1336.93	113.939	1938.14	0.0587877	-	-
Solyc06g050510.3	300.674	212.176	301.143	1380.07	1850.01	1595.15	271.331	1608.41	0.168695	-	SNF2_N
Solyc12g098190.2	2739.48	2218.91	2087.16	328.772	173.732	293.038	2348.51	265.181	8.85628	-	-
Solyc03g120740.1	2536.94	2275.86	3355.29	429.634	295.813	253.966	2722.7	326.471	8.33978	-	-
Solyc04g017710.3	3435.83	3554.5	3256.3	1285.99	1256.5	1300.41	3415.54	1280.97	2.66638	-	RRM_1
Solyc10g084250.1	15.6601	15.634	11.4622	326.832	191.574	288.791	14.2521	269.066	0.0529688	Clade VIII lectin receptor kinase [Source:UniProtKB/TrEMBL;Acc:K4D3L1]	Pkinase
Solyc12g005380.2	291.278	319.38	293.849	50.4311	51.65	56.9089	301.502	52.9966	5.68908	-	-
Solyc10g008420.3	1536.78	1628.17	1460.91	489.763	444.19	505.385	1541.95	479.779	3.21388	-	-
Solyc01g091260.3	2530.67	2703.56	2798.86	407.328	525.891	630.244	2677.7	521.154	5.13801	-	-
Solyc09g010840.1	83.5206	116.138	48.9748	1540.09	1517.57	924.132	82.8779	1327.26	0.0624427	-	-
Solyc11g072710.2	367.491	336.131	456.403	2684.48	3692.5	2191.42	386.675	2856.13	0.135384	-	Pkinase
Solyc12g099310.2	4793.04	5538.9	5066.28	1831.04	1679.09	1670.74	5132.74	1726.96	2.97213	UBC32 [Source:UniProtKB/TrEMBL;Acc:K4DHV2]	UQ_con
Solyc01g099860.3	2429.41	2569.56	2130.92	587.716	411.322	505.385	2376.63	501.474	4.73929	Serine/threonine-protein phosphatase [Source:UniProtKB/TrEMBL;Acc:K4B120]	Metallophos
Solyc05g009330.3	28.1882	31.268	21.8823	249.246	328.682	253.117	27.1128	277.015	0.097875	-	-
Solyc04g072260.2	1647.44	1532.13	1378.59	470.367	462.033	456.12	1519.39	462.84	3.28275	-	-
Solyc10g049970.2	329.906	563.94	460.571	2900.76	2591.89	3036.55	451.473	2843.07	0.158798	-	-
Solyc09g015020.1	376.887	508.105	464.739	4.84914	19.7209	22.084	449.91	15.5514	28.9306	-	-
Solyc08g080540.3	4101.91	2575.14	1880.84	169.72	274.214	191.112	2852.63	211.682	13.476	-	HSF_DNA-bind
Solyc01g099450.3	577.336	551.656	533.512	151.293	148.376	138.45	554.168	146.04	3.79464	-	-
Solyc05g046310.3	2598.53	2025.72	1568.23	85.3449	60.1018	167.329	2064.16	104.259	19.7985	-	-
Solyc08g067030.3	57.4204	89.3371	50.0168	2007.54	3748.85	1012.47	65.5914	2256.29	0.0290705	-	-
Solyc06g053320.3	2959.76	2579.61	2245.54	545.043	603.835	678.659	2594.97	609.179	4.25978	-	RRM_1
Solyc02g089340.3	1339.46	1271.94	1055.56	244.397	187.818	265.858	1222.32	232.691	5.25298	-	-
Solyc02g085745.1	93.9607	55.8357	52.1008	570.259	824.521	696.496	67.2991	697.092	0.0965425	-	Rhomboid
Solyc03g112230.3	39104.3	34354.6	38298.3	11528.3	12775.4	10455.9	37252.4	11586.6	3.21514	-	ZZ
Solyc10g086550.2	5660.61	6265.88	6827.29	1988.15	1699.75	1941.7	6251.26	1876.53	3.33128	-	AAA
Solyc03g083560.1	8.35206	3.35014	5.21008	227.91	312.717	174.124	5.63743	238.25	0.0236618	-	-
Solyc04g014600.3	2783.32	3472.98	3210.45	126.078	240.407	335.507	3155.58	233.997	13.4856	-	Usp
Solyc09g082580.3	7.30805	7.81699	4.16806	328.772	665.815	228.485	6.43104	407.691	0.0157743	-	-
Solyc02g071820.3	765.258	550.54	782.554	2959.92	3411.72	3332.14	699.45	3234.59	0.216241	-	Pkinase_Tyr
Solyc01g090270.3	90.8287	98.2708	196.941	1454.74	1430.23	1802.4	128.68	1562.46	0.0823575	-	-
Solyc10g084325.1	70.9925	89.3371	109.412	1703.99	977.593	2893.86	89.9138	1858.48	0.0483803	-	Peptidase_S8
Solyc11g068460.2	1876.08	2317.18	1617.21	326.832	325.864	422.994	1936.82	358.564	5.40162	Probable calcium-binding protein CML48 [Source:Projected from Arabidopsis thaliana (AT2G27480) UniProtKB/Swiss-Prot;Acc:Q9ZQH1]	-
Solyc07g062970.3	8486.74	7250.82	7655.69	2747.52	2630.39	2827.61	7797.75	2735.17	2.85092	Protein phosphatase 2C [Source:UniProtKB/TrEMBL;Acc:Q6QLU0]	PP2C
Solyc03g112280.3	3057.9	1807.96	1894.39	323.923	313.656	254.816	2253.41	297.465	7.5754	-	C2
Solyc12g014490.2	6.26405	1.11671	5.21008	178.448	183.123	234.431	4.19695	198.667	0.0211255	-	-
Solyc09g014500.3	975.103	1216.1	1281.68	225.97	203.783	270.954	1157.63	233.569	4.95626	Protein yippee-like [Source:UniProtKB/TrEMBL;Acc:K4CRS7]	-
Solyc02g091640.3	710.969	818.551	728.369	180.388	125.838	143.546	752.63	149.924	5.02007	-	-
Solyc08g006970.3	1244.46	1383.61	1085.78	298.707	256.372	216.593	1237.95	257.224	4.81272	-	-
Solyc12g089000.2	3576.77	3925.25	4271.22	987.285	1199.22	1178.95	3924.41	1121.82	3.49827	RBR-type E3 ubiquitin transferase [Source:UniProtKB/TrEMBL;Acc:K4DGX1]	IBR
Solyc04g014400.3	17.7481	20.1008	52.1008	4716.27	1709.14	1020.11	29.9833	2481.84	0.012081	-	Pkinase_Tyr
Solyc10g006230.3	158.689	121.722	125.042	888.363	1606.78	1055.79	135.151	1183.64	0.114182	-	-
Solyc02g081890.3	226.55	217.759	261.546	940.733	1282.8	1279.18	235.285	1167.57	0.201517	-	MOSC
Solyc11g011850.2	3644.63	3259.69	3328.2	860.238	1048.96	1071.08	3410.84	993.426	3.43341	Glycosyltransferases [Source:UniProtKB/TrEMBL;Acc:K4D5Z0]	-
Solyc12g044200.2	48.0243	35.7348	67.731	669.182	475.18	466.313	50.4967	536.891	0.0940539	-	NB-ARC
Solyc06g048633.1	182.701	131.772	189.647	7.75863	7.51272	5.09632	168.04	6.78922	24.751	-	-
Solyc02g085100.3	41.7603	37.9683	44.8067	450	370.002	282.846	41.5117	367.616	0.112922	Glucose-6-phosphate 1-epimerase [Source:UniProtKB/TrEMBL;Acc:K4BB24]	Aldose_epim
Solyc01g094000.3	2790.63	2562.86	2814.49	962.07	803.861	851.934	2722.66	872.622	3.12009	UTP:RNA uridylyltransferase 1 [Source:Projected from Arabidopsis thaliana (AT2G45620) UniProtKB/Swiss-Prot;Acc:O64642]	-
Solyc02g079950.3	108.577	107.204	100.034	539.225	888.38	741.514	105.272	723.039	0.145596	Photosystem II oxygen-evolving complex protein 3 [Source:UniProtKB/TrEMBL;Acc:Q672Q6]	-
Solyc06g068820.3	1040.88	1294.27	1074.32	274.461	315.534	274.352	1136.49	288.116	3.94455	-	-
Solyc02g080970.3	2192.42	2242.36	2098.62	703.126	743.76	609.859	2177.8	685.581	3.17657	-	-
Solyc08g079700.2	17307.6	13149.3	10264.9	1943.54	2215.31	1464.34	13573.9	1874.4	7.24175	-	zf-A20
Solyc06g050350.3	44.8923	39.085	45.8487	354.957	425.408	280.297	43.2753	353.554	0.122401	-	-
Solyc08g045850.3	1582.72	1356.81	1354.62	292.888	354.976	389.868	1431.38	345.911	4.13801	-	PPR
Solyc05g018510.3	13.5721	26.8011	28.1344	401.509	259.189	400.91	22.8359	353.869	0.064532	-	ABC2_membrane
Solyc12g043120.2	7817.53	8403.27	10543.1	2447.85	2257.57	2069.1	8921.31	2258.17	3.95067	-	HSP70
Solyc08g077200.3	780.918	797.333	735.663	231.789	196.27	226.786	771.305	218.282	3.53353	-	-
Solyc11g011340.2	267.266	213.292	188.605	3.87931	0.93909	8.49386	223.054	4.43742	50.2667	-	ADH_N
Solyc03g116840.2	1051.32	1073.16	997.209	219.181	136.168	135.052	1040.56	163.467	6.36557	-	hATC
Solyc07g053120.3	9.39607	6.70028	5.21008	292.888	153.072	265.008	7.10214	236.989	0.0299682	-	Pkinase_Tyr
Solyc08g080780.3	52.2004	34.6181	56.2689	702.156	415.078	468.012	47.6958	528.415	0.090262	-	-
Solyc03g044150.3	12.5281	50.2521	38.5546	877.695	1001.07	2009.65	33.7783	1296.14	0.0260607	-	Peptidase_S8
Solyc01g103260.2	21.9242	13.4006	16.6723	281.25	231.955	190.262	17.3323	234.489	0.0739152	-	-
Solyc03g122280.3	1697.56	1646.04	1449.44	495.582	408.504	467.162	1597.68	457.083	3.49538	-	Lipase_3
Solyc06g071490.2	6894.63	4832.02	4328.53	733.19	763.481	1009.07	5351.73	835.247	6.40736	-	PWWP
Solyc12g100160.2	41.7603	37.9683	53.1428	303.556	273.275	291.339	44.2905	289.39	0.153047	-	-
Solyc09g072670.3	1445.95	1427.16	1368.17	343.319	378.453	448.476	1413.76	390.083	3.62425	-	-
Solyc09g008020.3	7875.99	8645.6	5712.33	578.987	811.374	1127.98	7411.31	839.449	8.82878	-	OTU
Solyc03g118100.3	710.969	978.241	580.403	84.3751	114.569	89.1855	756.538	96.0432	7.87706	-	adh_short
Solyc12g013500.2	886.362	954.79	1043.06	290.948	278.91	299.833	961.403	289.897	3.31636	-	-
Solyc01g090190.3	1106.65	1252.95	1331.7	3539.87	3646.49	3559.78	1230.43	3582.05	0.3435	-	-
Solyc07g005410.3	156.601	173.091	175.059	18.4267	15.9645	14.4396	168.25	16.2769	10.3367	-	-
Solyc02g083880.3	44.8923	165.274	90.6554	1955.17	1915.74	2600.82	100.274	2157.25	0.0464823	-	-
Solyc07g065320.3	1528.43	868.803	1807.9	150.323	96.7263	132.504	1401.71	126.518	11.0791	-	ABC_membrane
Solyc06g073610.3	671.297	481.303	698.151	99.8923	61.98	79.8423	616.917	80.5715	7.65676	-	Cyclin_C
Solyc05g009030.3	200.449	149.64	234.454	1192.89	1002.95	994.631	194.848	1063.49	0.183215	3-isopropylmalate dehydrogenase [Source:UniProtKB/TrEMBL;Acc:K4BX77]	-
Solyc07g063900.3	3047.46	3148.02	3016.64	1195.8	1188.89	1277.48	3070.7	1220.72	2.51548	-	RRM_1
Solyc02g092940.3	35.4963	60.3025	19.7983	614.871	530.586	634.491	38.5324	593.316	0.0649441	-	Pkinase
Solyc09g082470.3	2196.59	2520.42	2465.41	705.065	647.972	799.272	2394.14	717.437	3.33708	-	Pkinase_Tyr
Solyc06g074120.3	488.596	474.603	584.571	2069.61	2032.19	1704.72	515.923	1935.51	0.266557	Bell-like homeodomain protein 2 [Source:UniProtKB/TrEMBL;Acc:Q7Y0Z7]	POX
Solyc03g007430.3	2232.09	2342.86	2634.22	441.272	323.986	538.511	2403.06	434.59	5.52948	Mitochondrial carrier protein MTM1 [Source:Projected from Arabidopsis thaliana (AT4G27940) UniProtKB/Swiss-Prot;Acc:Q944H5]	Mito_carr
Solyc09g005700.3	185.833	222.226	295.933	1570.15	1181.38	1471.99	234.664	1407.84	0.166684	-	-
Solyc11g065370.2	1101.43	1060.88	1072.23	392.78	354.976	372.031	1078.18	373.263	2.88853	-	SPRY
Solyc11g069710.2	42.8043	54.719	43.7647	272.522	328.682	287.942	47.096	296.382	0.158903	-	ABC2_membrane
Solyc01g103230.3	99.1807	97.1541	71.8991	550.862	641.399	462.915	89.4113	551.726	0.162058	Non-lysosomal glucosylceramidase [Source:UniProtKB/TrEMBL;Acc:K4B1P9]	-
Solyc03g034430.2	11152.1	13053.3	13382.6	3692.14	3469	4216.35	12529.3	3792.5	3.30371	-	-
Solyc12g099740.2	3969.32	3883.93	4301.44	1508.08	1457.47	1602.79	4051.56	1522.78	2.66063	-	Homeobox
Solyc08g079870.2	41.7603	154.106	277.176	47567.2	16217.2	7473.75	157.681	23752.7	0.00663845	-	Peptidase_S8
Solyc05g025740.3	231.77	246.794	379.294	2289.76	1918.56	1641.01	285.952	1949.78	0.146659	-	-
Solyc11g007690.2	70.9925	44.6685	60.4369	394.72	417.895	349.098	58.6993	387.238	0.151585	-	PK
Solyc05g052410.2	1029.39	1419.34	367.832	27.1552	34.7463	33.1261	938.855	31.6759	29.6395	-	AP2
Solyc06g063240.3	984.499	1269.7	1129.55	4459.27	4578.07	3713.52	1127.92	4250.28	0.265374	-	-
Solyc02g077850.3	13.5721	6.70028	15.6302	280.28	181.244	316.821	11.9675	259.449	0.0461268	-	-
Solyc01g106210.3	9527.61	10947.1	12762.6	2912.39	2092.29	2385.08	11079.1	2463.25	4.49776	-	HSP70
Solyc06g065640.3	12371.5	9435.11	8610.18	2204.42	2092.29	2559.2	10138.9	2285.3	4.43658	Transcriptional corepressor LEUNIG [Source:Projected from Arabidopsis thaliana (AT4G32551) UniProtKB/TrEMBL;Acc:F4JUD2]	WD40
Solyc02g092840.1	208.802	241.21	291.764	2541.92	1944.86	1359.02	247.259	1948.6	0.126891	-	-
Solyc09g014760.3	134.677	110.555	153.176	629.419	706.196	866.374	132.803	733.996	0.180931	-	UbiA
Solyc03g044300.3	7806.04	8217.89	8571.62	448.061	224.443	764.447	8198.52	478.984	17.1165	APETALA2-like protein [Source:UniProtKB/TrEMBL;Acc:B2ZP48]	AP2
Solyc02g062500.3	72139.9	54720.1	67222.5	18842.8	18980.9	20276.5	64694.2	19366.7	3.34048	-	2OG-FeII_Oxy
Solyc11g069700.2	149581	197903	150986	18328.8	17571.3	7790.57	166157	14563.6	11.4091	Elongation factor 1-alpha [Source:UniProtKB/TrEMBL;Acc:K4DAC6]	GTP_EFTU
Solyc09g075470.2	434.307	223.343	360.538	0	0	5.09632	339.396	1.69877	199.789	-	DnaJ
Solyc10g081010.2	28.1882	41.3184	23.9664	257.974	281.727	252.268	31.1577	263.99	0.118026	-	-
Solyc05g007900.2	1699.64	428.818	780.47	28.125	9.3909	19.5359	969.644	19.0173	50.9876	-	-
Solyc12g056800.2	11.4841	18.9841	26.0504	299.677	214.113	298.134	18.8395	270.641	0.0696107	-	GFO_IDH_MocA
Solyc01g111570.3	7.30805	14.5173	23.9664	518.858	262.006	437.434	15.2639	406.099	0.0375866	-	Pkinase
Solyc12g043110.2	7577.41	7358.02	9034.28	2726.19	2686.74	2680.66	7989.9	2697.86	2.96157	-	HSP70
Solyc09g064270.3	61.5964	56.9524	96.9075	462.608	546.551	545.306	71.8188	518.155	0.138605	Receptor-like serine/threonine-protein kinase ALE2 [Source:Projected from Arabidopsis thaliana (AT2G20300) UniProtKB/Swiss-Prot;Acc:Q8RWW0]	Pkinase_Tyr
Solyc06g063090.3	5822.43	5020.74	7166.99	1290.84	817.948	936.873	6003.39	1015.22	5.91338	-	Aminotran_1_2
Solyc09g010390.2	1329.02	1681.77	1534.89	346.229	215.052	260.761	1515.23	274.014	5.52974	-	-
Solyc12g014250.2	335.126	243.444	275.092	1100.76	1341.02	1206.98	284.554	1216.25	0.23396	-	-
Solyc02g091840.3	31.3202	10.0504	18.7563	480.065	704.318	1667.34	20.0423	950.576	0.0210844	Leucine rich repeat receptor protein kinase CLAVATA1 [Source:UniProtKB/TrEMBL;Acc:F8WS84]	Pkinase
Solyc08g008180.2	1602.55	2027.95	1436.94	324.892	414.139	355.893	1689.15	364.975	4.62812	-	-
Solyc01g087820.2	73.0805	185.374	79.1932	2021.12	1623.69	3378.01	112.549	2340.94	0.0480787	SBT4B protein [Source:UniProtKB/TrEMBL;Acc:Q9ZS44]	Peptidase_S8
Solyc04g080790.3	3587.21	2741.53	1320.23	94.0733	47.8936	144.396	2549.66	95.4542	26.7108	-	POX
Solyc01g104140.3	4848.37	3489.73	3751.26	983.406	1098.74	1006.52	4029.79	1029.55	3.91411	Phosphatidylinositol 4-phosphate 5-kinase [Source:UniProtKB/TrEMBL;Acc:K4B1Y9]	PIP5K
Solyc05g055470.3	9260.35	7025.24	6405.27	1855.28	1409.57	1501.71	7563.62	1588.86	4.76042	-	NAM
Solyc10g086410.3	34649.6	15121.4	31214.6	2941.49	1839.68	1832.97	26995.2	2204.71	12.2443	-	HSP70
Solyc02g078650.3	352.875	726.98	902.386	15.5173	0.93909	8.49386	660.747	8.31673	79.4479	-	-
Solyc09g005120.3	4050.75	2445.6	3504.3	255.065	69.4927	132.504	3333.55	152.354	21.8803	TMS1 [Source:Projected from Arabidopsis thaliana (AT3G08970) UniProtKB/TrEMBL;Acc:A0A178VJB6]	DnaJ
Solyc05g051460.3	49.0684	48.0187	42.7227	792.35	549.368	353.345	46.6032	565.021	0.0824806	-	HALZ
Solyc06g064940.3	56.3764	60.3025	111.496	612.931	825.461	763.598	76.0582	733.997	0.103622	-	CRAL_TRIO_N
Solyc05g056560.3	792.402	540.489	765.882	116.379	121.143	141.847	699.591	126.457	5.53227	-	Pkinase
Solyc11g062440.2	7.30805	11.1671	7.29411	369.505	562.515	172.425	8.58977	368.148	0.0233323	-	-
Solyc02g082740.1	38.6283	32.3847	44.8067	3863.8	1219.88	719.43	38.6066	1934.37	0.0199582	Dirigent protein [Source:UniProtKB/TrEMBL;Acc:K4BAE4]	-
Solyc08g006980.3	10232.3	7339.04	8107.93	2390.63	2207.8	2351.1	8559.76	2316.51	3.69511	-	-
Solyc08g080110.3	2540.07	2185.41	2195.53	706.035	529.647	638.738	2307	624.807	3.69235	-	-
Solyc11g071830.2	951.091	448.919	1683.9	35.8836	28.1727	47.5656	1027.97	37.2073	27.6281	-	DnaJ_C
Solyc06g068980.3	56.3764	51.3688	38.5546	344.289	308.961	281.996	48.7666	311.749	0.156429	-	Pkinase_Tyr
Solyc12g096190.2	314.246	320.497	436.605	2084.16	1912.93	3123.19	357.116	2373.43	0.150464	-	PALP
Solyc02g081070.3	49.0684	75.9365	96.9075	1061.96	649.851	1475.38	73.9708	1062.4	0.0696262	SRF8 [Source:Projected from Arabidopsis thaliana (AT4G22130) UniProtKB/TrEMBL;Acc:A0A384KGH4]	Pkinase_Tyr
Solyc07g014590.3	10.4401	13.4006	10.4202	152.263	256.372	181.769	11.4203	196.801	0.0580295	-	-
Solyc04g082900.3	1217.31	1470.71	880.504	75.6466	92.0309	157.986	1189.51	108.554	10.9577	BUBR1 [Source:Projected from Arabidopsis thaliana (AT2G33560) UniProtKB/TrEMBL;Acc:A0A178VU51]	-
Solyc04g071590.2	10377.4	13973.4	11528.9	3156.79	2405.01	2210.1	11959.9	2590.63	4.6166	-	-
Solyc01g008960.3	1652.66	1418.23	1886.05	5962.5	5240.12	6093.49	1652.31	5765.37	0.286592	AGO4A [Source:UniProtKB/TrEMBL;Acc:K4AT92]	Piwi
Solyc07g053620.3	2706.07	1836.99	2647.76	552.802	431.043	437.434	2396.94	473.759	5.05941	-	DnaJ
Solyc11g068660.2	2121.42	2377.48	2040.27	793.32	721.221	776.339	2179.72	763.627	2.85444	-	OTU
Solyc07g063460.2	161.821	150.756	124	821.445	919.37	1431.22	145.526	1057.34	0.137633	-	Methyltransf_11
Solyc01g095730.3	2051.47	1939.73	1933.98	770.044	798.227	809.465	1975.06	792.578	2.49195	-	Helicase_C
Solyc07g062220.3	4.17603	6.70028	6.2521	127.048	159.645	135.902	5.70947	140.865	0.0405315	-	-
Solyc03g121320.3	997.027	970.424	965.949	300.647	275.154	339.754	977.8	305.185	3.20396	-	PWWP
Solyc01g107890.3	22.9682	34.6181	33.3445	229.849	258.25	214.895	30.3103	234.331	0.129348	-	-
Solyc09g082730.3	307.982	246.794	380.336	1382.01	1376.71	1592.6	311.704	1450.44	0.214903	-	Aldo_ket_red
Solyc02g090650.3	1835.37	1709.69	1733.91	701.186	657.363	629.395	1759.66	662.648	2.65549	-	-
Solyc01g081050.3	18982.1	21869.7	17239.1	2219.94	3126.23	4092.34	19363.7	3146.17	6.15468	-	AMP-binding
Solyc06g005000.3	8.35206	3.35014	7.29411	136.746	139.924	151.191	6.3321	142.62	0.0443983	RBR-type E3 ubiquitin transferase [Source:UniProtKB/TrEMBL;Acc:K4C2Y5]	IBR
Solyc06g082120.3	8361.46	7968.87	7487.93	2707.76	2540.24	2069.95	7939.42	2439.32	3.25477	-	Sec63
Solyc01g104660.3	2667.44	2091.6	2199.7	745.798	702.44	702.442	2319.58	716.893	3.2356	-	-
novel.704	49.0684	41.3184	63.563	306.466	444.19	444.229	51.3166	398.295	0.128841	PF00657:GDSL-like Lipase/Acylhydrolase	Lipase_GDSL
Solyc02g005110.3	6.26405	14.5173	11.4622	165.841	215.052	160.534	10.7478	180.475	0.0595529	-	-
Solyc03g019800.3	1180.77	1121.18	1188.94	433.513	369.063	390.718	1163.63	397.764	2.92543	-	-
Solyc07g065180.3	755.861	682.312	721.075	238.578	240.407	243.774	719.749	240.92	2.98751	-	-
Solyc10g006770.3	3255.22	2998.38	3251.09	322.953	319.291	611.558	3168.23	417.934	7.58069	-	Peptidase_M24
Solyc01g111510.3	1068.02	1226.15	1254.59	3114.12	3222.96	3350.83	1182.92	3229.3	0.366308	-	-
Solyc02g088610.3	3646.72	3561.2	4390.01	502.371	616.982	880.813	3865.98	666.722	5.79848	-	Clp_N
Solyc05g046300.3	4245.98	3037.46	3215.66	590.625	506.17	795.025	3499.7	630.607	5.54973	-	CTP_transf_2
Solyc04g078540.3	3406.6	3583.53	3474.08	1214.23	1429.3	1257.09	3488.07	1300.2	2.68271	-	Peptidase_C1
Solyc04g079340.3	37.5843	54.719	56.2689	417.996	412.261	733.02	49.524	521.092	0.0950389	-	-
Solyc10g054910.1	1347.81	729.214	930.52	66.9182	83.5791	129.956	1002.52	93.4844	10.7239	Peptidyl-prolyl cis-trans isomerase [Source:UniProtKB/TrEMBL;Acc:K4D184]	Pro_isomerase
Solyc02g093520.3	18919.5	20521.8	14749.7	2951.19	4326.39	2814.87	18063.7	3364.15	5.36947	RING-finger protein [Source:UniProtKB/TrEMBL;Acc:K4BDE8]	-
Solyc10g074470.2	3.13202	2.23343	7.29411	128.987	159.645	170.727	4.21985	153.12	0.0275592	-	-
Solyc10g009380.3	5.22004	7.81699	8.33613	143.535	121.143	162.233	7.12439	142.303	0.0500648	-	-
Solyc05g013060.3	590.908	469.02	458.487	100.862	95.7872	121.462	506.138	106.037	4.77322	-	-
Solyc09g072980.2	1486.67	1337.82	1471.33	379.203	236.651	300.683	1431.94	305.512	4.68701	-	BTB
Solyc01g080070.3	6.26405	10.0504	3.12605	193.966	215.052	461.217	6.48017	290.078	0.0223394	-	HMA
Solyc12g014170.2	3161.25	3522.11	2669.65	902.91	954.116	791.628	3117.67	882.885	3.53123	-	Bromodomain
Solyc02g065570.1	10.4401	32.3847	15.6302	273.492	393.479	452.723	19.485	373.231	0.0522063	-	-
Solyc02g090680.3	5.22004	6.70028	10.4202	194.935	263.884	135.902	7.44683	198.241	0.0375646	Cyclin-dependent kinase inhibitor [Source:UniProtKB/TrEMBL;Acc:K4BCL7]	-
Solyc08g062450.1	6575.16	4732.63	8701.88	34.9138	36.6245	215.744	6669.89	95.7608	69.6516	Class II small heat shock protein Le-HSP17.6 [Source:UniProtKB/TrEMBL;Acc:Q96489]	-
Solyc09g083410.3	194.185	157.457	257.378	1122.09	1498.79	1069.38	203.007	1230.09	0.165035	Ureidoglycolate hydrolase [Source:Projected from Arabidopsis thaliana (AT5G43600) UniProtKB/Swiss-Prot;Acc:Q8VXY9]	Peptidase_M20
Solyc03g123620.3	639.977	1660.55	1966.28	18977.6	18410.9	18746.8	1422.27	18711.8	0.0760095	-	-
Solyc01g080250.3	4202.13	4156.41	3949.24	1787.39	1698.81	1618.08	4102.59	1701.43	2.41126	-	BTB
Solyc09g010420.3	69.9485	67.0028	70.8571	291.918	297.692	331.261	69.2695	306.957	0.225665	-	-
Solyc03g113190.1	20.8802	12.2838	10.4202	161.961	225.382	225.087	14.5281	204.143	0.0711659	Protein QUIRKY [Source:Projected from Arabidopsis thaliana (AT1G74720) UniProtKB/Swiss-Prot;Acc:B8XCH5]	C2
Solyc11g007510.2	37.5843	65.8861	28.1344	584.806	515.561	397.513	43.8683	499.293	0.0878607	-	-
Solyc10g007070.3	80.3886	81.5201	96.9075	352.048	373.758	414.5	86.2721	380.102	0.226971	-	Cu_bind_like
Solyc05g012805.1	30.2762	30.1513	29.1764	269.612	406.626	226.786	29.868	301.008	0.0992265	-	-
Solyc08g074480.1	446.835	810.734	411.596	11652.5	20298.4	5600.85	556.389	12517.3	0.0444497	-	-
Solyc11g045150.1	449.967	738.148	369.916	34.9138	57.2845	45.8668	519.344	46.0217	11.2847	-	-
Solyc08g005650.3	31.3202	7.81699	16.6723	487.824	740.003	337.206	18.6032	521.678	0.0356603	Cytochrome P450-1 [Source:UniProtKB/TrEMBL;Acc:K4CI56]	p450
Solyc03g044160.2	15.6601	21.2176	35.4285	399.569	257.311	291.339	24.1021	316.073	0.0762547	-	Pkinase_Tyr
Solyc12g017700.2	224.462	491.354	576.235	12.6078	2.81727	15.2889	430.683	10.238	42.0672	-	HA2
Solyc08g062340.3	4652.1	2608.64	8012.06	313.255	107.995	132.504	5090.93	184.585	27.5805	-	-
Solyc02g085260.1	131.545	136.239	262.588	3.87931	1.87818	3.39754	176.791	3.05168	57.9323	-	-
Solyc04g072850.3	45.9363	45.7853	53.1428	552.802	390.662	298.984	48.2881	414.149	0.116596	-	Glyco_hydro_3_C
Solyc08g006250.1	34.4522	33.5014	26.0504	195.905	215.052	204.702	31.3347	205.22	0.152688	-	-
Solyc08g005690.1	247.43	227.81	136.504	15.5173	15.9645	13.5902	203.914	15.024	13.5726	-	-
Solyc01g107080.3	144.073	762.715	592.907	5.81897	5.63454	11.042	499.898	7.49851	66.6664	-	-
Solyc05g056540.3	147.205	149.64	146.924	465.518	531.525	544.456	147.923	513.833	0.287881	-	ADH_zinc_N
Solyc01g006980.3	123.193	136.239	135.462	565.41	454.52	499.439	131.631	506.456	0.259907	-	Acyl_transf_1
Solyc06g008300.3	302.762	629.826	465.781	6901.3	5285.2	3276.93	466.123	5154.48	0.0904308	-	LRRNT_2
Solyc03g120300.3	2878.33	2728.13	2565.44	1058.08	1108.13	985.288	2723.97	1050.5	2.59302	-	-
Solyc03g096730.3	447.879	405.367	550.184	2834.81	2708.34	1820.23	467.81	2454.46	0.190596	GDP-mannose pyrophosphorylase [Source:UniProtKB/TrEMBL;Acc:Q6J1L7]	Hexapep
Solyc12g056080.2	2924.27	2681.23	2800.94	1187.07	1111.88	1058.33	2802.14	1119.1	2.50394	-	-
Solyc08g061250.3	394.635	421.001	186.521	7.75863	0	6.79509	334.052	4.85124	68.8592	-	Pkinase_Tyr
Solyc02g072440.3	4.17603	7.81699	7.29411	121.229	138.985	123.161	6.42905	127.792	0.0503088	-	Pkinase
Solyc06g009400.3	143.029	112.788	149.008	547.953	514.622	616.654	134.942	559.743	0.241078	PII-like protein [Source:UniProtKB/TrEMBL;Acc:Q6T2D2]	-
Solyc12g096450.2	2414.79	2155.26	1838.12	616.811	450.763	545.306	2136.05	537.627	3.97312	-	-
Solyc03g123490.1	95.0047	154.106	249.042	2391.6	2497.04	1443.11	166.051	2110.58	0.0786755	-	Peptidase_S8
Solyc05g025810.3	34.4522	59.1858	46.8907	388.901	751.272	434.036	46.8429	524.737	0.0892694	-	Str_synth
Solyc04g076780.3	13.5721	7.81699	6.2521	878.664	162.463	836.645	9.21373	625.924	0.0147202	-	OPT
Solyc09g010630.3	118251	98802.3	119193	41129.4	41891.9	37062.1	112082	40027.8	2.8001	-	HSP70
Solyc03g063200.3	704.705	693.479	646.05	238.578	231.016	214.045	681.411	227.88	2.99022	-	zf-CCCH
Solyc09g008320.3	1.04401	0	4.16806	166.81	178.427	165.63	1.73736	170.289	0.0102024	Xyloglucan endotransglucosylase/hydrolase [Source:UniProtKB/TrEMBL;Acc:K4CQM0]	-
Solyc01g067800.3	28.1882	53.6022	101.076	935.884	887.44	931.776	60.9553	918.367	0.0663736	-	-
Solyc03g113910.3	9.39607	16.7507	3.12605	293.858	197.209	357.591	9.75761	282.886	0.034493	-	-
Solyc05g008640.1	133.633	380.799	267.798	8.72845	12.2082	9.34325	260.743	10.0933	25.8333	-	-
Solyc07g066150.1	49.0684	30.1513	31.2605	271.552	311.778	429.789	36.8267	337.706	0.109049	-	-
Solyc04g072700.3	568.984	405.367	131.294	0	1.87818	2.54816	368.548	1.47545	249.788	-	-
Solyc04g009500.3	5319.22	6829.82	6749.14	1922.2	1837.8	2126.01	6299.39	1962	3.21069	-	-
Solyc07g016170.3	64.7285	37.9683	54.1848	330.711	549.368	575.884	52.2939	485.321	0.107751	-	GHMP_kinases
Solyc02g014455.1	1214.18	874.387	916.974	250.216	184.062	212.346	1001.85	215.541	4.64805	-	TBC
Solyc08g006940.3	1507.55	1380.26	1254.59	486.854	473.302	500.288	1380.8	486.815	2.83639	-	-
Solyc01g111145.1	19.8361	15.634	10.4202	248.276	226.321	152.889	15.2968	209.162	0.0731335	-	-
Solyc06g084440.3	3272.96	3204.97	3443.86	1355.82	1123.15	1181.5	3307.26	1220.16	2.71053	-	-
Solyc12g098820.2	5544.72	5857.16	5330.95	2102.59	1956.13	1647.81	5577.61	1902.17	2.93223	-	Pkinase_Tyr
Solyc06g048740.2	1.04401	2.23343	5.21008	3009.38	533.403	227.635	2.82917	1256.81	0.00225108	-	Pkinase
Solyc12g043020.2	216.11	169.74	304.269	1364.55	1438.69	1155.16	230.04	1319.47	0.174343	-	ILVD_EDD
Solyc08g079500.3	2893.99	2843.15	2837.41	1103.66	1219.88	1034.55	2858.18	1119.37	2.5534	-	-
Solyc10g074570.2	4227.19	5102.26	4412.94	1378.13	970.08	1274.93	4580.8	1207.71	3.79296	-	Pkinase
Solyc12g100040.1	1018.95	1016.21	983.663	365.625	396.296	346.549	1006.27	369.49	2.72341	-	-
Solyc07g005690.3	2385.56	2435.55	1858.96	707.005	673.328	636.19	2226.69	672.174	3.31267	-	-
Solyc04g008110.3	22.9682	60.3025	31.2605	530.496	1970.21	991.233	38.1771	1163.98	0.0327987	-	HATPase_c
Solyc01g100130.3	2507.71	2312.71	2137.17	893.212	771.932	830.699	2319.2	831.948	2.78767	-	PHD
Solyc05g014130.3	2475.34	2422.15	2429.98	830.173	616.043	592.871	2442.49	679.696	3.59351	-	-
Solyc03g007240.3	625.361	769.416	764.84	217.242	215.052	216.593	719.872	216.296	3.32819	Putative spermine synthase [Source:UniProtKB/TrEMBL;Acc:Q7XBB3]	-
Solyc04g081190.3	1350.95	1346.76	1197.28	399.569	398.174	476.506	1298.33	424.75	3.05669	Transcription factor VSF-1 [Source:UniProtKB/TrEMBL;Acc:O81998]	bZIP_1
Solyc04g016230.3	423.867	1878.31	1950.65	5.81897	4.69545	29.7285	1417.61	13.4143	105.679	-	UDPGT
Solyc03g118630.3	197.317	397.55	192.773	16.4871	18.7818	15.2889	262.547	16.8526	15.579	-	-
Solyc08g016210.3	150.337	280.295	150.05	1446.01	1201.1	1552.68	193.561	1399.93	0.138265	-	-
Solyc11g006760.2	1545.13	1433.86	1272.3	464.548	426.347	360.989	1417.1	417.295	3.39592	-	-
Solyc09g009985.1	22.9682	54.719	38.5546	475.216	424.469	870.621	38.7472	590.102	0.065662	-	2OG-FeII_Oxy
Solyc03g065340.3	129.457	148.523	280.302	2443	4570.55	1802.4	186.094	2938.65	0.0633264	Alpha-1,4 glucan phosphorylase [Source:UniProtKB/TrEMBL;Acc:K4BHG4]	-
Solyc06g051930.3	6569.94	2528.24	2272.64	244.397	287.362	253.966	3790.27	261.908	14.4718	-	PP2C
Solyc11g068960.2	48.0243	22.3343	47.9327	486.854	401.931	836.645	39.4305	575.143	0.0685576	-	-
Solyc04g077270.3	535.576	587.391	836.739	3022.95	3519.71	2730.78	653.235	3091.15	0.211325	-	Pkinase_Tyr
Solyc11g008770.2	3911.9	4228.99	4780.77	1380.07	997.314	1020.11	4307.22	1132.5	3.80329	-	-
Solyc06g036310.3	0	1.11671	1.04202	521.768	409.443	420.446	0.719576	450.552	0.0015971	-	-
Solyc04g014820.3	1886.52	2445.6	2010.05	575.108	381.271	485.849	2114.06	480.743	4.39748	-	RRM_1
Solyc04g054980.3	231.77	539.373	463.697	3887.07	5936.93	3347.43	411.613	4390.48	0.0937513	-	-
Solyc06g053360.3	2022.24	1983.28	2148.64	754.526	777.567	862.127	2051.39	798.073	2.57042	-	bZIP_1
Solyc11g045160.2	138.853	184.258	242.79	919.397	964.446	1026.06	188.633	969.967	0.194474	-	-
Solyc01g106560.3	1165.11	1162.5	984.705	308.405	200.965	225.087	1104.11	244.819	4.50988	-	-
Solyc05g009820.3	79.3446	62.536	108.37	454.849	702.44	655.726	83.4167	604.338	0.13803	-	Glyco_transf_8
Solyc05g012680.3	8.35206	12.2838	5.21008	145.474	124.899	169.877	8.61533	146.75	0.0587075	-	-
Solyc01g068280.3	86.6526	83.7535	85.4453	353.987	406.626	320.219	85.2838	360.277	0.236717	Protein CHROMATIN REMODELING 24 [Source:Projected from Arabidopsis thaliana (AT5G63950) UniProtKB/Swiss-Prot;Acc:Q8W103]	SNF2_N
Solyc05g005020.3	1154.67	974.891	1236.87	3578.67	4097.25	3289.67	1122.15	3655.2	0.307	-	-
Solyc11g044965.1	10.4401	24.5677	28.1344	238.578	231.016	242.924	21.0474	237.506	0.0886183	-	Pkinase
Solyc02g091720.2	2406.44	2338.4	1954.82	723.492	675.206	555.498	2233.22	651.399	3.42834	-	-
Solyc12g017230.2	4603.03	2988.33	1778.72	269.612	376.575	274.352	3123.36	306.846	10.1789	-	-
Solyc07g005320.3	3213.46	3077.66	3356.33	1252.05	1276.22	1408.28	3215.82	1312.18	2.45074	-	-
Solyc11g072490.2	1346.77	1669.49	1411.93	431.574	483.632	378.826	1476.06	431.344	3.42201	ROP interactive partner 5 [Source:Projected from Arabidopsis thaliana (AT5G60210) TAIR;Acc:AT5G60210]	-
Solyc05g005180.3	20.8802	22.3343	20.8403	236.638	338.073	170.727	21.3516	248.479	0.0859291	-	ECH
Solyc04g071970.3	72.0365	99.3875	52.1008	447.091	691.171	706.689	74.5083	614.984	0.121155	-	-
Solyc06g083660.3	318.422	225.576	459.529	3310.99	3070.83	1962.08	334.509	2781.3	0.120271	-	-
Solyc03g116140.3	1110.82	1059.76	1107.66	410.237	382.21	439.133	1092.75	410.527	2.66182	-	-
Solyc06g005470.3	466.671	195.425	170.891	9.69828	8.45181	3.39754	277.662	7.18255	38.6579	-	-
Solyc08g076660.3	1568.1	1379.14	1184.77	424.785	361.55	417.898	1377.34	401.411	3.43124	-	RRM_1
Solyc09g030390.3	4444.34	4580.76	4236.84	1649.68	1665.95	1917.91	4420.65	1744.51	2.53403	-	-
Solyc11g010600.2	1424.03	2203.28	1746.42	9266.71	9505.47	6802.73	1791.24	8524.97	0.210117	Putative auxin growth promotor protein [Source:UniProtKB/TrEMBL;Acc:Q949J8]	-
Solyc10g081270.2	1172.42	1170.32	1343.16	397.63	293.935	363.537	1228.63	351.701	3.4934	-	-
Solyc06g048520.3	2788.54	2189.88	1827.7	417.996	288.301	477.355	2268.71	394.551	5.7501	-	-
Solyc02g062700.3	1584.8	2231.19	2484.17	461.638	290.179	356.742	2100.05	369.52	5.6832	-	AAA
Solyc06g008265.1	12.5281	12.2838	7.29411	157.112	200.026	125.709	10.702	160.949	0.0664931	-	LRRNT_2
Solyc07g017500.3	2119.34	1938.61	2012.13	803.988	822.643	710.087	2023.36	778.906	2.5977	-	FYVE
Solyc12g094500.2	30.2762	36.8515	53.1428	321.013	339.012	248.021	40.0902	302.682	0.13245	-	ADH_zinc_N
Solyc08g016670.3	2052.52	2943.66	2034.02	583.837	607.592	604.763	2343.4	598.73	3.91394	-	-
Solyc08g076520.3	5.22004	4.46685	8.33613	230.819	360.611	118.914	6.00767	236.781	0.0253722	-	-
Solyc05g013280.3	150.337	173.091	188.605	731.251	607.592	589.474	170.678	642.772	0.265534	-	NB-ARC
Solyc05g056100.3	1297.7	1445.03	1389.01	494.612	480.814	553.8	1377.25	509.742	2.70185	-	-
Solyc10g084310.2	693.221	591.858	909.68	3528.24	3471.82	2726.53	731.586	3242.19	0.225645	-	Ribosomal_S12
Solyc11g007080.1	1829.1	1691.82	1944.4	605.173	509.926	425.542	1821.77	513.547	3.54743	Protein YIPF [Source:UniProtKB/TrEMBL;Acc:K4D4W9]	-
Solyc07g065820.3	1832.23	2029.07	1714.12	720.582	626.373	664.22	1858.47	670.392	2.77222	Calcineurin B-like molecule [Source:UniProtKB/TrEMBL;Acc:G5EM34]	-
Solyc05g055340.3	1206.87	1269.7	1442.15	278.341	312.717	404.308	1306.24	331.789	3.93697	-	-
Solyc01g099220.3	3433.74	4035.8	3454.28	1306.36	1276.22	1449.05	3641.28	1343.88	2.70953	-	DNA_pol_B
Solyc02g085630.3	1651.62	1388.07	1079.53	27.1552	18.7818	94.2818	1373.07	46.7396	29.3771	-	Homeobox
Solyc01g095210.3	2335.44	2493.62	2519.59	1068.75	1033	959.806	2449.55	1020.52	2.4003	-	-
Solyc08g083060.3	6.26405	33.5014	29.1764	542.134	448.885	441.681	22.9806	477.567	0.0481203	YSL1 [Source:Projected from Arabidopsis thaliana (AT4G24120) UniProtKB/TrEMBL;Acc:A0A178V2Q5]	OPT
Solyc09g061310.3	6373.67	4351.83	5420.57	1289.87	770.993	1009.07	5382.02	1023.31	5.25942	-	-
Solyc02g083140.3	1130.66	1000.58	1077.44	370.474	417.895	391.567	1069.56	393.312	2.71937	Ribonuclease E/G-like protein, chloroplastic [Source:Projected from Arabidopsis thaliana (AT2G04270) UniProtKB/Swiss-Prot;Acc:F4IV66]	-
Solyc08g082440.3	3064.16	3586.88	2859.29	852.479	978.532	1093.16	3170.11	974.724	3.25232	-	-
Solyc08g005800.3	160.777	360.698	693.983	9356.9	14196.2	5945.7	405.153	9832.95	0.0412036	-	-
Solyc07g042930.3	741.245	845.352	620	140.625	128.655	189.413	735.532	152.898	4.81061	-	Rhomboid
Solyc11g062130.2	6882.1	7536.7	7317.04	21389.6	22695.9	17593.3	7245.28	20559.6	0.352403	-	Mito_carr
Solyc01g099487.1	279.794	269.128	213.613	23.2759	30.99	43.3187	254.178	32.5282	7.8141	-	-
Solyc09g011450.3	4037.18	3927.48	3785.64	1508.08	1215.18	1127.14	3916.77	1283.47	3.05171	-	-
Solyc11g011190.1	92.9167	93.8039	124	520.798	505.231	403.458	103.574	476.496	0.217365	-	-
Solyc02g083190.1	11.4841	10.0504	5.21008	143.535	150.254	115.516	8.91486	136.435	0.0653414	-	DUF295
Solyc02g081300.3	1074.28	693.479	1594.28	125.108	155.889	125.709	1120.68	135.569	8.26653	Sucrose synthase [Source:UniProtKB/TrEMBL;Acc:K4BA00]	Glycos_transf_1
Solyc02g094130.3	487.552	761.599	869.041	3223.71	4579.94	4517.88	706.064	4107.18	0.17191	-	-
Solyc11g030600.3	485.464	465.67	511.63	1470.26	1266.83	1269.83	487.588	1335.64	0.365059	DNA (cytosine-5)-methyltransferase [Source:UniProtKB/TrEMBL;Acc:K4D7J6]	DNA_methylase
Solyc12g014260.1	9.39607	11.1671	12.5042	111.53	140.864	133.354	11.0225	128.582	0.0857229	-	-
Solyc07g017750.3	3317.86	2917.97	2937.44	1221.01	1305.34	1214.62	3057.76	1246.99	2.45211	-	-
Solyc03g117280.3	472.935	675.612	517.882	3083.08	4127.3	2321.37	555.476	3177.25	0.174829	-	-
Solyc06g060130.3	134.677	119.488	143.798	679.85	1002.01	584.378	132.655	755.412	0.175605	-	-
Solyc07g064560.3	1096.21	923.522	876.336	296.767	295.813	328.712	965.355	307.098	3.14348	-	-
Solyc06g082080.3	4487.14	6297.15	2803.02	609.052	715.587	600.516	4529.1	641.718	7.05778	-	PP2C
Solyc10g080070.2	431.175	465.67	390.756	124.138	96.7263	94.2818	429.2	105.049	4.08573	-	-
Solyc09g007940.3	1.04401	5.58357	4.16806	158.082	126.777	109.571	3.59855	131.477	0.0273702	-	PfkB
Solyc10g078740.2	20.8802	15.634	34.3865	417.026	208.478	391.567	23.6336	339.024	0.0697106	-	-
Solyc01g095200.3	476.067	300.396	174.017	0	0	0	316.827	0	#DIV/0!	Reticulon-like protein [Source:UniProtKB/TrEMBL;Acc:K4AZQ9]	-
Solyc07g056660.3	204.625	154.106	287.596	1160.88	1333.51	1088.06	215.443	1194.15	0.180415	-	CNH
Solyc01g105020.3	181.657	132.889	154.218	583.837	605.713	536.812	156.255	575.454	0.271533	-	SpoIIE
Solyc08g005610.3	17.7481	39.085	11.4622	289.979	571.906	721.129	22.7651	527.671	0.0431426	Abscisic acid 8'-hydroxylase CYP707A2 [Source:UniProtKB/Swiss-Prot;Acc:K4CI52]	p450
Solyc09g074430.3	4.17603	5.58357	6.2521	197.845	110.813	118.065	5.33723	142.241	0.0375225	-	-
Solyc01g099360.3	1981.53	1854.86	1554.69	631.358	622.617	634.491	1797.03	629.489	2.85474	-	PWWP
novel.310	170.173	304.863	268.84	0	0	0	247.959	0	#DIV/0!	PF02428:Potato type II proteinase inhibitor family	-
Solyc10g039290.2	6.26405	8.93371	1.04202	126.078	165.28	179.22	5.41326	156.859	0.0345103	-	-
novel.543	663.989	855.402	439.731	84.3751	109.874	80.6917	653.041	91.6468	7.12563	-	-
Solyc04g016330.3	41.7603	50.2521	60.4369	512.069	345.585	856.181	50.8164	571.279	0.0889521	Glycerol-3-phosphate dehydrogenase [NAD(+)] [Source:UniProtKB/TrEMBL;Acc:K4BQD3]	NAD_Gly3P_dh_C
Solyc02g085285.1	4675.07	3352.37	4111.8	849.57	1065.87	654.877	4046.41	856.771	4.72286	-	-
Solyc09g056385.1	26.1002	58.0691	18.7563	492.673	522.134	375.429	34.3085	463.412	0.0740346	-	-
Solyc04g082910.1	380.019	565.057	508.504	65.9483	92.0309	99.3782	484.527	85.7858	5.6481	CP12-3 [Source:Projected from Arabidopsis thaliana (AT1G76560) UniProtKB/TrEMBL;Acc:A0A178WDK7]	-
Solyc11g066290.2	337.214	374.099	506.42	2314.01	2245.37	1551.83	405.911	2037.07	0.199262	-	Metallophos
Solyc06g082950.3	80.3886	64.7694	63.563	341.38	664.876	654.027	69.5736	553.428	0.125714	-	-
Solyc03g118425.1	4052.84	6725.96	5907.19	1177.37	1009.52	1351.37	5562	1179.42	4.71587	NF-X-like 1 [Source:Projected from Arabidopsis thaliana (AT1G10170) TAIR;Acc:AT1G10170]	zf-NF-X1
Solyc03g082850.3	235.946	205.475	232.37	637.177	689.292	635.341	224.597	653.937	0.343453	-	3_5_exonuc
Solyc05g050130.3	199.405	367.399	239.664	25068.1	4590.27	4805.83	268.823	11488.1	0.0234001	-	-
Solyc02g065070.3	1245.5	862.103	988.873	130.927	118.325	218.292	1032.16	155.848	6.62285	-	Pkinase
Solyc05g053210.3	899.935	1020.68	689.815	4520.37	4289.77	3077.33	870.142	3962.49	0.219595	-	Pkinase
Solyc08g075530.3	323.642	177.557	287.596	1229.74	1580.49	1483.03	262.932	1431.09	0.183729	-	Glyco_hydro_31
Solyc10g050220.2	636.845	505.871	541.848	84.3751	51.65	108.721	561.521	81.5821	6.8829	-	-
novel.534	1120.22	866.57	1013.88	242.457	308.022	299.833	1000.22	283.437	3.52891	-	-
Solyc11g010470.2	9313.59	10370.9	8472.63	3499.14	3544.13	3874.9	9385.71	3639.39	2.57893	-	-
Solyc12g044940.2	285.014	529.322	589.781	4689.12	2963.77	3133.38	468.039	3595.42	0.130176	-	adh_short
Solyc04g009970.3	1212.09	1043.01	883.63	257.004	231.016	310.026	1046.24	266.016	3.93302	-	-
Solyc07g008050.3	844.602	759.365	740.873	225.97	148.376	147.793	781.614	174.046	4.49083	BRIZ1 [Source:Projected from Arabidopsis thaliana (AT2G42160) UniProtKB/TrEMBL;Acc:E5KGE0]	-
Solyc06g082940.3	51.1564	43.5518	34.3865	392.78	997.314	422.145	43.0316	604.08	0.0712349	-	-
Solyc09g059170.2	5.22004	4.46685	14.5882	225.97	628.252	213.196	8.09171	355.806	0.0227419	-	UDPGT
Solyc10g054860.2	1675.63	1874.96	1744.33	724.462	632.947	597.118	1764.98	651.509	2.70906	-	-
Solyc01g107740.3	14698.6	20913.8	16268	2319.83	2978.79	1238.4	17293.4	2179.01	7.93638	-	C2
Solyc02g089690.3	5.22004	1.11671	1.04202	230.819	119.264	411.952	2.45959	254.012	0.00968297	-	-
Solyc08g014000.3	60.5524	59.1858	27.0924	1046.44	1287.49	7765.09	48.9436	3366.34	0.0145391	Linoleate 9S-lipoxygenase A [Source:UniProtKB/Swiss-Prot;Acc:P38415]	Lipoxygenase
Solyc12g100120.2	2784.37	2386.42	1860	249.246	483.632	389.019	2343.59	373.965	6.26687	-	-
Solyc08g082250.3	8.35206	18.9841	12.5042	825.324	161.524	571.637	13.2801	519.495	0.0255635	Endoglucanase [Source:UniProtKB/TrEMBL;Acc:Q9ZSP9]	-
Solyc10g084650.2	5228.39	3854.89	3368.84	745.798	1073.38	879.114	4150.71	899.431	4.61482	-	-
Solyc03g005870.3	147.205	118.372	170.891	562.5	667.693	551.251	145.489	593.815	0.245007	Eukaryotic translation initiation factor 4E [Source:UniProtKB/TrEMBL;Acc:Q4VQY3]	-
Solyc12g014440.2	39.6723	42.4351	78.1512	351.078	487.388	433.187	53.4195	423.884	0.126024	-	-
Solyc05g009910.3	2368.85	2240.13	2288.27	984.376	823.582	811.164	2299.08	873.041	2.63342	-	-
Solyc05g013460.3	67.8605	26.8011	59.3949	461.638	402.87	508.782	51.3522	457.763	0.112181	Protein DETOXIFICATION [Source:UniProtKB/TrEMBL;Acc:K4BY67]	MatE
Solyc08g075370.3	39680.6	41453.5	31860.7	10764.1	7970.06	6516.49	37664.9	8416.89	4.47492	-	-
Solyc09g065660.3	962.575	184.258	259.462	0.969828	1.87818	0	468.765	0.949336	493.782	-	HSF_DNA-bind
Solyc05g015220.3	141.985	201.008	253.21	1518.75	1069.62	1019.26	198.734	1202.55	0.165261	-	-
Solyc06g035720.3	436.395	589.625	596.033	4066.49	6609.32	2706.14	540.684	4460.65	0.121212	-	ubiquitin
Solyc09g064420.3	858.174	804.034	748.168	305.496	301.448	283.695	803.458	296.88	2.70634	-	-
Solyc10g011790.3	2607.93	2686.81	2516.47	1090.09	878.989	886.759	2603.74	951.945	2.73518	-	BTB
Solyc04g054480.3	1006.42	1594.67	2038.18	8565.52	10155.3	8034.34	1546.42	8918.4	0.173397	-	C2
Solyc01g028860.3	28795.8	24181.3	24114.3	9858.3	10605.1	9282.09	25697.2	9915.18	2.5917	-	YTH
Solyc04g064510.3	3934.86	4491.42	3718.96	1581.79	1327.87	1278.33	4048.41	1396	2.90002	-	Ras
Solyc01g106330.3	77.2566	126.189	138.588	550.862	657.363	634.491	114.011	614.239	0.185614	-	Amidase
Solyc04g015170.3	1121.26	1120.06	1056.6	457.759	465.789	472.259	1099.31	465.269	2.36274	-	FHA
Solyc04g007650.3	412.383	198.775	341.781	1921.23	1919.5	1738.69	317.646	1859.81	0.170795	-	PIP5K
Solyc05g052280.3	3.13202	6.70028	4.16806	276.401	94.8481	384.772	4.66679	252.007	0.0185185	Peroxidase [Source:UniProtKB/TrEMBL;Acc:K4C1Q9]	-
Solyc04g082020.3	3600.78	2298.2	2320.57	663.363	477.058	511.33	2739.85	550.584	4.97626	-	-
Solyc02g031830.1	3572.59	3146.9	2849.91	1075.54	1045.21	819.657	3189.8	980.135	3.25445	-	-
novel.296	220.286	190.958	193.815	561.531	604.774	600.516	201.686	588.94	0.342456	-	-
Solyc10g005920.3	16.7041	10.0504	37.5126	279.311	347.463	337.206	21.4224	321.327	0.0666685	-	-
Solyc01g087790.2	12.5281	14.5173	6.2521	172.629	133.351	258.213	11.0992	188.065	0.0590178	-	Peptidase_S8
Solyc11g067070.1	1064.89	1153.56	795.058	241.487	262.945	285.394	1004.5	263.275	3.81541	-	Pkinase
Solyc10g079080.2	3507.87	3322.22	3435.53	1629.31	1460.29	1495.77	3421.87	1528.46	2.23878	Stress-associated protein 5 [Source:UniProtKB/TrEMBL;Acc:C4NAK4]	zf-A20
Solyc03g117600.3	64.7285	62.536	46.8907	969.828	556.881	373.73	58.0517	633.48	0.0916394	Shikimate O-hydroxycinnamoyltransferase [Source:Projected from Arabidopsis thaliana (AT5G48930) UniProtKB/Swiss-Prot;Acc:Q9FI78]	HSP70
Solyc04g009810.3	1123.35	1122.3	1168.1	482.005	454.52	413.651	1137.92	450.058	2.52837	Protein pelota homolog [Source:UniProtKB/TrEMBL;Acc:K4BPD6]	-
Solyc06g051270.3	280.838	400.9	515.798	2197.63	1749.53	2136.21	399.179	2027.79	0.196854	-	Hexapep
Solyc02g086145.1	255.782	281.412	353.243	944.613	1011.4	1105.05	296.812	1020.35	0.290891	Plastidic glucose transporter 4 [Source:Projected from Arabidopsis thaliana (AT5G16150) UniProtKB/Swiss-Prot;Acc:Q56ZZ7]	Sugar_tr
Solyc01g008180.3	26.1002	36.8515	53.1428	282.22	345.585	513.029	38.6982	380.278	0.101763	-	-
Solyc04g076970.3	492.772	1507.56	902.386	36.8535	85.4572	42.4693	967.574	54.9267	17.6157	-	-
Solyc11g072760.1	125.281	129.539	89.6134	0.969828	1.87818	5.09632	114.811	2.64811	43.3559	-	-
Solyc07g049260.3	2058.78	1695.17	2012.13	720.582	576.602	603.064	1922.03	633.416	3.03439	-	UBX
Solyc05g026240.2	25.0562	16.7507	35.4285	336.53	311.778	191.112	25.7451	279.807	0.0920104	-	LRRNT_2
Solyc10g007600.3	436.395	461.203	755.462	3962.72	3648.37	7887.4	551.02	5166.16	0.106659	-	FMN_dh
Solyc08g081670.2	578.38	546.073	598.117	190.086	206.6	213.196	574.19	203.294	2.82443	-	-
Solyc07g041500.3	112.753	741.498	840.907	7.75863	6.57363	13.5902	565.052	9.30748	60.7095	-	p450
Solyc03g006810.3	318.422	174.207	205.277	24.2457	30.0509	25.4816	232.636	26.5927	8.74809	Peroxidase [Source:UniProtKB/TrEMBL;Acc:K4BEA4]	-
Solyc01g100850.3	1090.99	1087.68	1152.47	425.755	450.763	372.88	1110.38	416.466	2.66619	-	ABC_tran
Solyc03g119060.3	392.547	307.096	264.672	1126.94	1573.92	1438.01	321.438	1379.62	0.23299	Alpha-dioxygenase 2 enzyme [Source:UniProtKB/TrEMBL;Acc:Q5WM33]	An_peroxidase
Solyc09g031790.3	338.258	435.518	271.966	49.4612	58.2236	68.8003	348.581	58.8284	5.92539	-	GIY-YIG
Solyc02g068310.3	48.0243	23.451	41.6806	301.617	239.468	290.49	37.7187	277.192	0.136074	-	2OG-FeII_Oxy
Solyc02g093590.3	8.35206	3.35014	10.4202	108.621	140.864	169.877	7.37412	139.787	0.0527525	-	CCT
Solyc06g063015.1	3065.21	2715.85	2548.77	886.423	865.841	1082.12	2776.61	944.794	2.93885	CONTAINS InterPro DOMAIN/s: Spt20 family (InterPro:IPR021950); Ha. [Source:Projected from Arabidopsis thaliana (AT1G72390) TAIR;Acc:AT1G72390]	-
Solyc01g060130.3	1904.27	1622.58	1738.08	457.759	239.468	310.026	1754.98	335.751	5.22703	GTP-binding protein SAR2 [Source:UniProtKB/Swiss-Prot;Acc:P52884]	Arf
Solyc01g005830.3	24.0122	32.3847	29.1764	159.052	233.834	203.003	28.5244	198.63	0.143606	-	Glyco_hydro_17
Solyc01g005020.3	730.805	752.665	778.386	1691.38	1846.25	1689.43	753.952	1742.35	0.43272	-	Na_H_Exchanger
Solyc09g092100.3	1157.8	1346.76	1080.57	331.681	310.839	411.952	1195.04	351.491	3.39993	-	-
Solyc01g095270.3	801.798	611.959	679.394	209.483	150.254	162.233	697.717	173.99	4.0101	-	-
Solyc03g097970.3	2660.13	2667.83	2986.42	1192.89	1049.9	1003.97	2771.46	1082.26	2.56082	-	G-alpha
Solyc05g025590.3	1327.98	888.904	1018.05	304.526	261.067	254.816	1078.31	273.47	3.94307	Replication protein A subunit [Source:UniProtKB/TrEMBL;Acc:K4BZU7]	tRNA_anti
Solyc01g096740.3	1036.7	1397.01	1386.92	368.535	345.585	407.705	1273.54	373.942	3.40573	-	MFS_1
Solyc03g025610.2	254.738	257.961	326.151	941.703	1077.14	855.332	279.617	958.057	0.291858	-	Peptidase_S8
Solyc02g081980.3	18.7921	20.1008	11.4622	684.699	895.892	161.383	16.7851	580.658	0.0289069	-	-
Solyc12g096460.2	871.746	976.008	919.058	374.354	376.575	360.989	922.271	370.639	2.48832	-	-
Solyc07g064160.3	104.401	48.0187	95.8655	2297.52	12520.9	1340.33	82.7616	5386.25	0.0153654	Thiamine thiazole synthase, chloroplastic [Source:UniProtKB/TrEMBL;Acc:K4CH99]	-
Solyc04g051780.3	102.313	85.9869	93.7814	325.862	400.992	344.001	94.027	356.952	0.263417	-	-
Solyc10g005530.3	435.351	442.219	539.764	1481.9	1712.9	1340.33	472.445	1511.71	0.312523	Nuclear cap-binding protein subunit 1 [Source:Projected from Arabidopsis thaliana (AT2G13540) UniProtKB/Swiss-Prot;Acc:Q9SIU2]	-
Solyc03g026190.3	5109.37	4090.52	3598.08	1278.23	1260.26	1421.02	4265.99	1319.84	3.23221	-	-
Solyc04g080260.3	4826.45	1931.91	3435.53	276.401	385.027	472.259	3397.96	377.896	8.9918	-	Glyco_hydro_17
Solyc12g099090.2	4114.43	4125.14	2939.53	943.643	931.578	1167.91	3726.37	1014.38	3.67356	-	YTH
Solyc10g074540.1	21.9242	22.3343	14.5882	328.772	304.265	1255.39	19.6156	629.477	0.0311617	-	-
Solyc05g052470.3	3248.95	2404.28	2902.01	1010.56	940.03	970.848	2851.75	973.813	2.92844	Ferritin [Source:UniProtKB/TrEMBL;Acc:K4C1S8]	Ferritin
Solyc01g091820.3	873.834	882.204	798.184	275.431	183.123	234.431	851.407	230.995	3.68583	Flap endonuclease GEN-like 1 [Source:Projected from Arabidopsis thaliana (AT1G01880) UniProtKB/Swiss-Prot;Acc:Q9LPD2]	XPG_I
Solyc04g009990.3	4580.06	5340.12	4396.27	1735.02	1921.38	1598.54	4772.15	1751.65	2.72438	Transcription factor jumonji (jmj) family protein / zinc finger (C5HC2 type) family protein [Source:Projected from Arabidopsis thaliana (AT1G08620) TAIR;Acc:AT1G08620]	JmjC
Solyc06g068230.3	63.6845	68.1195	53.1428	281.25	516.5	508.782	61.6489	435.511	0.141555	-	-
Solyc04g051580.3	32.3642	22.3343	26.0504	192.026	237.59	160.534	26.9163	196.717	0.136828	SAMT1 [Source:Projected from Arabidopsis thaliana (AT4G39460) UniProtKB/TrEMBL;Acc:A0A178UZZ4]	Mito_carr
Solyc02g093480.3	21.9242	25.6844	50.0168	937.824	498.657	320.219	32.5418	585.567	0.0555732	-	-
novel.718	140.941	137.356	145.882	482.005	552.185	425.542	141.393	486.577	0.290587	PF00082:Subtilase family	Peptidase_S8
Solyc06g075980.3	52.2004	51.3688	65.647	229.849	265.763	268.406	56.4054	254.673	0.221482	-	-
Solyc01g005300.3	2510.84	1680.65	1751.63	357.867	507.109	464.614	1981.04	443.197	4.46989	FKF1 [Source:Projected from Arabidopsis thaliana (AT1G68050) UniProtKB/TrEMBL;Acc:A0A178W8F6]	-
Solyc11g008470.2	3848.21	4479.14	3998.22	1751.51	1788.97	1815.99	4108.52	1785.49	2.30106	-	Aa_trans
Solyc01g111400.3	254.738	166.39	230.286	906.789	841.425	1150.07	217.138	966.094	0.224758	-	Peptidase_S8
Solyc04g070983.1	19.8361	18.9841	22.9244	127.048	158.706	169.028	20.5815	151.594	0.135768	-	-
Solyc10g084300.1	749.597	524.855	788.806	173.599	124.899	132.504	687.753	143.668	4.78712	-	DnaJ_C
Solyc02g080500.3	107.533	68.1195	65.647	390.841	400.053	449.325	80.4331	413.406	0.194562	-	-
Solyc08g074370.3	4401.54	4964.91	4002.38	1731.14	1661.25	1832.97	4456.28	1741.79	2.55845	-	-
Solyc12g076350.2	33.4082	54.719	26.0504	349.138	248.859	309.176	38.0592	302.391	0.125861	Similar to OSIGBa0116M22.9 protein [Source: Projected from Oryza sativa (Os04g0479000)]	AAA
Solyc08g075540.3	20834.2	32317.7	38353.5	3966.6	2603.16	5500.62	30501.8	4023.46	7.58099	-	AOX
Solyc11g067060.2	99.1807	91.5705	92.7394	319.074	307.083	315.972	94.4969	314.043	0.300905	-	LMWPc
Solyc02g078630.2	729.761	510.338	702.319	62.069	98.6045	127.408	647.473	96.0271	6.7426	-	-
novel.211	1286.22	1027.38	915.932	295.798	256.372	326.164	1076.51	292.778	3.67688	PF07727:Reverse transcriptase (RNA-dependent DNA polymerase)|PF14223:gag-polypeptide of LTR copia-type	RVT_2
Solyc07g005970.3	2012.85	1777.81	1687.02	652.694	464.85	507.083	1825.89	541.543	3.37165	Autophagy-related protein 11 [Source:Projected from Arabidopsis thaliana (AT4G30790) UniProtKB/Swiss-Prot;Acc:Q9SUG7]	-
Solyc10g047670.2	2947.23	3151.37	2631.09	1061.96	1094.04	864.675	2909.9	1006.89	2.88998	-	TB2_DP1_HVA22
Solyc08g074420.3	2794.81	2378.6	2102.79	856.358	679.902	704.99	2425.4	747.083	3.24649	-	-
Solyc08g067790.3	4901.62	4754.97	3919.02	1724.35	1393.61	1398.09	4525.2	1505.35	3.00608	-	-
Solyc05g053470.3	6573.07	6665.66	6933.57	2453.67	1637.77	2050.42	6724.1	2047.29	3.2844	-	-
Solyc10g076910.2	2495.18	2526.01	2414.35	1123.06	1074.32	1189.14	2478.51	1128.84	2.19563	-	HA2
Solyc07g064030.3	826.854	885.554	498.084	139.655	137.107	145.245	736.83	140.669	5.23804	-	Kinesin
Solyc11g071460.2	42.8043	45.7853	34.3865	218.211	189.696	242.924	40.992	216.944	0.188952	-	adh_short
Solyc04g009350.3	171.217	130.655	220.907	843.751	751.272	721.978	174.26	772.334	0.225628	-	Aminotran_1_2
Solyc06g048470.3	62.6405	58.0691	105.244	531.466	614.165	400.91	75.3177	515.514	0.146102	-	-
Solyc07g018350.3	249.518	351.765	361.58	1213.26	1098.74	1098.26	320.954	1136.75	0.282344	DNA mismatch repair protein MSH7 [Source:Projected from Arabidopsis thaliana (AT3G24495) UniProtKB/Swiss-Prot;Acc:Q9SMV7]	-
Solyc06g075650.3	99.1807	103.854	126.084	6.7888	6.57363	1.69877	109.706	5.0204	21.8521	Tonoplast intrinsic protein 12 [Source:UniProtKB/TrEMBL;Acc:K4C9T0]	-
Solyc11g013030.2	6100.14	5034.14	3573.07	1282.11	1125.97	1071.08	4902.45	1159.72	4.22727	DIS3-like exonuclease 2 [Source:UniProtKB/TrEMBL;Acc:K4D6A7]	RNB
Solyc11g012160.2	227.594	240.093	331.361	917.458	965.385	1055.79	266.349	979.543	0.271912	-	FAA_hydrolase
Solyc05g010450.1	1484.58	2176.47	1680.77	486.854	548.429	512.18	1780.61	515.821	3.45199	-	-
Solyc04g047750.3	98.1367	87.1036	143.798	490.733	506.17	491.794	109.68	496.232	0.221024	-	-
Solyc12g057060.2	5347.41	2916.86	3068.74	101.832	17.8427	177.522	3777.67	99.0655	38.133	Glycosyltransferase [Source:UniProtKB/TrEMBL;Acc:K4DG37]	UDPGT
Solyc09g011300.3	83.5206	82.6368	101.076	309.375	338.073	317.67	89.0777	321.706	0.276891	-	-
Solyc04g080540.2	22031.7	18736.2	8493.47	118.319	473.302	863.826	16420.5	485.149	33.8462	-	-
Solyc10g080770.2	4363.95	6014.62	4752.64	968.858	1233.96	1500.86	5043.74	1234.56	4.08544	-	bZIP_1
Solyc03g019950.3	6090.74	5362.46	3782.52	1376.19	1394.55	1245.2	5078.57	1338.65	3.79381	-	-
Solyc01g079390.3	247.43	205.475	290.722	861.208	1300.64	1052.39	247.876	1071.41	0.231354	-	SET
Solyc06g075390.3	229.682	223.343	244.874	734.16	955.055	701.593	232.633	796.936	0.291909	-	RNase_PH
Solyc03g019890.3	52.2004	93.8039	54.1848	370.474	406.626	508.782	66.7297	428.628	0.155682	Beta-galactosidase [Source:UniProtKB/TrEMBL;Acc:K4BEW1]	-
Solyc06g073600.3	2462.81	2343.98	2282.02	1060.99	879.928	920.734	2362.94	953.885	2.47717	-	-
Solyc01g008790.3	146.161	51.3688	91.6974	819.505	764.42	930.078	96.4091	838.001	0.115047	Non-specific phospholipase C2 [Source:Projected from Arabidopsis thaliana (AT2G26870) UniProtKB/Swiss-Prot;Acc:O81020]	-
Solyc06g060990.3	692.177	636.527	722.117	268.642	241.346	253.966	683.607	254.652	2.68448	-	-
Solyc12g056630.2	1224.62	1315.49	1396.3	404.418	400.992	513.879	1312.14	439.763	2.98374	-	-
Solyc07g045210.1	323.642	311.563	478.285	1734.05	1660.31	1338.63	371.164	1577.67	0.235261	-	-
Solyc04g077610.3	48.0243	45.7853	68.7731	273.492	255.433	258.213	54.1942	262.379	0.206549	-	U-box
Solyc08g014485.1	82.4766	75.9365	105.244	371.444	360.611	322.767	87.8856	351.607	0.249954	-	-
Solyc02g020980.3	546.016	663.328	606.453	1534.27	1862.22	1656.3	605.266	1684.26	0.359365	-	-
Solyc02g091920.3	11.4841	6.70028	10.4202	189.117	231.016	100.228	9.53484	173.453	0.0549706	Xyloglucan endotransglucosylase/hydrolase [Source:UniProtKB/TrEMBL;Acc:K4BCZ0]	-
Solyc04g007660.1	696.353	751.548	824.235	282.22	253.554	283.695	757.379	273.156	2.77269	-	-
Solyc12g098370.2	50.1124	40.2017	66.689	278.341	250.737	304.08	52.3344	277.719	0.188443	-	Myb_DNA-binding
Solyc06g005570.3	2114.12	1733.14	1670.35	619.72	624.495	492.644	1839.2	578.953	3.17677	-	-
Solyc04g007700.3	49.0684	41.3184	48.9748	218.211	192.514	228.485	46.4538	213.07	0.218022	-	-
Solyc01g087610.3	125.281	184.258	120.874	560.561	585.053	624.299	143.471	589.971	0.243183	-	-
Solyc01g081297.1	1229.84	1307.67	856.537	261.854	310.839	291.339	1131.35	288.011	3.92815	Serine/threonine-protein kinase PEPKR2 [Source:Projected from Arabidopsis thaliana (AT1G12680) UniProtKB/Swiss-Prot;Acc:Q8W490]	Pkinase
Solyc04g010080.3	206.713	182.024	230.286	611.962	600.079	676.961	206.341	629.667	0.327699	-	Ribonuc_L-PSP
Solyc02g085310.3	2569.3	2125.11	2439.36	519.828	622.617	332.11	2377.92	491.518	4.83791	-	-
Solyc10g018530.2	5.22004	4.46685	10.4202	121.229	167.158	100.228	6.70235	129.538	0.0517404	DNA mismatch repair protein MSH5 [Source:Projected from Arabidopsis thaliana (AT3G20475) UniProtKB/Swiss-Prot;Acc:F4JEP5]	-
Solyc03g095510.3	1765.42	1204.93	1197.28	130.927	79.8227	224.238	1389.21	144.996	9.58103	Non-specific serine/threonine protein kinase [Source:UniProtKB/TrEMBL;Acc:K4BIX5]	Pkinase
Solyc11g010810.2	73.0805	110.555	89.6134	364.655	531.525	458.668	91.0828	451.616	0.201682	-	UDPGT
Solyc03g045060.3	1380.18	1227.27	1218.12	522.737	540.916	538.511	1275.19	534.055	2.38775	-	-
Solyc06g075620.3	103.357	94.9206	109.412	463.578	410.383	336.357	102.563	403.439	0.254222	Similar to 60S ribosomal protein L35 [Source:UniProtKB/TrEMBL;Acc:Q53U38]	-
Solyc03g120410.2	8722.68	10527.3	11710.2	1814.55	2873.62	2747.76	10320	2478.64	4.16358	-	-
Solyc08g014480.3	443.703	444.452	573.109	1973.6	1662.19	1455.85	487.088	1697.21	0.286993	-	-
Solyc02g020940.3	31.3202	4.46685	13.5462	302.586	504.292	384.772	16.4444	397.217	0.0413991	Glyceraldehyde-3-phosphate dehydrogenase [Source:UniProtKB/TrEMBL;Acc:K4B4U4]	-
Solyc04g024710.3	848.778	871.036	823.193	249.246	292.057	327.863	847.669	289.722	2.9258	-	OTU
Solyc08g067810.3	2394.95	2464.59	2383.09	775.863	801.983	537.661	2414.21	705.169	3.42359	-	-
Solyc10g052880.1	170.173	289.229	103.16	1564.33	1541.05	1467.74	187.521	1524.37	0.123015	-	LRRNT_2
Solyc09g066290.3	568.984	625.36	732.537	218.211	186.879	186.016	642.294	197.035	3.25979	-	-
Solyc07g055550.2	59.5084	83.7535	71.8991	378.233	283.605	321.068	71.7203	327.635	0.218903	-	p450
Solyc03g118640.3	351.831	274.712	489.748	1620.58	1981.48	1592.6	372.097	1731.55	0.214892	-	F_bP_aldolase
Solyc03g121890.1	18604.2	18909.3	22286.6	4840.41	7111.73	5110.76	19933.4	5687.63	3.50469	-	-
Solyc08g065940.3	101.269	69.2362	60.4369	965.949	425.408	640.437	76.9806	677.265	0.113664	-	-
Solyc02g088010.3	879.054	792.867	761.714	292.888	298.631	327.014	811.212	306.178	2.64948	Defective in cullin neddylation protein [Source:UniProtKB/TrEMBL;Acc:K4BBV7]	-
Solyc04g078810.3	68.9045	67.0028	93.7814	319.074	305.204	312.574	76.5629	312.284	0.245171	-	-
Solyc11g044320.2	1434.47	1089.91	1119.13	350.108	327.743	411.952	1214.5	363.268	3.34327	Telomere repeat-binding factor 1 [Source:Projected from Arabidopsis thaliana (AT1G49950) UniProtKB/Swiss-Prot;Acc:Q8VWK4]	Myb_DNA-binding
Solyc06g065480.3	434.307	398.667	508.504	1180.28	1304.4	1390.44	447.159	1291.71	0.346177	-	Y_phosphatase
Solyc09g008175.1	137.809	116.138	167.765	0	7.51272	4.24693	140.571	3.91988	35.8609	-	Auxin_inducible
Solyc10g081955.1	342.434	263.544	269.882	845.69	1020.79	1060.03	291.954	975.505	0.299285	-	-
Solyc06g084370.1	658.769	1182.6	1457.78	62.069	26.2945	105.324	1099.72	64.5625	17.0334	-	-
Solyc07g066030.3	8332.22	11736.7	11132.9	3167.46	2162.73	2796.18	10400.6	2708.79	3.83958	-	-
Solyc07g062680.2	25.0562	18.9841	32.3025	198.815	177.488	153.739	25.4476	176.681	0.144032	-	TCP
Solyc06g076020.3	73616.1	76491.5	105735	7440.52	8907.27	2228.79	85281	6192.19	13.7723	-	HSP70
Solyc10g081100.2	4826.45	4658.93	4417.11	1892.13	1909.17	1517	4634.16	1772.77	2.61408	-	-
Solyc04g009050.3	1979.44	1526.55	1011.8	264.763	258.25	321.068	1505.93	281.36	5.35231	-	-
Solyc01g103710.3	938.563	996.108	774.218	257.974	316.473	287.092	902.963	287.18	3.14424	-	-
Solyc01g095510.3	1413.59	1130.11	1164.97	130.927	66.6754	203.853	1236.22	133.818	9.23808	-	Mito_carr
Solyc07g064970.3	102.313	106.088	180.269	603.233	712.77	745.761	129.556	687.255	0.188513	-	-
Solyc08g081200.3	101.269	53.6022	109.412	544.074	524.012	480.752	88.0942	516.28	0.170633	-	adh_short
Solyc08g041870.3	1037.74	1136.81	1326.49	2961.86	3469.94	3146.97	1167.01	3192.92	0.3655	Aspartate aminotransferase [Source:UniProtKB/TrEMBL;Acc:K4CK47]	Aminotran_1_2
Solyc07g045170.3	43.8483	52.4855	87.5293	361.746	362.489	422.994	61.2877	382.41	0.160267	-	-
Solyc03g082920.3	39811.1	33874.4	45966.5	7872.1	3717.86	3125.74	39884	4905.23	8.13091	-	HSP70
Solyc04g082880.3	220.286	219.993	195.899	1029.96	1359.8	734.719	212.059	1041.49	0.203611	-	PFK
Solyc10g081680.1	27.1442	30.1513	34.3865	365.625	367.184	169.877	30.5607	300.896	0.101566	-	-
Solyc05g007830.3	3.13202	12.2838	29.1764	725.432	297.692	541.059	14.8641	521.394	0.0285084	Expansin [Source:UniProtKB/TrEMBL;Acc:K4BWV8]	-
Solyc10g076710.2	4.17603	14.5173	3.12605	136.746	246.981	181.769	7.27312	188.498	0.0385845	-	PI-PLC-X
Solyc05g053620.3	16665.5	22634.7	26501.6	3864.77	2340.21	4737.03	21933.9	3647.33	6.01368	-	-
Solyc10g081310.2	807.018	1068.69	973.243	2659.27	2898.03	2509.94	949.652	2689.08	0.353151	-	HIT
Solyc11g069790.2	6945.78	4991.71	5690.45	1843.64	2101.68	1992.66	5875.98	1979.33	2.96867	-	-
Solyc01g104650.3	1516.94	1144.63	2007.96	155.173	128.655	287.092	1556.51	190.307	8.17897	-	bZIP_1
Solyc03g032040.3	26.1002	18.9841	22.9244	257.004	422.591	1426.12	22.6696	701.905	0.0322972	Tonoplast monosaccharide transporter 1 [Source:UniProtKB/TrEMBL;Acc:K4BFH5]	Sugar_tr
Solyc09g098110.3	743.333	524.855	491.832	145.474	107.056	131.655	586.673	128.062	4.58117	Transcription factor bHLH128 [Source:Projected from Arabidopsis thaliana (AT1G05805) UniProtKB/Swiss-Prot;Acc:Q8H102]	HLH
Solyc02g080440.3	2109.94	1265.24	1495.29	356.897	365.306	427.241	1623.49	383.148	4.23724	-	-
Solyc07g006830.3	3699.96	3584.65	3293.81	1513.9	1287.49	1528.89	3526.14	1443.43	2.44289	-	-
Solyc05g013240.3	210.89	256.844	310.521	1386.85	1272.47	889.307	259.418	1182.88	0.219311	-	-
Solyc09g072570.3	2254.01	2244.59	2629.01	1000.86	988.862	890.156	2375.87	959.961	2.47497	-	-
Solyc07g045440.1	394.635	533.789	659.596	6944.94	3362.88	3013.62	529.34	4440.48	0.119208	-	-
Solyc02g067890.3	89.7847	73.7031	133.378	483.944	596.322	791.628	98.9553	623.965	0.158591	-	-
Solyc09g055910.3	226.55	231.16	222.991	571.229	692.11	636.19	226.9	633.176	0.358352	-	DAO
Solyc04g011420.3	78.3006	60.3025	60.4369	371.444	446.068	271.804	66.3467	363.105	0.18272	-	-
Solyc03g112820.3	514.696	613.076	548.1	187.177	134.29	140.998	558.624	154.155	3.62378	-	-
Solyc07g017800.3	1228.8	1137.93	1137.88	364.655	210.356	258.213	1168.2	277.742	4.20608	-	-
Solyc06g068985.1	7.30805	11.1671	18.7563	131.897	139.924	134.203	12.4105	135.341	0.0916977	-	-
Solyc07g053710.3	54.2884	61.4192	85.4453	317.134	427.286	316.821	67.051	353.747	0.189545	-	Aminotran_1_2
Solyc01g020240.3	84.5646	98.2708	84.4033	287.069	310.839	315.122	89.0796	304.343	0.292694	-	-
Solyc05g041440.3	11.4841	13.4006	11.4622	259.914	126.777	131.655	12.1156	172.782	0.0701208	-	-
Solyc02g092290.3	1174.51	823.018	806.52	248.276	168.097	213.196	934.682	209.856	4.45391	-	-
Solyc08g074390.3	1066.98	751.548	592.907	146.444	173.732	169.877	803.81	163.351	4.92076	-	Glyco_hydro_17
Solyc09g015170.3	190.009	256.844	157.344	3.87931	15.9645	3.39754	201.399	7.74713	25.9966	Probably inactive leucine-rich repeat receptor-like protein kinase IMK2 [Source:Projected from Arabidopsis thaliana (AT3G51740) UniProtKB/Swiss-Prot;Acc:Q9SCT4]	Pkinase
Solyc11g005250.2	3764.69	3249.64	3158.35	1334.48	1420.84	1475.38	3390.89	1410.24	2.40448	-	SNF2_N
novel.542	2542.16	1388.07	1236.87	245.367	312.717	273.502	1722.37	277.195	6.21356	-	-
Solyc09g092450.3	40.7163	51.3688	58.3529	330.711	248.859	472.259	50.146	350.61	0.143025	-	AMP-binding
Solyc02g087980.3	68.9045	59.1858	72.9411	548.923	365.306	300.683	67.0105	404.971	0.16547	Structural maintenance of chromosomes protein [Source:UniProtKB/TrEMBL;Acc:K4BBV4]	SMC_N
Solyc09g090710.3	1038.79	1005.04	859.663	243.427	170.914	284.544	967.831	232.962	4.15446	-	-
Solyc03g116225.1	25.0562	61.4192	45.8487	316.164	1059.29	1145.82	44.108	840.427	0.0524829	-	-
Solyc04g018110.1	7826.92	6949.31	8393.44	3419.61	3144.07	3357.62	7723.22	3307.1	2.33534	-	-
Solyc09g097850.1	1948.12	1986.63	2393.51	471.337	515.561	715.183	2109.42	567.36	3.71796	Cysteine proteinase inhibitor [Source:UniProtKB/TrEMBL;Acc:K4CWV7]	-
Solyc04g005680.3	1985.7	1611.42	2151.76	6216.6	5335.91	5184.65	1916.29	5579.05	0.34348	-	S4
Solyc09g091930.3	1063.84	1083.21	1007.63	453.88	474.241	468.012	1051.56	465.377	2.25959	-	UCH
Solyc08g078640.2	1499.19	1983.28	1460.91	94.0733	73.2491	242.075	1647.79	136.466	12.0748	-	-
Solyc05g051570.3	4633.31	3814.69	4175.36	1767.03	1848.13	1799	4207.79	1804.72	2.33155	-	Ras
Solyc02g093970.3	25.0562	39.085	42.7227	255.065	423.53	230.184	35.6213	302.926	0.117591	-	Pkinase_Tyr
Solyc07g054500.3	134.677	185.374	136.504	521.768	534.342	507.933	152.185	521.348	0.291907	-	Pkinase_Tyr
Solyc04g007280.3	3502.65	3494.2	3637.68	1675.86	1470.62	1682.63	3544.84	1609.7	2.20217	-	-
Solyc02g078970.3	2095.32	1997.8	1867.29	881.574	747.516	722.827	1986.81	783.972	2.53428	-	WD40
Solyc09g083030.1	137.809	92.6872	154.218	803.988	1643.41	767.845	128.238	1071.75	0.119653	-	-
Solyc02g085250.3	81.4326	85.9869	111.496	395.69	559.698	379.676	92.9717	445.021	0.208915	-	-
Solyc07g008970.3	165.997	177.557	171.933	495.582	448.885	528.318	171.829	490.929	0.350008	-	-
Solyc02g089140.2	147.205	384.149	715.865	14.5474	22.5382	15.2889	415.74	17.4582	23.8135	-	-
Solyc04g071050.3	623.273	627.593	729.411	245.367	253.554	233.581	660.092	244.167	2.70344	-	-
Solyc12g038490.2	1653.71	1533.25	1535.93	585.776	577.541	700.743	1574.3	621.353	2.53366	-	-
Solyc08g081280.3	1073.24	934.689	1004.5	433.513	402.87	394.964	1004.14	410.449	2.44645	-	Pkinase
Solyc09g011240.3	55.3324	43.5518	64.605	265.733	227.26	298.134	54.4964	263.709	0.206653	-	Aldo_ket_red
Solyc02g083220.2	2555.73	2616.46	1698.49	476.186	633.886	596.269	2290.23	568.78	4.02656	-	-
Solyc06g071200.3	713.057	705.763	935.73	2159.81	2450.09	2267.86	784.85	2292.59	0.342343	Transportin MOS14 [Source:Projected from Arabidopsis thaliana (AT5G62600) UniProtKB/Swiss-Prot;Acc:Q8GUL2]	-
Solyc07g063300.3	2105.76	2293.73	2712.37	682.759	380.332	536.812	2370.62	533.301	4.44518	-	-
Solyc11g007710.2	26.1002	34.6181	35.4285	193.966	181.244	154.588	32.049	176.599	0.181478	-	-
Solyc02g084720.3	145.117	52.4855	85.4453	1265.63	755.968	2339.21	94.3493	1453.6	0.0649073	Beta-galactosidase [Source:UniProtKB/TrEMBL;Acc:Q9LLS9]	-
Solyc03g112830.3	1989.88	1848.16	1580.74	547.953	441.373	634.491	1806.26	541.272	3.33706	-	PX
Solyc09g090510.3	160.777	99.3875	138.588	531.466	816.07	640.437	132.918	662.658	0.200583	-	Amino_oxidase
Solyc12g049390.2	31.3202	25.6844	62.521	363.686	415.078	284.544	39.8419	354.436	0.112409	-	-
Solyc11g045240.2	45.9363	53.6022	62.521	246.336	330.56	236.129	54.0198	271.009	0.199329	Probable glutamate carboxypeptidase AMP1 [Source:Projected from Arabidopsis thaliana (AT3G54720) UniProtKB/Swiss-Prot;Acc:Q9M1S8]	-
Solyc02g090260.2	101.269	51.3688	87.5293	482.005	770.054	467.162	80.0556	573.074	0.139695	-	-
Solyc07g066120.3	318.422	246.794	311.563	852.479	1074.32	891.006	292.26	939.268	0.311157	Actin-related protein 8 [Source:Projected from Arabidopsis thaliana (AT5G56180) UniProtKB/Swiss-Prot;Acc:Q9FKT0]	PPR
Solyc07g056140.3	96.0487	88.2204	136.504	590.625	1039.57	551.251	106.924	727.15	0.147046	Glucose-1-phosphate adenylyltransferase [Source:UniProtKB/TrEMBL;Acc:K4CGE7]	-
Solyc02g084340.2	1210	1204.93	1123.29	441.272	421.652	516.427	1179.41	459.783	2.56514	-	-
Solyc02g067690.3	12.5281	5.58357	12.5042	101.832	150.254	186.016	10.2053	146.034	0.0698829	-	UDPGT
Solyc09g092240.3	2626.72	2815.23	2766.55	1365.52	1251.81	1258.79	2736.17	1292.04	2.11772	-	-
Solyc07g062110.3	1068.02	1168.08	1008.67	463.578	405.687	430.639	1081.59	433.301	2.49616	Protein FLX-like 1 [Source:Projected from Arabidopsis thaliana (AT3G14750) UniProtKB/Swiss-Prot;Acc:Q93V84]	-
Solyc11g066120.2	286.058	212.176	150.05	10.6681	13.1473	26.331	216.095	16.7154	12.9278	-	-
Solyc12g038400.2	794.49	799.567	946.151	2203.45	2049.1	1984.17	846.736	2078.9	0.407299	-	AMP-binding
Solyc08g079830.3	549.148	693.479	709.613	176.509	207.539	214.895	650.747	199.647	3.25948	-	HMA
Solyc06g071040.3	3167.52	2861.02	2992.67	1310.24	1340.08	1116.94	3007.07	1255.75	2.39463	-	-
Solyc11g069490.2	4919.36	4310.51	4194.11	1922.2	1991.81	2052.12	4474.66	1988.71	2.25003	-	-
Solyc11g042560.1	30.2762	48.0187	4.16806	603.233	930.639	874.868	27.4877	802.913	0.0342349	Ethylene-responsive transcription factor ERF022 [Source:Projected from Arabidopsis thaliana (AT1G33760) UniProtKB/Swiss-Prot;Acc:Q9LQ28]	AP2
Solyc10g084140.2	2771.84	3154.72	3157.31	1419.83	1335.39	1345.43	3027.95	1366.88	2.21523	Ferrochelatase [Source:UniProtKB/TrEMBL;Acc:K4D3K0]	-
Solyc05g006980.3	1013.73	825.251	734.621	110.56	31.9291	95.1312	857.868	79.2069	10.8307	-	HALZ
Solyc02g084980.3	1499.19	2443.37	1064.94	116.379	258.25	148.643	1669.17	174.424	9.5696	Hexosyltransferase [Source:UniProtKB/TrEMBL;Acc:K4BB12]	Glyco_transf_8
ENSRNA050030201	652.505	640.994	423.059	143.535	138.985	140.149	572.186	140.89	4.06123	Eukaryotic large subunit ribosomal RNA	-
Solyc06g007980.3	405.075	336.131	445.983	1424.68	1699.75	1158.56	395.73	1427.66	0.277187	-	-
Solyc03g118550.3	265.178	263.544	335.529	1212.29	875.232	952.162	288.084	1013.23	0.284323	TPR repeat-containing thioredoxin TDX [Source:Projected from Arabidopsis thaliana (AT3G17880) UniProtKB/Swiss-Prot;Acc:Q8VWG7]	-
Solyc02g080160.3	2.08802	1.11671	1.04202	154.203	109.874	92.5831	1.41558	118.886	0.011907	Xyloglucan endotransglucosylase/hydrolase [Source:UniProtKB/TrEMBL;Acc:K4B9N7]	-
Solyc02g093080.3	273.53	224.459	241.748	723.492	935.334	726.225	246.579	795.017	0.310156	-	2OG-FeII_Oxy
Solyc12g019690.2	235.946	163.04	210.487	820.475	703.379	654.027	203.158	725.96	0.279847	Small basic intrinsic protein 11 [Source:UniProtKB/TrEMBL;Acc:K4DDJ2]	-
Solyc07g045240.3	4184.38	3883.93	4340	2025	1810.57	1868.65	4136.1	1901.41	2.17529	-	RRM_1
Solyc08g075300.3	250.562	201.008	187.563	45.5819	48.8327	37.373	213.044	43.9292	4.84972	-	-
Solyc07g017770.3	128.413	87.1036	100.034	375.324	448.885	399.211	105.183	407.807	0.257925	Homogentisate phytyltransferase 1, chloroplastic [Source:Projected from Arabidopsis thaliana (AT2G18950) UniProtKB/Swiss-Prot;Acc:Q8VWJ1]	UbiA
Solyc05g051750.3	18.7921	33.5014	21.8823	246.336	888.38	316.821	24.7253	483.846	0.0511016	-	-
Solyc01g103800.3	1563.92	1573.45	1590.12	3555.39	3272.73	3141.88	1575.83	3323.33	0.474171	40S ribosomal protein S12 [Source:UniProtKB/TrEMBL;Acc:K4B1V5]	-
Solyc11g039890.2	104.401	130.655	150.05	450	465.789	424.693	128.369	446.827	0.28729	-	-
Solyc06g005200.3	820.59	695.712	650.218	245.367	260.128	215.744	722.173	240.413	3.00389	-	-
Solyc03g111793.1	169.129	180.908	250.084	3046.23	1297.82	1203.58	200.04	1849.21	0.108176	Leucine-rich repeat receptor-like kinase [Source:UniProtKB/TrEMBL;Acc:A0A0M3L7B4]	Pkinase
Solyc04g051370.3	6935.34	6267	6429.24	2954.1	3026.69	2552.4	6543.86	2844.4	2.30061	-	-
Solyc04g064850.3	2321.87	2139.62	1812.07	123.168	131.473	356.742	2091.19	203.794	10.2613	-	-
Solyc03g019670.3	240.122	122.838	262.588	2120.04	1070.56	1730.2	208.516	1640.27	0.127123	Non-specific phospholipase C6 [Source:Projected from Arabidopsis thaliana (AT3G48610) UniProtKB/Swiss-Prot;Acc:Q8H965]	Phosphoesterase
Solyc09g075730.3	54.2884	25.6844	52.1008	654.634	556.881	270.105	44.0245	493.873	0.0891414	-	-
Solyc08g068850.3	870.702	1111.13	1026.39	132.866	34.7463	101.077	1002.74	89.5633	11.1959	-	-
Solyc05g023680.3	27.1442	24.5677	29.1764	312.285	184.062	166.48	26.9628	220.942	0.122036	-	-
Solyc12g027580.2	259.958	243.444	244.874	603.233	714.648	729.623	249.425	682.501	0.365457	-	-
Solyc01g112280.3	423.867	375.216	502.252	1222.95	1607.72	1353.92	433.778	1394.87	0.310982	Aminoacylase [Source:UniProtKB/TrEMBL;Acc:K4B489]	Peptidase_M20
Solyc01g102810.3	46.9803	37.9683	51.0588	358.836	204.722	275.201	45.3358	279.586	0.162153	-	-
Solyc04g076860.3	1133.79	1742.07	2499.8	295.798	200.026	314.273	1791.89	270.032	6.63583	E3 ubiquitin-protein ligase WAV3 [Source:Projected from Arabidopsis thaliana (AT5G49665) UniProtKB/Swiss-Prot;Acc:Q9LTA6]	-
Solyc02g094120.3	1097.25	1184.83	1376.5	3273.17	3995.83	4816.02	1219.53	4028.34	0.302737	-	-
Solyc10g050510.1	104.401	436.635	162.555	5.81897	7.51272	9.34325	234.53	7.55831	31.0294	-	-
Solyc06g069190.3	708.881	969.307	1145.18	3973.39	4042.78	3052.69	941.121	3689.62	0.255073	Aspartyl protease APCB1 [Source:Projected from Arabidopsis thaliana (AT1G49050) UniProtKB/Swiss-Prot;Acc:Q9M9A8]	-
Solyc04g024420.3	1661.02	1832.53	2425.81	619.72	562.515	462.915	1973.12	548.384	3.59806	Proteasome subunit beta [Source:UniProtKB/TrEMBL;Acc:K4BQP1]	Proteasome
Solyc07g044990.3	1187.04	949.206	1039.93	216.272	221.625	339.754	1058.73	259.217	4.08432	-	LAG1
Solyc05g009680.1	33.4082	17.8674	21.8823	186.207	288.301	171.576	24.386	215.361	0.113233	-	-
Solyc07g053180.3	3146.64	2940.31	2090.28	796.229	772.871	879.964	2725.74	816.355	3.33892	-	-
Solyc09g075320.1	28.1882	21.2176	27.0924	179.418	252.615	145.245	25.4994	192.426	0.132515	-	-
Solyc01g010820.3	2045.21	1843.69	1677.65	768.104	611.348	648.931	1855.52	676.128	2.74433	-	Cullin
Solyc03g113030.3	10.4401	17.8674	12.5042	109.591	178.427	129.107	13.6039	139.041	0.0978405	Aldose 1-epimerase [Source:UniProtKB/TrEMBL;Acc:K4BKF6]	Aldose_epim
Solyc01g058730.3	501.124	511.455	696.067	2288.79	1994.63	1695.37	569.548	1992.93	0.285784	-	-
Solyc12g011130.2	717.233	845.352	763.798	285.13	308.022	253.966	775.461	282.373	2.74623	-	Ras
Solyc04g040110.3	32.3642	37.9683	50.0168	187.177	231.016	204.702	40.1164	207.632	0.19321	-	Kinesin
Solyc01g080130.2	212.978	278.062	216.739	710.884	820.765	690.551	235.926	740.733	0.318504	-	-
Solyc07g049310.3	45.9363	40.2017	39.5966	204.634	167.158	200.455	41.9115	190.749	0.219721	Plastidic glucose transporter 4 [Source:UniProtKB/TrEMBL;Acc:K4CF34]	Sugar_tr
Solyc01g086710.3	2051.47	2681.23	2270.55	883.514	668.632	729.623	2334.42	760.59	3.06922	DNA-directed RNA polymerase subunit beta [Source:Projected from Arabidopsis thaliana (AT1G29940) UniProtKB/TrEMBL;Acc:A0A178W5B4]	RNA_pol_Rpb2_6
Solyc03g083240.3	172.261	164.157	177.143	490.733	468.606	437.434	171.187	465.591	0.367677	-	-
Solyc10g024470.2	1616.12	1514.26	1751.63	684.699	526.83	579.281	1627.34	596.937	2.72615	-	Chromo
Solyc05g015950.3	1243.41	1415.99	1126.42	460.668	393.479	484.15	1261.94	446.099	2.82884	Glucose-6-phosphate 1-dehydrogenase [Source:UniProtKB/TrEMBL;Acc:K4BYW1]	G6PD_C
Solyc05g015920.3	3717.71	3464.05	3066.65	1408.19	1115.64	1322.49	3416.14	1282.11	2.66447	-	-
Solyc03g118340.3	9287.49	5100.03	6072.87	1210.35	1207.67	1704.72	6820.13	1374.24	4.96282	-	Clp_N
Solyc03g006640.3	710.969	1013.98	815.899	242.457	169.036	231.882	846.948	214.459	3.94924	-	-
Solyc05g049990.3	191.053	161.923	146.924	514.979	535.282	477.355	166.634	509.205	0.327243	-	-
Solyc01g098340.3	10.4401	5.58357	6.2521	90.194	93.909	124.86	7.42525	102.988	0.0720984	-	-
Solyc02g036370.3	44.8923	37.9683	52.1008	207.543	228.199	319.369	44.9871	251.704	0.17873	-	Myb_DNA-binding
Solyc08g075120.3	18.7921	14.5173	8.33613	176.509	161.524	111.27	13.8818	149.767	0.0926894	-	DUF315
Solyc11g071660.1	2468.03	2397.58	2688.4	1160.88	1003.89	956.409	2518.01	1040.39	2.42024	-	-
Solyc07g065630.3	14399	13158.2	12036.3	4917.03	5509.64	5915.97	13197.8	5447.55	2.42271	-	HECT
Solyc07g022790.3	482.331	489.12	528.302	1271.44	1101.55	1178.1	499.918	1183.7	0.422336	Calcium-transporting ATPase 3, endoplasmic reticulum-type [Source:Projected from Arabidopsis thaliana (AT1G10130) UniProtKB/Swiss-Prot;Acc:Q9SY55]	E1-E2_ATPase
Solyc09g009120.3	2082.8	1887.25	2142.39	945.583	927.821	858.729	2037.48	910.711	2.23724	-	-
Solyc02g076800.1	273.53	428.818	426.185	35.8836	42.2591	73.0472	376.178	50.3966	7.46434	-	-
Solyc10g081080.1	1195.39	1127.88	1157.68	453.88	418.834	327.863	1160.32	400.192	2.8994	-	-
Solyc02g079880.3	1807.18	1967.65	1800.6	675.97	493.022	688.852	1858.48	619.282	3.00102	-	-
Solyc11g072510.2	27.1442	26.8011	50.0168	202.694	361.55	311.725	34.654	291.99	0.118682	-	Epimerase
Solyc10g055770.2	1.04401	15.634	10.4202	205.604	320.23	198.756	9.03272	241.53	0.0373979	-	MFS_1
Solyc01g110410.3	3692.65	3839.26	3862.75	1938.69	1983.36	1871.2	3798.22	1931.08	1.96689	-	UFD1
Solyc01g100410.3	604.48	556.123	546.016	211.423	224.443	185.166	568.873	207.01	2.74804	-	-
Solyc07g053830.3	1407.32	925.755	1054.52	4567.89	3422.05	4357.35	1129.2	4115.76	0.27436	-	Mito_carr
Solyc01g091480.3	119.017	98.2708	158.386	514.009	536.221	455.271	125.225	501.834	0.249534	Kinesin-like protein [Source:Projected from Arabidopsis thaliana (AT1G01950) UniProtKB/TrEMBL;Acc:F4HU83]	Kinesin
Solyc05g051510.3	649.373	691.246	1078.49	128.017	46.0154	94.2818	806.368	89.4382	9.01593	-	-
Solyc11g068620.2	187.921	163.04	120.874	2213.15	1078.08	842.591	157.278	1377.94	0.11414	-	NAM
Solyc05g005800.3	947.959	856.519	998.251	2427.48	2295.14	2049.57	934.243	2257.4	0.413859	-	tRNA-synt_2b
Solyc02g066800.2	538.708	622.009	583.529	177.479	112.691	165.63	581.415	151.933	3.82678	-	-
Solyc02g079930.3	4315.93	6162.02	3829.41	639.117	1183.25	688.852	4769.12	837.074	5.69737	Phosphosulfolactate synthase-related protein [Source:UniProtKB/TrEMBL;Acc:Q4VUC5]	ComA
Solyc09g065910.2	155.557	116.138	94.8235	521.768	1069.62	785.682	122.173	792.358	0.154189	-	-
Solyc05g005290.3	7459.43	5460.73	4475.46	1352.91	1711.02	1327.59	5798.54	1463.84	3.96118	-	-
Solyc12g005840.2	24.0122	42.4351	34.3865	381.143	280.788	187.714	33.6113	283.215	0.118678	-	Ras
Solyc05g008750.3	494.86	490.237	492.874	156.142	127.716	179.22	492.657	154.36	3.19162	SCI1 [Source:Projected from Arabidopsis thaliana (AT1G79200) UniProtKB/TrEMBL;Acc:A0A178WDT9]	-
Solyc04g080360.3	265.178	305.979	355.327	1055.17	980.41	840.892	308.828	958.825	0.32209	-	-
Solyc04g009920.3	2171.54	2264.69	2206.99	1027.05	834.851	965.752	2214.41	942.55	2.34938	Hexosyltransferase [Source:UniProtKB/TrEMBL;Acc:K4BPE7]	Glyco_transf_8
Solyc03g083360.3	93.9607	234.51	82.3193	2207.33	1463.1	1094.01	136.93	1588.15	0.0862199	Pectinesterase [Source:UniProtKB/TrEMBL;Acc:K4BIB2]	-
Solyc02g089110.3	1285.17	1631.52	1565.11	584.806	547.49	484.15	1493.93	538.815	2.77263	-	Mito_carr
novel.686	8158.92	10799.7	10103.4	1323.82	1697.88	563.992	9687.35	1195.23	8.10502	PF01027:Inhibitor of apoptosis-promoting Bax1	-
Solyc01g080930.3	389.415	381.916	475.159	1114.33	1138.18	1029.46	415.497	1093.99	0.3798	-	-
Solyc11g042420.2	89.7847	88.2204	86.4873	4.84914	2.81727	8.49386	88.1641	5.38676	16.3668	-	-
Solyc04g009020.3	527.224	295.929	294.891	32.9742	30.99	61.1558	372.681	41.7066	8.93577	Protein high chlorophyll fluorescent 107 [Source:Projected from Arabidopsis thaliana (AT3G17040) UniProtKB/Swiss-Prot;Acc:Q8RWG2]	-
Solyc05g052715.1	1086.81	1011.74	1096.2	482.005	449.824	490.096	1064.92	473.975	2.24678	-	-
Solyc02g087200.1	107.533	161.923	140.672	519.828	632.947	473.957	136.709	542.244	0.252118	RING-type E3 ubiquitin transferase [Source:UniProtKB/TrEMBL;Acc:K4BBM7]	U-box
Solyc07g008900.3	467.715	199.892	387.63	1896.01	3299.96	2362.14	351.746	2519.37	0.139616	-	Peptidase_S8
Solyc06g076270.3	770.478	611.959	560.605	167.78	210.356	194.509	647.68	190.882	3.39309	-	-
Solyc09g007270.3	6569.94	8213.43	7748.43	2931.79	2769.38	3272.68	7510.6	2991.28	2.51083	APX2 [Source:Projected from Arabidopsis thaliana (AT3G09640) UniProtKB/TrEMBL;Acc:A0A178VH43]	-
Solyc02g094630.3	41.7603	53.6022	54.1848	272.522	262.945	192.811	49.8491	242.759	0.205344	-	-
novel.212	112.753	111.671	137.546	10.6681	14.0864	19.5359	120.657	14.7634	8.17267	-	-
Solyc08g014080.3	19.8361	24.5677	11.4622	140.625	156.828	228.485	18.622	175.313	0.106222	-	-
Solyc02g030230.3	42.8043	71.4697	43.7647	314.224	243.224	355.043	52.6795	304.164	0.173195	-	-
Solyc11g006400.2	70.9925	58.0691	92.7394	307.436	313.656	294.737	73.9337	305.276	0.242186	-	-
Solyc11g007900.2	31.3202	15.634	13.5462	487.824	158.706	353.345	20.1668	333.291	0.060508	-	2OG-FeII_Oxy
Solyc11g006390.2	2415.83	2280.33	2143.43	978.557	981.35	1099.95	2279.86	1019.95	2.23526	-	-
Solyc01g100230.3	1148.41	714.697	1242.08	112.5	70.4318	185.166	1035.06	122.699	8.43576	-	DnaJ
Solyc02g079790.3	6.26405	25.6844	18.7563	284.16	171.854	379.676	16.9016	278.563	0.0606742	-	-
Solyc04g009740.3	175.393	118.372	268.84	1230.71	1240.54	921.584	187.535	1130.94	0.165822	-	Exo70
Solyc04g077920.3	4268.95	3985.55	4738.05	2035.67	1920.44	1855.06	4330.85	1937.06	2.23579	-	-
Solyc04g076710.3	717.233	976.008	676.268	153.233	154.95	75.5954	789.836	127.926	6.17416	-	-
Solyc02g090267.1	30.2762	30.1513	53.1428	276.401	480.814	245.473	37.8568	334.229	0.113266	-	p450
Solyc01g056810.3	41.7603	29.0345	42.7227	197.845	248.859	177.522	37.8392	208.075	0.181853	-	SNARE
Solyc04g045470.3	154.513	136.239	145.882	420.905	384.088	415.35	145.545	406.781	0.357796	O-fucosyltransferase 9 [Source:Projected from Arabidopsis thaliana (AT1G35510) UniProtKB/Swiss-Prot;Acc:Q8H1E6]	-
Solyc08g005290.3	1566.01	1491.93	1391.09	473.276	493.022	627.696	1483.01	531.332	2.79112	-	DnaJ
Solyc02g092210.1	11.4841	14.5173	10.4202	123.168	89.2136	138.45	12.1405	116.944	0.103815	-	-
Solyc01g057210.3	304.85	280.295	279.26	696.337	898.71	887.608	288.135	827.552	0.348178	-	HATPase_c
Solyc09g066460.3	1256.99	914.588	1086.82	394.72	369.063	370.332	1086.13	378.038	2.87307	-	Pkinase
Solyc01g104620.3	447.879	355.115	452.235	107.651	69.4927	56.0595	418.41	77.7344	5.38256	-	-
Solyc07g043420.3	25.0562	6.70028	16.6723	292.888	327.743	1720.01	16.1429	780.212	0.0206904	Steroid 16alpha-hydroxylase [Source:UniProtKB/TrEMBL;Acc:Q40131]	2OG-FeII_Oxy
Solyc07g044830.3	135.721	83.7535	117.748	705.065	509.926	455.271	112.407	556.754	0.201898	MAPR4 [Source:Projected from Arabidopsis thaliana (AT4G14965) UniProtKB/TrEMBL;Acc:A0A178UY73]	-
Solyc07g055920.3	3452.53	3460.69	3093.75	1638.04	1525.08	1590.05	3335.66	1584.39	2.10532	MADS-box transcription factor ARLEQUIN [Source:UniProtKB/TrEMBL;Acc:E9JUM2]	K-box
Solyc01g080900.3	100.225	97.1541	119.832	319.074	339.951	363.537	105.737	340.854	0.310212	-	p450
Solyc09g082690.3	991.807	446.685	851.327	64.0087	24.4164	10.1926	763.273	32.8726	23.2192	Early light inducible protein [Source:UniProtKB/TrEMBL;Acc:Q6QDC5]	-
Solyc02g088570.2	700.529	768.299	721.075	321.013	278.91	281.996	729.968	293.973	2.48311	-	-
Solyc10g051300.2	943.783	828.601	878.42	391.811	374.697	371.182	883.601	379.23	2.32999	HVA22-like protein [Source:UniProtKB/TrEMBL;Acc:K4D0T2]	TB2_DP1_HVA22
Solyc11g069400.2	377.931	428.818	583.529	1943.54	1755.16	1455.85	463.426	1718.18	0.269719	Protein disulfide-isomerase [Source:UniProtKB/TrEMBL;Acc:K4DA96]	-
Solyc02g085610.3	959.443	900.071	726.285	180.388	164.341	267.557	861.933	204.095	4.22319	-	MFMR
Solyc01g097570.2	145.117	204.359	161.512	2.90948	2.81727	14.4396	170.329	6.72211	25.3387	-	-
Solyc06g065740.3	954.223	997.225	1126.42	414.117	356.854	421.295	1025.96	397.422	2.58153	Golgi SNAP receptor complex member 1 [Source:UniProtKB/TrEMBL;Acc:K4C7K3]	-
Solyc09g005910.3	3116.36	3410.44	2435.19	1058.08	869.598	1037.95	2987.33	988.543	3.02195	-	-
Solyc01g100930.3	6.26405	6.70028	11.4622	96.9828	163.402	97.6794	8.14217	119.355	0.0682183	-	Lipase_GDSL
Solyc04g011580.3	53.2444	10.0504	41.6806	452.91	474.241	716.032	34.9918	547.728	0.0638854	-	PUF
Solyc03g115000.3	11.4841	15.634	7.29411	96.013	169.975	201.304	11.4707	155.764	0.0736416	-	-
Solyc02g080290.3	85.6086	82.6368	111.496	327.802	315.534	325.315	93.247	322.884	0.288794	-	Glyco_hydro_1
Solyc06g036330.1	489.64	562.824	543.932	1426.62	1403.94	1189.14	532.132	1339.9	0.397143	Protein SAR DEFICIENT 4 [Source:Projected from Arabidopsis thaliana (AT5G52810) UniProtKB/Swiss-Prot;Acc:Q9FLY0]	OCD_Mu_crystall
Solyc02g084990.3	32.3642	18.9841	14.5882	153.233	273.275	209.798	21.9789	212.102	0.103624	-	-
Solyc07g018390.2	698.441	745.965	432.437	100.862	149.315	103.625	625.614	117.934	5.30477	-	-
Solyc10g085180.2	725.585	747.081	577.277	220.151	233.834	248.021	683.314	234.002	2.92013	-	PHD
Solyc01g087030.3	1499.19	1450.61	1226.45	440.302	562.515	505.385	1392.09	502.734	2.76903	-	zf-C3HC4
Solyc04g025990.3	263.09	186.491	339.697	995.044	1125.97	1211.22	263.093	1110.75	0.236861	Potassium transporter [Source:UniProtKB/TrEMBL;Acc:K4BR41]	K_trans
Solyc07g049370.2	1.04401	0	3.12605	84.3751	117.386	112.119	1.39002	104.627	0.0132855	-	Glyco_hydro_17
Solyc07g042260.3	628.493	546.073	453.277	125.108	168.097	156.287	542.614	149.831	3.62152	Similar to Auxin response factor 1 [Source: Projected from Oryza sativa (Os06g0196700)]	Auxin_resp
Solyc07g005640.3	731.849	695.712	599.159	241.487	167.158	193.66	675.574	200.768	3.36494	-	-
Solyc09g064840.3	3541.27	3544.45	3093.75	1578.88	1627.44	1546.73	3393.16	1584.35	2.14167	-	PWWP
Solyc04g045430.3	1253.85	1327.77	1310.86	622.63	616.982	569.089	1297.49	602.9	2.15209	-	-
Solyc01g109130.3	670.253	742.614	782.554	281.25	205.661	242.924	731.807	243.278	3.0081	Proteasome assembly chaperone 2 [Source:UniProtKB/TrEMBL;Acc:K4B3C7]	-
Solyc06g036420.2	171.217	174.207	222.991	1797.09	919.37	860.428	189.472	1192.3	0.158913	-	-
Solyc10g083790.2	1923.06	2067.04	1962.12	900.001	759.724	693.099	1984.07	784.275	2.52982	-	-
Solyc01g097640.3	1781.08	1997.8	2032.97	858.298	678.023	702.442	1937.28	746.255	2.59601	-	-
Solyc07g054200.3	2575.57	2366.32	2161.14	1051.29	950.36	860.428	2367.67	954.027	2.48177	Protein STABILIZED1 [Source:Projected from Arabidopsis thaliana (AT4G03430) UniProtKB/Swiss-Prot;Acc:Q9ZT71]	-
Solyc02g085090.1	105.445	116.138	64.605	0	2.81727	2.54816	95.396	1.78848	53.3392	SYP112 [Source:Projected from Arabidopsis thaliana (AT2G18260) UniProtKB/TrEMBL;Acc:A0A178VPA2]	SNARE
Solyc02g069470.3	2601.67	2423.27	1566.15	419.936	490.205	612.407	2197.03	507.516	4.32898	-	VWA
Solyc11g062190.2	2249.84	2690.16	3382.38	11339.2	9765.6	8098.9	2774.13	9734.58	0.284977	-	Mito_carr
Solyc03g119930.1	2.08802	1.11671	2.08403	81.4656	104.239	78.9929	1.76292	88.2325	0.0199804	MOT2 [Source:Projected from Arabidopsis thaliana (AT1G80310) UniProtKB/TrEMBL;Acc:A0A178WGR3]	-
Solyc02g089240.3	1099.34	1245.14	1256.67	501.401	487.388	545.306	1200.38	511.365	2.34741	-	-
Solyc02g063075.1	788.226	773.882	773.176	337.5	291.118	264.159	778.428	297.592	2.61575	-	-
Solyc05g056255.1	317.378	301.513	356.369	784.591	772.871	824.754	325.087	794.072	0.409392	-	tRNA-synt_2d
Solyc02g067900.3	1020	1140.16	842.991	362.716	353.098	310.875	1001.05	342.23	2.92508	-	-
Solyc01g005120.3	15.6601	25.6844	16.6723	170.69	128.655	253.117	19.3389	184.154	0.105015	-	-
Solyc03g005430.3	3522.48	3144.67	3163.56	1576.94	1598.33	1611.29	3276.9	1595.52	2.05382	-	MATH
Solyc12g098690.2	4468.35	2818.58	3156.27	1076.51	921.248	1009.07	3481.07	1002.28	3.47316	-	-
Solyc12g008690.2	114.841	75.9365	102.118	566.38	399.113	386.471	97.6316	450.655	0.216644	-	Peptidase_M20
Solyc02g069880.3	625.361	613.076	655.428	235.668	233.834	274.352	631.288	247.951	2.54602	-	-
Solyc09g072580.3	2466.99	2626.51	2401.85	1073.6	1126.91	898.65	2498.45	1033.05	2.41851	-	Cofilin_ADF
Solyc12g088910.2	86.6526	167.507	100.034	671.121	574.723	552.95	118.064	599.598	0.196906	-	-
Solyc06g083190.3	13991.8	11839.4	17892.5	5112.93	4600.6	4707.3	14574.5	4806.95	3.03198	-	FKBP_C
Solyc06g054250.3	74.1245	64.7694	97.9495	331.681	421.652	304.08	78.9478	352.471	0.223984	-	-
Solyc10g080350.2	3220.76	3959.87	3829.41	1360.67	957.872	890.156	3670.01	1069.57	3.43131	DNA-directed RNA polymerase subunit [Source:UniProtKB/TrEMBL;Acc:K4D2S5]	-
Solyc12g098890.2	85.6086	74.8198	87.5293	273.492	258.25	267.557	82.6526	266.433	0.310219	-	-
Solyc08g065220.3	481.287	462.319	689.815	1965.84	2288.56	1694.52	544.474	1982.98	0.274574	Glycine cleavage system P protein [Source:UniProtKB/TrEMBL;Acc:K4CLA3]	-
Solyc01g104500.2	3592.43	2608.64	2712.37	952.371	785.08	1043.05	2971.15	926.832	3.2057	-	-
Solyc08g016720.1	12.5281	24.5677	14.5882	135.776	249.798	152.04	17.228	179.205	0.0961359	9-cis-epoxycarotenoid dioxygenase NCED2, chloroplastic [Source:UniProtKB/Swiss-Prot;Acc:K4CJJ1]	RPE65
Solyc01g109280.3	1964.82	1969.88	1777.68	867.996	932.517	892.705	1904.13	897.739	2.12103	RBR-type E3 ubiquitin transferase [Source:UniProtKB/TrEMBL;Acc:K4B3E1]	IBR
Solyc05g012010.3	984.499	618.659	794.016	174.569	229.138	156.287	799.058	186.665	4.28071	-	-
Solyc03g006660.3	1068.02	1257.42	1228.54	500.431	391.601	422.994	1184.66	438.342	2.70259	-	ABC1
Solyc08g074780.3	897.847	1012.86	1007.63	291.918	203.783	327.014	972.778	274.238	3.5472	-	-
Solyc06g061140.3	578.38	647.694	593.949	254.095	231.955	213.196	606.674	233.082	2.60284	-	-
Solyc02g090265.1	10.4401	8.93371	21.8823	168.75	213.174	118.914	13.752	166.946	0.0823742	-	-
Solyc08g016050.3	117.973	204.359	305.311	1510.02	1442.44	1152.62	209.214	1368.36	0.152894	Guanine nucleotide exchange factor SPIKE 1 [Source:Projected from Arabidopsis thaliana (AT4G16340) UniProtKB/Swiss-Prot;Acc:Q8SAB7]	Ded_cyto
Solyc07g053130.3	38.6283	62.536	56.2689	354.957	236.651	261.611	52.4777	284.406	0.184517	-	Pkinase_Tyr
Solyc05g053650.3	4472.53	4628.78	4907.9	2383.84	2113.89	2260.22	4669.73	2252.65	2.073	26S proteasome non-ATPase regulatory subunit 1 homolog [Source:UniProtKB/TrEMBL;Acc:K4C245]	-
Solyc10g084320.2	54.2884	21.2176	40.6386	946.552	915.613	243.774	38.7149	701.98	0.055151	-	Peptidase_S8
Solyc03g121120.3	96.0487	107.204	128.168	337.5	369.063	361.838	110.474	356.134	0.310203	DNA repair protein RadA family protein [Source: Projected from Oryza sativa (Os06g0151600)]	-
Solyc02g070670.3	160.777	97.1541	199.025	748.707	709.013	984.438	152.319	814.053	0.187112	Similar to Urease accessory protein G [Source: Projected from Oryza sativa (Os05g0565200)]	-
Solyc04g007470.3	38.6283	37.9683	69.8151	253.125	359.672	292.189	48.8039	301.662	0.161783	-	-
Solyc08g078250.3	395.679	395.317	470.991	1149.25	988.862	1194.24	420.662	1110.78	0.378708	-	-
Solyc07g063410.3	1468.92	3850.43	3007.26	378.233	210.356	401.76	2775.53	330.116	8.40775	-	NAM
Solyc05g016060.3	12246.2	14342	12137.4	4370.05	5702.16	4807.52	12908.5	4959.91	2.60257	-	-
Solyc01g103700.3	292.322	301.513	246.958	88.2544	76.0663	84.9386	280.264	83.0864	3.37316	-	-
Solyc09g010820.3	1006.42	1113.36	873.209	331.681	200.026	236.129	997.665	255.946	3.89796	-	Myb_DNA-binding
Solyc03g051810.3	73.0805	60.3025	76.0672	231.789	255.433	250.569	69.8167	245.93	0.283889	-	UbiA
Solyc06g075360.3	335.126	469.02	452.235	1576.94	2087.6	1307.2	418.794	1657.25	0.252704	-	Tetraspannin
Solyc01g097040.3	3030.75	3351.26	2066.32	507.22	581.297	811.164	2816.11	633.227	4.44724	-	-
Solyc06g082610.3	18.7921	18.9841	26.0504	191.056	128.655	287.092	21.2756	202.268	0.105185	-	Pkinase
Solyc06g071920.3	13627.4	20382.3	16861.9	5993.54	5535.94	4814.32	16957.2	5447.93	3.11259	Glyceraldehyde-3-phosphate dehydrogenase [Source:UniProtKB/TrEMBL;Acc:K4C8R4]	-
Solyc06g074940.3	2423.14	2626.51	2121.54	541.164	608.531	862.976	2390.4	670.89	3.56302	-	ABC_tran
Solyc09g019980.3	102.313	197.658	140.672	835.022	708.074	610.709	146.881	717.935	0.204588	-	Cytochrom_B561
Solyc09g065610.2	9420.08	12091.8	10562.9	1560.45	1886.63	610.709	10691.6	1352.6	7.90448	-	-
Solyc11g011980.2	1074.28	839.768	1052.44	292.888	231.955	343.152	988.829	289.332	3.41763	-	AOX
Solyc11g068750.2	255.782	214.409	224.033	67.888	56.3454	66.2521	231.408	63.4952	3.6445	-	NAM
Solyc02g078980.3	744.377	687.895	671.058	296.767	310.839	296.436	701.11	301.347	2.32659	-	-
Solyc07g055660.2	797.622	761.599	779.428	295.798	225.382	303.231	779.549	274.803	2.83675	-	-
Solyc04g049120.3	8449.15	8261.45	5808.2	2681.58	2351.48	2273.81	7506.27	2435.62	3.08187	-	Myb_DNA-binding
Solyc12g099900.1	2795.85	3155.83	3333.41	447.091	185.001	572.486	3095.03	401.526	7.70817	-	GRAS
Solyc06g068460.3	484.42	455.619	536.638	1653.56	3166.61	1941.7	492.226	2253.96	0.218383	-	WRKY
Solyc12g056220.2	337.214	271.361	213.613	1023.17	2365.57	1832.97	274.063	1740.57	0.157456	Plasmamembrane intrinsic protein 13 [Source:UniProtKB/TrEMBL;Acc:K4DFV3]	-
Solyc05g016440.3	353.919	499.171	605.411	1830.07	1905.41	1629.12	486.167	1788.2	0.271875	Mediator of RNA polymerase II transcription subunit 23 [Source:Projected from Arabidopsis thaliana (AT1G23230) UniProtKB/Swiss-Prot;Acc:F4I4P3]	-
Solyc07g005530.3	3030.75	2544.99	2490.42	7446.34	11110.4	7856.82	2688.72	8804.51	0.30538	Ubiquitin carboxyl-terminal hydrolase 23 [Source:Projected from Arabidopsis thaliana (AT5G57990) UniProtKB/Swiss-Prot;Acc:Q9FPS4]	UCH
Solyc05g007820.3	1371.83	1342.29	1168.1	578.018	489.266	509.632	1294.07	525.638	2.4619	-	-
Solyc08g081000.3	3054.77	2997.26	2918.69	1318	1326.93	1529.74	2990.24	1391.56	2.14884	-	JmjC
Solyc01g079385.1	73.0805	72.5864	82.3193	234.698	302.387	306.628	75.9954	281.238	0.270217	-	-
novel.485	74.1245	122.838	82.3193	769.074	1134.42	427.241	93.0941	776.912	0.119826	-	-
Solyc07g062410.3	58.4644	53.6022	63.563	271.552	240.407	200.455	58.5432	237.471	0.246527	-	-
Solyc01g009300.3	64.7285	67.0028	104.202	481.035	1213.3	527.469	78.6443	740.603	0.10619	-	Pkinase
Solyc09g082830.3	4.17603	2.23343	1.04202	79.5259	85.4572	176.672	2.48382	113.885	0.0218099	-	Piwi
Solyc03g112660.3	5921.61	5594.73	5539.36	3052.05	2981.61	2909.15	5685.23	2980.94	1.9072	-	-
Solyc09g031650.3	5564.56	5104.5	4934.99	2444.94	2143.94	2502.29	5201.35	2363.72	2.20049	-	-
Solyc02g080530.3	268.31	257.961	427.227	3188.8	4551.77	1391.29	317.832	3043.95	0.104414	Peroxidase [Source:UniProtKB/TrEMBL;Acc:K4B9S4]	-
Solyc08g079060.3	120.061	96.0374	194.857	692.457	651.729	925.831	136.985	756.672	0.181036	-	-
Solyc03g097310.3	1143.19	1010.63	932.604	373.384	435.738	364.387	1028.81	391.169	2.63008	-	-
Solyc03g111670.3	52.2004	30.1513	69.8151	336.53	281.727	305.779	50.7222	308.012	0.164676	-	Pkinase
Solyc11g012150.2	1849.98	1721.97	1756.84	903.88	875.232	852.784	1776.26	877.299	2.0247	-	-
Solyc12g013890.2	61.5964	36.8515	61.4789	235.668	323.986	265.858	53.309	275.171	0.193731	Embryo defective 2737 [Source:Projected from Arabidopsis thaliana (AT5G53860) UniProtKB/TrEMBL;Acc:F4JYQ8]	-
Solyc06g082980.3	172.261	113.905	242.79	828.233	854.572	881.663	176.319	854.823	0.206263	-	EBP
Solyc02g065380.3	451.011	566.174	536.638	1451.83	1319.42	1232.46	517.941	1334.57	0.388095	-	-
Solyc10g008880.3	467.715	508.105	343.865	1825.22	2659.5	1505.11	439.895	1996.61	0.220321	-	-
Solyc01g079950.3	10.4401	55.8357	36.4706	435.453	411.322	582.679	34.2488	476.484	0.071878	-	-
Solyc01g094790.3	100.225	64.7694	144.84	760.345	1270.59	569.938	103.278	866.958	0.119127	Cysteine synthase [Source:UniProtKB/TrEMBL;Acc:K4AZL9]	PALP
Solyc01g100070.3	133.633	94.9206	71.8991	6.7888	9.3909	7.64447	100.151	7.94139	12.6113	-	-
Solyc05g006170.3	176.437	212.176	248	599.354	776.628	735.568	212.204	703.85	0.301491	RNI-like superfamily protein [Source:Projected from Arabidopsis thaliana (AT1G10510) UniProtKB/TrEMBL;Acc:Q93ZV8]	-
Solyc02g078560.3	2745.74	2249.06	2399.76	1004.74	713.709	819.657	2464.85	846.036	2.91342	-	-
Solyc02g093620.1	533.488	434.402	492.874	125.108	150.254	173.275	486.921	149.546	3.256	-	-
Solyc01g015020.3	7430.2	6784.03	4724.5	2023.06	1912.93	1596	6312.91	1844	3.4235	-	-
Solyc06g076110.2	6.26405	16.7507	6.2521	102.802	134.29	163.931	9.75561	133.674	0.0729804	-	-
Solyc04g074000.3	2.08802	12.2838	16.6723	9584.81	1584.25	893.554	10.348	4020.87	0.00257358	-	Pkinase
Solyc03g093260.3	46.9803	27.9178	65.647	462.608	333.377	270.105	46.8484	355.363	0.131832	-	SMC_N
Solyc11g072140.2	502.168	480.187	367.832	133.836	148.376	129.956	450.062	137.39	3.27581	-	Pkinase
Solyc01g095680.2	324.686	341.714	307.395	86.3147	52.5891	87.4868	324.598	75.4635	4.3014	-	-
Solyc08g077100.3	5.22004	4.46685	5.21008	157.112	116.447	62.0052	4.96566	111.855	0.0443938	-	-
Solyc04g007950.3	4.17603	0	4.16806	118.319	352.159	97.6794	2.78136	189.386	0.0146862	-	-
Solyc01g095490.3	1255.94	953.673	954.487	365.625	369.063	394.115	1054.7	376.268	2.80306	UBC31 [Source:UniProtKB/TrEMBL;Acc:K4AZT8]	UQ_con
Solyc01g094460.3	21.9242	18.9841	11.4622	116.379	192.514	142.697	17.4568	150.53	0.115969	-	-
Solyc10g008890.3	554.368	630.943	578.319	242.457	193.453	195.359	587.877	210.423	2.79379	-	-
Solyc03g095450.3	1296.66	1399.24	1110.79	427.694	438.555	304.08	1268.9	390.11	3.25266	-	-
Solyc12g014080.2	2329.18	1752.12	1634.92	675	505.231	548.703	1905.41	576.311	3.30621	-	Ras
Solyc10g009490.2	2214.34	1803.49	1802.69	718.643	757.846	837.495	1940.17	771.328	2.51537	-	-
Solyc03g006330.3	13.5721	39.085	42.7227	340.41	241.346	305.779	31.7932	295.845	0.107466	-	-
Solyc02g089800.3	2451.33	2534.94	2450.82	1102.69	1227.39	1000.58	2479.03	1110.22	2.23292	-	-
novel.338	348.699	357.348	284.47	92.1337	68.5536	51.8125	330.172	70.8333	4.66126	-	-
Solyc03g025160.3	917.683	1118.95	883.63	221.121	299.57	163.082	973.42	227.924	4.2708	-	-
Solyc09g018510.3	145.117	103.854	132.336	387.931	429.164	402.609	127.102	406.568	0.312623	-	-
novel.222	232.814	137.356	249.042	1003.77	783.201	1149.22	206.404	978.731	0.210889	-	-
Solyc01g100390.3	634.757	2027.95	1712.03	59.1595	16.9036	107.023	1458.25	61.0286	23.8945	-	-
Solyc12g099370.2	931.255	885.554	705.445	235.668	121.143	183.467	840.751	180.093	4.66843	-	GATA
Solyc11g067300.2	19.8361	32.3847	42.7227	227.91	316.473	185.166	31.6478	243.183	0.13014	-	ABC_membrane
Solyc02g090180.3	369.579	416.534	374.084	120.259	68.5536	84.9386	386.732	91.2503	4.23815	-	-
Solyc03g117510.3	29.2322	29.0345	20.8403	151.293	178.427	128.257	26.369	152.659	0.172731	Formamidopyrimidine-DNA glycosylase [Source:Projected from Arabidopsis thaliana (AT1G52500) UniProtKB/Swiss-Prot;Acc:O80358]	H2TH
Solyc08g078630.3	669.209	591.858	594.991	243.427	262.006	222.539	618.686	242.657	2.54963	-	-
Solyc04g010070.3	3267.74	3077.66	2770.72	1436.32	1462.16	1393.84	3038.71	1430.77	2.12382	-	-
Solyc01g014480.3	1031.48	1019.56	981.579	425.755	382.21	469.71	1010.87	425.892	2.37354	-	EIN3
Solyc02g071730.3	3062.07	2135.16	3709.58	719.613	889.319	725.376	2968.94	778.102	3.81561	Floral homeotic protein AGAMOUS [Source:UniProtKB/Swiss-Prot;Acc:Q40168]	K-box
Solyc02g064580.3	1097.25	935.806	811.731	364.655	329.621	327.863	948.263	340.713	2.78317	-	-
Solyc08g048550.3	67.8605	50.2521	58.3529	263.793	209.417	229.334	58.8218	234.182	0.25118	Protease Do-like 5, chloroplastic [Source:Projected from Arabidopsis thaliana (AT4G18370) UniProtKB/Swiss-Prot;Acc:Q9SEL7]	-
Solyc04g082010.1	53.2444	27.9178	27.0924	197.845	416.017	382.224	36.0849	332.029	0.10868	Plastocyanin, chloroplastic [Source:UniProtKB/Swiss-Prot;Acc:P17340]	-
Solyc10g083150.2	3680.13	3380.29	3167.73	1495.48	1676.28	1477.08	3409.38	1549.61	2.20015	-	-
Solyc11g013100.2	4313.84	4969.37	4196.2	2047.31	1696	1620.63	4493.14	1787.98	2.51297	-	-
Solyc07g055050.3	40.7163	59.1858	60.4369	270.582	325.864	212.346	53.4463	269.598	0.198245	-	-
Solyc07g053540.1	2.08802	0	2.08403	95.0432	217.869	85.788	1.39068	132.9	0.0104641	-	-
Solyc08g082170.3	128.413	204.359	169.849	709.914	1087.47	646.383	167.54	814.588	0.205675	-	-
Solyc10g081560.2	149.293	311.563	84.4033	9.69828	3.75636	8.49386	181.753	7.31617	24.8427	-	-
Solyc07g024070.2	5.22004	6.70028	13.5462	143.535	84.5181	129.107	8.48884	119.053	0.071303	-	UQ_con
Solyc01g100420.3	807.018	770.532	654.386	306.466	285.484	287.092	743.979	293.014	2.53906	-	-
Solyc06g068860.3	500.08	503.638	668.974	2505.07	2072.57	1579.01	557.564	2052.22	0.271689	Alpha-mannosidase [Source:UniProtKB/TrEMBL;Acc:E0XN34]	-
Solyc10g018780.2	80.3886	36.8515	21.8823	514.979	495.84	406.006	46.3742	472.275	0.0981931	-	SBP
Solyc10g055630.2	98.1367	389.733	67.731	0.969828	1.87818	2.54816	185.2	1.79872	102.962	Plasmamembrane intrinsic protein 29 [Source:UniProtKB/TrEMBL;Acc:K4D1F3]	-
Solyc01g087250.3	182.701	148.523	158.386	489.763	554.063	435.735	163.204	493.187	0.330916	Carotenoid cleavage dioxygenase 1A [Source:UniProtKB/TrEMBL;Acc:Q6E4P5]	RPE65
Solyc02g087620.3	580.468	555.007	533.512	1150.22	1358.86	1325.04	556.329	1278.04	0.435298	-	Acid_phosphat_A
Solyc04g008850.1	12.5281	13.4006	15.6302	255.065	230.077	88.3361	13.853	191.159	0.0724681	-	-
Solyc01g097510.3	186.877	150.756	267.798	1028.99	729.673	1148.37	201.811	969.01	0.208265	-	-
Solyc03g117670.3	420.735	381.916	282.386	78.5561	77.0054	103.625	361.679	86.3955	4.18632	-	-
Solyc06g069440.3	3573.64	3663.94	3271.93	1483.84	1397.37	1710.66	3503.17	1530.62	2.28872	-	-
Solyc05g013700.3	3522.48	3223.95	3362.59	1710.78	1464.04	1460.94	3369.67	1545.25	2.18066	-	-
Solyc10g007100.3	27.1442	31.268	25.0084	130.927	203.783	154.588	27.8069	163.099	0.17049	Protein DETOXIFICATION [Source:UniProtKB/TrEMBL;Acc:K4CXP0]	MatE
Solyc12g015870.2	3480.72	2760.52	3155.22	1354.85	1191.71	1070.23	3132.15	1205.59	2.59802	-	-
Solyc04g080590.3	3711.45	3816.93	4611.96	1820.37	1716.66	1723.4	4046.78	1753.48	2.30786	-	Proteasome
Solyc02g094390.3	165.997	148.523	266.756	896.121	808.557	758.502	193.759	821.06	0.235986	S-acyltransferase [Source:UniProtKB/TrEMBL;Acc:K4BDN4]	-
Solyc01g096450.3	24.0122	22.3343	19.7983	172.629	108.934	147.793	22.0482	143.119	0.154055	-	-
novel.693	96.0487	125.072	175.059	652.694	555.942	514.728	132.06	574.455	0.229887	PF14223:gag-polypeptide of LTR copia-type	-
Solyc01g103470.2	53.2444	129.539	81.2773	969.828	447.946	861.277	88.0201	759.684	0.115864	-	-
Solyc06g053810.3	1.04401	4.46685	2.08403	80.4957	73.2491	149.492	2.53163	101.079	0.0250461	-	-
Solyc04g079920.3	1347.81	1171.43	1128.5	511.1	403.809	480.752	1215.92	465.22	2.61364	-	-
Solyc04g024530.3	2414.79	2940.31	2031.93	923.277	851.755	859.579	2462.34	878.203	2.80384	-	Actin
Solyc09g075460.3	134.677	116.138	125.042	452.91	1260.26	999.727	125.286	904.299	0.138545	-	-
Solyc09g065020.3	512.608	376.332	360.538	100.862	122.082	120.613	416.493	114.519	3.63689	-	-
Solyc11g013530.2	3433.74	3772.26	2855.12	1148.28	1241.48	1406.58	3353.71	1265.45	2.65022	-	-
Solyc02g083110.1	95.0047	154.106	176.101	620.69	560.637	600.516	141.737	593.948	0.238636	Plant protein of unknown function (DUF641) [Source:Projected from Arabidopsis thaliana (AT5G58960) TAIR;Acc:AT5G58960]	-
Solyc09g008970.1	1834.32	1813.54	1280.64	12.6078	29.1118	126.559	1642.83	56.0927	29.2878	-	-
Solyc01g090730.3	0	1.11671	1.04202	160.022	109.874	256.515	0.719576	175.47	0.00410085	-	SBP
Solyc02g081160.3	662.945	644.344	1152.47	4265.3	4254.08	3014.47	819.919	3844.62	0.213264	Pyrophosphate--fructose 6-phosphate 1-phosphotransferase subunit beta [Source:UniProtKB/TrEMBL;Acc:K4B9Y6]	PFK
Solyc01g109450.3	20.8802	23.451	37.5126	171.66	153.072	154.588	27.2812	159.773	0.17075	-	PfkB
Solyc01g080720.3	417.603	443.335	450.151	152.263	94.8481	106.173	437.03	117.761	3.71114	-	PPR
Solyc12g088740.2	1851.03	1685.12	1485.91	552.802	571.906	712.635	1674.02	612.448	2.73333	-	-
Solyc12g017460.1	30.2762	123.955	156.302	1739.87	1086.53	1409.98	103.511	1412.13	0.0733017	-	Lipase_GDSL
Solyc06g071270.3	826.854	578.458	513.714	162.931	142.742	181.769	639.675	162.48	3.93693	-	-
Solyc04g015960.3	252.65	197.658	317.815	57.2199	61.0409	52.6619	256.041	56.9742	4.49398	-	-
Solyc06g065030.3	892.626	875.503	1168.1	3282.87	2768.44	2537.12	978.743	2862.81	0.341882	-	-
Solyc04g074910.3	713.057	529.322	874.251	2707.76	2428.49	2182.92	705.544	2439.72	0.28919	40S ribosomal protein S21 [Source:UniProtKB/TrEMBL;Acc:K4BU29]	-
Solyc04g008550.3	1194.34	1384.72	1296.27	596.444	491.144	520.674	1291.78	536.087	2.40964	-	-
Solyc05g047420.3	1220.44	917.938	760.672	295.798	220.686	254.816	966.352	257.1	3.75866	-	RNase_PH
Solyc11g069780.2	2014.93	2880	2365.38	688.578	728.734	907.144	2420.1	774.819	3.12345	-	-
Solyc02g062410.2	106.489	94.9206	61.4789	0	0	0	87.6295	0	#DIV/0!	-	-
Solyc04g040130.1	0	1.11671	1.04202	533.406	46.0154	868.072	0.719576	482.498	0.00149136	-	-
Solyc10g005990.3	1772.72	1400.36	1422.35	605.173	442.312	504.535	1531.81	517.34	2.96094	-	G-patch
Solyc07g045150.3	1871.91	2062.57	1524.47	695.367	499.596	551.251	1819.65	582.072	3.12616	-	-
Solyc04g081450.3	231.77	265.778	208.403	56.25	31.9291	52.6619	235.317	46.947	5.01239	-	-
Solyc01g103335.1	566.896	492.471	468.907	166.81	183.123	200.455	509.425	183.463	2.77672	-	-
Solyc12g005180.2	106.489	123.955	94.8235	313.255	370.002	394.115	108.422	359.124	0.301908	-	Lipocalin_2
Solyc09g098540.3	1214.18	1585.73	1754.76	11347	19256.1	5912.58	1518.22	12171.9	0.124732	-	-
Solyc11g010930.2	725.585	759.365	418.89	35.8836	46.0154	106.173	634.614	62.6908	10.1229	-	TB2_DP1_HVA22
Solyc06g083690.3	36.5403	25.6844	57.3109	245.367	216.93	261.611	39.8452	241.302	0.165125	-	-
Solyc02g094090.3	689.045	607.492	855.495	2018.21	2082.9	1831.28	717.344	1977.46	0.36276	-	-
Solyc09g074510.3	99.1807	138.472	69.8151	6.7888	10.33	6.79509	102.489	7.97129	12.8573	-	Tub
Solyc04g015680.3	1665.19	1571.22	1645.34	3308.08	3777.02	3229.37	1627.25	3438.16	0.473291	-	-
Solyc01g099760.3	7774.72	7972.22	8812.33	4086.86	3543.19	3392.45	8186.42	3674.16	2.22811	-	AAA
Solyc06g082535.1	896.802	1890.6	636.672	112.5	60.1018	140.149	1141.36	104.25	10.9482	Cinnamate-4-hydroxylase [Source:Projected from Arabidopsis thaliana (AT2G30490) UniProtKB/TrEMBL;Acc:B1GV49]	p450
Solyc02g090480.3	4.17603	7.81699	7.29411	72.7371	93.909	78.9929	6.42905	81.8797	0.0785182	-	Pro_isomerase
Solyc09g090250.3	2340.66	3014.01	2108	916.488	755.968	869.771	2487.56	847.409	2.93549	-	Pkinase
Solyc09g008170.2	90.8287	63.6527	91.6974	0	0	0	82.0596	0	#DIV/0!	-	Auxin_inducible
Solyc09g031770.3	356.007	305.979	326.151	123.168	103.3	103.625	329.379	110.031	2.99351	Josephin-like protein [Source:Projected from Arabidopsis thaliana (AT2G29640) UniProtKB/Swiss-Prot;Acc:O82391]	-
Solyc06g073830.1	4074.76	6914.69	4648.43	929.095	1257.44	593.721	5212.63	926.753	5.62462	-	-
Solyc06g063010.3	325.73	279.178	269.882	82.4354	63.8582	91.7337	291.597	79.3424	3.67517	-	-
Solyc11g006820.2	1733.05	1684	1650.55	765.195	601.018	744.062	1689.2	703.425	2.4014	Small nuclear ribonucleoprotein G [Source:UniProtKB/TrEMBL;Acc:K4D4U3]	-
Solyc02g021100.3	783.006	728.097	786.722	315.194	234.773	295.586	765.942	281.851	2.71754	Methyl-CpG-binding domain protein 4-like protein [Source:Projected from Arabidopsis thaliana (AT3G07930) UniProtKB/Swiss-Prot;Acc:Q0IGK1]	-
Solyc11g067140.2	190.009	131.772	165.681	520.798	511.804	473.957	162.487	502.186	0.32356	-	DNA_pol_B_exo
Solyc01g100460.3	340.346	329.43	177.143	11.6379	7.51272	32.2767	282.307	17.1424	16.4683	Anaerobic basic leucine zipper protein [Source:UniProtKB/TrEMBL;Acc:Q6A1K9]	bZIP_1
Solyc02g089060.3	1456.39	1604.72	2152.81	619.72	515.561	519.824	1737.97	551.702	3.1502	-	-
Solyc01g103040.3	69.9485	90.4538	116.706	478.125	332.438	513.029	92.3694	441.197	0.209361	-	-
Solyc10g083490.2	84.5646	109.438	120.874	403.449	343.707	339.754	104.959	362.303	0.289699	-	Tubulin
Solyc10g017960.2	382.107	448.919	336.571	14.5474	53.5282	49.2644	389.199	39.1133	9.95055	-	-
Solyc12g057140.1	7820.66	24910.5	16134.6	2409.05	2013.41	1349.67	16288.6	1924.05	8.4658	-	-
Solyc01g066940.3	2099.5	3226.19	2722.79	895.152	917.491	767.845	2682.82	860.163	3.11897	vesicle-associated membrane protein 724 [Source:Projected from Arabidopsis thaliana (AT4G15780) TAIR;Acc:AT4G15780]	-
Solyc12g044760.2	57.4204	69.2362	73.9831	267.673	337.133	229.334	66.8799	278.047	0.240535	-	-
Solyc09g075290.3	1214.18	1382.49	1998.59	6844.08	5941.63	4780.34	1531.75	5855.35	0.261599	-	-
Solyc03g080180.3	35.4963	8.93371	13.5462	235.668	297.692	202.154	19.3254	245.171	0.078824	-	-
Solyc04g077775.1	704.705	477.953	571.025	168.75	97.6654	130.805	584.561	132.407	4.41488	-	-
Solyc01g094020.3	11.4841	16.7507	10.4202	112.5	168.097	94.2818	12.885	124.96	0.103113	-	Pkinase
Solyc11g069270.2	228.638	242.327	647.092	6378.56	2737.45	3469.74	372.685	4195.25	0.0888351	Beta-galactosidase [Source:UniProtKB/TrEMBL;Acc:E3UVW7]	-
Solyc03g007650.1	766.302	447.802	665.848	169.72	123.021	112.119	626.651	134.953	4.64346	-	DnaJ_C
Solyc03g116550.3	930.211	827.485	970.117	384.052	403.809	345.7	909.271	377.854	2.40641	O-fucosyltransferase 13 [Source:Projected from Arabidopsis thaliana (AT1G52630) UniProtKB/Swiss-Prot;Acc:Q8RY81]	-
Solyc03g122310.3	236.99	336.131	309.479	797.199	914.674	999.727	294.2	903.867	0.32549	-	Aldedh
Solyc11g010990.2	2.08802	2.23343	0	633.298	46.9545	246.322	1.44048	308.858	0.00466389	-	ADH_N
Solyc06g059860.3	894.714	879.97	770.05	154.203	52.5891	141.847	848.245	116.213	7.29905	-	-
Solyc08g076720.3	59.5084	33.5014	57.3109	593.535	261.067	1001.43	50.1069	618.676	0.0809905	-	ABC_membrane
Solyc03g083245.1	246.386	199.892	205.277	567.35	560.637	547.005	217.185	558.33	0.38899	-	JmjC
Solyc12g026430.2	312.158	357.348	350.117	847.63	901.527	753.405	339.875	834.187	0.407432	-	-
Solyc01g006230.3	2586.01	2692.4	2340.37	1252.05	1083.71	1075.32	2539.59	1137.03	2.23354	-	-
Solyc01g107170.2	11054	11869.5	4892.27	1475.11	1631.2	1786.26	9271.92	1630.86	5.68531	ZF2 [Source:UniProtKB/TrEMBL;Acc:I3NN78]	-
Solyc04g079560.3	2.08802	1.11671	1.04202	119.289	58.2236	174.124	1.41558	117.212	0.0120771	-	Aa_trans
Solyc09g063020.3	792.402	624.243	617.916	259.914	218.808	208.949	678.187	229.224	2.95862	-	-
Solyc10g005080.3	794.49	761.599	618.958	124.138	179.366	73.8966	725.015	125.8	5.76322	-	Myb_DNA-binding
Solyc01g096030.3	789.27	1194.88	852.369	268.642	292.057	304.08	945.507	288.26	3.28005	-	-
Solyc10g078160.2	8.35206	14.5173	3.12605	104.741	124.899	185.166	8.66513	138.269	0.0626687	-	-
Solyc08g067920.3	2181.98	2294.85	2041.31	1044.51	845.181	953.86	2172.71	947.849	2.29225	-	-
Solyc06g051460.3	9.39607	0	4.16806	116.379	215.052	123.161	4.52138	151.531	0.029838	Protein SMAX1-LIKE 8 [Source:Projected from Arabidopsis thaliana (AT2G40130) UniProtKB/Swiss-Prot;Acc:F4IGZ2]	-
Solyc08g080200.3	193.141	174.207	245.916	682.759	883.684	1279.18	204.421	948.54	0.215512	-	MFS_1
Solyc08g077060.3	74.1245	164.157	48.9748	1080.39	2550.57	803.519	95.7521	1478.16	0.0647779	-	zf-LSD1
Solyc04g076360.3	739.157	661.094	559.563	242.457	248.859	225.087	653.271	238.801	2.73563	-	Myb_DNA-binding
Solyc02g086830.3	218.198	232.276	242.79	887.393	616.982	663.37	231.088	722.582	0.319809	DEGP1 [Source:Projected from Arabidopsis thaliana (AT3G27925) UniProtKB/TrEMBL;Acc:A0A178V823]	-
Solyc12g099920.2	1318.58	1221.68	1154.55	348.168	273.275	456.97	1231.61	359.471	3.42616	-	-
Solyc01g103310.3	13.5721	23.451	36.4706	172.629	284.544	194.509	24.4979	217.228	0.112775	-	-
Solyc02g078320.2	385.239	524.855	410.554	151.293	124.899	123.161	440.216	133.118	3.30697	-	zf-C3HC4
Solyc02g067070.3	543.928	488.004	522.05	189.117	159.645	210.648	517.994	186.47	2.7779	-	-
Solyc06g083430.1	408.207	322.73	415.764	134.806	114.569	109.571	382.234	119.649	3.19464	-	-
Solyc01g107360.3	1513.81	1753.24	1362.96	550.862	572.845	408.555	1543.34	510.754	3.02168	-	-
Solyc06g082220.3	4539.34	4016.82	4149.31	2028.88	1588	1809.19	4235.16	1808.69	2.34156	-	zf-RanBP
Solyc06g072845.1	807.018	548.306	469.949	4335.13	10548.8	3123.19	608.424	6002.38	0.101364	-	-
Solyc04g079900.3	172.261	130.655	201.109	1045.47	638.582	1602.79	168.009	1095.62	0.153346	-	-
Solyc01g067480.3	50.1124	45.7853	62.521	203.664	283.605	211.497	52.8062	232.922	0.226712	-	Kelch_1
Solyc07g047790.3	7915.67	10150.9	9753.27	2752.37	1778.64	1257.09	9273.29	1929.37	4.80639	Heat shock protein 90-6, mitochondrial [Source:Projected from Arabidopsis thaliana (AT3G07770) UniProtKB/Swiss-Prot;Acc:F4JFN3]	HATPase_c
Solyc11g005900.2	691.133	643.227	622.084	256.035	277.971	216.593	652.148	250.2	2.60651	Guanylate kinase family protein [Source: Projected from Oryza sativa (Os03g0320900)]	-
Solyc02g083420.3	2823	4109.51	3229.21	1168.64	1292.19	1091.46	3387.24	1184.1	2.86061	-	PP2C
Solyc08g082355.1	148.249	147.406	60.4369	6.7888	8.45181	8.49386	118.697	7.91149	15.0032	-	-
Solyc02g089263.1	16957.8	14177.8	17256.8	6744.19	7601.94	6297.35	16130.8	6881.16	2.3442	Auxin transport protein BIG [Source:Projected from Arabidopsis thaliana (AT3G02260) UniProtKB/Swiss-Prot;Acc:Q9SRU2]	ZZ
Solyc06g035760.3	4.17603	10.0504	17.7143	479.095	1634.96	96.83	10.6469	736.961	0.0144471	-	p450
Solyc02g069280.3	26.1002	27.9178	27.0924	135.776	130.534	118.065	27.0368	128.125	0.211019	-	Piwi
Solyc06g048910.1	83.5206	118.372	66.689	0.969828	0.93909	0.849386	89.5271	0.919435	97.3719	-	NB-ARC
Solyc04g078760.3	1312.32	1431.63	1197.28	602.263	517.439	570.787	1313.74	563.497	2.33141	CONSTANS interacting protein 4 [Source:UniProtKB/TrEMBL;Acc:Q2VY15]	-
Solyc04g071650.3	242.21	965.957	1185.81	10931.9	7982.27	9514.82	797.994	9476.33	0.0842091	Cellulose synthase [Source:UniProtKB/TrEMBL;Acc:K4BTF5]	-
Solyc01g091370.3	29.2322	13.4006	44.8067	366.595	203.783	482.451	29.1465	350.943	0.0830519	AT-hook motif nuclear-localized protein 7 [Source:Projected from Arabidopsis thaliana (AT4G00200) UniProtKB/Swiss-Prot;Acc:Q4V3E0]	-
Solyc12g009970.2	797.622	643.227	602.285	225.97	227.26	164.781	681.045	206.004	3.30598	-	-
Solyc12g014620.2	0	0	5.21008	102.802	257.311	115.516	1.73669	158.543	0.0109541	-	-
Solyc05g014100.2	68.9045	52.4855	64.605	206.573	287.362	310.875	61.9983	268.27	0.231104	-	-
Solyc12g049230.2	2620.46	2441.14	2363.29	1090.09	878.05	1125.44	2474.96	1031.19	2.4001	-	-
Solyc12g096810.2	386.283	447.802	406.386	127.048	66.6754	86.6374	413.49	93.4534	4.42456	-	-
Solyc09g092330.2	78.3006	413.184	183.395	3786.21	2448.21	2719.73	224.96	2984.72	0.0753705	UDP-glucuronate 4-epimerase 6 [Source:Projected from Arabidopsis thaliana (AT3G23820) UniProtKB/Swiss-Prot;Acc:Q9LIS3]	-
Solyc02g037510.3	422.823	436.635	444.941	1122.09	988.862	921.584	434.8	1010.85	0.430134	-	-
Solyc10g085400.2	151.381	125.072	168.807	420.905	488.327	426.392	148.42	445.208	0.333372	-	-
Solyc02g089720.2	26215	30881.6	23122.3	7042.89	6625.28	3428.97	26739.7	5699.05	4.69195	-	-
Solyc03g043660.3	512.608	477.953	705.445	1545.91	1928.89	1978.22	565.335	1817.67	0.311022	-	-
Solyc07g063165.1	285.014	288.112	301.143	99.8923	67.6145	87.4868	291.423	84.9979	3.42859	-	-
Solyc04g007910.3	75.1685	48.0187	50.0168	321.983	276.093	223.389	57.7347	273.821	0.210848	-	Glyco_hydro_17
Solyc07g042080.3	818.502	950.323	878.42	206.573	178.427	310.875	882.415	231.959	3.80419	-	-
Solyc05g006370.1	609.7	540.489	493.916	151.293	203.783	191.961	548.035	182.346	3.00547	-	-
Solyc01g100580.3	483.375	416.534	507.462	176.509	167.158	137.601	469.124	160.422	2.9243	-	PPR
Solyc08g080140.3	329.906	374.099	593.949	2373.17	2228.46	1501.71	432.652	2034.45	0.212663	-	-
Solyc02g071890.3	251.606	261.311	308.437	670.151	724.039	655.726	273.785	683.305	0.400677	-	-
Solyc01g099420.2	193.141	252.377	260.504	64.9785	64.7972	52.6619	235.341	60.8126	3.86994	-	Catalase
Solyc06g074820.3	2122.47	3527.7	2096.54	466.487	691.171	636.19	2582.23	597.949	4.31848	Similar to aquaporin [Source:UniProtKB/TrEMBL;Acc:Q53U42]	-
Solyc01g111090.3	1728.88	1780.04	1803.73	880.604	814.191	924.132	1770.88	872.976	2.02856	-	ER_lumen_recept
Solyc07g052940.3	4998.71	4775.07	4128.47	1668.1	1517.57	2062.31	4634.08	1749.33	2.64906	Histone-lysine N-methyltransferase ATXR3 [Source:Projected from Arabidopsis thaliana (AT4G15180) UniProtKB/Swiss-Prot;Acc:O23372]	SET
novel.532	9.39607	7.81699	11.4622	86.3147	97.6654	75.5954	9.55841	86.5252	0.11047	PF13966:zinc-binding in reverse transcriptase	-
Solyc02g079150.2	104.401	96.0374	64.605	0.969828	0	1.69877	88.3477	0.889533	99.3192	-	-
Solyc06g050300.2	2076.53	2170.89	1740.17	590.625	806.679	750.857	1995.86	716.054	2.78731	-	Pkinase
Solyc03g034417.1	997.027	1389.19	1127.46	351.078	286.423	419.597	1171.23	352.366	3.3239	-	-
Solyc09g074410.3	7.30805	4.46685	15.6302	99.8923	112.691	116.366	9.13505	109.65	0.0833112	-	-
Solyc09g075860.3	195.229	201.008	233.412	1814.55	1759.86	683.756	209.883	1419.39	0.147869	-	Lipoxygenase
Solyc01g096870.3	266.222	227.81	326.151	788.47	880.867	744.911	273.394	804.75	0.339726	Proline--tRNA ligase, chloroplastic/mitochondrial [Source:Projected from Arabidopsis thaliana (AT5G52520) UniProtKB/Swiss-Prot;Acc:Q9FYR6]	tRNA-synt_2b
Solyc06g005050.3	290.234	209.942	253.21	47.5216	65.7363	67.9509	251.129	60.4029	4.15756	-	F-box
Solyc05g014340.3	2146.48	2683.46	2021.51	902.91	769.115	653.178	2283.82	775.068	2.9466	Serine/threonine protein phosphatase 2A regulatory subunit [Source:UniProtKB/TrEMBL;Acc:K4BYF4]	-
Solyc01g097120.3	3229.12	4224.53	4386.89	1600.22	1236.78	1272.38	3946.84	1369.79	2.88134	-	-
Solyc07g066430.3	96.0487	83.7535	145.882	457.759	466.728	400.061	108.561	441.516	0.245884	Obg-like ATPase 1 [Source:UniProtKB/TrEMBL;Acc:K4CHW8]	-
Solyc01g099430.3	152.425	138.472	180.269	38.7931	37.5636	33.1261	157.055	36.4943	4.30356	-	-
Solyc02g087230.3	1288.31	1072.04	1254.59	316.164	455.459	436.584	1204.98	402.736	2.99198	Ferredoxin-thioredoxin reductase, catalytic chain [Source:UniProtKB/TrEMBL;Acc:K4BBN0]	-
novel.390	7.30805	2.23343	0	84.3751	128.655	114.667	3.18049	109.233	0.0291167	-	-
Solyc07g043590.3	2840.74	2865.49	2972.87	1000.86	847.999	1267.28	2893.03	1038.72	2.7852	-	Amino_oxidase
Solyc06g074870.2	2.08802	6.70028	2.08403	65.9483	89.2136	81.5411	3.62411	78.901	0.0459324	-	Rad21_Rec8
Solyc12g095760.2	638.933	589.625	893.008	2650.54	2239.73	2031.73	707.188	2307.33	0.306496	Pyrophosphate--fructose 6-phosphate 1-phosphotransferase subunit alpha [Source:UniProtKB/TrEMBL;Acc:K4DH49]	PFK
Solyc04g082130.3	80.3886	103.854	139.63	432.543	396.296	530.866	107.958	453.235	0.238193	-	-
Solyc10g083720.2	7625.43	8326.22	10510.8	1889.23	1114.7	2449.63	8820.82	1817.85	4.85233	-	PK
Solyc02g077450.3	2213.3	1699.64	2061.11	850.539	836.73	764.447	1991.35	817.239	2.43668	-	-
Solyc05g051900.3	958.399	1061.99	1060.77	420.905	462.033	490.096	1027.06	457.678	2.24406	-	MFS_1
Solyc04g049720.3	146.161	98.2708	147.966	553.772	484.571	414.5	130.799	484.281	0.27009	-	-
Solyc04g025940.3	2628.81	2346.21	2267.43	919.397	908.1	1141.57	2414.15	989.691	2.4393	-	-
Solyc10g047950.2	201.493	204.359	283.428	811.746	1052.72	695.647	229.76	853.371	0.269238	-	Pyrophosphatase
Solyc06g005670.3	5652.26	5671.79	5243.42	2490.52	1722.29	2049.57	5522.49	2087.46	2.64556	-	PUF
Solyc04g058180.3	27.1442	37.9683	38.5546	146.444	168.097	208.949	34.5557	174.497	0.198031	-	-
Solyc05g056545.1	193.141	148.523	212.571	535.345	770.993	642.136	184.745	649.491	0.284446	-	ADH_N
Solyc02g082900.3	936.475	1295.39	1227.49	356.897	200.965	299.833	1153.12	285.898	4.03332	-	Str_synth
Solyc12g042500.2	13.5721	16.7507	3.12605	146.444	190.635	481.602	11.1496	272.894	0.040857	-	-
Solyc03g113500.3	1979.44	1729.79	1756.84	882.544	768.176	852.784	1822.02	834.501	2.18337	-	-
Solyc10g050440.2	20.8802	29.0345	16.6723	116.379	332.438	308.327	22.1957	252.382	0.0879448	-	-
Solyc06g084350.3	682.781	693.479	707.529	326.832	309.9	332.959	694.596	323.23	2.14892	Sm-like protein LSM2 [Source:UniProtKB/TrEMBL;Acc:K4CAU0]	-
Solyc12g009560.2	9617.4	14120.8	12015.5	1792.24	1113.76	2956.71	11917.9	1954.24	6.09849	EIN3-binding F-box protein 1 [Source:UniProtKB/TrEMBL;Acc:Q2PQJ1]	-
Solyc11g044950.2	6.26405	5.58357	8.33613	78.5561	72.31	71.3484	6.72791	74.0715	0.09083	-	-
Solyc07g066080.3	4737.71	5375.86	4314.99	1551.73	1131.6	1819.38	4809.52	1500.9	3.20441	-	UQ_con
Solyc10g079830.2	40.7163	21.2176	38.5546	161.961	194.392	217.443	33.4961	191.265	0.175129	-	-
Solyc05g005150.1	4.17603	11.1671	6.2521	116.379	73.2491	95.9806	7.19842	95.203	0.0756113	-	F-box
Solyc08g075825.1	107.533	89.3371	143.798	16.4871	17.8427	13.5902	113.556	15.9733	7.1091	-	-
Solyc09g057630.3	14.6161	3.35014	6.2521	89.2242	152.133	153.739	8.07278	131.699	0.0612974	-	Glyco_hydro_17
novel.476	1790.47	625.36	1351.49	140.625	167.158	214.895	1255.78	174.226	7.20774	PF04419:4F5 protein family	-
Solyc09g014170.3	1160.94	931.339	790.89	347.199	318.352	291.339	961.055	318.963	3.01306	-	-
Solyc03g117950.3	5650.17	6779.57	4701.58	1441.16	1202.04	1998.61	5710.44	1547.27	3.69066	Chaperone protein ClpD, chloroplastic [Source:Projected from Arabidopsis thaliana (AT5G51070) UniProtKB/Swiss-Prot;Acc:P42762]	Clp_N
Solyc02g094620.2	138.853	140.706	265.714	883.514	1044.27	765.297	181.758	897.693	0.202472	-	-
Solyc11g005640.2	764.214	769.416	548.1	151.293	208.478	114.667	693.91	158.146	4.38778	-	Pkinase
Solyc03g123890.3	151.381	119.488	111.496	374.354	453.581	385.621	127.455	404.519	0.315078	-	Cation_ATPase_C
Solyc03g005340.3	193.141	125.072	210.487	582.867	650.79	683.756	176.234	639.137	0.275737	-	-
Solyc06g071620.3	1970.04	1504.21	1980.87	327.802	219.747	507.083	1818.38	351.544	5.17254	-	Sec63
Solyc02g032330.3	224.462	233.393	275.092	583.837	630.13	602.215	244.316	605.394	0.403565	-	-
Solyc12g044950.2	0	0	1.04202	331.681	65.7363	291.339	0.347339	229.586	0.00151289	-	-
Solyc03g113380.3	5850.62	6689.11	4952.7	1473.17	2259.45	1710.66	5830.81	1814.43	3.21358	-	-
Solyc02g081440.3	5327.57	6750.53	6247.93	2137.5	1582.37	1162.81	6108.68	1627.56	3.75327	-	-
Solyc09g074880.3	26.1002	22.3343	25.0084	126.078	159.645	112.968	24.4809	132.897	0.18421	-	-
Solyc11g068730.2	1285.17	1228.38	1231.66	435.453	474.241	583.528	1248.41	497.741	2.50815	-	CN_hydrolase
Solyc01g107640.3	338.258	271.361	345.949	806.897	835.791	1014.17	318.523	885.618	0.359662	-	-
Solyc07g065680.3	3382.58	3572.37	2726.96	1426.62	1259.32	1270.68	3227.3	1318.87	2.44702	-	-
Solyc03g114730.3	231.77	402.017	600.201	2461.42	2440.7	2000.3	411.329	2300.81	0.178776	-	-
Solyc01g111330.3	127.369	110.555	158.386	426.724	550.307	412.802	132.103	463.278	0.285149	-	-
Solyc04g082890.3	13248.5	10224.6	10926.6	4238.15	4056.87	2848.84	11466.6	3714.62	3.08687	bZIP transcription factor, Endoplasmic reticulum stress respons [Source: Projected from Oryza sativa (Os06g0622700)]	-
Solyc01g090980.1	33.4082	186.491	295.933	2.90948	0.93909	1.69877	171.944	1.84912	92.9871	-	-
Solyc01g010480.3	903.067	661.094	662.722	183.298	225.382	256.515	742.294	221.731	3.34772	-	-
Solyc01g100500.3	1903.23	1724.21	1829.78	792.35	831.095	930.078	1819.07	851.174	2.13713	-	-
Solyc02g065650.1	1224.62	1331.12	1200.4	479.095	367.184	284.544	1252.05	376.941	3.3216	-	-
Solyc10g084260.2	801.798	649.927	749.21	313.255	285.484	306.628	733.645	301.789	2.43099	-	-
Solyc11g071690.2	910.375	811.851	788.806	378.233	385.027	377.127	837.01	380.129	2.20191	-	zf-CCHC
Solyc01g088250.3	2171.54	1598.02	1457.78	603.233	619.8	566.54	1742.44	596.524	2.92099	-	IQ
Solyc05g012510.3	61.5964	53.6022	47.9327	239.548	609.47	335.507	54.3771	394.842	0.137719	Alpha-1,4 glucan phosphorylase [Source:UniProtKB/TrEMBL;Acc:K4BXX3]	-
Solyc12g035500.2	32.3642	46.902	90.6554	446.121	430.103	338.905	56.6405	405.043	0.139838	-	-
Solyc11g069990.2	31.3202	53.6022	40.6386	174.569	194.392	204.702	41.8537	191.221	0.218876	-	NB-ARC
Solyc07g049280.3	102.313	110.555	161.512	427.694	425.408	475.656	124.793	442.919	0.281752	-	PFK
Solyc11g010270.2	305.894	488.004	214.655	2018.21	1415.21	2509.09	336.184	1980.84	0.169718	-	HALZ
Solyc11g006620.2	2343.8	2303.78	2283.06	1208.41	1007.64	1013.32	2310.21	1076.46	2.14613	-	Exo70
Solyc05g005930.2	1.04401	1.11671	2.08403	69.8276	66.6754	113.818	1.41492	83.4403	0.0169573	-	UDPGT
Solyc08g005700.1	167.041	179.791	102.118	21.3362	13.1473	23.7828	149.65	19.4221	7.70513	-	-
Solyc10g005030.3	783.006	967.074	393.882	115.41	46.9545	86.6374	714.654	83.0005	8.61024	-	CCT
Solyc08g023460.3	1307.1	1207.17	877.378	314.224	295.813	400.91	1130.55	336.983	3.35491	Putative ALA-interacting subunit 2 [Source:Projected from Arabidopsis thaliana (AT5G46150) UniProtKB/Swiss-Prot;Acc:Q67YS6]	-
Solyc01g112190.3	9.39607	13.4006	6.2521	74.6768	126.777	111.27	9.68291	104.241	0.0928895	-	RWP-RK
Solyc05g055010.3	1506.5	1166.97	980.537	106.681	117.386	276.9	1218	166.989	7.2939	-	RRM_1
Solyc09g098040.3	496.948	352.881	458.487	1212.29	1970.21	1547.58	436.105	1576.69	0.276595	-	-
Solyc06g053330.3	2226.87	2060.34	2068.4	1031.9	912.796	799.272	2118.54	914.655	2.31621	-	-
Solyc08g080010.2	158.689	174.207	164.639	640.087	869.598	476.506	165.845	662.063	0.250497	-	Peptidase_S8
Solyc03g034320.3	4925.63	1426.04	1671.39	50.4311	200.026	30.5779	2674.35	93.6784	28.5483	-	-
Solyc11g006520.2	986.587	952.557	1013.88	493.643	492.083	483.301	984.342	489.676	2.01019	-	NB-ARC
novel.218	13.5721	12.2838	8.33613	79.5259	169.975	118.914	11.3974	122.805	0.0928085	PF06596:Photosystem II reaction centre X protein (PsbX)	-
ENSRNA050029894	1564.97	1594.67	821.109	260.884	320.23	308.327	1326.91	296.48	4.47556	Eukaryotic large subunit ribosomal RNA	-
Solyc12g056170.2	1224.62	1317.72	914.89	350.108	249.798	377.977	1152.41	325.961	3.53543	-	-
Solyc01g108150.3	947.959	1035.19	1183.73	2775.65	2548.69	2272.96	1055.63	2532.43	0.416843	-	adh_short
Solyc01g080910.2	24.0122	3.35014	9.37814	129.957	416.017	549.553	12.2468	365.176	0.0335368	-	-
Solyc01g073750.3	570.028	898.954	1166.02	6883.84	5318.07	3281.18	878.333	5161.03	0.170186	-	DUF605
Solyc01g111940.3	2234.18	2098.3	1982.96	1004.74	841.425	1004.82	2105.15	950.33	2.21517	-	-
Solyc06g082510.3	1942.9	1562.28	1189.98	501.401	457.337	361.838	1565.05	440.192	3.55539	-	Myb_DNA-binding
Solyc01g088700.3	12767.2	12840	12584.4	7347.42	6814.04	6650.69	12730.5	6937.38	1.83506	-	-
Solyc11g064957.1	483.375	426.585	444.941	135.776	133.351	181.769	451.634	150.298	3.00491	-	-
Solyc08g048240.3	90.8287	56.9524	89.6134	282.22	301.448	313.423	79.1315	299.03	0.264627	Bifunctional protein FolD 1, mitochondrial [Source:Projected from Arabidopsis thaliana (AT2G38660) UniProtKB/Swiss-Prot;Acc:A2RVV7]	-
Solyc08g077980.3	18541.6	21402.9	18410.3	5917.89	3542.25	2531.17	19451.6	3997.1	4.86643	-	-
Solyc08g066850.3	34.4522	17.8674	29.1764	152.263	155.889	139.299	27.1654	149.15	0.182134	Lactoylglutathione lyase [Source:UniProtKB/TrEMBL;Acc:K4CLR1]	Glyoxalase
Solyc03g034450.3	828.942	694.596	701.277	317.134	258.25	243.774	741.605	273.053	2.71598	-	-
Solyc07g062250.3	2604.8	2395.35	2316.4	1204.53	1265.89	1128.83	2438.85	1199.75	2.0328	-	-
Solyc11g011120.2	4890.13	7772.33	4596.33	1664.23	1709.14	1669.89	5752.93	1681.09	3.42215	-	Lipase_3
Solyc02g070500.1	1513.81	1944.2	1412.97	586.746	609.47	654.877	1623.66	617.031	2.63141	-	-
Solyc04g080230.3	385.239	282.528	429.311	1515.84	1142.87	1094.86	365.693	1251.19	0.292276	-	-
Solyc03g007000.3	1164.07	1018.44	776.302	332.651	349.342	331.261	986.271	337.751	2.92011	-	Peptidase_M48
Solyc08g005405.1	27.1442	37.9683	48.9748	269.612	292.057	163.082	38.0291	241.584	0.157416	-	DNA_methylase
Solyc04g008620.3	2673.7	3696.32	3032.27	1320.91	1134.42	1187.44	3134.1	1214.26	2.58108	-	C2
Solyc04g076740.3	5.22004	2.23343	6.2521	76.6164	73.2491	63.7039	4.56852	71.1898	0.0641738	-	-
Solyc10g055670.2	812.238	711.346	857.579	1806.79	1986.18	1669.89	793.721	1820.95	0.435882	-	ATP-synt_ab
Solyc02g070100.3	2353.19	2922.44	2672.77	1027.05	796.349	624.299	2649.47	815.899	3.2473	DEAD-box ATP-dependent RNA helicase 16 [Source:Projected from Arabidopsis thaliana (AT4G34910) UniProtKB/Swiss-Prot;Acc:Q9SW44]	DEAD
Solyc02g061790.3	445.791	489.12	466.823	176.509	142.742	190.262	467.245	169.838	2.75113	ssDNA-binding transcriptional regulator [Source:Projected from Arabidopsis thaliana (AT5G09250) TAIR;Acc:AT5G09250]	-
Solyc11g072740.1	588.82	649.927	690.857	255.065	178.427	172.425	643.201	201.972	3.1846	-	-
Solyc03g005450.3	12.5281	21.2176	15.6302	94.0733	171.854	132.504	16.4586	132.81	0.123926	-	-
Solyc02g063510.1	7.30805	16.7507	2.08403	263.793	118.325	170.727	8.71426	184.282	0.0472877	-	-
Solyc02g085740.3	583.6	488.004	432.437	156.142	144.62	186.865	501.347	162.542	3.08441	-	-
novel.198	7.30805	22.3343	14.5882	939.764	206.6	173.275	14.7435	439.879	0.0335172	PF14009:Domain of unknown function (DUF4228)	-
Solyc02g087790.2	62.6405	63.6527	41.6806	276.401	214.113	366.935	55.9913	285.816	0.1959	-	Aldose_epim
Solyc08g042040.3	15.6601	20.1008	17.7143	156.142	96.7263	111.27	17.8251	121.379	0.146854	-	-
Solyc01g006940.3	46.9803	34.6181	59.3949	189.117	233.834	205.551	46.9978	209.5	0.224333	RNA-binding protein CP33, chloroplastic [Source:Projected from Arabidopsis thaliana (AT3G52380) UniProtKB/Swiss-Prot;Acc:Q39061]	RRM_1
Solyc01g099090.3	324.686	207.709	401.176	1099.79	1881	1531.44	311.19	1504.08	0.206898	-	-
Solyc10g079640.2	8.35206	3.35014	22.9244	164.871	201.904	175.823	11.5422	180.866	0.0638162	-	Peptidase_M20
Solyc08g061100.3	3648.81	4832.02	5470.58	14163.4	11988.4	12785	4650.47	12978.9	0.358309	Cellulose synthase [Source:UniProtKB/TrEMBL;Acc:K4CKQ2]	-
Solyc04g050520.3	1333.2	1434.98	1708.91	3922.96	3594.84	3257.4	1492.36	3591.73	0.415499	Protein ILITYHIA [Source:Projected from Arabidopsis thaliana (AT1G64790) UniProtKB/Swiss-Prot;Acc:F4I893]	-
Solyc08g007230.2	163.909	265.778	321.983	4.84914	20.66	26.331	250.557	17.28	14.4998	-	AP2
Solyc07g041900.3	1699.64	1197.12	1702.65	6927.48	11857.9	5196.54	1533.14	7993.97	0.191787	-	Peptidase_C1
Solyc07g005650.3	402.987	352.881	434.521	151.293	143.681	154.588	396.796	149.854	2.64788	Probable WRKY transcription factor 32 [Source:Projected from Arabidopsis thaliana (AT4G30935) UniProtKB/Swiss-Prot;Acc:P59583]	WRKY
Solyc01g087420.3	1643.27	1431.63	1395.26	498.492	484.571	660.822	1490.05	547.962	2.71926	-	-
Solyc04g079090.3	1268.47	1341.17	1317.11	593.535	660.181	668.467	1308.92	640.727	2.04286	-	-
Solyc12g056960.2	7.30805	3.35014	2.08403	110.56	57.2845	137.601	4.24741	101.815	0.0417169	-	-
Solyc02g087060.3	24.0122	18.9841	21.8823	144.504	137.107	316.821	21.6262	199.478	0.108414	-	DUF6
novel.105	860.262	849.819	707.529	321.983	216.93	242.075	805.87	260.329	3.09558	PF14111:Domain of unknown function (DUF4283)|PF14392:Zinc knuckle	-
Solyc05g012790.3	4.17603	0	10.4202	97.9527	169.975	173.275	4.8654	147.068	0.0330827	S-acyltransferase [Source:UniProtKB/TrEMBL;Acc:K4BY01]	-
Solyc03g120940.3	330.95	217.759	316.773	819.505	1016.1	915.638	288.494	917.08	0.314579	-	-
Solyc04g015400.3	374.799	323.847	360.538	135.776	119.264	138.45	353.061	131.163	2.69176	-	-
Solyc08g079450.3	1287.26	1452.84	1406.72	619.72	598.201	695.647	1382.28	637.856	2.16707	-	Abhydrolase_1
Solyc01g099480.3	289.19	448.919	259.462	64.9785	74.1881	81.5411	332.524	73.5692	4.51987	-	-
Solyc03g006610.3	12440.4	12040.4	9411.49	1578.88	2516.76	770.393	11297.4	1622.01	6.96507	-	-
Solyc03g026370.1	2318.74	1460.66	838.823	115.41	146.498	269.255	1539.41	177.054	8.69455	-	-
ENSRNA050029918	773.61	844.235	429.311	149.354	149.315	163.082	682.385	153.917	4.43346	Eukaryotic large subunit ribosomal RNA	-
Solyc01g086980.3	2448.2	1677.3	1918.35	767.134	748.455	727.924	2014.62	747.838	2.69392	-	RRM_1
Solyc02g093980.3	74.1245	160.807	106.286	632.328	888.38	494.343	113.739	671.683	0.169334	-	-
Solyc01g005310.3	174.349	165.274	338.655	964.009	1144.75	1394.69	226.093	1167.82	0.193603	-	-
Solyc12g009020.2	454.143	431.051	395.966	1382.98	1014.22	1061.73	427.054	1152.98	0.370393	MAP kinase kinase [Source:UniProtKB/TrEMBL;Acc:O48616]	Pkinase
Solyc04g074880.3	14.6161	23.451	11.4622	112.5	160.584	292.189	16.5098	188.424	0.08762	-	-
Solyc01g109930.3	127.369	97.1541	113.58	340.41	463.911	347.399	112.701	383.906	0.293563	-	-
Solyc12g056300.2	19.8361	15.634	27.0924	281.25	119.264	169.028	20.8542	189.847	0.109847	-	Pkinase_Tyr
Solyc09g076010.3	1845.81	1716.39	1738.08	801.078	672.389	856.181	1766.76	776.549	2.27514	-	PHD
Solyc04g055200.3	188.965	170.857	224.033	598.384	487.388	634.491	194.619	573.421	0.339399	-	-
novel.451	184.789	69.2362	77.1092	2.90948	7.51272	3.39754	110.378	4.60658	23.961	PF13966:zinc-binding in reverse transcriptase	-
Solyc01g066310.3	1340.51	1418.23	1422.35	3725.11	3330.95	2785.14	1393.69	3280.4	0.424855	-	APH
Solyc09g090100.3	1952.29	1895.06	2042.35	822.414	742.821	969.999	1963.24	845.078	2.32314	Cryptochrome 2 [Source:UniProtKB/TrEMBL;Acc:Q9LDJ5]	-
Solyc08g075160.3	164.953	159.69	254.252	725.432	608.531	692.25	192.965	675.404	0.285703	-	-
Solyc12g088420.2	342.434	388.616	352.201	104.741	92.97	136.751	361.084	111.488	3.23878	-	Mpv17_PMP22
Solyc07g005460.3	803.886	797.333	687.731	329.742	249.798	295.586	762.983	291.709	2.61557	-	NIF
Solyc02g080490.3	14.6161	5.58357	14.5882	100.862	198.148	113.818	11.596	137.609	0.0842673	-	MatE
Solyc08g080100.3	6285.97	4270.31	2333.07	554.742	314.595	755.954	4296.45	541.764	7.93049	-	SRF-TF
Solyc03g119660.2	15.6601	11.1671	3.12605	243.427	103.3	153.739	9.98443	166.822	0.0598508	-	-
Solyc08g006470.3	2625.68	4532.74	6604.3	251.186	65.7363	464.614	4587.57	260.512	17.6098	-	-
Solyc06g068520.3	0	4.46685	0	174.569	90.1527	82.3904	1.48895	115.704	0.0128686	Hydroxyproline-rich systemin [Source:UniProtKB/Swiss-Prot;Acc:Q7XAD0]	-
Solyc10g007065.1	191.053	186.491	174.017	430.604	436.677	496.891	183.854	454.724	0.40432	-	tRNA-synt_2d
Solyc06g082100.3	5425.71	5115.66	5597.71	2554.53	2794.73	2914.24	5379.69	2754.5	1.95306	-	Sec63
ENSRNA050029620	103.357	111.671	80.2352	8.72845	7.51272	16.1383	98.4211	10.7932	9.11883	Plant small nucleolar RNA U3	-
Solyc03g117680.3	219.242	189.841	186.521	40.7328	50.7109	61.1558	198.535	50.8665	3.90305	-	-
Solyc05g009160.3	1649.53	1977.7	1828.74	862.177	699.622	682.906	1818.66	748.235	2.43059	-	DnaJ
Solyc03g007750.3	570.028	648.811	702.319	218.211	151.194	228.485	640.386	199.297	3.21323	-	-
Solyc01g099400.3	4922.5	4766.13	4101.38	2039.55	2001.2	1573.91	4596.67	1871.55	2.45607	-	-
Solyc08g008380.3	217.154	189.841	244.874	614.871	707.135	537.661	217.29	619.889	0.35053	-	Auxin_resp
Solyc07g043200.2	48.0243	119.488	63.563	0	0	0	77.0252	0	#DIV/0!	-	-
Solyc12g056830.1	74.1245	89.3371	85.4453	262.823	560.637	539.36	82.969	454.274	0.182641	PDE332 [Source:Projected from Arabidopsis thaliana (AT4G09650) UniProtKB/TrEMBL;Acc:A0A178V1L3]	-
Solyc11g028310.2	164.953	151.873	108.37	11.6379	13.1473	26.331	141.732	17.0387	8.31823	-	-
Solyc07g042550.3	53338.3	69053.1	38844.3	9955.29	16439.7	9859.67	53745.2	12084.9	4.44731	Sucrose synthase [Source:UniProtKB/TrEMBL;Acc:E0Z1D0]	Glycos_transf_1
Solyc10g086520.2	72.0365	119.488	61.4789	592.565	1106.25	400.91	84.3346	699.908	0.120494	-	-
Solyc01g096220.3	1.04401	3.35014	4.16806	134.806	169.975	45.0175	2.85407	116.6	0.0244775	-	Ras
Solyc04g006970.3	424.911	164.157	190.689	1285.99	2799.43	2188.02	259.919	2091.15	0.124295	PPC4 [Source:Projected from Arabidopsis thaliana (AT1G68750) UniProtKB/TrEMBL;Acc:A0A178W7Q9]	-
Solyc11g065320.2	10.4401	20.1008	43.7647	350.108	199.087	547.005	24.7685	365.4	0.0677847	-	zf-CCCH
Solyc12g014430.2	1.04401	4.46685	1.04202	111.53	52.5891	243.774	2.18429	135.964	0.0160652	-	-
Solyc11g045110.2	8.35206	15.634	13.5462	96.9828	138.046	86.6374	12.5108	107.222	0.116681	-	Glycos_transf_1
Solyc03g122090.3	2472.21	2090.49	2329.95	1106.57	1110	965.752	2297.55	1060.78	2.16591	-	-
Solyc03g123460.3	46.9803	29.0345	30.2185	163.901	547.49	360.989	35.4111	357.46	0.0990632	-	-
Solyc05g015060.3	1514.85	1872.73	2589.41	215.302	373.758	101.077	1992.33	230.046	8.66059	-	AAA
Solyc04g071800.3	1000.16	1256.3	748.168	168.75	98.6045	241.226	1001.54	169.527	5.90788	-	p450
Solyc05g050680.3	2929.49	2729.25	2681.11	1446.98	1336.33	1198.48	2779.95	1327.26	2.09449	-	-
Solyc02g022850.1	22.9682	177.557	57.3109	2143.32	1099.67	1557.77	85.9455	1600.26	0.0537073	-	FAD_binding_4
Solyc08g016090.3	1443.86	1385.84	1365.04	656.574	481.753	581.829	1398.25	573.386	2.43858	-	DUF654
Solyc11g006940.2	6.26405	7.81699	16.6723	105.711	95.7872	95.9806	10.2511	99.1597	0.10338	Putative pentatricopeptide repeat-containing protein At5g37570 [Source:Projected from Arabidopsis thaliana (AT5G37570) UniProtKB/Swiss-Prot;Acc:Q9FHR3]	LSM
Solyc09g015670.3	1922.02	1585.73	2090.28	4308.95	4217.46	4139.91	1866.01	4222.1	0.441963	-	-
Solyc08g078510.3	69807.6	81591.6	69581.7	25688.8	17544.1	12576.9	73660.3	18603.3	3.95954	-	GRAM
Solyc12g056560.2	665.033	904.538	667.932	117.349	228.199	129.956	745.834	158.501	4.70554	-	-
Solyc03g026210.3	8.35206	13.4006	14.5882	164.871	558.759	107.023	12.1136	276.884	0.0437498	CRR1 [Source:Projected from Arabidopsis thaliana (AT5G52100) UniProtKB/TrEMBL;Acc:A0A178UH15]	DapB_N
Solyc10g079560.1	432.219	454.502	346.991	141.595	118.325	91.7337	411.238	117.218	3.50831	-	-
Solyc05g010290.2	418.647	533.789	608.537	149.354	97.6654	155.438	520.324	134.152	3.87861	-	-
Solyc08g077150.3	141.985	98.2708	131.294	419.936	519.317	796.724	123.85	578.659	0.214029	-	-
Solyc01g008310.3	1193.3	1182.6	1344.2	2441.06	2658.57	2418.2	1240.03	2505.94	0.494837	-	-
Solyc09g010690.3	165.997	147.406	301.143	948.492	971.959	1651.21	204.849	1190.55	0.172062	Hop-interacting protein THI015 [Source:UniProtKB/TrEMBL;Acc:G8Z253]	-
Solyc04g072440.3	1798.83	1800.14	1803.73	964.979	892.136	817.109	1800.9	891.408	2.02029	-	-
Solyc04g078050.3	1262.21	1365.74	1328.57	644.936	528.708	625.997	1318.84	599.88	2.1985	-	-
Solyc06g053800.2	2613.15	2608.64	2551.9	1239.44	876.171	953.011	2591.23	1022.87	2.53328	-	-
Solyc10g077070.2	4078.94	3615.92	3477.21	1755.39	1583.31	1874.59	3724.02	1737.76	2.143	-	Pre-SET
Solyc04g078600.3	365.403	375.216	435.563	96.013	110.813	146.094	392.06	117.64	3.33271	-	-
Solyc09g092180.3	36.5403	22.3343	32.3025	183.298	134.29	147.793	30.3923	155.127	0.195919	-	-
Solyc10g044960.2	1174.51	1257.42	1247.29	425.755	464.85	580.98	1226.41	490.528	2.50018	-	-
Solyc01g108010.3	2986.91	2361.85	1780.81	796.229	766.298	694.798	2376.52	752.442	3.15841	-	DUF88
Solyc04g071070.2	41.7603	23.451	17.7143	590.625	177.488	277.749	27.6419	348.621	0.0792891	-	-
Solyc06g061030.3	104.401	23.451	62.521	803.988	456.398	742.363	63.4576	667.583	0.0950557	-	Response_reg
Solyc12g063050.2	4526.82	4139.66	4745.34	2132.65	2389.99	2223.69	4470.6	2248.78	1.98802	RNA polymerase II C-terminal domain phosphatase-like 3 [Source:Projected from Arabidopsis thaliana (AT2G33540) UniProtKB/Swiss-Prot;Acc:Q8LL04]	NIF
Solyc02g070310.3	5044.64	4173.16	5273.64	13491.3	12234.5	10289.5	4830.48	12005.1	0.40237	-	-
Solyc01g109590.3	59.5084	74.8198	80.2352	472.306	620.739	248.87	71.5212	447.305	0.159893	-	Pkinase
Solyc01g005560.3	7814.4	8700.31	7964.13	1963.9	1404.88	2884.51	8159.61	2084.43	3.91455	Isocitrate dehydrogenase [NADP] [Source:UniProtKB/TrEMBL;Acc:K4ASC2]	-
Solyc11g071970.2	19.8361	13.4006	9.37814	91.1639	110.813	135.902	14.2049	112.626	0.126125	-	Pkinase
Solyc06g052050.3	671.297	290.345	304.269	6.7888	8.45181	39.9211	421.97	18.3873	22.9491	-	HSP70
Solyc01g097880.3	11231.4	9621.6	8636.23	2124.89	1965.52	3570.82	9829.76	2553.74	3.84916	-	-
Solyc08g067190.3	22.9682	17.8674	13.5462	93.1035	129.594	129.956	18.1273	117.551	0.154207	Anaphase-promoting complex subunit 5 [Source:Projected from Arabidopsis thaliana (AT1G06590) UniProtKB/Swiss-Prot;Acc:Q8H1U4]	-
Solyc05g011830.3	1435.51	1532.13	727.327	124.138	153.072	271.804	1231.66	183.004	6.7302	-	-
Solyc06g072980.3	2544.25	3533.28	2720.7	1135.67	828.278	1054.09	2932.74	1006.01	2.91522	-	-
Solyc01g020440.3	112.753	83.7535	132.336	447.091	477.997	334.658	109.614	419.915	0.261039	Replication factor C subunit 3 [Source:Projected from Arabidopsis thaliana (AT5G27740) UniProtKB/Swiss-Prot;Acc:Q8VXX4]	-
Solyc05g016330.3	137.809	104.971	121.916	324.892	396.296	353.345	121.565	358.178	0.339399	-	p450
Solyc07g066170.3	887.406	799.567	890.924	337.5	329.621	410.253	859.299	359.125	2.39276	-	-
Solyc01g103890.3	1905.31	1916.28	1913.14	1053.23	1031.12	1065.13	1911.58	1049.83	1.82085	-	-
Solyc07g063260.3	295.454	238.977	192.773	689.548	820.765	704.99	242.401	738.434	0.328264	-	-
Solyc05g009630.3	87.6966	100.504	155.26	672.091	485.51	427.241	114.487	528.281	0.216716	-	NB-ARC
Solyc05g007740.2	1142.14	1107.78	940.94	486.854	414.139	464.614	1063.62	455.202	2.33659	-	-
Solyc06g005080.3	1136.92	1284.22	1206.65	2575.86	2650.11	2279.75	1209.27	2501.91	0.483337	-	-
Solyc01g058270.3	20.8802	32.3847	11.4622	132.866	188.757	176.672	21.5757	166.099	0.129897	-	-
Solyc05g054080.3	2617.33	2722.55	2715.49	1425.65	1422.72	1243.5	2685.12	1363.96	1.96863	-	HECT
Solyc01g095120.3	36.5403	50.2521	72.9411	350.108	268.58	229.334	53.2445	282.674	0.18836	-	Abhydrolase_1
Solyc02g064800.3	8.35206	10.0504	4.16806	61.0992	136.168	129.956	7.52352	109.074	0.068976	-	-
Solyc01g111230.3	3.13202	8.93371	15.6302	321.013	696.805	77.2941	9.23199	365.037	0.0252905	Dirigent protein [Source:UniProtKB/TrEMBL;Acc:K4B3Y5]	-
Solyc11g072190.2	3550.67	3025.18	3449.07	7393	6788.69	6458.73	3341.64	6880.14	0.485694	-	-
Solyc07g049440.3	25.0562	4.46685	15.6302	785.561	97.6654	755.954	15.0511	546.393	0.0275463	-	Lipase_GDSL
Solyc01g080400.3	722.453	713.58	593.949	291.918	272.336	293.038	676.661	285.764	2.3679	-	PP2C
Solyc09g075950.1	2575.57	2769.45	1973.58	89.2242	137.107	416.199	2439.53	214.177	11.3903	-	HSP70
Solyc12g005960.2	429.087	532.672	443.899	135.776	185.94	152.04	468.553	157.919	2.96705	-	AP2
Solyc07g055930.3	338.258	412.067	442.857	1580.82	1579.55	986.986	397.728	1382.45	0.287697	Hexosyltransferase [Source:UniProtKB/TrEMBL;Acc:K4CGC6]	Glyco_transf_8
Solyc07g063100.3	16746.9	13865.1	15406.2	7717.89	7541.84	7907.78	15339.4	7722.5	1.98633	-	-
Solyc10g005925.1	46.9803	14.5173	59.3949	356.897	323.986	364.387	40.2975	348.423	0.115657	-	-
Solyc03g112350.3	1602.55	1419.34	1262.92	472.306	508.987	632.793	1428.27	538.029	2.65464	-	DEAD
Solyc04g079470.3	6562.63	12225.8	7402.48	2135.56	1152.26	896.102	8730.3	1394.64	6.25988	-	Serpin
Solyc01g099730.3	725.585	782.816	683.563	347.199	287.362	297.285	730.655	310.615	2.35228	-	-
Solyc02g032970.3	208.802	308.213	305.311	841.811	887.44	743.213	274.108	824.155	0.332593	Probable inactive ATP-dependent zinc metalloprotease FTSHI 5, chloroplastic [Source:Projected from Arabidopsis thaliana (AT3G04340) UniProtKB/Swiss-Prot;Acc:F4J3N2]	AAA
Solyc04g009800.3	8070.18	10374.3	9240.6	4283.73	4402.46	4049.87	9228.35	4245.35	2.17375	Calcium dependent protein kinase [Source:UniProtKB/TrEMBL;Acc:E1CFU1]	Pkinase
Solyc05g015820.3	2064	2370.78	2515.43	1066.81	948.481	805.218	2316.74	940.17	2.46417	-	-
Solyc10g084970.2	8.35206	23.451	12.5042	93.1035	357.793	293.888	14.7691	248.262	0.05949	-	-
Solyc06g034150.3	7.30805	7.81699	10.4202	107.651	60.1018	112.968	8.51507	93.5737	0.0909985	8-amino-7-oxononanoate synthase [Source:Projected from Arabidopsis thaliana (AT5G04620) UniProtKB/Swiss-Prot;Acc:Q8GW43]	Aminotran_1_2
Solyc08g068380.3	187.921	136.239	161.512	38.7931	30.99	42.4693	161.891	37.4175	4.32661	-	-
Solyc10g084160.2	1480.4	1486.35	1565.11	771.013	642.338	609.859	1510.62	674.403	2.23993	-	Exonuc_X-T
Solyc05g051660.1	13751.7	16835.6	12570.9	5417.46	3921.64	3096.01	14386	4145.04	3.47067	Acylsugar acylhydrolase 1 [Source:UniProtKB/TrEMBL;Acc:K4C1J7]	Abhydrolase_3
Solyc06g054070.3	28.1882	17.8674	13.5462	126.078	244.164	140.149	19.8673	170.13	0.116777	-	-
Solyc07g053990.3	5438.24	4435.59	4133.68	1782.54	1471.55	1082.12	4669.17	1445.41	3.23035	-	-
Solyc04g080170.3	666.077	749.315	652.302	145.474	256.372	170.727	689.231	190.858	3.61123	-	Pkinase
Solyc06g064890.3	2417.92	2311.6	2070.49	1123.06	1020.79	908.843	2266.67	1017.57	2.22754	-	-
Solyc02g091320.3	368.535	278.062	268.84	98.9225	91.0918	75.5954	305.145	88.5365	3.44655	-	-
Solyc06g068390.1	0	1.11671	0	96.9828	121.143	93.4325	0.372238	103.853	0.00358429	-	-
Solyc09g090290.3	441.615	429.935	360.538	130.927	85.4572	134.203	410.696	116.862	3.51436	-	-
Solyc10g076860.2	123.193	123.955	129.21	501.401	384.088	333.809	125.453	406.433	0.308668	-	K_tetra
Solyc09g019970.3	1910.53	1707.45	1764.13	622.63	740.942	849.386	1794.04	737.653	2.43209	UBP5 [Source:Projected from Arabidopsis thaliana (AT2G40930) UniProtKB/TrEMBL;Acc:A0A178VRF5]	UCH
Solyc09g018750.3	1230.88	815.201	809.646	3049.14	3991.13	2775.79	951.911	3272.02	0.290924	-	CBS
Solyc02g078040.3	2.08802	3.35014	0	71.7673	77.9445	325.315	1.81272	158.342	0.0114481	-	-
Solyc05g008820.3	2157.96	2695.75	2350.79	403.449	241.346	659.124	2401.5	434.639	5.52527	-	-
Solyc11g072160.2	929.167	907.888	923.226	352.048	344.646	446.777	920.094	381.157	2.41395	-	-
Solyc01g098610.3	127.369	78.1699	193.815	662.393	666.754	1031.15	133.118	786.767	0.169196	-	-
Solyc09g014520.3	148.249	55.8357	136.504	622.63	629.191	913.939	113.53	721.92	0.157261	Chlorophyll a-b binding protein, chloroplastic [Source:UniProtKB/TrEMBL;Acc:K4CRS9]	-
Solyc08g076200.3	5351.58	4637.71	4973.54	2166.6	2595.65	2392.72	4987.61	2384.99	2.09125	STRS1 [Source:Projected from Arabidopsis thaliana (AT1G31970) UniProtKB/TrEMBL;Acc:A0A178W5E1]	DEAD
Solyc03g121180.3	5.22004	1.11671	3.12605	318.104	23.4773	791.628	3.15427	377.736	0.00835045	-	Lipase_GDSL
Solyc01g106480.3	179.569	135.122	200.067	496.552	626.373	506.234	171.586	543.053	0.315966	Glyoxisomal malate dehydrogenase [Source:UniProtKB/TrEMBL;Acc:Q645M9]	-
Solyc05g005210.3	855.042	795.1	617.916	165.841	113.63	232.732	756.019	170.734	4.42805	-	-
Solyc07g005340.2	2197.64	2000.03	2127.8	1110.45	1112.82	1003.12	2108.49	1075.47	1.96053	-	DUF602
Solyc07g017290.3	544.972	582.924	505.378	238.578	246.981	219.991	544.425	235.183	2.3149	-	-
Solyc06g075340.3	960.487	929.106	1031.6	1913.47	1878.18	1810.04	973.729	1867.23	0.521483	Carbamoyl-phosphate synthase large chain, chloroplastic [Source:Projected from Arabidopsis thaliana (AT1G29900) UniProtKB/Swiss-Prot;Acc:Q42601]	CPSase_L_D2
Solyc07g049200.3	764.214	943.623	1273.34	315.194	193.453	226.786	993.727	245.144	4.05364	-	-
Solyc03g097210.3	764.214	892.254	807.562	251.186	253.554	355.043	821.343	286.594	2.86587	-	PfkB
Solyc08g077410.3	3.13202	3.35014	4.16806	54.3104	82.64	233.581	3.55008	123.51	0.0287431	-	-
Solyc01g088100.3	608.656	394.2	443.899	1332.54	1691.3	2046.17	482.252	1690.01	0.285355	-	RRM_1
Solyc02g076710.3	404.031	339.481	364.706	899.031	1248.99	1533.99	369.406	1227.34	0.300981	-	Peptidase_C1
Solyc01g009310.3	595.084	432.168	911.764	5938.26	3846.51	2484.45	646.339	4089.74	0.158039	-	-
Solyc08g075420.3	2597.49	2025.72	2234.08	997.953	799.166	982.74	2285.76	926.62	2.46678	-	Ribosomal_L2_C
Solyc09g065810.3	169.129	193.191	259.462	803.988	679.902	588.624	207.261	690.838	0.300014	-	-
Solyc01g067070.3	918.727	1050.83	1002.42	389.871	480.814	389.019	990.658	419.901	2.35926	-	Mito_carr
Solyc04g072160.3	1310.23	505.871	1292.1	11.6379	29.1118	97.6794	1036.07	46.143	22.4534	-	-
Solyc02g078950.3	5.22004	6.70028	2.08403	71.7673	156.828	67.9509	4.66812	98.8488	0.0472248	-	-
ENSRNA050029910	2176.76	2404.28	1258.76	470.367	555.002	511.33	1946.6	512.233	3.80022	Eukaryotic large subunit ribosomal RNA	-
Solyc03g044060.3	73.0805	71.4697	89.6134	257.004	407.565	276.05	78.0545	313.54	0.248946	-	FH2
Solyc05g055910.3	56.3764	56.9524	81.2773	277.371	209.417	296.436	64.8687	261.075	0.248468	-	C2
Solyc08g005400.3	21.9242	50.2521	39.5966	321.013	272.336	173.275	37.2576	255.541	0.145799	-	BAH
Solyc04g009820.3	5.22004	4.46685	7.29411	93.1035	54.4672	152.04	5.66033	99.8703	0.0566769	-	SSXT
Solyc09g082060.3	566.896	744.848	945.109	4058.73	2363.69	2735.02	752.284	3052.48	0.24645	Cysteine synthase [Source:UniProtKB/TrEMBL;Acc:K4CVI4]	PALP
Solyc03g114320.3	2413.75	2170.89	2254.92	999.893	809.496	1087.21	2279.85	965.534	2.36123	-	-
Solyc04g008340.2	361.227	311.563	407.428	844.72	889.319	1043.9	360.073	925.978	0.388857	-	-
Solyc08g048290.3	80.3886	72.5864	66.689	260.884	466.728	279.448	73.2213	335.687	0.218124	-	Sugar_tr
Solyc03g121440.3	50.1124	43.5518	55.2269	217.242	185.001	336.357	49.6303	246.2	0.201586	-	Pkinase
Solyc12g055740.2	192.097	176.441	208.403	611.962	451.703	530.017	192.314	531.227	0.362018	-	Metallophos
Solyc06g005800.3	1086.81	1021.79	1071.19	557.651	488.327	514.728	1059.93	520.235	2.03741	Serine/threonine-protein phosphatase [Source:UniProtKB/TrEMBL;Acc:K4C362]	Metallophos
Solyc11g068420.2	1454.3	1551.11	2046.52	5241.92	4837.26	3979.37	1683.98	4686.18	0.35935	Ribosomal protein [Source:UniProtKB/TrEMBL;Acc:K4DA00]	-
Solyc06g076220.3	2.08802	1.11671	1.04202	42.6724	136.168	101.077	1.41558	93.3058	0.0151714	Expansin [Source:UniProtKB/TrEMBL;Acc:K4C9Y2]	-
Solyc01g096550.3	1953.34	1898.41	1839.16	941.703	698.683	803.519	1896.97	814.635	2.32861	-	Peptidase_S8
Solyc05g053250.3	700.529	950.323	815.899	289.979	318.352	340.604	822.25	316.311	2.5995	-	-
Solyc01g111450.3	4617.65	5577.98	5641.47	2409.05	1745.77	1760.78	5279.03	1971.87	2.67718	Proteasome subunit alpha type [Source:UniProtKB/TrEMBL;Acc:K4B407]	Proteasome
Solyc01g087210.3	3938	5275.35	5874.89	13326.4	13160.4	12518.3	5029.41	13001.7	0.386828	Cellulose synthase [Source:UniProtKB/TrEMBL;Acc:K4AYB2]	-
Solyc03g096390.3	1876.08	2969.34	1829.78	470.367	365.306	673.563	2225.07	503.079	4.4229	-	Aa_trans
Solyc07g005360.3	2435.67	2101.65	1980.87	1063.9	984.167	926.68	2172.73	991.583	2.19118	Hexosyltransferase [Source:UniProtKB/TrEMBL;Acc:K4CB08]	Glyco_transf_8
Solyc01g104950.3	12.5281	11.1671	30.2185	113.47	405.687	1005.67	17.9712	508.277	0.0353572	-	Glyco_hydro_3_C
Solyc01g105120.3	2864.76	2509.26	2031.93	859.268	910.918	1054.09	2468.65	941.425	2.62225	-	-
Solyc08g007330.3	8.35206	1.11671	8.33613	82.4354	83.5791	115.516	5.93497	93.8436	0.0632431	DNA mismatch repair protein MSH4 [Source:Projected from Arabidopsis thaliana (AT4G17380) UniProtKB/Swiss-Prot;Acc:F4JP48]	-
Solyc08g076460.3	321.554	327.197	490.79	2054.1	1604.91	1127.14	379.847	1595.38	0.238092	Dolichyl-diphosphooligosaccharide--protein glycosyltransferase subunit DAD1 [Source:UniProtKB/Swiss-Prot;Acc:Q9SMC4]	-
Solyc04g082310.3	59.5084	42.4351	97.9495	314.224	380.332	329.562	66.631	341.373	0.195186	-	-
Solyc07g007650.2	1414.63	1178.13	1359.83	639.117	565.332	612.407	1317.53	605.619	2.17551	Translocase of chloroplast 90, chloroplastic [Source:Projected from Arabidopsis thaliana (AT5G20300) UniProtKB/Swiss-Prot;Acc:Q6S5G3]	-
Solyc06g054440.3	840.426	742.614	816.941	309.375	200.026	291.339	799.994	266.914	2.9972	F-box/LRR-repeat protein 4 [Source:Projected from Arabidopsis thaliana (AT4G15475) UniProtKB/Swiss-Prot;Acc:Q9C5D2]	-
Solyc05g056120.3	174.349	537.139	413.68	1810.67	3396.69	3052.69	375.056	2753.35	0.136218	GATA transcription factor [Source:UniProtKB/TrEMBL;Acc:K4C2T6]	GATA
Solyc07g052560.2	216.11	290.345	177.143	58.1897	56.3454	52.6619	227.866	55.7324	4.08858	-	-
Solyc02g078380.3	272.486	553.89	213.613	1498.38	3132.81	3195.39	346.663	2608.86	0.132879	-	-
Solyc03g119420.3	1588.98	1594.67	1841.24	726.401	504.292	660.822	1674.96	630.505	2.65654	Anamorsin homolog [Source:UniProtKB/TrEMBL;Acc:K4BM91]	-
Solyc05g014110.3	62.6405	53.6022	90.6554	237.608	305.204	332.959	68.966	291.924	0.236247	-	-
Solyc07g008780.3	1572.28	1392.54	1652.64	739.009	569.089	597.968	1539.15	635.355	2.42251	-	-
Solyc01g067510.3	1.04401	0	0	107.651	90.1527	91.7337	0.348003	96.5124	0.00360578	-	Pkinase_Tyr
Solyc05g054365.1	733.937	637.643	608.537	1723.38	1860.34	2792.78	660.039	2125.5	0.310533	-	APH
Solyc11g005650.1	452.055	522.622	459.529	67.888	149.315	95.1312	478.069	104.112	4.59189	-	ubiquitin
Solyc06g075010.3	31.3202	20.1008	61.4789	277.371	279.849	240.376	37.6333	265.865	0.14155	-	-
Solyc02g080420.3	5335.92	4318.33	4568.2	2271.34	2113.89	1834.67	4740.82	2073.3	2.2866	-	RRM_1
Solyc01g009060.3	1449.08	1551.11	1654.72	788.47	668.632	640.437	1551.64	699.18	2.21923	-	BTB
Solyc10g081720.2	445.791	1092.15	661.68	3612.61	3763.87	3136.78	733.206	3504.42	0.209223	-	-
Solyc10g051380.2	56.3764	32.3847	35.4285	192.996	336.194	611.558	41.3965	380.249	0.108867	-	-
Solyc03g120110.3	10.4401	16.7507	9.37814	245.367	70.4318	397.513	12.1896	237.77	0.0512665	-	Pkinase_Tyr
Solyc03g080010.3	77.2566	65.8861	66.689	196.875	254.494	270.954	69.9439	240.774	0.290496	-	-
Solyc11g065700.2	1559.75	1191.53	1174.35	439.332	406.626	545.306	1308.54	463.755	2.82163	-	CBFB_NFYA
Solyc08g081680.2	163.909	286.995	235.496	9.69828	4.69545	28.8791	228.8	14.4243	15.8621	-	-
Solyc04g007490.3	339.302	409.834	480.369	1406.25	1173.86	1020.11	409.835	1200.08	0.341508	-	NB-ARC
Solyc05g054940.3	100.225	67.0028	109.412	323.923	304.265	325.315	92.2131	317.834	0.290129	Nitrilase-like protein 2 [Source:Projected from Arabidopsis thaliana (AT4G08790) UniProtKB/Swiss-Prot;Acc:Q94JV5]	CN_hydrolase
Solyc06g067970.2	1172.42	1240.67	950.319	385.022	448.885	481.602	1121.14	438.503	2.55674	-	-
Solyc07g063733.1	80.3886	39.085	70.8571	501.401	542.794	250.569	63.4435	431.588	0.147	-	-
Solyc04g015280.3	3.13202	0	6.2521	127.048	61.98	93.4325	3.12804	94.1533	0.0332228	-	-
Solyc05g050360.3	42.8043	24.5677	39.5966	373.384	198.148	180.07	35.6562	250.534	0.142321	-	Ion_trans
Solyc04g078850.3	368.535	510.338	429.311	156.142	139.924	161.383	436.061	152.483	2.85973	-	-
Solyc12g096570.1	730.805	754.898	1032.64	41.7026	14.0864	108.721	839.447	54.8368	15.3081	-	-
Solyc07g054460.3	1913.67	1871.61	1697.44	642.026	307.083	375.429	1827.57	441.513	4.13935	-	-
Solyc07g016200.3	3710.4	4013.47	4577.58	1975.54	1529.78	1563.72	4100.48	1689.68	2.42678	Proteasome subunit beta [Source:UniProtKB/TrEMBL;Acc:K4CCD7]	Proteasome
Solyc03g121290.3	2101.59	1840.34	1927.73	932.975	727.795	669.316	1956.55	776.695	2.51907	-	-
Solyc03g082530.1	4167.68	7173.77	3024.97	1122.09	1001.07	954.71	4788.81	1025.96	4.66765	-	Auxin_inducible
Solyc02g079750.3	2647.6	4289.3	3304.23	762.285	423.53	933.475	3413.71	706.43	4.83234	-	FMN_red
Solyc01g006280.3	717.233	859.869	774.218	1604.1	1797.42	2024.94	783.773	1808.82	0.433307	-	-
Solyc09g005230.3	10.4401	17.8674	23.9664	101.832	123.021	129.956	17.4246	118.27	0.14733	Protein root UVB sensitive 5 [Source:Projected from Arabidopsis thaliana (AT5G01510) UniProtKB/Swiss-Prot;Acc:B6IDH3]	-
Solyc08g074570.1	950.047	824.135	988.873	416.056	424.469	360.989	921.018	400.505	2.29964	-	-
Solyc02g077690.3	62.6405	51.3688	69.8151	245.367	222.564	187.714	61.2748	218.548	0.280372	-	-
Solyc02g078260.3	6085.52	5696.36	5981.17	2925	3262.4	2688.31	5921.02	2958.57	2.00131	DNA-directed RNA polymerase II subunit RPB2 [Source:UniProtKB/Swiss-Prot;Acc:Q42877]	RNA_pol_Rpb2_6
Solyc06g067980.3	2447.15	1794.56	1489.04	19.3966	75.1272	203.003	1910.25	99.1757	19.2613	-	-
Solyc01g111760.3	1357.21	1197.12	1933.98	4403.99	4575.25	4168.79	1496.1	4382.68	0.341367	-	ATP-synt_ab
Solyc01g111190.3	581.512	692.362	465.781	131.897	174.671	197.058	579.885	167.875	3.45427	-	DUF803
Solyc02g043864.1	92.9167	111.671	117.748	299.677	285.484	298.984	107.445	294.715	0.364574	-	-
Solyc04g014670.3	1855.2	2675.65	2013.18	746.768	664.876	875.717	2181.34	762.454	2.86095	-	-
Solyc09g018060.3	53.2444	73.7031	66.689	204.634	224.443	277.749	64.5455	235.609	0.273952	-	Pkinase_Tyr
Solyc12g006470.2	1.04401	4.46685	2.08403	41.7026	109.874	150.341	2.53163	100.639	0.0251555	-	Aminotran_3
Solyc04g074100.3	3288.62	2654.43	2742.59	1261.75	852.694	884.211	2895.21	999.551	2.89651	-	-
Solyc03g121980.3	783.006	782.816	953.445	1835.88	2268.84	1888.18	839.755	1997.64	0.420374	-	-
Solyc01g101225.1	1420.89	1296.5	1298.35	578.987	464.85	627.696	1338.58	557.178	2.40244	-	MuDR
Solyc08g080170.3	244.298	201.008	348.033	954.311	838.608	845.139	264.447	879.353	0.300729	3-hydroxy-3-methylglutaryl coenzyme A synthase [Source:UniProtKB/TrEMBL;Acc:K4CP17]	-
Solyc07g045190.2	888.45	733.681	968.033	338.47	217.869	228.485	863.388	261.608	3.30031	-	-
Solyc02g079730.3	55.3324	64.7694	67.731	185.237	201.904	205.551	62.6109	197.564	0.316914	FUNCTIONS IN: molecular_function unknown; INVOLVED IN: biological_process unknown; LOCATED IN: chloroplast; EXPRESSED IN: 21 plant structures; EXPRESSED DURING: 10 growth stages; BEST Arabidopsis thaliana protein match is: Thioredoxin superfamily pr /.../(TAIR:AT2G31840.1); Ha. [Source:Projected from Arabidopsis thaliana (AT4G28590) TAIR;Acc:AT4G28590]	-
Solyc06g007120.3	170.173	160.807	183.395	463.578	403.809	400.061	171.458	422.483	0.405835	Phosphoinositide phospholipase C [Source:UniProtKB/TrEMBL;Acc:B6C9K2]	PI-PLC-X
Solyc11g072750.2	63.6845	81.5201	61.4789	0.969828	6.57363	2.54816	68.8945	3.36387	20.4807	-	-
Solyc02g069670.3	42.8043	41.3184	60.4369	217.242	360.611	197.907	48.1865	258.586	0.186346	-	Glyco_hydro_31
Solyc03g097020.3	2969.16	3440.59	3604.33	1105.6	724.978	487.548	3338.03	772.71	4.3199	-	AAA
Solyc12g089320.2	1335.29	1384.72	1050.35	445.151	452.642	552.95	1256.79	483.581	2.59892	-	-
novel.369	589.864	439.985	541.848	160.022	91.0918	153.739	523.899	134.951	3.88215	-	-
Solyc08g078300.3	8.35206	34.6181	23.9664	315.194	153.072	270.954	22.3122	246.407	0.0905502	-	HD-ZIP_N
Solyc09g074840.3	62.6405	36.8515	61.4789	202.694	255.433	218.292	53.657	225.473	0.237975	-	-
Solyc01g097390.3	3.13202	0	4.16806	90.194	54.4672	71.3484	2.43336	72.0032	0.0337952	-	Aldo_ket_red
Solyc09g075540.1	43.8483	209.942	91.6974	2.90948	0	0.849386	115.163	1.25296	91.9127	-	-
Solyc03g007370.3	778.83	610.842	528.302	217.242	238.529	200.455	639.325	218.742	2.92274	RNA polymerase sigma factor sigE, chloroplastic/mitochondrial [Source:Projected from Arabidopsis thaliana (AT5G24120) UniProtKB/Swiss-Prot;Acc:Q9ZNX9]	Sigma70_r4
Solyc01g091710.3	1744.54	1400.36	1406.72	657.544	585.992	477.355	1517.21	573.63	2.64492	-	-
Solyc02g083470.3	3132.02	2983.86	3077.07	1162.82	692.11	593.721	3064.32	816.218	3.75429	-	-
Solyc05g009610.1	57.4204	187.608	108.37	652.694	993.558	815.411	117.799	820.554	0.143561	-	Abhydrolase_3
Solyc01g081540.3	13595.1	15352.6	10164.9	4628.99	4999.72	3643.02	13037.5	4423.91	2.94706	-	Myosin_head
Solyc12g013620.2	2832.39	2607.53	2220.54	280.28	231.955	671.864	2553.48	394.7	6.46943	Jasmonic acid 2 [Source:UniProtKB/TrEMBL;Acc:Q9SQL0]	NAM
Solyc04g015490.3	51.1564	46.902	52.1008	175.539	244.164	169.028	50.053	196.243	0.255056	Mg-protoporphyrin IX chelatase [Source:UniProtKB/TrEMBL;Acc:K4BQ51]	-
Solyc04g074050.3	2.08802	5.58357	3.12605	220.151	73.2491	59.457	3.59921	117.619	0.0306006	-	Pkinase
Solyc09g011310.3	1791.52	1832.53	2009.01	947.522	971.959	834.946	1877.68	918.142	2.04509	PRA1 family protein [Source:UniProtKB/TrEMBL;Acc:K4CRF7]	-
Solyc08g068290.3	287.102	375.216	779.428	2492.46	2574.05	3589.51	480.582	2885.34	0.16656	-	-
Solyc06g005720.3	224.462	240.093	205.277	75.6466	50.7109	67.9509	223.277	64.7695	3.44726	-	-
Solyc02g065530.3	0	0	0	87.2845	42.2591	62.0052	0	63.8496	0	-	Glyco_transf_8
Solyc01g088640.3	981.367	824.135	795.058	393.75	305.204	321.917	866.853	340.291	2.54739	-	-
Solyc07g041330.2	362.271	475.72	374.084	121.229	128.655	156.287	404.025	135.39	2.98415	-	-
Solyc02g086900.3	15.6601	24.5677	21.8823	173.599	238.529	96.83	20.7034	169.653	0.122034	-	HD
Solyc06g082680.3	412.383	384.149	397.008	823.384	889.319	776.339	397.847	829.681	0.479518	-	-
Solyc05g007260.3	364.359	472.37	505.378	1445.04	1229.27	1075.32	447.369	1249.88	0.35793	-	-
Solyc03g110870.3	1670.41	1675.07	1411.93	780.712	689.292	635.341	1585.8	701.782	2.25968	-	-
Solyc09g065550.3	961.531	711.346	620	257.004	250.737	268.406	764.292	258.716	2.95418	-	-
Solyc03g077910.3	8.35206	6.70028	11.4622	77.5863	80.7618	65.4027	8.83817	74.5836	0.1185	-	-
Solyc04g082650.3	39.6723	34.6181	38.5546	139.655	135.229	179.22	37.615	151.368	0.2485	S-acyltransferase [Source:UniProtKB/TrEMBL;Acc:K4BVZ2]	-
Solyc09g009100.3	7004.25	4234.58	5821.74	1679.74	1931.71	1229.06	5686.86	1613.5	3.52454	Heat stress transcription factor A3 [Source:UniProtKB/TrEMBL;Acc:D1M7W9]	HSF_DNA-bind
Solyc01g006450.3	84.5646	75.9365	144.84	489.763	489.266	368.634	101.78	449.221	0.226571	-	-
Solyc02g077160.3	25.0562	10.0504	23.9664	169.72	171.854	109.571	19.691	150.381	0.13094	-	Lipase_3
Solyc05g013720.3	962.575	1238.44	977.411	2258.73	2733.69	2617.81	1059.47	2536.74	0.417651	Alpha-galactosidase [Source:UniProtKB/TrEMBL;Acc:K4BY93]	-
Solyc11g069950.2	2401.22	2175.36	2088.2	1071.66	925.004	1125.44	2221.59	1040.7	2.13471	Putative FtsH protease [Source:UniProtKB/TrEMBL;Acc:Q84LQ3]	AAA
Solyc06g083220.3	2540.07	2220.03	2106.96	969.828	1030.18	1156.86	2289.02	1052.29	2.17527	-	Pkinase
Solyc03g097980.3	1682.94	1350.11	770.05	292.888	234.773	321.068	1267.7	282.91	4.48093	-	G-alpha
Solyc11g066110.2	2193.46	1447.26	1679.73	450.97	662.059	561.444	1773.48	558.158	3.17739	-	-
Solyc03g033500.3	607.612	627.593	614.789	300.647	236.651	243.774	616.665	260.357	2.36854	Cold shock domain-containing protein 3 [Source:Projected from Arabidopsis thaliana (AT2G17870) UniProtKB/Swiss-Prot;Acc:Q94C69]	zf-CCHC
Solyc12g008580.2	3.13202	2.23343	1.04202	48.4914	89.2136	59.457	2.13582	65.7207	0.0324985	-	Glyco_hydro_17
Solyc08g079530.3	361.227	273.595	276.134	69.8276	104.239	85.788	303.652	86.6182	3.50564	Deoxyribodipyrimidine photo-lyase [Source:Projected from Arabidopsis thaliana (AT1G12370) UniProtKB/Swiss-Prot;Acc:Q9SB00]	-
Solyc04g078640.2	783.006	1869.38	1043.06	166.81	189.696	284.544	1231.81	213.684	5.76466	-	AP2
Solyc08g078950.3	105.445	59.1858	88.5714	1025.11	293.935	1165.36	84.4006	828.134	0.101917	-	-
Solyc12g008370.2	2657	2339.51	2453.95	1245.26	1341.02	1320.8	2483.49	1302.36	1.90692	-	-
Solyc02g021560.3	4320.1	3753.27	3633.51	2049.25	1873.49	1934.05	3902.3	1952.26	1.99886	-	RRM_1
Solyc07g006180.3	2897.12	3111.16	2687.36	1435.35	1156.96	1399.79	2898.55	1330.7	2.17822	-	TPR_1
Solyc11g044270.2	219.242	301.513	246.958	614.871	659.242	710.087	255.904	661.4	0.386913	-	MFS_1
Solyc08g066360.3	72.0365	91.5705	72.9411	311.315	313.656	219.142	78.8494	281.371	0.280233	Malic enzyme [Source:UniProtKB/TrEMBL;Acc:K4CLL3]	Malic_M
Solyc02g079095.1	164.953	82.6368	91.6974	13.5776	14.0864	15.2889	113.096	14.3176	7.89906	-	-
Solyc08g082990.3	2893.99	2623.16	2308.07	1200.65	1177.62	1302.11	2608.4	1226.79	2.1262	-	OPT
Solyc09g005180.3	0	1.11671	0	141.595	97.6654	67.1015	0.372238	102.121	0.00364508	-	FAD_binding_4
Solyc01g005260.3	26.1002	23.451	60.4369	300.647	246.042	214.045	36.6627	253.578	0.144582	-	-
Solyc09g005960.3	929.167	804.034	697.109	354.957	309.9	318.52	810.103	327.792	2.47139	-	-
Solyc08g082160.3	7.30805	23.451	5.21008	160.991	292.057	124.01	11.9897	192.353	0.0623318	-	-
Solyc06g066330.3	2808.38	2902.34	2823.86	900.97	1182.31	1325.04	2844.86	1136.11	2.50404	-	-
Solyc01g100030.3	13.5721	5.58357	4.16806	200.754	63.8582	160.534	7.77458	141.716	0.0548604	-	-
Solyc07g044850.3	3184.22	2546.11	2396.64	1233.62	1176.68	1130.53	2708.99	1180.28	2.29521	-	WD40
Solyc01g079410.3	4.17603	3.35014	4.16806	84.3751	42.2591	97.6794	3.89808	74.7712	0.0521334	-	-
Solyc08g068060.3	801.798	681.195	797.142	324.892	252.615	327.014	760.045	301.507	2.52082	-	-
Solyc09g009040.3	29.2322	16.7507	48.9748	197.845	194.392	278.599	31.6526	223.612	0.141551	Delta(14)-sterol reductase [Source:Projected from Arabidopsis thaliana (AT3G52940) UniProtKB/Swiss-Prot;Acc:Q9LDR4]	-
Solyc04g009060.3	1619.26	1401.48	1448.4	733.19	720.282	779.736	1489.71	744.403	2.00122	-	-
Solyc10g083675.1	2.08802	5.58357	1.04202	54.3104	79.8227	189.413	2.90453	107.849	0.0269315	-	Glycos_transf_2
Solyc07g047820.2	584.644	610.842	549.142	277.371	249.798	224.238	581.543	250.469	2.32182	-	-
Solyc01g067010.3	2528.59	2272.51	1332.74	347.199	584.114	485.849	2044.61	472.387	4.32826	-	F-box
Solyc11g012950.2	668.165	251.261	299.059	28.125	64.7972	44.1681	406.161	45.6968	8.88818	-	-
Solyc02g068300.3	22.9682	16.7507	27.0924	96.9828	226.321	259.063	22.2704	194.122	0.114724	Clade XVI lectin receptor kinase [Source:UniProtKB/TrEMBL;Acc:K4B7G2]	Pkinase_Tyr
Solyc03g043900.1	718.277	611.959	1265.01	193.966	131.473	203.003	865.081	176.147	4.91113	-	bZIP_1
Solyc10g079000.1	970.927	882.204	977.411	473.276	424.469	474.807	943.514	457.517	2.06225	Calcium load-activated calcium channel [Source:UniProtKB/TrEMBL;Acc:K4D2E1]	-
Solyc12g099660.2	535.576	453.386	724.201	1671.01	1656.56	1539.94	571.054	1622.5	0.351959	Glucosidase 2 subunit beta [Source:Projected from Arabidopsis thaliana (AT5G56360) UniProtKB/Swiss-Prot;Acc:Q9FM96]	-
Solyc02g085780.3	233.858	132.889	278.218	946.552	772.871	902.048	214.988	873.824	0.246032	-	-
Solyc01g017730.1	102.313	164.157	81.2773	2.90948	0.93909	10.1926	115.916	4.6804	24.7662	-	-
Solyc01g079330.3	1742.45	1832.53	1953.78	903.88	998.253	961.505	1842.92	954.546	1.93068	-	DEAD
Solyc08g068870.3	1.04401	10.0504	5.21008	843.751	51.65	236.129	5.43484	377.177	0.0144093	-	Asp
Solyc11g011150.2	634.757	530.439	628.336	153.233	165.28	241.226	597.844	186.579	3.20423	DNA repair protein RAD4 [Source:Projected from Arabidopsis thaliana (AT5G16630) UniProtKB/Swiss-Prot;Acc:Q8W489]	-
Solyc06g050170.3	54.2884	49.1354	50.0168	161.961	347.463	308.327	51.1469	272.584	0.187637	-	K_trans
Solyc02g078760.1	0	2.23343	2.08403	60.1294	55.4063	73.0472	1.43915	62.861	0.0228942	-	-
novel.313	8.35206	17.8674	4.16806	821.445	105.178	178.371	10.1292	368.331	0.0275002	-	-
Solyc01g099415.1	177.481	244.56	234.454	64.0087	69.4927	63.7039	218.832	65.7351	3.32899	-	-
Solyc03g046275.1	385.239	501.404	185.479	64.0087	46.9545	33.9754	357.374	48.3129	7.39708	-	-
Solyc11g008310.2	1108.74	1149.1	1054.52	591.595	571.906	569.089	1104.12	577.53	1.91179	-	-
Solyc10g051120.2	507.388	317.147	162.555	0.969828	0.93909	16.9877	329.03	6.29888	52.2362	-	-
Solyc10g074820.1	28.1882	17.8674	28.1344	179.418	123.021	117.215	24.73	139.885	0.176788	-	-
Solyc05g018760.2	755.861	648.811	756.504	274.461	151.194	199.606	720.392	208.42	3.45644	-	-
Solyc10g079010.2	2504.57	2405.4	2565.44	1422.74	1317.54	1270.68	2491.81	1336.99	1.86375	-	-
Solyc01g100160.3	997.027	909.005	1010.76	454.849	490.205	404.308	972.263	449.787	2.1616	-	-
Solyc08g042130.3	1495.02	1248.49	1395.26	661.423	520.256	494.343	1379.59	558.674	2.4694	-	PX
Solyc01g087670.3	1595.24	1644.92	1796.44	839.871	646.094	639.588	1678.87	708.518	2.36955	-	WD40
Solyc01g107200.3	505.3	607.492	390.756	144.504	99.5436	157.136	501.183	133.728	3.74777	-	-
Solyc04g080680.3	91.8727	108.321	166.723	20.3664	16.9036	21.2346	122.305	19.5016	6.27158	-	AAA
Solyc03g096840.3	1007.47	390.85	454.319	2823.17	5256.09	3797.6	617.545	3958.95	0.155987	-	-
Solyc06g072700.3	10.4401	16.7507	9.37814	64.0087	261.067	477.355	12.1896	267.477	0.0455727	-	HMA
Solyc03g007520.3	1940.81	2120.64	2016.3	963.039	1112.82	946.216	2025.92	1007.36	2.01112	-	-
Solyc08g081730.3	15655.9	12568.6	16762.9	6878.02	5869.32	5177.01	14995.8	5974.78	2.50985	Reticulon-like protein [Source:UniProtKB/TrEMBL;Acc:K4CPG9]	-
Solyc01g081545.1	2268.63	3020.71	2038.18	867.996	944.725	693.099	2442.51	835.273	2.9242	-	Myosin_head
Solyc02g088240.3	92.9167	376.332	212.571	1755.39	3386.36	1526.35	227.273	2222.7	0.102251	-	SPX
Solyc01g097220.2	112.753	119.488	153.176	29.0948	24.4164	32.2767	128.473	28.596	4.49268	-	-
Solyc02g091860.3	49.0684	39.085	53.1428	225.97	191.574	417.049	47.0987	278.198	0.169299	-	Pkinase
Solyc01g102340.3	41.7603	132.889	81.2773	681.789	961.629	432.337	85.3088	691.918	0.123293	-	Myb_DNA-binding
Solyc07g006960.3	85.6086	69.2362	75.0252	227.91	256.372	211.497	76.6233	231.926	0.330378	-	-
Solyc12g089260.2	688.001	692.362	615.831	307.436	286.423	237.828	665.398	277.229	2.40018	-	-
Solyc08g081190.3	16217.6	24453.8	11774.8	3497.2	4877.64	4641.04	17482.1	4338.63	4.0294	Plasmamembrane intrinsic protein 15 [Source:UniProtKB/TrEMBL;Acc:V5YN05]	-
Solyc05g052100.3	80.3886	65.8861	84.4033	250.216	216.93	298.134	76.8927	255.093	0.301429	-	-
Solyc07g064630.3	684.869	706.88	623.126	333.621	306.143	295.586	671.625	311.784	2.15414	-	-
Solyc09g005560.3	2550.51	3832.56	2137.17	833.082	783.201	516.427	2840.08	710.904	3.99503	-	-
Solyc02g070810.3	224.462	214.409	244.874	526.617	675.206	534.264	227.915	578.696	0.393842	Nuclear pore complex protein GP210 [Source:Projected from Arabidopsis thaliana (AT5G40480) UniProtKB/Swiss-Prot;Acc:F4KHD8]	-
Solyc02g091270.3	1064.89	1434.98	1070.15	507.22	403.809	422.145	1190	444.391	2.67783	-	-
Solyc01g111120.3	509.476	580.691	698.151	1746.66	1846.25	1341.18	596.106	1644.7	0.362441	-	-
Solyc07g006810.3	18.7921	29.0345	34.3865	133.836	141.803	123.161	27.4044	132.933	0.206152	Bifunctional dethiobiotin synthetase/7,8-diamino-pelargonic acid aminotransferase, mitochondrial [Source:Projected from Arabidopsis thaliana (AT5G57590) UniProtKB/Swiss-Prot;Acc:B0F481]	Aminotran_3
Solyc06g062660.3	540.796	869.92	804.436	3076.3	2473.56	2006.25	738.384	2518.7	0.29316	-	-
Solyc02g087860.3	80.3886	194.308	85.4453	0	6.57363	0.849386	120.047	2.47434	48.5169	Transcription factor style2.1 [Source:UniProtKB/TrEMBL;Acc:B6CG44]	-
Solyc12g014070.2	1611.95	1311.02	1491.12	680.819	664.876	736.418	1471.36	694.038	2.12001	-	-
Solyc11g006250.2	2.08802	0	1.04202	642.026	103.3	35.6742	1.04334	260.333	0.00400772	Cutin-deficient 1 protein [Source:UniProtKB/TrEMBL;Acc:G1DEX3]	Lipase_GDSL
Solyc12g013710.2	1.04401	3.35014	1.04202	238.578	45.0763	77.2941	1.81205	120.316	0.0150608	NADPH-protochlorophyllide oxidoreductase [Source:UniProtKB/TrEMBL;Acc:K4DCQ6]	adh_short
Solyc09g061750.2	1454.3	1286.45	1175.39	507.22	601.018	609.01	1305.38	572.416	2.28048	-	-
Solyc09g007640.3	25.0562	22.3343	29.1764	286.099	163.402	115.516	25.5223	188.339	0.135512	-	Peptidase_S10
Solyc06g034230.2	290.234	364.049	329.277	112.5	64.7972	64.5533	327.853	80.6169	4.06681	-	-
Solyc04g057880.3	926.035	1141.28	879.462	393.75	418.834	440.831	982.259	417.805	2.351	-	SET
Solyc03g119650.3	1224.62	1413.76	1521.34	2975.43	2826.66	2746.91	1386.57	2849.67	0.486574	SCD1 [Source:Projected from Arabidopsis thaliana (AT1G49040) UniProtKB/TrEMBL;Acc:A0A178WQS8]	DENN
Solyc03g115980.1	26.1002	12.2838	5.21008	156.142	169.036	481.602	14.5314	268.927	0.0540347	Geranylgeranyl diphosphate reductase, chloroplastic [Source:Projected from Arabidopsis thaliana (AT1G74470) UniProtKB/Swiss-Prot;Acc:Q9CA67]	-
Solyc10g079470.3	229.682	235.627	236.538	659.483	525.891	522.372	233.949	569.249	0.410978	-	FAD_binding_4
Solyc02g005350.3	549.148	556.123	696.067	1634.16	1412.39	1313.15	600.446	1453.23	0.413179	Succinate--CoA ligase [ADP-forming] subunit alpha, mitochondrial [Source:UniProtKB/TrEMBL;Acc:K4B4D7]	CoA_binding
Solyc01g008170.3	1844.76	1738.72	1699.53	943.643	761.602	825.603	1761	843.616	2.08745	-	-
Solyc03g111010.3	7833.19	11064.4	8669.57	3201.4	2676.41	3867.25	9189.05	3248.36	2.82883	-	-
Solyc07g008490.3	1322.76	1039.66	1051.39	498.492	395.357	473.957	1137.94	455.935	2.49583	-	KH_1
Solyc09g075760.3	5892.38	5336.77	6135.39	3019.08	2966.59	3232.76	5788.18	3072.81	1.88368	-	AMP-binding
Solyc07g066410.3	1422.98	1450.61	1182.69	659.483	564.393	545.306	1352.09	589.727	2.29274	-	-
Solyc01g099380.3	352.875	359.582	418.89	163.901	140.864	141.847	377.116	148.871	2.53318	-	SART-1
Solyc06g005640.2	356.007	323.847	275.092	91.1639	56.3454	99.3782	318.315	82.2958	3.86794	-	-
Solyc08g062610.3	137.809	176.441	179.227	440.302	777.567	587.775	164.492	601.881	0.273297	-	-
Solyc06g036580.3	1673.54	1489.7	1567.19	861.208	780.384	778.038	1576.81	806.543	1.95502	-	-
Solyc01g108160.3	2605.84	2836.45	3235.46	1410.13	1401.12	1458.4	2892.58	1423.22	2.03243	Autophagy-related protein 2 [Source:Projected from Arabidopsis thaliana (AT3G19190) UniProtKB/Swiss-Prot;Acc:F8S296]	-
Solyc04g070990.3	1406.28	1423.81	1600.54	769.074	661.12	727.074	1476.87	719.089	2.05381	-	zf-BED
Solyc02g070680.3	1036.7	917.938	819.025	385.022	429.164	417.049	924.554	410.412	2.25275	-	-
Solyc10g079690.2	3557.98	3225.07	4475.46	18.4267	63.8582	317.67	3752.84	133.318	28.1494	-	-
Solyc06g009680.3	868.614	817.434	869.041	366.595	233.834	232.732	851.697	277.72	3.06674	-	-
Solyc08g067210.3	37.5843	42.4351	90.6554	293.858	356.854	313.423	56.8916	321.379	0.177024	Endoribonuclease Dicer homolog 3 [Source:Projected from Arabidopsis thaliana (AT3G43920) UniProtKB/Swiss-Prot;Acc:Q9LXW7]	DUF283
Solyc08g005970.3	567.94	607.492	631.462	1328.66	1775.82	1324.19	602.298	1476.23	0.407999	Protein arginine N-methyltransferase [Source:UniProtKB/TrEMBL;Acc:K4CI86]	-
Solyc10g081480.2	398.811	413.184	475.159	966.919	1144.75	908.843	429.051	1006.84	0.426138	-	-
Solyc08g075340.3	693.221	758.248	1028.47	2772.74	2168.36	2153.19	826.646	2364.76	0.349568	-	-
Solyc10g047320.2	395.679	475.72	639.798	2179.2	2230.34	1331.84	503.732	1913.79	0.263211	-	NB-ARC
Solyc08g082530.3	313.202	324.964	353.243	733.19	665.815	681.208	330.47	693.404	0.47659	Probable inactive ATP-dependent zinc metalloprotease FTSHI 1, chloroplastic [Source:Projected from Arabidopsis thaliana (AT4G23940) UniProtKB/Swiss-Prot;Acc:O22993]	AAA
Solyc08g042140.3	17.7481	20.1008	22.9244	84.3751	126.777	128.257	20.2578	113.137	0.179056	-	-
Solyc12g100060.1	7193.21	6742.72	5775.9	1928.99	2881.13	2591.48	6570.61	2467.2	2.66319	-	zf-AN1
ENSRNA050029549	154.513	138.472	48.9748	7.75863	10.33	7.64447	113.987	8.5777	13.2887	U1 spliceosomal RNA	-
Solyc11g007270.2	1598.38	1237.32	1338.99	414.117	576.602	560.595	1391.56	517.104	2.69107	-	-
Solyc12g095840.2	1055.49	873.27	977.411	415.087	342.768	448.476	968.724	402.11	2.4091	-	-
Solyc01g109140.3	207.758	297.046	326.151	51.4009	22.5382	58.6076	276.985	44.1822	6.26914	9-divinyl ether synthase [Source:UniProtKB/Swiss-Prot;Acc:Q9FPM6]	p450
Solyc09g009190.3	66.8165	34.6181	77.1092	252.155	278.91	325.315	59.5146	285.46	0.208487	-	-
Solyc06g071010.3	1020	1011.74	972.201	543.104	471.423	473.957	1001.31	496.162	2.01812	-	-
Solyc12g009830.2	794.49	643.227	761.714	328.772	340.89	313.423	733.143	327.695	2.23727	-	-
Solyc12g008810.2	971.971	986.058	875.293	483.944	399.113	410.253	944.441	431.104	2.19075	-	-
Solyc04g081280.3	2274.89	2185.41	1928.77	971.768	1115.64	1052.39	2129.69	1046.6	2.03487	5'-3' exoribonuclease [Source:UniProtKB/TrEMBL;Acc:K4BVK7]	-
Solyc12g096860.2	7.30805	41.3184	16.6723	287.069	364.367	186.016	21.7662	279.151	0.0779731	-	-
Solyc07g008330.3	1379.13	1672.84	1597.41	790.41	696.805	701.593	1549.79	729.603	2.12416	-	-
Solyc05g014540.3	16.7041	12.2838	17.7143	155.173	76.0663	118.914	15.5674	116.718	0.133377	DNA polymerase alpha subunit B [Source:UniProtKB/TrEMBL;Acc:K4BYH3]	-
Solyc01g005430.3	2082.8	3065.38	1732.87	708.944	754.09	580.131	2293.68	681.055	3.36784	Plant UBX domain-containing protein 2 [Source:Projected from Arabidopsis thaliana (AT2G01650) UniProtKB/Swiss-Prot;Acc:Q9ZU93]	-
Solyc02g082360.3	204.625	213.292	258.42	68.8578	78.8836	77.2941	225.446	75.0118	3.00547	-	-
Solyc06g066650.3	291.278	766.065	184.437	22.3061	38.5027	44.1681	413.927	34.9923	11.8291	-	DUF315
Solyc11g066830.2	3876.4	2045.82	2757.17	569.289	543.733	912.241	2893.13	675.088	4.28556	-	zf-CCCH
Solyc07g007390.3	3839.86	3376.94	2630.05	1320.91	1288.43	1399.79	3282.28	1336.38	2.45611	Protein PHOX3 [Source:Projected from Arabidopsis thaliana (AT5G20360) UniProtKB/Swiss-Prot;Acc:F4K487]	-
Solyc03g120550.3	18432	21858.5	18089.4	9910.68	9869.84	10181.6	19460	9987.37	1.94846	-	-
Solyc04g071750.3	1529.47	1802.38	1307.73	570.259	691.171	620.901	1546.53	627.444	2.4648	-	Tub
Solyc06g069860.3	1635.96	1314.37	1692.23	4360.35	3798.62	3263.34	1547.52	3807.44	0.406447	-	-
Solyc10g047050.2	246.386	182.024	165.681	598.384	604.774	512.18	198.03	571.779	0.34634	Dynamin-like protein ARC5 [Source:Projected from Arabidopsis thaliana (AT3G19720) UniProtKB/Swiss-Prot;Acc:Q84N64]	-
Solyc02g064720.3	8.35206	13.4006	7.29411	108.621	154.95	62.0052	9.68224	108.525	0.0892165	-	BTB
Solyc12g099650.2	28.1882	12.2838	26.0504	109.591	185.001	163.082	22.1742	152.558	0.145349	-	-
Solyc02g061780.3	0	5.58357	2.08403	362.716	142.742	44.1681	2.55587	183.209	0.0139506	-	NAM
Solyc02g063280.3	1072.2	1112.25	1191.02	511.1	345.585	337.206	1125.16	397.964	2.82728	-	-
Solyc11g064920.2	305.894	284.762	428.269	958.19	927.821	893.554	339.642	926.522	0.366577	-	Amidohydro_1
Solyc01g006630.3	61.5964	55.8357	61.4789	208.513	179.366	280.297	59.637	222.726	0.26776	-	GFO_IDH_MocA
Solyc11g045350.2	2981.69	2871.07	1936.07	865.087	779.445	1013.32	2596.27	885.95	2.9305	-	RWP-RK
Solyc01g079450.3	1486.67	1298.74	1372.34	2554.53	2601.28	2535.42	1385.91	2563.74	0.540582	-	-
Solyc01g009390.3	949.003	837.535	968.033	420.905	287.362	306.628	918.19	338.298	2.71414	-	-
Solyc12g015830.2	508.432	399.783	375.126	150.323	161.524	165.63	427.78	159.159	2.68775	-	-
Solyc01g096920.3	1577.5	1579.03	1482.79	642.996	408.504	356.742	1546.44	469.414	3.2944	-	-
Solyc03g098240.3	8347.88	8399.92	7698.41	1739.87	2749.66	3198.79	8148.74	2562.77	3.17966	Glutamate decarboxylase [Source:UniProtKB/TrEMBL;Acc:B1Q3F0]	-
Solyc02g014450.2	246.386	209.942	200.067	55.2802	27.2336	55.2101	218.798	45.908	4.76602	-	TBC
Solyc02g084410.3	134.677	197.658	103.16	885.453	709.013	473.108	145.165	689.192	0.210631	-	Glyoxalase
Solyc11g005440.2	394.635	448.919	352.201	128.987	61.0409	70.499	398.585	86.8424	4.58975	-	DUF88
Solyc07g053160.3	1497.11	1283.1	1209.78	657.544	560.637	551.251	1330	589.811	2.25496	-	-
Solyc02g071880.3	15.6601	7.81699	13.5462	88.2544	111.752	266.707	12.3411	155.571	0.0793277	-	Pkinase_Tyr
Solyc12g019110.2	46.9803	53.6022	65.647	183.298	238.529	182.618	55.4099	201.482	0.275012	Valine--tRNA ligase, chloroplastic/mitochondrial 2 [Source:Projected from Arabidopsis thaliana (AT5G16715) UniProtKB/Swiss-Prot;Acc:F4KE63]	-
Solyc10g085410.2	1353.03	1336.71	1368.17	675	570.967	481.602	1352.64	575.856	2.34891	Cactin [Source:Projected from Arabidopsis thaliana (AT1G03910) UniProtKB/Swiss-Prot;Acc:F4I2J8]	-
Solyc07g006920.3	70.9925	70.3529	91.6974	387.931	235.712	276.9	77.681	300.181	0.25878	-	-
Solyc01g103868.1	215.066	160.807	229.244	38.7931	33.8073	59.457	201.705	44.0191	4.58222	-	-
Solyc05g009360.3	1980.48	3599.17	4225.38	920.367	697.744	823.055	3268.34	813.722	4.01653	-	-
Solyc06g074090.3	31.3202	33.5014	61.4789	171.66	303.326	380.525	42.1002	285.17	0.147632	-	-
Solyc01g108930.3	15.6601	7.81699	8.33613	73.7069	86.3963	84.9386	10.6044	81.6806	0.129828	-	B3
Solyc10g080940.2	793.446	1085.45	945.109	2942.46	3711.29	2214.35	941.333	2956.03	0.318445	-	Tubulin
Solyc10g005660.3	1943.94	1583.5	1924.6	835.022	729.673	595.42	1817.35	720.038	2.52396	-	Mov34
Solyc07g054600.3	525.136	348.415	447.025	160.991	144.62	131.655	440.192	145.755	3.02007	-	-
Solyc08g063000.3	128.413	77.0532	134.42	527.587	492.083	349.947	113.295	456.539	0.248162	-	-
Solyc01g079610.3	6507.3	8864.47	10958.9	2330.5	1126.91	790.778	8776.88	1416.06	6.1981	-	DnaJ_C
Solyc08g082410.3	2910.69	2376.37	2288.27	1223.92	1051.78	1150.07	2525.11	1141.92	2.21127	-	-
Solyc06g073280.3	607.612	575.107	842.991	1865.95	1671.58	1726.8	675.237	1754.78	0.384799	-	Aminotran_1_2
Solyc02g085870.3	22.9682	24.5677	17.7143	707.975	61.98	1411.68	21.75	727.211	0.0299088	3-ketoacyl-CoA synthase [Source:UniProtKB/TrEMBL;Acc:K4BB98]	-
Solyc12g005620.1	4.17603	2.23343	4.16806	226.94	37.5636	100.228	3.52584	121.577	0.0290009	Ethylene-inducing xylanase (Fragment) [Source:UniProtKB/TrEMBL;Acc:Q0PXC0]	-
Solyc01g101020.3	4501.76	4174.27	4501.51	2256.79	1650.92	1665.65	4392.51	1857.79	2.36438	-	Peptidase_M24
Solyc07g042020.3	547.06	673.378	597.075	281.25	265.763	246.322	605.838	264.445	2.29098	-	-
Solyc03g115610.3	2635.08	4717	5905.1	949.462	720.282	1201.88	4419.06	957.208	4.61661	-	Pkinase
Solyc03g120850.3	174.349	171.974	197.983	575.108	1094.98	581.829	181.435	750.639	0.241708	-	-
Solyc03g082725.1	466.671	553.89	273.008	44.6121	89.2136	90.0349	431.19	74.6202	5.77846	-	-
Solyc01g098240.2	10.4401	6.70028	5.21008	96.013	137.107	54.3607	7.45015	95.827	0.0777458	-	-
Solyc01g109370.3	2.08802	4.46685	2.08403	57.2199	45.0763	84.9386	2.87963	62.4116	0.0461394	LPAT5 [Source:Projected from Arabidopsis thaliana (AT3G18850) UniProtKB/TrEMBL;Acc:A0A178VAY6]	Acyltransferase
Solyc03g121830.1	2784.37	2840.92	3332.37	1431.47	1068.68	1002.28	2985.88	1167.48	2.55756	Glycylpeptide N-tetradecanoyltransferase [Source:UniProtKB/TrEMBL;Acc:K4BMY2]	-
Solyc10g008340.3	2009.71	2055.87	1649.51	899.031	851.755	713.484	1905.03	821.423	2.31918	-	-
Solyc08g006280.2	1.04401	7.81699	3.12605	63.0388	65.7363	93.4325	3.99568	74.0692	0.0539453	-	B3
Solyc06g072160.3	33.4082	33.5014	40.6386	230.819	120.204	202.154	35.8494	184.392	0.194419	-	ADH_zinc_N
Solyc02g072000.3	2299.95	3317.76	3861.71	1151.19	746.577	864.675	3159.81	920.813	3.43154	-	HSF_DNA-bind
Solyc06g082810.3	107.533	41.3184	79.1932	562.5	340.89	406.006	76.0148	436.466	0.17416	-	Exonuc_X-T
Solyc03g007120.3	2003.45	1937.5	2071.53	1090.09	984.167	1120.34	2004.16	1064.86	1.88208	-	-
Solyc09g008460.3	702.617	637.643	451.193	143.535	214.113	165.63	597.151	174.426	3.42352	-	Ras
Solyc07g062140.3	206.713	216.642	193.815	894.182	2585.32	859.579	205.724	1446.36	0.142236	Trehalose-phosphate synthase 1 [Source:UniProtKB/TrEMBL;Acc:A6MIZ0]	-
Solyc03g119240.3	1021.04	1183.72	723.159	101.832	107.056	259.912	975.972	156.267	6.24555	-	Pkinase
Solyc10g078950.2	3723.97	3581.3	3830.45	2149.14	2144.88	1989.26	3711.91	2094.43	1.77228	-	Exo_endo_phos
Solyc11g007990.2	242.21	326.08	311.563	829.203	1946.73	1238.4	293.284	1338.11	0.219177	Malate dehydrogenase [Source:UniProtKB/TrEMBL;Acc:Q5NE17]	-
Solyc09g075030.3	1406.28	1528.78	1217.07	626.509	431.982	528.318	1384.04	528.936	2.61666	-	-
Solyc12g011040.2	0	0	0	32.0043	54.4672	190.262	0	92.2447	0	-	Lipoxygenase
Solyc08g065990.3	1244.46	1095.5	1243.13	604.203	516.5	597.118	1194.36	572.607	2.08583	NAR1 [Source:Projected from Arabidopsis thaliana (AT4G16440) UniProtKB/TrEMBL;Acc:A0A178V110]	Fe_hyd_lg_C
Solyc12g015690.2	4.17603	6.70028	8.33613	79.5259	248.859	65.4027	6.40415	131.263	0.0487888	-	-
Solyc02g089320.3	605.524	875.503	688.773	275.431	265.763	289.641	723.267	276.945	2.61159	-	-
Solyc01g109790.3	8.35206	6.70028	5.21008	72.7371	61.0409	169.877	6.75414	101.218	0.0667284	Glucose-1-phosphate adenylyltransferase [Source:UniProtKB/TrEMBL;Acc:Q15I66]	-
Solyc08g014470.3	276.662	327.197	508.504	1608.95	2351.48	1181.5	370.788	1713.97	0.216332	-	-
Solyc06g082500.3	893.67	577.341	670.016	243.427	264.824	210.648	713.676	239.633	2.97821	-	-
Solyc03g031650.3	774.654	525.972	408.47	125.108	114.569	170.727	569.699	136.801	4.16443	-	-
Solyc11g018670.2	1440.73	1430.51	1450.49	625.539	786.019	676.961	1440.58	696.173	2.06928	-	DnaJ
Solyc09g091180.3	4653.14	5189.37	6177.07	2226.73	1528.84	1297.01	5339.86	1684.19	3.17058	-	-
Solyc05g011810.3	732.893	670.028	728.369	292.888	305.204	361.838	710.43	319.977	2.22025	-	HLH
Solyc11g017330.2	27.1442	30.1513	29.1764	102.802	126.777	120.613	28.824	116.731	0.246927	-	-
Solyc06g007760.3	35.4963	41.3184	38.5546	127.048	216.93	167.329	38.4564	170.435	0.225636	-	-
Solyc07g065760.2	404.031	454.502	443.899	198.815	176.549	199.606	434.144	191.657	2.26522	-	-
Solyc01g079090.3	197.317	204.359	291.764	593.535	691.171	687.153	231.147	657.286	0.351668	Protoporphyrinogen oxidase [Source:Projected from Arabidopsis thaliana (AT4G01690) UniProtKB/TrEMBL;Acc:A0A178UVN5]	Amino_oxidase
Solyc03g025380.3	11.4841	4.46685	1.04202	95.0432	82.64	108.721	5.66432	95.4682	0.059332	Peroxidase [Source:UniProtKB/TrEMBL;Acc:K4BF11]	-
Solyc01g109210.2	7.30805	3.35014	4.16806	46.5518	77.0054	78.9929	4.94209	67.5167	0.073198	-	-
Solyc08g066730.3	887.406	920.172	965.949	474.246	385.027	447.626	924.509	435.633	2.12222	-	-
Solyc11g005070.2	195.229	107.204	161.512	497.522	583.175	500.288	154.649	526.995	0.293454	-	Aa_trans
Solyc08g069065.1	3471.33	4292.65	2709.24	575.108	637.642	1175.55	3491.07	796.1	4.38522	-	Galactosyl_T
Solyc09g014380.3	1.04401	0	2.08403	75.6466	66.6754	49.2644	1.04268	63.8621	0.016327	LAX1 protein [Source:UniProtKB/TrEMBL;Acc:F8SS62]	Aa_trans
Solyc10g081750.1	1032.52	1092.15	1128.5	418.966	462.972	555.498	1084.39	479.145	2.26318	-	-
Solyc02g087560.1	16.7041	33.5014	34.3865	131.897	169.975	143.546	28.1974	148.473	0.189916	-	-
Solyc10g051010.2	41043.1	35938.1	43664.6	9401.52	3153.47	8944.03	40215.3	7166.34	5.61169	-	p450
Solyc09g007410.3	72.0365	90.4538	83.3613	222.091	313.656	377.977	81.9505	304.575	0.269066	-	-
Solyc01g096050.3	4414.06	10260.4	7080.5	1599.25	1858.46	1901.78	7251.64	1786.49	4.05915	-	HLH
Solyc06g075810.3	584.644	540.489	654.386	1459.59	1517.57	1173.85	593.173	1383.67	0.428695	-	-
Solyc02g086530.3	709.925	2852.09	824.235	125.108	187.818	130.805	1462.08	147.91	9.88491	-	-
Solyc11g006740.2	1415.67	1080.98	766.924	119.289	287.362	211.497	1087.86	206.049	5.27961	-	F-box
Solyc05g009540.3	3471.33	2913.51	2743.63	1336.42	1201.1	1502.56	3042.82	1346.69	2.25947	-	Pkinase
Solyc02g079770.3	833.118	821.901	721.075	393.75	326.803	365.236	792.031	361.93	2.18836	-	-
Solyc02g063250.3	4143.67	3630.44	2317.44	679.85	263.884	731.321	3363.85	558.352	6.0246	-	PMSR
Solyc05g012040.3	911.419	948.09	789.848	380.173	259.189	351.646	883.119	330.336	2.6734	-	SBP
Solyc07g063350.3	7.30805	36.8515	15.6302	478.125	491.144	120.613	19.9299	363.294	0.054859	-	-
Solyc07g044860.3	416.559	475.72	238.622	1278.23	2713.03	1744.64	376.967	1911.97	0.197162	-	-
Solyc01g106040.3	734.981	1218.33	987.831	359.806	310.839	316.821	980.382	329.155	2.97848	-	CCT
Solyc01g097140.3	761.082	686.779	769.008	374.354	351.22	373.73	738.956	366.434	2.01661	Dual specificity phosphatase Cdc25 [Source:Projected from Arabidopsis thaliana (AT5G03455) UniProtKB/Swiss-Prot;Acc:Q8GY31]	Rhodanese
Solyc09g097980.3	15.6601	24.5677	17.7143	96.9828	91.0918	108.721	19.314	98.932	0.195225	-	Aldo_ket_red
novel.465	107.533	92.6872	100.034	15.5173	15.9645	5.09632	100.085	12.1927	8.20856	-	-
Solyc07g016180.3	5.22004	3.35014	3.12605	49.4612	76.0663	50.9632	3.89874	58.8302	0.0662711	Auxin response factor [Source:UniProtKB/TrEMBL;Acc:K4CCD5]	Auxin_resp
Solyc07g045320.3	658.769	777.233	576.235	295.798	257.311	265.858	670.745	272.989	2.45704	-	-
Solyc11g070060.2	518.872	605.259	406.386	151.293	196.27	143.546	510.172	163.703	3.11645	-	-
Solyc06g082520.3	1923.06	2376.37	2365.38	923.277	669.572	958.957	2221.6	850.602	2.6118	-	B3
Solyc09g064240.3	18.7921	33.5014	51.0588	203.664	303.326	180.07	34.4508	229.02	0.150427	-	PfkB
Solyc01g067790.3	25.0562	20.1008	26.0504	107.651	94.8481	115.516	23.7358	106.005	0.223912	-	-
Solyc03g034200.3	4012.12	3624.85	3746.05	1864.01	1382.34	1803.25	3794.34	1683.2	2.25424	-	KH_1
Solyc01g067550.3	465.627	339.481	502.252	1087.18	1091.22	1129.68	435.787	1102.69	0.395202	-	zf-CCCH
Solyc02g090870.1	96.0487	132.889	86.4873	430.604	294.874	477.355	105.142	400.944	0.262235	-	-
Solyc02g065770.3	563.764	919.055	1302.52	4942.24	3732.88	3396.69	928.446	4023.94	0.230731	-	-
Solyc09g091780.3	420.735	474.603	408.47	186.207	137.107	174.974	434.603	166.096	2.61658	Cyclin-dependent kinase inhibitor [Source:UniProtKB/TrEMBL;Acc:Q8GT29]	-
Solyc03g070390.3	6.26405	14.5173	5.21008	148.384	65.7363	103.625	8.6638	105.915	0.0817995	-	-
Solyc01g107350.3	31.3202	49.1354	17.7143	164.871	272.336	462.915	32.7233	300.041	0.109063	-	-
Solyc02g067570.3	3517.26	2945.89	3390.72	1412.07	1338.2	1708.12	3284.62	1486.13	2.21019	-	PAH
Solyc12g062280.2	1804.05	1647.15	1622.42	939.764	908.1	868.072	1691.21	905.312	1.86809	-	Pkinase_Tyr
Solyc01g111420.3	1729.92	1934.15	1936.07	754.526	607.592	410.253	1866.71	590.79	3.15968	-	-
Solyc11g010350.2	15.6601	5.58357	17.7143	95.0432	144.62	98.5288	12.986	112.731	0.115195	-	-
Solyc09g074680.3	3740.68	3535.51	3678.32	1904.74	1355.11	1506.81	3651.5	1588.89	2.29815	-	Cullin
Solyc11g012360.2	200.449	186.491	127.126	29.0948	13.1473	34.8248	171.356	25.689	6.67039	Tonoplast dicarboxylate transporter [Source:UniProtKB/TrEMBL;Acc:K4D641]	Na_sulph_symp
Solyc11g013293.1	140.941	111.671	141.714	365.625	446.068	327.863	131.442	379.852	0.346035	-	-
Solyc01g098220.2	738.113	663.328	810.688	296.767	261.067	346.549	737.377	301.461	2.44601	-	-
Solyc01g010640.3	566.896	423.234	364.706	85.3449	139.924	132.504	451.612	119.258	3.78685	-	-
Solyc05g056370.3	4.17603	7.81699	3.12605	77.5863	169.975	51.8125	5.03969	99.7914	0.0505023	-	Pkinase
Solyc09g005860.3	50.1124	131.772	88.5714	494.612	392.54	457.819	90.152	448.324	0.201087	ankyrin-like1 [Source:Projected from Arabidopsis thaliana (AT5G02620) TAIR;Acc:AT5G02620]	-
Solyc07g045000.3	75.1685	34.6181	55.2269	2.90948	1.87818	1.69877	55.0045	2.16215	25.4398	-	Myb_DNA-binding
Solyc02g085810.3	667.121	624.243	936.772	1857.22	2259.45	1931.5	742.712	2016.06	0.368398	HEAT repeat-containing protein [Source:Projected from Arabidopsis thaliana (AT1G67140) TAIR;Acc:AT1G67140]	-
Solyc05g015930.3	3675.95	3393.69	3584.54	1834.92	1367.32	1690.28	3551.39	1630.84	2.17765	-	-
Solyc06g008180.2	358.095	387.5	325.109	150.323	121.143	147.793	356.901	139.753	2.5538	-	-
Solyc03g059100.2	1495.02	1276.4	1297.31	715.733	651.729	662.521	1356.24	676.661	2.00432	-	WD40
Solyc03g032130.3	11051.9	9344.66	7937.04	3456.47	4370.53	3935.21	9444.52	3920.73	2.40887	-	HMG_box
Solyc12g010840.2	367.491	414.301	599.159	1579.85	2002.14	1243.5	460.317	1608.5	0.286178	-	-
Solyc08g068920.3	51.1564	44.6685	75.0252	256.035	244.164	523.222	56.95	341.14	0.16694	-	ABC1
Solyc01g112260.3	168.085	413.184	376.168	1519.72	2060.36	1278.33	319.146	1619.47	0.197068	-	-
Solyc03g026150.3	147.205	111.671	105.244	310.345	445.129	449.325	121.373	401.6	0.302225	-	-
Solyc12g055720.2	268.31	237.86	384.504	837.932	1491.28	1082.12	296.891	1137.11	0.261093	-	Pkinase_Tyr
Solyc05g049960.3	1072.2	743.731	1019.09	379.203	257.311	259.063	945.006	298.525	3.16558	-	ARID
Solyc02g088800.2	911.419	1082.1	849.243	420.905	426.347	451.024	947.586	432.759	2.18964	Exocyst subunit Exo70 family protein [Source:UniProtKB/TrEMBL;Acc:K4BC35]	Exo70
Solyc05g005550.3	6.26405	32.3847	38.5546	714.763	1293.13	136.751	25.7344	714.881	0.0359982	Polygalacturonase non-catalytic subunit AroGP2 [Source:UniProtKB/Swiss-Prot;Acc:P93217]	-
Solyc02g062970.3	1082.64	817.434	1442.15	3993.75	4077.53	2933.78	1114.07	3668.35	0.303698	Xaa-Pro aminopeptidase 2 [Source:UniProtKB/TrEMBL;Acc:Q93X45]	Peptidase_M24
Solyc01g091900.3	855.042	693.479	637.714	292.888	322.108	299.833	728.745	304.943	2.38977	Peroxisomal membrane protein PEX16 [Source:UniProtKB/TrEMBL;Acc:K4AZD0]	-
Solyc11g020300.2	615.964	628.71	725.243	1326.73	1282.8	1268.98	656.639	1292.84	0.507906	TIC40 [Source:Projected from Arabidopsis thaliana (AT5G16620) UniProtKB/TrEMBL;Acc:A0A178UEV6]	-
Solyc01g079080.3	10.4401	2.23343	19.7983	296.767	335.255	85.788	10.8239	239.27	0.0452373	Meiosis-specific protein ASY3 [Source:Projected from Arabidopsis thaliana (AT2G46980) UniProtKB/Swiss-Prot;Acc:Q0WR66]	-
Solyc03g019680.3	2117.25	1544.41	1821.44	684.699	506.17	758.502	1827.7	649.79	2.81276	-	CBS
Solyc01g106055.1	24.0122	7.81699	34.3865	176.509	176.549	179.22	22.0719	177.426	0.124401	-	Pkinase_Tyr
Solyc02g071980.3	2595.4	2552.81	2313.28	1340.3	1249.93	1091.46	2487.16	1227.23	2.02665	-	FYVE
Solyc01g104030.3	151.381	189.841	146.924	405.388	740.003	624.299	162.716	589.897	0.275837	-	Ion_trans
Solyc02g094220.2	238.034	175.324	185.479	585.776	535.282	469.71	199.612	530.256	0.376445	-	-
Solyc04g005550.2	492.772	730.331	638.756	234.698	146.498	174.974	620.619	185.39	3.34764	-	NB-ARC
Solyc01g080210.3	509.476	665.561	417.848	43.6423	73.2491	134.203	530.962	83.6981	6.34377	-	-
Solyc04g053120.3	157.645	163.04	124	379.203	477.997	623.449	148.228	493.55	0.300331	4-alpha-glucanotransferase [Source:UniProtKB/TrEMBL;Acc:K4BSG9]	-
Solyc12g038670.2	177.481	128.422	129.21	368.535	405.687	428.091	145.038	400.771	0.361897	-	-
Solyc06g076670.3	6347.57	3089.95	3304.23	891.272	836.73	1226.51	4247.25	984.838	4.31263	-	RRM_1
Solyc08g078320.3	420.735	389.733	584.571	1293.75	1368.25	1126.29	465.013	1262.76	0.36825	HOS1 [Source:Projected from Arabidopsis thaliana (AT2G39810) UniProtKB/TrEMBL;Acc:A0A178W236]	-
Solyc12g098675.1	1745.58	1604.72	2066.32	3802.7	4571.49	3769.57	1805.54	4047.92	0.446041	-	Mov34
Solyc02g093975.1	25.0562	25.6844	11.4622	134.806	198.148	107.872	20.7343	146.942	0.141105	-	Pkinase
Solyc08g081220.1	2.08802	0	0	230.819	27.2336	282.846	0.696005	180.299	0.00386027	-	p450
Solyc09g083050.3	8.35206	12.2838	11.4622	582.867	24.4164	939.421	10.6994	515.568	0.0207526	3-ketoacyl-CoA synthase [Source:UniProtKB/TrEMBL;Acc:K4CVT1]	-
Solyc10g078710.1	1600.46	1405.94	1278.55	662.393	706.196	588.624	1428.32	652.404	2.18932	-	-
Solyc04g071755.1	940.651	1101.08	858.621	363.686	460.154	386.471	966.784	403.437	2.39637	-	Tub
Solyc09g072870.3	2187.2	2197.69	2674.86	5772.42	5536.88	4538.27	2353.25	5282.52	0.445478	-	-
Solyc12g009250.2	399.855	734.797	622.084	1630.28	2122.34	2213.5	585.579	1988.71	0.294452	-	-
Solyc02g079090.3	369.579	161.923	317.815	52.3707	23.4773	47.5656	283.106	41.1379	6.88188	-	F-box
Solyc08g077480.3	297.542	189.841	348.033	1600.22	882.745	1054.09	278.472	1179.02	0.23619	-	-
Solyc05g007290.2	1670.41	3673.99	2233.04	548.923	498.657	729.623	2525.81	592.401	4.26369	-	FYVE
Solyc09g091420.3	8.35206	6.70028	26.0504	231.789	127.716	129.956	13.7009	163.154	0.0839755	-	-
Solyc06g034370.1	251.606	603.025	522.05	10422.7	6783.99	1438.86	458.894	6215.2	0.0738341	-	-
Solyc03g096380.3	6.26405	2.23343	16.6723	81.4656	162.463	174.974	8.38991	139.634	0.060085	Proline transporter 2 [Source:UniProtKB/TrEMBL;Acc:Q9XE49]	Aa_trans
Solyc10g081900.2	4920.41	5848.23	3340.7	1115.3	1707.27	1319.1	4703.11	1380.56	3.40668	-	Glycos_transf_1
Solyc01g096240.3	110.665	139.589	94.8235	313.255	628.252	552.95	115.026	498.152	0.230905	-	-
Solyc02g077680.3	307.982	291.462	355.327	698.276	785.08	978.493	318.257	820.616	0.387827	-	-
Solyc07g032710.3	39.6723	36.8515	27.0924	131.897	136.168	127.408	34.5387	131.824	0.262006	-	-
Solyc05g056290.3	2121.42	1978.82	1972.54	1140.52	955.994	957.258	2024.26	1017.92	1.98862	-	-
Solyc02g068100.3	3422.26	3238.47	3457.41	1938.69	1642.47	1811.74	3372.71	1797.63	1.8762	-	-
Solyc02g085560.3	739.157	649.927	709.613	290.948	354.976	319.369	699.566	321.765	2.17415	-	-
Solyc07g042700.3	852.954	971.541	990.957	489.763	426.347	430.639	938.484	448.916	2.09055	-	-
Solyc06g067940.3	452.055	519.272	568.941	1072.63	1076.2	1050.69	513.423	1066.51	0.481406	-	-
Solyc02g086400.2	393.591	207.709	309.479	82.4354	77.0054	62.0052	303.593	73.8153	4.11287	-	-
Solyc02g083800.3	840.426	749.315	851.327	412.177	369.063	328.712	813.689	369.984	2.19926	-	CSD
Solyc12g056650.2	14803	11716.6	12036.3	3184.92	3515.95	5512.51	12852	4071.13	3.15685	-	-
Solyc03g019850.3	465.627	413.184	367.832	152.263	182.184	167.329	415.548	167.259	2.48446	Mitogen-activated protein kinase kinase 3 [Source:Projected from Arabidopsis thaliana (AT5G40440) UniProtKB/Swiss-Prot;Acc:O80396]	Pkinase
Solyc08g074790.3	4731.44	4943.69	5113.17	2582.65	1875.36	1891.58	4929.44	2116.53	2.32901	Eukaryotic translation initiation factor 3 subunit G [Source:UniProtKB/TrEMBL;Acc:K4CMJ7]	RRM_1
Solyc04g016360.3	704.705	704.646	866.957	1544.94	1790.85	1585.8	758.77	1640.53	0.462515	S-formylglutathione hydrolase [Source:UniProtKB/TrEMBL;Acc:K4BQD6]	-
Solyc05g006780.3	7529.38	8770.67	5651.9	2817.35	2776.89	2056.36	7317.31	2550.2	2.86931	-	-
Solyc05g052190.3	413.427	443.335	441.815	122.198	95.7872	172.425	432.859	130.137	3.32618	-	-
Solyc09g090835.1	65.7725	45.7853	69.8151	7.75863	5.63454	4.24693	60.4576	5.88003	10.2818	-	GRAS
Solyc08g013670.3	7.30805	4.46685	1.04202	60.1294	127.716	65.4027	4.27231	84.4161	0.0506101	-	-
Solyc10g077120.2	96.0487	42.4351	52.1008	298.707	286.423	467.162	63.5282	350.764	0.181114	-	-
Solyc07g055180.3	12.5281	31.268	16.6723	187.177	169.036	101.077	20.1561	152.43	0.132232	-	Pkinase_Tyr
Solyc05g013380.3	527.224	484.654	625.21	1274.35	1365.44	1116.09	545.696	1251.96	0.435873	-	Aminotran_1_2
Solyc08g078850.3	7426.03	5175.97	6960.67	1403.34	1057.42	355.893	6520.89	938.883	6.94536	L-lactate dehydrogenase [Source:UniProtKB/TrEMBL;Acc:Q96569]	-
Solyc01g109180.3	1.04401	0	0	170.69	28.1727	199.606	0.348003	132.823	0.00262005	Long chain acyl-CoA synthetase 2 [Source:Projected from Arabidopsis thaliana (AT1G49430) UniProtKB/Swiss-Prot;Acc:Q9XIA9]	AMP-binding
Solyc08g081050.3	690.089	563.94	580.403	279.311	206.6	239.527	611.477	241.812	2.52873	-	BAH
Solyc01g110643.1	169.129	171.974	144.84	30.0647	39.4418	51.8125	161.981	40.4397	4.0055	-	-
Solyc02g062950.3	2404.35	2556.16	1505.71	522.737	740.003	694.798	2155.41	652.513	3.30324	-	MFMR
Solyc11g044450.2	1.04401	1.11671	1.04202	167.78	56.3454	45.0175	1.06758	89.7144	0.0118998	-	DnaJ_C
Solyc01g109460.3	551.236	490.237	390.756	3920.05	1376.71	6987.05	477.41	4094.6	0.116595	Polyol/monosaccharide transporter 4 [Source:UniProtKB/TrEMBL;Acc:K4B3F9]	Sugar_tr
Solyc04g074470.1	317.378	316.03	357.412	137.716	122.082	95.9806	330.273	118.593	2.78494	-	-
Solyc09g007080.3	685.913	534.906	531.428	218.211	207.539	258.213	584.082	227.988	2.5619	-	PP2C
Solyc01g104040.3	1096.21	1337.82	1736	5693.86	4496.37	3463.8	1390.01	4551.34	0.305407	UDP-glucose:glycoprotein glucosyltransferases;transferases, transferring hexosyl groups;transferases, transferring glycosyl groups [Source:Projected from Arabidopsis thaliana (AT1G71220) TAIR;Acc:AT1G71220]	-
Solyc07g062660.3	2478.47	2260.23	1635.97	891.272	693.988	761.05	2124.89	782.103	2.71689	-	Bromodomain
Solyc02g088600.3	1174.51	833.068	708.571	260.884	329.621	289.641	905.383	293.382	3.08602	-	-
Solyc02g005180.3	18.7921	21.2176	30.2185	106.681	231.016	135.052	23.4094	157.583	0.148553	-	Sugar_tr
Solyc05g051220.3	221.33	233.393	159.428	27.1552	41.32	56.9089	204.717	41.7947	4.89816	-	Ion_trans
Solyc07g056390.3	2654.91	3497.55	3885.68	1234.59	614.165	755.954	3346.05	868.237	3.85384	-	-
Solyc03g006460.3	156.601	145.173	188.605	400.539	382.21	408.555	163.46	397.101	0.411632	-	Scramblase
Solyc02g084520.3	2956.63	3130.15	2740.5	1222.95	1495.03	1049.84	2942.43	1255.94	2.3428	-	-
Solyc06g065710.3	11275.3	8155.36	6832.5	3295.48	3097.12	3282.88	8754.38	3225.16	2.7144	-	-
Solyc02g088180.3	81.4326	222.226	115.664	18.4267	16.9036	16.1383	139.774	17.1562	8.14713	NAC2-domain containing protein [Source:UniProtKB/TrEMBL;Acc:K4BBX4]	NAM
Solyc06g062520.1	4.17603	3.35014	2.08403	39.763	66.6754	61.1558	3.2034	55.8647	0.0573421	-	zf-Dof
Solyc05g007440.3	310.07	389.733	426.185	906.789	1108.13	866.374	375.329	960.43	0.390793	-	-
Solyc01g098140.3	190.009	207.709	140.672	18.4267	10.33	37.373	179.463	22.0432	8.14143	-	Abhydrolase_3
Solyc02g083670.3	22.9682	18.9841	16.6723	89.2242	113.63	186.865	19.5415	129.906	0.150428	Histidine kinase 1 [Source:Projected from Arabidopsis thaliana (AT2G17820) UniProtKB/Swiss-Prot;Acc:Q9SXL4]	Response_reg
ENSRNA050029990	69.9485	123.955	56.2689	7.75863	0.93909	4.24693	83.3909	4.31488	19.3263	U1 spliceosomal RNA	-
Solyc03g097580.3	3.13202	5.58357	1.04202	20.3664	199.087	473.108	3.25254	230.854	0.0140892	-	-
Solyc11g072690.2	105.445	84.8702	149.008	398.599	413.2	338.905	113.108	383.568	0.294883	-	-
Solyc01g066720.3	4640.61	6753.88	4839.12	1763.15	1989.93	2323.07	5411.21	2025.38	2.67169	-	-
Solyc02g069400.3	1021.04	930.222	987.831	485.884	339.012	372.031	979.698	398.976	2.45553	-	Lipase_3
Solyc05g051700.3	1322.76	1226.15	1183.73	596.444	667.693	665.919	1244.21	643.352	1.93395	-	-
Solyc04g008380.3	2555.73	2393.12	2569.61	1425.65	1190.77	1312.3	2506.15	1309.57	1.91372	GAGA-binding transcriptional activator [Source:UniProtKB/TrEMBL;Acc:H1ZN86]	-
Solyc03g083610.3	30.2762	29.0345	61.4789	170.69	248.859	236.129	40.2632	218.559	0.184221	P-loop containing nucleoside triphosphate hydrolases superfamily protein [Source:Projected from Arabidopsis thaliana (AT4G25280) TAIR;Acc:AT4G25280]	ADK
Solyc03g114860.3	221.33	414.301	231.328	2608.84	1099.67	1295.31	288.986	1667.94	0.173259	-	-
Solyc02g080620.3	41.7603	73.7031	75.0252	462.608	538.099	209.798	63.4962	403.502	0.157363	Arogenate dehydratase [Source:UniProtKB/TrEMBL;Acc:K4B9T3]	-
Solyc08g006310.3	8.35206	4.46685	5.21008	47.5216	71.3709	92.5831	6.00966	70.4918	0.0852533	-	-
Solyc05g016030.3	304.85	281.412	348.033	752.587	709.952	636.19	311.432	699.576	0.445172	S-acyltransferase [Source:UniProtKB/TrEMBL;Acc:K4BYW8]	-
Solyc02g086130.3	172.261	235.627	168.807	487.824	888.38	729.623	192.231	701.942	0.273857	-	-
Solyc08g023470.3	1691.29	1804.61	1492.17	788.47	658.302	829.001	1662.69	758.591	2.19181	Geranyl pyrophosphate synthase [Source:UniProtKB/TrEMBL;Acc:Q1A746]	-
Solyc01g094280.3	655.637	847.585	858.621	349.138	251.676	282.846	787.281	294.553	2.6728	-	-
Solyc02g065410.2	18.7921	11.1671	17.7143	83.4052	83.5791	99.3782	15.8912	88.7875	0.17898	-	PPR
Solyc06g069650.3	6.26405	14.5173	6.2521	68.8578	108.934	271.804	9.01114	149.865	0.0601283	-	Pkinase
Solyc10g086210.2	66.8165	62.536	88.5714	429.634	277.032	231.033	72.6413	312.566	0.232403	-	-
Solyc06g018100.3	152.425	55.8357	91.6974	720.582	577.541	414.5	99.9861	570.874	0.175145	-	-
Solyc03g115470.3	808.062	750.431	774.218	290.948	324.925	394.115	777.57	336.663	2.30964	-	-
Solyc09g015080.3	0	3.35014	2.08403	75.6466	38.5027	89.1855	1.81139	67.7783	0.0267252	-	CRAL_TRIO_N
Solyc12g014610.2	62.6405	27.9178	89.6134	322.953	339.951	382.224	60.0572	348.376	0.172392	-	WRKY
Solyc03g121730.3	542.884	529.322	606.453	1049.35	1084.65	1160.26	559.553	1098.09	0.50957	-	-
Solyc10g085050.2	535.576	539.373	660.638	204.634	199.087	119.763	578.529	174.495	3.31545	-	-
Solyc01g068170.3	573.16	442.219	434.521	198.815	164.341	192.811	483.3	185.322	2.60789	-	-
Solyc11g068900.1	5081.18	4556.19	5195.49	1414.01	1480.01	629.395	4944.29	1174.47	4.2098	-	-
Solyc09g097840.2	28.1882	12.2838	20.8403	162.931	168.097	93.4325	20.4375	141.487	0.144448	-	-
Solyc01g073910.3	26.1002	44.6685	25.0084	400.539	246.981	129.956	31.9257	259.159	0.12319	-	Homeobox
Solyc10g017530.3	3191.53	2948.12	2812.4	1161.85	1221.76	1573.06	2984.02	1318.89	2.26252	-	DEAD
Solyc08g068860.3	0	7.81699	1.04202	335.561	72.31	105.324	2.953	171.065	0.0172625	-	Asp
Solyc09g005980.3	2545.29	1994.45	1595.33	807.867	760.663	766.146	2045.02	778.225	2.6278	-	RRM_1
Solyc07g032740.3	1327.98	921.289	1191.02	2849.36	4268.17	2985.59	1146.76	3367.7	0.340518	-	Aminotran_1_2
Solyc06g084270.3	803.886	836.418	790.89	278.341	383.149	367.784	810.398	343.091	2.36205	-	-
Solyc07g065270.1	1286.22	1472.95	1106.62	238.578	176.549	433.187	1288.59	282.771	4.55702	-	GRAS
Solyc01g109980.3	1924.11	1407.06	1060.77	346.229	400.053	512.18	1463.98	419.487	3.48993	-	POX
Solyc12g097000.2	276.662	214.409	291.764	2622.42	1803.05	708.388	260.945	1711.29	0.152485	-	TIR
Solyc08g006650.3	2179.89	1848.16	2098.62	1115.3	988.862	966.601	2042.22	1023.59	1.99516	-	-
Solyc04g082250.3	1315.45	1143.51	982.621	341.38	503.352	428.091	1147.2	424.274	2.7039	-	AAA
Solyc04g076830.3	1976.31	2266.93	2156.97	655.604	562.515	963.204	2133.4	727.108	2.93409	-	-
Solyc07g064810.3	323.642	349.531	411.596	1108.51	1202.97	778.038	361.59	1029.84	0.351112	Imidazole glycerol phosphate synthase hisHF [Source:UniProtKB/TrEMBL;Acc:K4CHG0]	GATase
Solyc04g058150.3	16.7041	35.7348	5.21008	281.25	1248.05	166.48	19.2163	565.26	0.0339956	Metallothionein-like protein [Source:UniProtKB/TrEMBL;Acc:A8DUB1]	-
Solyc01g060180.3	161.821	275.828	285.512	815.626	705.257	975.095	241.054	831.993	0.289731	-	AMP-binding
Solyc05g026310.3	1384.35	1152.45	1270.22	543.104	523.073	656.575	1269.01	574.251	2.20985	Derlin-1 [Source:Projected from Arabidopsis thaliana (AT4G29330) UniProtKB/Swiss-Prot;Acc:Q8VZU9]	-
Solyc02g021000.3	54.2884	50.2521	52.1008	182.328	371.88	203.853	52.2138	252.687	0.206634	-	-
Solyc01g068390.3	2931.57	2996.14	2871.8	1428.56	1033	1406.58	2933.17	1289.38	2.27487	-	Metallophos
Solyc10g050110.1	19.8361	13.4006	3.12605	95.0432	173.732	229.334	12.1209	166.036	0.0730016	-	-
Solyc03g007180.1	36.5403	13.4006	37.5126	182.328	152.133	214.895	29.1511	183.118	0.159193	-	-
Solyc12g008350.2	37.5843	119.488	41.6806	493.643	407.565	487.548	66.2511	462.918	0.143116	-	AP2
Solyc02g063480.2	53.2444	37.9683	111.496	610.022	542.794	298.984	67.5695	483.933	0.139626	-	-
ENSRNA050029744	190.009	102.738	58.3529	4.84914	13.1473	5.09632	117.033	7.69757	15.2039	5.8S ribosomal RNA	-
Solyc07g042390.2	3.13202	3.35014	2.08403	33.944	71.3709	128.257	2.8554	77.8574	0.0366747	-	-
Solyc05g050210.3	1.04401	2.23343	0	19.3966	126.777	458.668	1.09248	201.614	0.00541866	-	Lipase_GDSL
Solyc12g019470.2	641.021	600.792	574.151	279.311	298.631	236.979	605.321	271.64	2.22839	-	-
Solyc12g006510.2	6.26405	13.4006	8.33613	91.1639	61.0409	152.889	9.33358	101.698	0.0917773	-	-
Solyc01g006870.3	1314.41	1483	1057.65	543.104	436.677	549.553	1285.02	509.778	2.52074	-	-
Solyc01g056690.3	148.249	152.99	174.017	552.802	481.753	358.441	158.418	464.332	0.341175	-	PP2C
Solyc05g055860.3	73.0805	43.5518	45.8487	1.93966	0.93909	4.24693	54.1604	2.37523	22.8022	-	Pkinase
Solyc04g071440.3	1264.29	1306.55	1070.15	612.931	490.205	540.209	1213.67	547.782	2.2156	Tubby-like F-box protein [Source:UniProtKB/TrEMBL;Acc:K4BTD6]	Tub
Solyc03g005090.3	412.383	483.537	277.176	65.9483	92.97	118.065	391.032	92.3276	4.23527	-	-
Solyc04g080280.3	31138.6	32334.4	20481.9	6306.79	7251.66	10763.4	27985	8107.29	3.45183	-	-
Solyc08g069060.3	487.552	622.009	385.546	88.2544	82.64	161.383	498.369	110.759	4.49957	-	-
Solyc08g078860.3	614.92	678.962	811.731	1643.86	1487.52	1470.29	701.871	1533.89	0.457576	-	-
Solyc07g006480.3	21.9242	216.642	31.2605	2180.17	2523.34	1193.39	89.9423	1965.63	0.0457575	-	Pkinase_Tyr
Solyc06g060610.2	419.691	467.903	466.823	207.543	174.671	211.497	451.472	197.904	2.28127	Flavin-containing monooxygenase [Source:UniProtKB/TrEMBL;Acc:K4C6P1]	FMO-like
Solyc12g013950.2	272.486	218.876	353.243	861.208	970.08	712.635	281.535	847.974	0.332009	-	Sec1
Solyc03g123560.3	1397.93	1574.57	887.798	160.022	323.047	342.303	1286.76	275.124	4.67703	-	DnaJ
Solyc01g090740.3	90.8287	80.4034	60.4369	336.53	386.905	217.443	77.223	313.626	0.246226	-	-
Solyc04g076440.1	34.4522	52.4855	89.6134	2.90948	0.93909	2.54816	58.8504	2.13224	27.6002	-	-
Solyc05g056340.3	2765.58	2425.5	2705.07	1432.44	1486.58	1447.35	2632.05	1455.46	1.8084	-	-
Solyc06g065440.1	36.5403	49.1354	35.4285	140.625	179.366	270.105	40.3681	196.699	0.205228	-	-
Solyc07g008670.3	1.04401	0	1.04202	54.3104	66.6754	96.83	0.695341	72.6053	0.00957701	-	-
Solyc01g104000.3	3591.39	3316.64	3725.21	1768.97	1165.41	1312.3	3544.41	1415.56	2.50389	Serine hydroxymethyltransferase [Source:UniProtKB/TrEMBL;Acc:K4B1X5]	SHMT
Solyc04g009830.3	335.126	283.645	308.437	135.776	107.995	121.462	309.069	121.745	2.53867	SWR1 complex subunit 2 [Source:Projected from Arabidopsis thaliana (AT2G36740) UniProtKB/Swiss-Prot;Acc:F4IP06]	YL1
Solyc09g083400.3	6.26405	17.8674	14.5882	74.6768	119.264	124.86	12.9066	106.267	0.121454	-	-
Solyc06g069460.2	513.652	350.648	109.412	0	16.9036	3.39754	324.57	6.76706	47.9633	-	TCP
Solyc12g094410.2	1566.01	1670.6	1049.31	125.108	116.447	363.537	1428.64	201.697	7.08309	-	Pkinase_Tyr
Solyc03g113080.3	1374.96	2045.82	1076.4	301.617	425.408	468.012	1499.06	398.345	3.76322	-	ABC_tran
Solyc12g087890.2	35.4963	52.4855	78.1512	318.104	200.965	342.303	55.3777	287.124	0.19287	-	-
Solyc07g006910.3	50.1124	45.7853	80.2352	190.086	300.509	298.984	58.7109	263.193	0.223072	-	-
Solyc02g077630.3	29.2322	71.4697	28.1344	217.242	294.874	496.041	42.9454	336.052	0.127794	-	Pkinase
Solyc09g011340.3	351.831	283.645	304.269	830.173	718.404	654.877	313.248	734.485	0.426487	-	-
Solyc06g053640.1	7.30805	54.719	12.5042	327.802	442.312	318.52	24.8437	362.878	0.0684631	-	-
Solyc09g031970.3	383.151	416.534	510.588	1301.51	1645.29	993.782	436.758	1313.53	0.332508	Alpha-1,4 glucan phosphorylase [Source:UniProtKB/TrEMBL;Acc:K4CSQ2]	-
Solyc03g025860.3	264.134	271.361	472.033	92.1337	75.1272	86.6374	335.843	84.6328	3.96824	-	-
Solyc04g049920.3	5.22004	2.23343	2.08403	57.2199	85.4572	41.6199	3.17917	61.4323	0.0517507	-	RRM_1
Solyc02g094360.3	1127.53	1142.4	980.537	499.462	535.282	572.486	1083.49	535.743	2.0224	-	-
Solyc07g053440.3	1155.72	1245.14	1273.34	621.66	436.677	507.933	1224.73	522.09	2.34583	-	-
Solyc05g012560.2	1176.6	992.758	898.218	457.759	446.068	490.945	1022.52	464.924	2.19934	-	-
Solyc07g064230.3	13.5721	34.6181	26.0504	147.414	123.021	214.045	24.7469	161.493	0.153238	-	TBC
ENSRNA050030215	73.0805	84.8702	32.3025	0	1.87818	0.849386	63.4177	0.909189	69.752	U12 minor spliceosomal RNA	-
Solyc03g097300.3	857.13	778.349	683.563	357.867	371.88	367.784	773.014	365.844	2.11296	-	-
Solyc11g039880.2	219.242	232.276	338.655	747.738	761.602	680.358	263.391	729.899	0.360859	-	-
Solyc11g065760.2	20.8802	7.81699	20.8403	191.056	99.5436	116.366	16.5125	135.655	0.121724	Thymidine kinase [Source:UniProtKB/TrEMBL;Acc:Q71F77]	TK
Solyc03g045127.1	114.841	122.838	98.9915	32.0043	21.5991	27.1804	112.224	26.9279	4.16756	-	-
Solyc06g053715.1	766.302	997.225	1266.05	123.168	247.92	283.695	1009.86	218.261	4.62684	-	-
Solyc10g008950.3	1696.51	1921.86	2321.61	932.975	855.511	896.102	1980	894.863	2.21263	-	-
Solyc10g081620.2	2258.19	2278.1	1910.02	993.104	1094.98	841.741	2148.77	976.608	2.20023	-	-
Solyc01g099790.3	5213.77	6326.18	4859.96	2465.3	2795.67	2406.31	5466.64	2555.76	2.13895	-	-
Solyc02g090160.3	2291.6	1908.46	1597.41	724.462	777.567	883.361	1932.49	795.13	2.43041	Extra-large guanine nucleotide-binding protein 1 [Source:Projected from Arabidopsis thaliana (AT2G23460) UniProtKB/Swiss-Prot;Acc:O80462]	G-alpha
Solyc03g098650.3	61.5964	81.5201	51.0588	7.75863	7.51272	9.34325	64.7251	8.20487	7.88862	Heavy metal-associated isoprenylated plant protein 19 [Source:Projected from Arabidopsis thaliana (AT3G21490) UniProtKB/Swiss-Prot;Acc:A0JPW5]	HMA
Solyc04g071980.3	1931.41	1661.67	1464.03	548.923	431.982	727.074	1685.71	569.326	2.96088	-	-
Solyc06g072110.3	2100.54	2091.6	1852.7	1118.21	1113.76	1050.69	2014.95	1094.22	1.84145	-	-
Solyc07g006570.3	91.8727	83.7535	41.6806	1074.57	234.773	2652.63	72.4356	1320.66	0.0548481	-	Ribonuclease_T2
novel.610	727.673	615.309	645.008	238.578	229.138	317.67	662.663	261.795	2.53123	-	-
Solyc03g019780.3	2758.27	2214.44	3376.13	9787.51	8229.25	6368.7	2782.95	8128.48	0.34237	-	-
novel.160	542.884	261.311	258.42	32.0043	70.4318	62.8546	354.205	55.0969	6.42876	PF13962:Domain of unknown function	-
Solyc08g066740.3	147.205	129.539	325.109	1022.2	996.375	891.006	200.618	969.86	0.206852	-	Cu_bind_like
Solyc03g071850.1	197.317	98.2708	57.3109	6.7888	0	0.849386	117.633	2.54606	46.202	Glycosyltransferase [Source:UniProtKB/TrEMBL;Acc:K4BHL4]	UDPGT
Solyc11g022470.2	1794.65	1633.75	1425.48	825.324	736.247	671.864	1617.96	744.478	2.17328	-	Myb_DNA-binding
Solyc04g074740.3	58.4644	126.189	106.286	0	5.63454	0	96.9796	1.87818	51.6348	-	Cu_bind_like
Solyc02g091060.1	81.4326	79.2867	85.4453	3.87931	15.0254	8.49386	82.0549	9.13287	8.98456	-	-
Solyc06g062600.3	0	1.11671	0	41.7026	64.7972	286.243	0.372238	130.914	0.00284337	-	-
Solyc10g006820.3	1146.32	1076.51	1020.13	337.5	510.865	441.681	1080.99	430.015	2.51384	-	Myosin_head
Solyc10g083610.2	2503.53	3381.41	3100	1318	1407.7	1438.01	2994.98	1387.9	2.15792	-	Pkinase_Tyr
Solyc01g058735.1	68.9045	88.2204	119.832	357.867	342.768	270.105	92.3189	323.58	0.285305	-	-
Solyc11g007940.2	39.6723	18.9841	58.3529	236.638	211.295	216.593	39.0031	221.509	0.176079	-	KH_1
Solyc12g009770.1	0	2.23343	0	3353.67	141.803	724.526	0.744476	1406.67	0.000529249	-	-
Solyc03g112910.3	769.434	1210.52	996.167	2856.14	2293.26	3040.8	992.039	2730.07	0.363375	Pantothenate kinase 2 [Source:UniProtKB/TrEMBL;Acc:K4BKE4]	Fumble
Solyc11g005860.2	481.287	1727.56	436.605	107.651	85.4572	98.5288	881.816	97.2123	9.07103	-	Aminotran_5
Solyc07g063610.3	53.2444	116.138	38.5546	417.996	476.119	348.248	69.3124	414.121	0.167372	Dynein light chain [Source:UniProtKB/TrEMBL;Acc:K4CH44]	-
Solyc06g073900.3	596.128	546.073	596.033	1291.81	1550.44	1122.04	579.411	1321.43	0.438473	-	-
Solyc01g006880.3	3659.25	2406.52	2605.04	689.548	794.471	1150.07	2890.27	878.029	3.29177	-	SET
Solyc05g054260.3	3130.98	2692.4	3384.47	1464.44	1549.5	1242.65	3069.28	1418.86	2.1632	Kinesin-like protein [Source:UniProtKB/TrEMBL;Acc:K4C2A5]	Kinesin
Solyc05g046330.3	460.407	517.038	875.293	2352.8	2136.43	1868.65	617.58	2119.29	0.291408	-	-
Solyc11g068950.2	2764.53	2063.69	2030.89	5535.78	4812.84	5306.11	2286.37	5218.24	0.438149	-	POX
Solyc07g054850.3	8.35206	1.11671	23.9664	678.88	129.594	265.858	11.145	358.111	0.0311218	-	-
Solyc08g028970.3	286.058	280.295	163.597	64.9785	52.5891	65.4027	243.317	60.9901	3.98944	-	-
Solyc12g010980.2	0	1.11671	0	75.6466	114.569	43.3187	0.372238	77.8448	0.0047818	-	-
Solyc10g008140.3	5541.59	5805.79	6252.1	2889.12	2001.2	1841.47	5866.49	2243.93	2.61438	-	-
Solyc08g023500.3	36.5403	44.6685	59.3949	172.629	180.305	154.588	46.8679	169.174	0.277039	-	-
Solyc07g053290.3	10.4401	8.93371	11.4622	86.3147	58.2236	68.8003	10.2787	71.1129	0.14454	-	HLH
Solyc10g078910.2	584.644	973.774	924.268	4340.95	4025.88	2103.93	827.562	3490.25	0.237107	-	-
Solyc10g085210.2	493.816	144.056	225.075	39.763	34.7463	17.8371	287.649	30.7821	9.34467	-	-
Solyc04g076620.3	15556.8	14445.8	15880.3	9331.69	8753.26	8699.41	15294.3	8928.12	1.71305	-	HECT
Solyc04g015570.3	331.994	429.935	305.311	139.655	98.6045	101.077	355.747	113.112	3.14508	-	zf-AN1
[truncated: 22,550 more rows]

## Sheet: BR 8 d vs CK 0 d
gene_id	BR_8d_1	BR_8d_2	BR_8d_3	CK_0d_1	CK_0d_2	CK_0d_3	BR_8d	CK_0d	FC	gene_description	tf_family
Solyc01g112000.3	482.868	480.172	483.595	6598.84	8238.44	6533.54	482.212	7123.61	0.067692	Expansin-like protein [Source:UniProtKB/TrEMBL;Acc:A7X331]	-
Solyc02g092670.2	59.7748	35.261	50.6088	2412.9	2501.46	3466.78	48.5482	2793.71	0.0173777	-	Peptidase_S8
Solyc06g036290.3	26477.4	32059.5	16699	123.876	72.4605	170.218	25078.6	122.185	205.251	-	HATPase_c
Solyc01g057770.3	565.058	654.402	475.16	17358.9	24317.3	14119.6	564.874	18598.6	0.0303719	-	-
Solyc08g067290.3	4094.57	4608.82	4790.03	351.163	239.435	334.762	4497.81	308.453	14.5818	-	-
Solyc06g072430.2	3378.21	3151.71	2383.3	26.9297	25.2036	56.7394	2971.07	36.2909	81.8682	-	-
Solyc08g079480.3	706.089	758.111	685.093	43.0875	44.1064	54.8481	716.431	47.3473	15.1314	-	-
Solyc07g063475.1	117.682	165.934	114.338	2125.29	2870.07	2575.02	132.651	2523.46	0.0525673	-	Pkinase_Tyr
Solyc06g076400.3	47.633	43.5577	49.6716	1001.78	1602.53	1425.1	46.9541	1343.14	0.0349585	-	PP2C
Solyc11g066100.2	8417.03	8380.71	6538.84	434.106	415.86	606.166	7778.86	485.377	16.0264	-	HSP70
Solyc09g011030.3	6062.47	5701.91	5588.52	1434.81	1337.89	1425.1	5784.3	1399.27	4.1338	-	-
Solyc02g092940.3	56.9728	57.0398	59.0436	682.936	593.336	706.406	57.6854	660.893	0.0872841	-	Pkinase
Solyc07g063860.3	28.0194	54.9657	43.1112	1592.08	1805.21	1191.53	42.0321	1529.61	0.027479	-	-
Solyc07g041970.3	253.109	380.611	327.083	4040.53	3373.09	3457.32	320.268	3623.65	0.0883827	-	Peptidase_S8
Solyc12g056580.2	944.254	1141.83	895.963	6649.47	7048.62	8051.32	994.017	7249.8	0.13711	Cellulose synthase [Source:UniProtKB/TrEMBL;Acc:K4DFY9]	-
Solyc02g088240.3	28.0194	40.4464	29.0532	1949.71	3786.85	1699.35	32.5063	2478.63	0.0131146	-	SPX
Solyc06g082910.3	10.2738	13.4821	18.744	561.214	459.967	563.611	14.1666	528.264	0.0268174	Formin-like protein [Source:UniProtKB/TrEMBL;Acc:K4CAE6]	FH2
Solyc10g084050.2	27502.9	30026.8	27366.2	5249.13	4065.14	4971.32	28298.7	4761.86	5.94277	-	AAA
Solyc11g020280.2	27.0854	33.1868	34.6764	1258.15	1070.1	2117.33	31.6495	1481.86	0.021358	-	Pkinase
Solyc04g071650.3	88.7282	252.012	190.252	12142	8926.29	10593.2	176.997	10553.9	0.0167709	Cellulose synthase [Source:UniProtKB/TrEMBL;Acc:K4BTF5]	-
Solyc02g062500.3	76304.3	85717.4	77747.3	20928.7	21225.7	22574.7	79923	21576.3	3.7042	-	2OG-FeII_Oxy
Solyc10g005960.1	52.3029	47.706	78.7248	1034.1	959.839	1216.11	59.5779	1070.02	0.0556794	-	-
Solyc01g099780.3	2544.16	2338.63	2294.27	476.116	387.506	402.85	2392.35	422.157	5.66697	-	-
Solyc06g036310.3	26.1515	21.7788	17.8068	579.526	457.866	468.1	21.9124	501.831	0.0436648	-	-
Solyc10g052880.1	166.249	98.5233	147.14	1737.5	1723.3	1634.09	137.304	1698.3	0.080848	-	LRRNT_2
Solyc02g087190.1	83.1243	113.043	101.218	945.77	1289.59	1141.41	99.1281	1125.59	0.0880679	Peroxidase [Source:UniProtKB/TrEMBL;Acc:K4BBM6]	-
Solyc12g008350.2	14.9437	14.5192	26.2416	548.288	455.766	542.807	18.5682	515.62	0.0360113	-	AP2
Solyc12g006970.1	122.351	165.934	149.015	1683.64	2025.74	1394.84	145.767	1701.41	0.0856741	-	-
Solyc08g014300.3	694.882	640.92	751.634	84.0206	69.31	87.9461	695.812	80.4256	8.65163	-	-
Solyc01g111830.3	44.8311	31.1126	64.6668	1020.1	1450.26	1475.22	46.8702	1315.19	0.0356375	Methyltransferase [Source:UniProtKB/TrEMBL;Acc:K4B445]	Methyltransf_11
Solyc05g018590.3	5301.27	5432.27	5630.7	1672.87	1620.38	1506.43	5454.75	1599.9	3.40944	-	AAA
Solyc07g065320.3	2932.7	3560.32	2035.6	166.964	108.166	147.522	2842.87	140.884	20.1788	-	ABC_membrane
Solyc09g056450.3	982.548	969.677	1064.66	7048.03	8133.43	5716.5	1005.63	6965.98	0.144363	RING-type E3 ubiquitin transferase [Source:UniProtKB/TrEMBL;Acc:K4CTD8]	U-box
Solyc08g065430.3	20.5476	47.706	29.9904	1488.67	1322.14	938.092	32.748	1249.63	0.0262061	Protein NDL2 [Source:Projected from Arabidopsis thaliana (AT5G11790) UniProtKB/Swiss-Prot;Acc:Q9ASU8]	Ndr
Solyc03g115230.3	17132.9	18585.7	15551.9	479.348	903.131	1000.5	17090.2	794.328	21.5153	-	AAA
Solyc03g007760.3	2489.99	2817.77	2126.51	179.89	143.871	242.088	2478.09	188.616	13.1382	-	AAA
Solyc02g093880.3	4794.12	4872.24	4026.21	1002.86	995.544	1069.54	4564.19	1022.65	4.46311	-	Bromodomain
Solyc07g041500.3	3438.92	1625.12	7959.64	8.61749	7.35106	15.1305	4341.22	10.3664	418.78	-	p450
Solyc09g008850.3	1418.72	1197.84	1274.59	263.911	262.538	281.806	1297.05	269.418	4.81426	-	AA_kinase
Solyc03g123620.3	1058.2	407.576	706.649	21078.4	20588.2	20871.6	724.141	20846.1	0.0347376	-	-
Solyc04g014680.3	79.3883	140.007	146.203	2336.42	2525.62	1769.32	121.866	2210.45	0.0551318	-	-
Solyc03g120260.3	14907.3	11341.6	12294.2	527.821	315.046	739.504	12847.7	527.457	24.3578	-	WD40
Solyc02g070540.3	21.4816	24.8901	15.9324	400.713	501.973	374.48	20.768	425.722	0.0487831	-	-
Solyc01g090590.3	2777.66	2349	2608.23	560.137	585.985	487.959	2578.3	544.694	4.73348	-	-
Solyc08g078695.1	19879.8	33105.9	35341.8	59.2453	44.1064	228.849	29442.5	110.734	265.886	Mitochondrial small heat shock protein [Source:UniProtKB/TrEMBL;Acc:O80432]	-
Solyc06g034290.3	120.483	171.119	146.203	1042.72	1265.43	1099.8	145.935	1135.98	0.128466	-	MFS_1
Solyc07g063610.3	35.4913	31.1126	36.5508	464.267	532.427	387.719	34.3849	461.471	0.0745115	Dynein light chain [Source:UniProtKB/TrEMBL;Acc:K4CH44]	-
Solyc01g104750.3	1150.66	1104.5	1479.84	16.1578	7.35106	32.1523	1245	18.5537	67.1024	-	DUF6
Solyc07g048120.3	2717.88	2914.22	2630.72	599.993	450.515	500.252	2754.27	516.92	5.32824	-	UFD1
Solyc05g007900.2	629.503	623.29	565.132	31.2384	10.5015	21.7501	605.975	21.1633	28.6332	-	-
Solyc03g097050.3	497.812	598.4	417.054	9232.57	24033.8	15265.7	504.422	16177.4	0.0311807	-	-
Solyc10g007880.3	6790.97	2800.14	4268.95	131.417	108.166	173.055	4620.02	137.546	33.5889	-	p450
Solyc08g078790.1	687.41	632.624	867.847	64.6312	38.8556	49.1742	729.293	50.887	14.3316	-	-
Solyc06g071330.3	22.4155	16.5934	25.3044	529.976	602.787	379.208	21.4378	503.99	0.0425361	-	-
Solyc01g103470.2	25.2175	18.6676	19.6812	1077.19	500.922	958.896	21.1888	845.668	0.0250556	-	-
Solyc05g056120.3	20.5476	64.2994	60.918	2011.11	3798.4	3398.69	48.5883	3069.4	0.0158299	GATA transcription factor [Source:UniProtKB/TrEMBL;Acc:K4C2T6]	GATA
Solyc10g007360.3	815.365	636.772	782.562	87.2521	108.166	87.9461	744.9	94.4546	7.88632	-	MatE
Solyc01g101010.3	5274.19	4398.29	4507.93	1136.43	1200.32	1251.1	4726.8	1195.95	3.95233	-	-
Solyc02g077670.3	3253.05	2256.7	2854.71	204.665	218.432	317.741	2788.16	246.946	11.2906	-	DnaJ_C
Solyc03g093120.3	554.784	630.549	500.465	9687.14	19303.9	8994.14	561.933	12661.7	0.0443804	-	-
Solyc06g064940.3	54.1709	38.3722	71.2272	680.782	923.083	850.145	54.5901	818.004	0.0667358	-	CRAL_TRIO_N
Solyc12g096690.2	6114.77	5471.68	5374.84	1328.17	1078.51	1012.8	5653.76	1139.83	4.9602	Cytosolic Fe-S cluster assembly factor NBP35 [Source:UniProtKB/TrEMBL;Acc:K4DHE2]	-
Solyc08g077530.3	125.153	150.378	103.092	883.293	920.983	1059.14	126.208	954.471	0.132228	-	-
Solyc07g042590.3	229.759	172.157	193.063	1294.78	1520.62	1187.74	198.326	1334.38	0.148628	-	Pkinase
Solyc05g052410.2	521.161	375.426	461.102	30.1612	38.8556	36.8806	452.563	35.2992	12.8208	-	AP2
Solyc06g059740.3	966.67	555.879	1166.81	26290.9	43577.1	20002.5	896.454	29956.8	0.0299249	-	ADH_zinc_N
Solyc04g016230.3	8421.7	3008.59	9238.92	6.46312	5.25076	33.098	6889.74	14.9373	461.244	-	UDPGT
Solyc11g066820.2	286.732	229.196	298.03	3932.81	2322.94	4057.81	271.319	3437.85	0.0789212	-	-
Solyc09g010980.1	434.301	401.353	505.151	2810.38	2882.67	2211.89	446.935	2634.98	0.169616	-	-
Solyc07g063160.2	1068.47	956.195	1072.16	247.753	211.081	212.773	1032.28	223.869	4.61107	-	-
Solyc02g092470.3	139.163	200.158	146.203	1287.24	1547.92	1184.91	161.841	1340.02	0.120775	Formin-like protein [Source:UniProtKB/TrEMBL;Acc:K4BD43]	FH2
Solyc07g042593.1	102.738	102.672	115.276	668.933	787.614	616.568	106.895	691.038	0.154688	-	Pkinase_Tyr
Solyc12g005450.1	15.8777	14.5192	17.8068	406.099	773.962	463.372	16.0679	547.811	0.0293311	-	Pkinase
Solyc05g015390.3	19220.4	19827	17562.2	3273.57	4312.97	4246	18869.9	3944.18	4.78423	-	-
Solyc12g006975.1	2122.94	2818.8	1906.26	19477.7	24539.9	16600.1	2282.67	20205.9	0.11297	-	-
Solyc12g017460.1	90.5961	99.5604	48.7344	1932.47	1215.03	1569.79	79.6303	1572.43	0.0506416	-	Lipase_GDSL
Solyc01g112260.3	66.3126	131.71	98.406	1687.95	2304.03	1423.21	98.8096	1805.07	0.0547402	-	-
Solyc11g042560.1	2.80194	2.07418	0	670.01	1040.7	974.026	1.62537	894.912	0.00181624	Ethylene-responsive transcription factor ERF022 [Source:Projected from Arabidopsis thaliana (AT1G33760) UniProtKB/Swiss-Prot;Acc:Q9LQ28]	AP2
Solyc12g057160.1	239.099	316.312	282.097	2215.77	3792.1	2808.6	279.169	2938.82	0.0949936	-	-
Solyc03g043900.1	1429.92	1508.96	1351.44	215.437	147.021	226.012	1430.11	196.157	7.29064	-	bZIP_1
Solyc03g120930.1	892.885	440.762	479.846	5.38593	7.35106	11.3479	604.498	8.02829	75.296	-	-
Solyc08g077240.3	1268.35	1323.32	1645.72	6861.68	8161.78	6641.35	1412.46	7221.6	0.195589	-	-
Solyc09g008175.1	503.416	394.093	593.248	0	8.40121	4.72828	496.919	4.3765	113.543	-	Auxin_inducible
Solyc04g072280.3	2759.91	3240.9	618.552	3.23156	2.1003	5.67394	2206.45	3.6686	601.443	Laccase [Source:UniProtKB/TrEMBL;Acc:K4BTL5]	-
Solyc07g055810.3	0.933981	2.07418	0	1815.06	1933.33	1484.68	1.00272	1744.36	0.000574836	-	Pkinase
Solyc03g007890.3	22033.5	30081.8	19986.7	88.3293	252.036	465.263	24034	268.543	89.4978	-	HATPase_c
Solyc08g078670.2	76.5864	82.967	169.633	2036.96	3294.33	3114.99	109.729	2815.43	0.0389742	-	-
Solyc11g066680.2	1891.31	1219.62	2223.04	168.041	144.921	159.816	1777.99	157.593	11.2822	-	UDPGT
Solyc06g068280.3	1788.57	1656.23	1550.13	372.707	291.942	375.426	1664.98	346.692	4.80247	-	DEAD
Solyc02g070260.3	201.74	282.088	300.841	2126.37	2537.17	1803.37	261.556	2155.63	0.121336	Outer arm dynein light chain 1 protein [Source:Projected from Arabidopsis thaliana (AT2G34680) TAIR;Acc:AT2G34680]	-
Solyc03g118425.1	5474.99	5443.67	5885.62	1307.7	1128.91	1504.54	5601.43	1313.72	4.26379	NF-X-like 1 [Source:Projected from Arabidopsis thaliana (AT1G10170) TAIR;Acc:AT1G10170]	zf-NF-X1
Solyc09g014480.2	38.2932	67.4107	42.174	880.061	590.185	715.862	49.2926	728.703	0.0676443	-	LRRNT_2
Solyc01g107800.3	26.1515	38.3722	33.7392	475.039	540.828	354.621	32.7543	456.83	0.0716992	-	-
Solyc06g053640.1	18.6796	29.0385	29.9904	364.089	494.622	354.621	25.9028	404.444	0.0640455	-	-
Solyc01g067710.3	1422.45	1517.26	1236.17	327.465	347.6	355.567	1391.96	343.544	4.05177	Sodium/hydrogen exchanger [Source:UniProtKB/TrEMBL;Acc:K4AX19]	Na_H_Exchanger
Solyc09g014500.3	2250.89	2159.22	3552.93	250.984	227.883	301.665	2654.35	260.177	10.2021	Protein yippee-like [Source:UniProtKB/TrEMBL;Acc:K4CRS7]	-
Solyc06g054150.1	1810.05	2791.84	2223.98	142.189	88.2128	52.9568	2275.29	94.4527	24.0892	-	-
Solyc02g065250.2	4465.36	5202.03	3098.38	54.9365	27.3039	121.044	4255.26	67.7615	62.7976	-	-
Solyc01g108120.3	1073.14	987.308	1014.05	281.146	297.193	311.121	1024.83	296.487	3.45659	-	B3
Solyc04g024420.3	2796.34	2735.84	3265.2	688.322	629.041	515.383	2932.46	610.915	4.80011	Proteasome subunit beta [Source:UniProtKB/TrEMBL;Acc:K4BQP1]	Proteasome
Solyc05g056560.3	667.796	712.479	631.673	129.262	135.47	157.925	670.649	140.886	4.76024	-	Pkinase
Solyc09g092330.2	70.0485	173.194	173.382	4205.34	2737.75	3027.99	138.875	3323.69	0.0417833	UDP-glucuronate 4-epimerase 6 [Source:Projected from Arabidopsis thaliana (AT3G23820) UniProtKB/Swiss-Prot;Acc:Q9LIS3]	-
Solyc06g074730.3	11.2078	14.5192	10.3092	328.542	853.773	849.2	12.0121	677.172	0.0177386	AGO5 [Source:UniProtKB/TrEMBL;Acc:K4C9J1]	Piwi
Solyc01g079950.3	23.3495	26.9643	44.9856	483.657	459.967	648.721	31.7665	530.781	0.0598485	-	-
Solyc12g043120.2	8148.98	7818.61	7376.7	2718.82	2524.57	2303.62	7781.43	2515.67	3.09319	-	HSP70
Solyc01g080130.2	163.447	193.935	162.136	789.578	917.833	768.819	173.173	825.41	0.209802	-	-
Solyc02g085260.1	450.179	517.507	1208.99	4.30875	2.1003	3.78263	725.558	3.39723	213.574	-	-
Solyc05g015840.3	45.765	37.3352	45.9228	1386.34	1198.22	567.394	43.0077	1050.65	0.0409343	-	SBP
Solyc03g122250.3	169.05	282.088	282.097	2170.53	2022.59	1824.17	244.412	2005.77	0.121855	-	-
Solyc07g063260.3	191.466	189.787	166.822	765.88	917.833	784.895	182.692	822.869	0.222018	-	-
Solyc02g091230.3	5286.33	5486.19	3881.88	443.801	369.653	651.558	4884.8	488.337	10.0029	-	-
Solyc08g075960.3	474.462	551.731	588.562	2005.72	2263.08	1973.59	538.251	2080.79	0.258676	-	-
Solyc12g043110.2	6869.43	7251.32	6898.73	3027.97	3004.48	2984.49	7006.49	3005.65	2.33111	-	HSP70
Solyc08g083060.3	16.8117	18.6676	40.2996	602.147	501.973	491.742	25.2596	531.954	0.0474846	YSL1 [Source:Projected from Arabidopsis thaliana (AT4G24120) UniProtKB/TrEMBL;Acc:A0A178V2Q5]	OPT
Solyc07g005410.3	280.194	240.604	352.387	20.4665	17.8526	16.0762	291.062	18.1318	16.0526	-	-
Solyc10g078530.2	72.8505	71.5591	103.092	1017.94	1356.8	757.471	82.5005	1044.07	0.0790182	-	-
Solyc06g071500.3	10.2738	22.8159	20.6184	528.899	813.868	402.85	17.9027	581.872	0.0307674	-	-
Solyc01g100040.3	132.625	100.598	136.831	1119.2	779.213	883.243	123.351	927.218	0.133034	-	PP2C
Solyc08g062340.3	5014.54	9684.33	8501.34	347.931	120.767	147.522	7733.4	205.407	37.6492	-	-
Solyc01g099630.3	14.9437	57.0398	54.3576	2216.85	2289.33	1340	42.1137	1948.73	0.0216109	Probable xyloglucan endotransglucosylase/hydrolase 1 [Source:UniProtKB/Swiss-Prot;Acc:Q40144]	-
novel.276	864.866	467.727	493.904	15.0806	8.40121	23.6414	608.832	15.7077	38.76	PF01565:FAD binding domain|PF08031:Berberine and berberine like	FAD_binding_4
Solyc04g071970.3	77.5204	60.1511	65.604	496.583	772.912	786.786	67.7585	685.427	0.0988559	-	-
Solyc12g056090.2	768.666	689.663	706.649	151.883	131.269	172.11	721.659	151.754	4.75546	-	-
Solyc10g009410.1	165.315	225.048	278.348	2924.56	1817.81	2190.14	222.904	2310.84	0.0964601	-	-
Solyc09g098290.3	1.86796	6.22253	5.6232	580.604	260.438	610.894	4.57123	483.978	0.00944511	-	Pkinase
Solyc02g071510.3	4166.49	3779.15	4414.21	1115.97	857.974	1073.32	4119.95	1015.75	4.05605	-	Bromodomain
Solyc03g044150.3	17.7456	48.7431	40.2996	974.854	1119.46	2237.42	35.5961	1443.91	0.0246525	-	Peptidase_S8
Solyc08g079090.3	464.188	649.217	550.136	8479.61	8653.25	4261.13	554.514	7131.33	0.0777574	-	-
Solyc08g078430.3	6707.85	6078.37	5815.33	2255.63	2088.75	2007.63	6200.52	2117.34	2.92845	-	-
Solyc01g104350.3	1228.18	1450.89	1341.13	377.015	310.845	359.35	1340.07	349.07	3.83897	-	-
Solyc07g062970.3	9096.97	7834.16	9012.12	3051.67	2941.48	3148.09	8647.75	3047.08	2.83805	Protein phosphatase 2C [Source:UniProtKB/TrEMBL;Acc:Q6QLU0]	PP2C
Solyc06g030470.3	124.219	117.191	111.527	909.145	1185.62	708.297	117.646	934.355	0.125911	-	-
Solyc01g094000.3	2811.28	2999.26	2996.23	1068.57	898.93	948.494	2935.59	971.998	3.02016	UTP:RNA uridylyltransferase 1 [Source:Projected from Arabidopsis thaliana (AT2G45620) UniProtKB/Swiss-Prot;Acc:O64642]	-
Solyc10g081270.2	1585.9	1569.11	1528.57	441.646	328.698	404.741	1561.2	391.695	3.98574	-	-
Solyc08g080410.3	6615.38	7340.51	7534.15	2463.53	2351.29	2074.77	7163.35	2296.53	3.11921	-	UBX
Solyc09g092520.3	10.2738	5.18544	3.7488	772.343	642.693	2981.66	6.40268	1465.56	0.00436875	Xyloglucan endotransglucosylase/hydrolase [Source:UniProtKB/TrEMBL;Acc:K4CWS8]	-
Solyc07g043230.3	276.458	254.087	220.242	2489.38	1439.76	2392.51	250.262	2107.22	0.118764	-	-
Solyc01g104650.3	2666.51	2514.94	2986.86	172.35	143.871	319.632	2722.77	211.951	12.8462	-	bZIP_1
Solyc01g111730.3	336.233	353.647	422.677	1459.59	1718.05	1905.5	370.852	1694.38	0.218872	-	PP2C
Solyc03g113910.3	1.86796	8.2967	5.6232	326.388	220.532	398.121	5.26262	315.014	0.016706	-	-
Solyc03g093130.3	657.522	464.615	468.6	7123.43	15495	6668.77	530.246	9762.4	0.0543151	Xyloglucan endotransglucosylase/hydrolase [Source:UniProtKB/TrEMBL;Acc:Q6RHY0]	-
Solyc01g058320.3	19.6136	24.8901	44.0484	757.262	1382	610.894	29.5174	916.719	0.0321989	-	-
Solyc06g071490.2	3947	3975.16	3775.04	814.353	853.773	1123.44	3899.07	930.522	4.19019	-	PWWP
Solyc03g112230.3	42880.9	48069	54964.9	12804.5	14286.3	11641	48638.3	12910.6	3.76731	-	ZZ
Solyc01g112080.3	84.0583	68.4478	104.966	926.38	798.115	594.818	85.8241	773.105	0.111012	-	LysM
Solyc10g009290.1	311.016	348.462	353.324	58.1681	44.1064	54.8481	337.6	52.3742	6.44593	-	HLH
Solyc08g075540.3	44398.6	40746.1	53168.3	4405.69	2911.02	6124.07	46104.4	4480.26	10.2905	-	AOX
Solyc05g052470.3	2725.36	2607.24	2606.35	1122.43	1051.2	1080.89	2646.32	1084.84	2.43936	Ferritin [Source:UniProtKB/TrEMBL;Acc:K4C1S8]	Ferritin
Solyc01g090980.1	462.32	350.536	860.35	3.23156	1.05015	1.89131	557.735	2.05768	271.051	-	-
Solyc09g010840.1	71.9165	122.376	52.4832	1710.57	1697.05	1028.87	82.2587	1478.83	0.0556241	-	-
Solyc01g081570.3	304.478	416.909	364.571	1921.7	1547.92	2040.73	361.986	1836.78	0.197076	-	-
Solyc04g076440.1	441.773	258.235	571.692	3.23156	1.05015	2.83697	423.9	2.37289	178.643	-	-
Solyc05g014280.3	892.885	421.058	1751.63	8.61749	14.7021	17.0218	1021.86	13.4471	75.9906	-	-
Solyc06g051270.3	659.39	683.441	670.098	2440.9	1956.43	2378.33	670.976	2258.55	0.297082	-	Hexapep
Solyc04g074410.2	731.307	585.955	462.04	5669.23	14952.1	12982.9	593.1	11201.4	0.0529487	-	-
Solyc12g015880.2	6274.48	10112.6	5860.31	785.269	444.214	703.569	7415.81	644.351	11.509	Molecular chaperone Hsp90-1 [Source:UniProtKB/TrEMBL;Acc:Q6UJX4]	HATPase_c
Solyc01g104660.3	2070.63	2131.22	1963.43	828.356	785.514	782.058	2055.09	798.643	2.57323	-	-
Solyc11g006990.2	40.1612	31.1126	40.2996	322.079	321.346	463.372	37.1911	368.932	0.100807	-	-
Solyc12g013500.2	1010.57	925.082	951.258	323.156	311.895	333.817	962.302	322.956	2.97967	-	-
Solyc06g008300.3	600.55	397.205	394.561	7665.26	5910.25	3648.34	464.105	5741.29	0.0808364	-	LRRNT_2
Solyc12g096860.2	12.1417	5.18544	6.5604	318.847	407.459	207.099	7.96253	311.135	0.0255919	-	-
Solyc03g093080.3	527.699	926.119	561.383	15553.5	22182.4	7754.39	671.734	15163.4	0.0442996	Xyloglucan endotransglucosylase/hydrolase [Source:UniProtKB/TrEMBL;Acc:K4BII5]	-
Solyc12g017230.2	2149.09	1713.27	1693.52	299.458	421.111	305.447	1851.96	342.005	5.415	-	-
Solyc03g026220.3	772.402	979.011	1078.72	11538.8	8790.82	5847.94	943.377	8725.86	0.108113	-	-
Solyc05g008400.3	868.602	708.331	545.45	33.3928	36.7553	69.0329	707.461	46.3937	15.2491	-	-
Solyc04g011440.3	26218.7	37494.9	21545.3	4622.21	3586.27	3490.42	28419.6	3899.63	7.28777	-	HSP70
Solyc06g075690.3	546.379	315.275	320.522	5352.54	7796.33	3738.18	394.059	5629.02	0.0700049	Auxin-regulated protein [Source:UniProtKB/TrEMBL;Acc:Q945F5]	-
Solyc12g019700.1	234.429	103.709	173.382	2020.8	4164.9	2896.55	170.507	3027.42	0.0563208	-	-
Solyc03g114730.3	167.183	341.202	173.382	2733.9	2729.34	2227.02	227.255	2563.42	0.0886532	-	-
Solyc02g080440.3	1593.37	1506.89	1351.44	396.405	408.509	475.665	1483.9	426.86	3.47632	-	-
Solyc03g123490.1	171.852	291.422	229.614	2656.34	2792.35	1606.67	230.963	2351.79	0.0982072	-	Peptidase_S8
Solyc03g044300.3	13314.8	10727.6	10646.6	497.66	250.986	851.091	11563	533.246	21.6842	APETALA2-like protein [Source:UniProtKB/TrEMBL;Acc:B2ZP48]	AP2
Solyc10g049970.2	820.969	663.736	910.021	3221.87	2898.42	3380.72	798.242	3167	0.25205	-	-
Solyc01g104725.1	3380.08	2818.8	5511.67	274.683	333.948	439.73	3903.52	349.454	11.1703	-	-
Solyc11g072710.2	428.697	422.095	544.513	2981.65	4129.2	2439.79	465.102	3183.55	0.146095	-	Pkinase
Solyc06g084370.1	1659.68	1868.83	2214.6	68.9399	29.4043	117.261	1914.37	71.8685	26.6371	-	-
Solyc04g055090.1	42.9631	65.3365	22.4928	1972.33	1224.48	803.808	43.5975	1333.54	0.0326931	-	-
Solyc01g067800.3	137.295	104.746	194	1039.49	992.394	1037.39	145.347	1023.09	0.142067	-	-
Solyc05g006980.3	1705.45	1908.24	2374.86	122.799	35.7052	105.914	1996.18	88.1393	22.6481	-	HALZ
Solyc03g114150.3	182.126	213.64	280.223	1274.31	1919.68	1477.12	225.33	1557.04	0.144717	-	Aldedh
Solyc02g094030.3	348.375	560.027	486.407	4860.27	6582.35	3250.22	464.936	4897.61	0.0949312	-	-
Solyc06g083980.2	3508.03	3128.89	2661.65	876.83	775.012	902.157	3099.52	851.333	3.64079	Transcription factor bHLH3 [Source:Projected from Arabidopsis thaliana (AT4G16430) UniProtKB/Swiss-Prot;Acc:O23487]	HLH
Solyc03g031800.3	2.80194	9.33379	11.2464	387.787	267.789	660.068	7.79404	438.548	0.0177724	Xyloglucan endotransglucosylase/hydrolase [Source:UniProtKB/TrEMBL;Acc:K4BFF2]	-
Solyc06g063090.3	5819.63	6564.77	5368.28	1433.74	914.682	1043.06	5917.56	1130.49	5.2345	-	Aminotran_1_2
Solyc02g022850.1	93.3981	176.305	92.7828	2380.58	1229.73	1734.33	120.829	1781.55	0.0678222	-	FAD_binding_4
Solyc09g019980.3	171.852	168.008	134.957	927.458	791.815	679.927	158.272	799.733	0.197907	-	Cytochrom_B561
Solyc01g106210.3	10168.2	10403	12213.6	3234.79	2339.74	2655.4	10928.3	2743.31	3.98361	-	HSP70
Solyc05g054320.3	61.6427	57.0398	74.976	329.619	343.4	327.197	64.5528	333.405	0.193617	-	-
Solyc01g087820.2	222.287	146.229	248.358	2244.86	1815.71	3760.88	205.625	2607.15	0.0788697	SBT4B protein [Source:UniProtKB/TrEMBL;Acc:Q9ZS44]	Peptidase_S8
Solyc01g104775.1	21863.6	30332.7	25690.5	6050.56	5504.9	7058.38	25962.3	6204.61	4.18435	-	Actin
Solyc03g117280.3	573.464	421.058	477.035	3424.38	4615.42	2584.48	490.519	3541.42	0.138509	-	-
Solyc09g011160.3	197.07	176.305	158.387	6.46312	2.1003	6.6196	177.254	5.06101	35.0234	-	-
Solyc11g069960.2	1.86796	0	2.8116	326.388	489.371	258.164	1.55985	357.974	0.00435745	-	Pkinase_Tyr
Solyc03g112950.3	213.882	207.418	301.778	1124.58	1100.56	1193.42	241.026	1139.52	0.211515	Serine/Threonine-kinase ATM-like protein [Source:Projected from Arabidopsis thaliana (AT3G48190) UniProtKB/TrEMBL;Acc:A0A1I9LQ79]	PI3_PI4_kinase
Solyc02g085745.1	90.5961	132.747	82.4736	633.386	922.033	775.439	101.939	776.953	0.131204	-	Rhomboid
Solyc12g017700.2	611.757	313.201	585.75	14.0034	3.15046	17.0218	503.569	11.3919	44.2041	-	HA2
Solyc12g010110.2	3117.63	3472.17	2857.52	1073.96	1101.61	1153.7	3149.11	1109.76	2.83766	Formin-like protein [Source:UniProtKB/TrEMBL;Acc:K4DC98]	FH2
Solyc01g106330.3	91.5301	75.7074	131.208	611.842	735.106	706.406	99.4818	684.451	0.145345	-	Amidase
Solyc08g074390.3	717.297	875.302	692.591	162.655	194.278	189.131	761.73	182.022	4.18483	-	Glyco_hydro_17
Solyc03g007430.3	2435.82	2494.2	2811.6	490.12	362.302	599.546	2580.54	483.99	5.33181	Mitochondrial carrier protein MTM1 [Source:Projected from Arabidopsis thaliana (AT4G27940) UniProtKB/Swiss-Prot;Acc:Q944H5]	Mito_carr
Solyc07g064560.3	1083.42	960.343	1010.3	329.619	330.798	365.969	1018.02	342.129	2.97555	-	-
Solyc04g080590.3	4784.78	4890.91	5594.15	2021.88	1919.68	1918.74	5089.95	1953.43	2.60564	-	Proteasome
Solyc10g018780.2	24.2835	59.114	29.9904	571.986	554.48	452.024	37.796	526.163	0.0718331	-	SBP
Solyc04g078750.3	577.2	1135.61	884.717	6593.46	5700.22	6363.32	865.843	6219	0.139225	-	-
Solyc03g082660.3	1989.38	2989.92	1974.68	19518.6	18259	12238.7	2317.99	16672.1	0.139034	-	-
Solyc09g082870.2	6.53786	11.408	7.4976	275.76	399.058	177.783	8.48114	284.2	0.0298421	-	Cation_ATPase_C
Solyc01g086895.1	153.173	147.266	142.454	562.291	636.392	514.437	147.631	571.04	0.25853	-	-
Solyc11g065690.2	2051.02	2009.88	2221.16	805.736	739.307	834.069	2094.02	793.037	2.64051	-	-
Solyc05g007120.3	33.6233	72.5961	92.7828	1404.65	928.334	1955.62	66.3341	1429.53	0.0464026	-	Pkinase_Tyr
Solyc03g083730.1	59.7748	35.261	44.9856	540.748	1557.38	1668.14	46.6738	1255.42	0.0371778	-	-
Solyc02g065570.1	32.6893	33.1868	49.6716	303.767	440.014	504.035	38.5159	415.938	0.0926	-	-
Solyc06g072670.3	64.4447	21.7788	49.6716	782.037	1086.91	1827.95	45.2984	1232.3	0.0367592	-	adh_short
Solyc11g071830.2	541.709	746.703	380.503	39.8559	31.5046	52.9568	556.305	41.4391	13.4246	-	DnaJ_C
Solyc02g083880.3	13.0757	58.0769	85.2852	2171.61	2142.31	2895.6	52.1459	2403.17	0.0216988	-	-
Solyc12g055840.2	1.86796	0	1.8744	291.918	659.495	443.513	1.24745	464.975	0.00268284	-	Glyco_hydro_17
Solyc02g065770.3	507.151	772.63	803.18	5489.34	4174.35	3781.68	694.321	4481.79	0.15492	-	-
Solyc02g085320.1	2880.4	2298.19	2628.85	90.4837	106.065	253.436	2602.48	149.995	17.3504	-	-
Solyc02g062700.3	2352.7	1884.39	2442.34	512.741	324.497	397.176	2226.48	411.471	5.41101	-	AAA
Solyc04g080790.3	1472.89	1755.79	1502.33	104.487	53.5577	160.762	1577	106.269	14.8398	-	POX
Solyc06g060110.3	325.025	136.896	173.382	4667.45	7211.39	2732	211.768	4870.28	0.0434816	-	Aa_trans
Solyc05g009360.3	4254.28	3170.38	3615.72	1022.25	780.263	916.341	3680.13	906.285	4.06067	-	-
novel.440	167.183	131.71	176.194	617.228	710.953	651.558	158.362	659.913	0.239974	-	-
Solyc10g084170.1	803.223	1137.69	510.774	71.0943	61.959	76.5982	817.228	69.8838	11.6941	-	-
Solyc02g085315.1	5591.74	4186.72	4518.24	140.034	280.391	442.567	4765.57	287.664	16.5664	-	-
Solyc04g076860.3	1460.75	1882.31	2023.41	328.542	223.682	349.893	1788.82	300.706	5.94876	E3 ubiquitin-protein ligase WAV3 [Source:Projected from Arabidopsis thaliana (AT5G49665) UniProtKB/Swiss-Prot;Acc:Q9LTA6]	-
Solyc06g060620.3	45.765	101.635	107.778	1067.49	1660.29	1016.58	85.0592	1248.12	0.0681498	-	-
Solyc07g053620.3	2207	2098.03	1763.81	613.996	482.02	487.013	2022.95	527.676	3.83368	-	DnaJ
Solyc04g015960.3	285.798	340.165	328.957	63.554	68.2599	58.6307	318.307	63.4815	5.01416	-	-
Solyc04g082210.3	802.289	1014.27	802.243	215.437	161.723	198.588	872.935	191.916	4.54852	-	Aa_trans
Solyc01g087610.3	201.74	168.008	199.624	622.614	654.245	695.058	189.791	657.305	0.28874	-	-
Solyc05g008640.1	643.513	261.346	274.6	9.69468	13.652	10.4022	393.153	11.2496	34.9481	-	-
Solyc05g012680.3	1.86796	5.18544	5.6232	161.578	139.67	189.131	4.22553	163.46	0.0258506	-	-
Solyc06g073540.3	368.922	261.346	417.054	1813.98	2594.93	2893.71	349.107	2434.21	0.143417	-	Piwi
Solyc09g008320.3	2.80194	4.14835	11.2464	185.276	199.529	184.403	6.06556	189.736	0.0319684	Xyloglucan endotransglucosylase/hydrolase [Source:UniProtKB/TrEMBL;Acc:K4CQM0]	-
Solyc01g091130.3	661.258	505.062	543.576	86.1749	85.0623	121.044	569.965	97.4271	5.85017	-	-
Solyc05g053210.3	896.621	609.808	572.629	5020.77	4797.09	3426.11	693.019	4414.66	0.156981	-	Pkinase
Solyc09g011860.3	349.309	633.661	375.817	5632.61	9270.74	4073.89	452.929	6325.75	0.0716009	-	-
Solyc08g081170.3	815.365	676.181	880.968	114.182	54.6079	97.4026	790.838	88.7308	8.91278	-	-
Solyc04g009810.3	1391.63	1517.26	1351.44	535.362	508.274	460.535	1420.11	501.39	2.83235	Protein pelota homolog [Source:UniProtKB/TrEMBL;Acc:K4BPD6]	-
Solyc07g049290.3	67.2466	45.6319	116.213	1689.03	3431.9	1229.35	76.3638	2116.76	0.0360758	-	-
Solyc02g089680.3	411.885	439.725	441.421	3097.99	4115.55	2063.42	431.011	3092.32	0.139381	-	-
Solyc04g007270.3	2545.1	2485.9	2224.91	915.609	991.343	931.472	2418.64	946.141	2.55632	-	PHD
Solyc07g055080.3	1869.83	1775.49	2126.51	589.221	501.973	428.383	1923.94	506.525	3.79832	Proteasome subunit alpha type [Source:UniProtKB/TrEMBL;Acc:K4CG47]	Proteasome
Solyc11g045120.2	5020.15	4881.57	6593.2	1530.68	1559.48	1631.26	5498.31	1573.81	3.49364	-	SUI1
Solyc01g080690.3	3640.66	2497.31	3023.41	774.497	729.856	816.102	3053.79	773.485	3.94809	-	-
Solyc01g090270.3	254.043	357.795	397.373	1615.78	1599.38	2006.68	336.404	1740.61	0.193267	-	-
Solyc11g069790.2	5145.3	5211.37	5558.53	2047.73	2350.24	2218.51	5305.07	2205.49	2.40539	-	-
Solyc08g081200.3	128.889	112.005	157.45	604.302	585.985	535.242	132.781	575.176	0.230854	-	adh_short
Solyc01g097570.2	563.19	351.573	341.141	3.23156	3.15046	16.0762	418.635	7.48606	55.9219	-	-
Solyc01g009160.2	414.687	457.356	310.213	2042.35	3711.24	2859.67	394.085	2871.08	0.13726	-	-
Solyc03g118630.3	187.73	334.979	240.86	18.3122	21.003	17.0218	254.523	18.779	13.5536	-	-
Solyc11g010170.2	262.449	204.306	318.648	1719.19	1849.32	1235.97	261.801	1601.49	0.163473	-	NB-ARC
Solyc01g103430.3	287.666	375.426	522.02	2245.93	3123.15	2600.56	395.037	2656.55	0.148703	-	Pkinase
Solyc12g056630.2	1567.22	1563.93	1581.99	449.187	448.415	572.122	1571.05	489.908	3.20682	-	-
Solyc09g065240.3	15.8777	5.18544	7.4976	231.595	533.477	309.23	9.52024	358.101	0.0265854	Patatin [Source:UniProtKB/TrEMBL;Acc:K4CUF1]	-
Solyc01g106510.2	2489.99	1073.39	2361.74	20.4665	1.05015	28.3697	1975.04	16.6288	118.772	-	DUF295
novel.485	52.3029	67.4107	53.4204	854.209	1268.58	475.665	57.7113	866.153	0.0666295	-	-
Solyc02g083120.2	14.0097	23.853	19.6812	335.005	324.497	778.276	19.1813	479.259	0.0400228	-	-
Solyc07g066030.3	12030.6	12363.1	15782.4	3518.09	2418.5	3113.1	13392.1	3016.56	4.43951	-	-
Solyc10g079080.2	3788.23	3968.94	4148.98	1809.67	1632.99	1665.3	3968.71	1702.65	2.3309	Stress-associated protein 5 [Source:UniProtKB/TrEMBL;Acc:C4NAK4]	zf-A20
Solyc02g081700.1	7349.49	6566.84	7359.83	2941.8	2480.46	2573.13	7092.05	2665.13	2.66105	Proteasome subunit alpha type [Source:UniProtKB/TrEMBL;Acc:K4BA40]	Proteasome
Solyc02g084720.3	96.2	89.1896	103.092	1405.73	845.372	2604.34	96.1605	1618.48	0.0594141	Beta-galactosidase [Source:UniProtKB/TrEMBL;Acc:Q9LLS9]	-
Solyc02g070670.3	157.843	207.418	196.812	831.588	792.865	1096.02	187.357	906.823	0.206609	Similar to Urease accessory protein G [Source: Projected from Oryza sativa (Os05g0565200)]	-
Solyc04g014600.3	3160.59	2766.95	2679.45	140.034	268.839	373.534	2869	260.803	11.0007	-	Usp
Solyc01g104140.3	3007.42	3505.36	2958.74	1092.27	1228.68	1120.6	3157.17	1147.18	2.75211	Phosphatidylinositol 4-phosphate 5-kinase [Source:UniProtKB/TrEMBL;Acc:K4B1Y9]	PIP5K
Solyc01g005730.3	1676.5	2845.77	1937.19	13419.6	10725.2	11394.2	2153.15	11846.3	0.181757	-	LRRNT_2
Solyc09g082470.3	2531.09	2764.88	2253.97	783.115	724.605	889.863	2516.64	799.194	3.14898	-	Pkinase_Tyr
Solyc11g010600.2	1165.61	1488.22	2007.48	10292.5	10629.6	7573.77	1553.77	9498.64	0.163578	Putative auxin growth promotor protein [Source:UniProtKB/TrEMBL;Acc:Q949J8]	-
Solyc08g006470.3	14911.9	11301.1	26689.6	278.991	73.5106	517.274	17634.2	289.925	60.8233	-	-
Solyc01g111250.3	3432.38	4243.76	2142.44	245.599	207.93	406.632	3272.86	286.72	11.4148	-	PI-PLC-X
Solyc07g017600.3	33.6233	200.158	67.4784	8489.31	6447.93	3222.8	100.42	6053.35	0.0165892	-	-
Solyc11g066080.1	51.3689	86.0783	78.7248	426.566	633.242	589.144	72.0573	549.651	0.131097	-	-
Solyc12g006370.2	13181.3	13711.3	26822.7	1106.27	346.55	904.994	17905.1	785.938	22.7818	-	Amino_oxidase
Solyc12g098690.2	2966.32	3394.39	2878.14	1195.68	1030.2	1123.44	3079.62	1116.44	2.75843	-	-
Solyc11g044270.2	242.835	254.087	257.73	682.936	737.207	790.569	251.55	736.904	0.341361	-	MFS_1
Solyc11g008770.2	4708.2	4586	5643.82	1532.84	1115.26	1135.73	4979.34	1261.28	3.94785	-	-
Solyc11g006200.2	1197.36	931.305	1139.64	294.072	213.181	265.73	1089.43	257.661	4.22817	-	DDT
Solyc02g086210.3	184.928	185.639	126.522	1690.11	2263.08	1030.77	165.696	1661.32	0.099738	-	-
Solyc06g065640.3	7750.17	6908.04	6736.59	2448.45	2339.74	2849.26	7131.6	2545.82	2.8013	Transcriptional corepressor LEUNIG [Source:Projected from Arabidopsis thaliana (AT4G32551) UniProtKB/TrEMBL;Acc:F4JUD2]	WD40
Solyc10g049850.2	441.773	446.985	513.586	1401.42	1284.34	1248.27	467.448	1311.34	0.356466	-	-
Solyc10g008950.3	2161.23	2240.11	2305.51	1036.25	956.688	997.668	2235.62	996.87	2.24264	-	-
Solyc11g061980.1	258.713	350.536	203.372	26.9297	23.1033	17.0218	270.874	22.3516	12.1188	Glycosyltransferase [Source:UniProtKB/TrEMBL;Acc:K4D910]	UDPGT
Solyc01g103260.2	22.4155	24.8901	35.6136	312.384	259.388	211.827	27.6397	261.2	0.105818	-	-
Solyc03g120140.3	4633.48	3779.15	3849.08	1237.69	1330.54	1476.17	4087.24	1348.13	3.03177	-	-
Solyc06g010000.3	3243.71	2854.07	2251.15	588.144	594.386	752.743	2782.98	645.091	4.31409	-	zf-MIZ
Solyc04g080260.3	2649.7	5862.66	4937.17	306.998	430.562	525.785	4483.18	421.115	10.646	-	Glyco_hydro_17
Solyc02g084990.3	20.5476	18.6676	14.9952	170.195	305.594	233.577	18.0701	236.456	0.0764208	-	-
Solyc10g076710.2	10.2738	14.5192	14.058	151.883	276.19	202.371	12.9503	210.148	0.0616249	-	PI-PLC-X
Solyc12g005980.2	5056.57	4456.37	4072.13	1094.42	1069.05	1448.75	4528.36	1204.07	3.76086	-	-
novel.208	231.627	305.941	449.856	8.61749	7.35106	20.8044	329.141	12.2577	26.8519	PF05553:Cotton fibre expressed protein	-
Solyc08g076660.3	1157.2	1197.84	1222.11	471.808	404.308	465.263	1192.38	447.126	2.66677	-	RRM_1
Solyc10g086550.2	6534.13	5319.22	5861.25	2208.23	1900.77	2161.77	5904.87	2090.26	2.82494	-	AAA
Solyc12g098640.2	275.524	240.604	358.948	1547.92	1181.42	1345.67	291.692	1358.34	0.214742	-	-
Solyc01g096030.3	997.491	857.672	956.881	298.381	326.597	338.545	937.348	321.174	2.9185	-	-
Solyc08g005510.2	337.167	272.754	326.146	32.3156	32.5547	53.9024	312.022	39.5909	7.88116	-	TIR
Solyc12g098370.2	40.1612	57.0398	59.9808	309.153	280.391	338.545	52.3939	309.363	0.169361	-	Myb_DNA-binding
Solyc03g097990.3	183.994	227.122	235.237	1031.94	1303.24	857.711	215.451	1064.3	0.202435	-	-
Solyc01g091530.3	41.0951	121.339	118.087	1708.42	3286.98	1488.46	93.5072	2161.29	0.0432646	-	-
Solyc04g072240.3	283.93	242.679	279.286	902.682	773.962	818.939	268.631	831.861	0.322928	-	GFO_IDH_MocA
Solyc02g071610.3	80.3223	102.672	57.1692	1626.55	805.466	2790.63	80.0544	1740.88	0.0459849	-	Lipase_GDSL
Solyc05g049990.3	164.381	183.565	188.377	571.986	598.587	531.459	178.774	567.344	0.315107	-	-
Solyc10g076370.2	2560.04	3310.38	4008.4	198.202	38.8556	106.859	3292.94	114.639	28.7244	-	-
Solyc11g013330.2	419.357	219.863	352.387	10.7719	25.2036	21.7501	330.536	19.2419	17.1779	-	-
Solyc06g051930.3	846.186	1030.87	943.76	271.451	321.346	282.751	940.271	291.85	3.22176	-	PP2C
Solyc04g081260.3	382.932	327.72	431.112	1294.78	1803.11	1660.57	380.588	1586.15	0.239944	-	-
Solyc07g064820.1	36.4252	75.7074	45.9228	1520.99	2325.04	613.731	52.6852	1486.58	0.0354404	-	Pkinase
Solyc01g091260.3	2492.79	2250.48	2704.76	452.418	588.085	701.677	2482.68	580.727	4.27512	-	-
Solyc03g115870.3	110.21	148.304	203.372	1438.04	1051.2	958.896	153.962	1149.38	0.133952	-	-
Solyc08g068640.3	78.4544	50.8173	29.0532	553.674	626.941	576.851	52.775	585.822	0.0900871	-	-
Solyc01g091690.3	312.883	323.571	190.252	2097.28	3075.89	1710.69	275.569	2294.62	0.120093	-	-
Solyc03g117330.3	130.757	218.826	145.266	1746.12	1101.61	1083.72	164.95	1310.48	0.125869	-	HGTP_anticodon
Solyc07g047950.1	42.0291	51.8544	30.9276	470.731	281.441	460.535	41.6037	404.235	0.10292	-	GRAS
Solyc10g074540.1	4.6699	0	5.6232	365.166	340.249	1397.68	3.43103	701.032	0.00489426	-	-
Solyc04g007660.1	1058.2	1214.43	907.21	313.461	283.541	315.849	1059.95	304.284	3.48341	-	-
Solyc06g068820.3	1088.09	897.081	1035.61	304.844	352.851	305.447	1006.92	321.047	3.13637	-	-
Solyc03g113190.1	31.7553	25.9272	30.9276	179.89	252.036	250.599	29.5367	227.509	0.129827	Protein QUIRKY [Source:Projected from Arabidopsis thaliana (AT1G74720) UniProtKB/Swiss-Prot;Acc:B8XCH5]	C2
Solyc07g055690.2	314.751	260.309	177.131	1385.26	1249.68	1340.94	250.73	1325.29	0.189188	-	Pkinase
Solyc02g077090.3	24.2835	30.0755	21.5556	205.743	239.435	174.001	25.3049	206.393	0.122606	-	-
novel.433	17.7456	5.18544	21.5556	271.451	370.704	267.621	14.8289	303.258	0.0488985	-	-
Solyc06g084190.3	373.592	326.683	349.576	1011.48	1116.31	934.309	349.95	1020.7	0.342853	-	-
Solyc04g079820.3	627.635	456.319	316.774	16.1578	1.05015	10.4022	466.909	9.20339	50.7323	-	Exo_endo_phos
Solyc05g005290.3	7728.69	8280.11	5555.72	1502.68	1913.38	1478.06	7188.17	1631.37	4.40622	-	-
Solyc04g071600.3	4689.52	6953.67	2659.77	449.187	218.432	323.415	4767.65	330.344	14.4324	-	-
Solyc03g006960.3	918.103	588.029	796.62	113.105	155.422	144.685	767.584	137.738	5.5728	-	PP2C
Solyc09g082730.3	571.596	438.688	512.648	1534.99	1539.52	1773.11	507.644	1615.87	0.314161	-	Aldo_ket_red
Solyc02g065540.2	1513.98	1362.73	889.403	245.599	238.384	221.284	1255.37	235.089	5.33999	-	-
Solyc12g006300.2	392.272	358.832	310.213	86.1749	82.962	86.0548	353.772	85.0639	4.1589	-	-
Solyc01g087790.2	11.2078	14.5192	8.4348	191.739	149.122	287.48	11.3873	209.447	0.0543683	-	Peptidase_S8
Solyc07g063940.2	864.866	903.303	811.615	5950.38	6813.39	3440.3	859.928	5401.35	0.159206	GRAS2 [Source:UniProtKB/TrEMBL;Acc:Q00LP6]	GRAS
Solyc04g072570.3	50.435	38.3722	44.9856	267.142	467.318	345.165	44.5976	359.875	0.123925	-	Pkinase
Solyc05g013460.3	108.342	125.488	141.517	512.741	450.515	566.448	125.116	509.901	0.245372	Protein DETOXIFICATION [Source:UniProtKB/TrEMBL;Acc:K4BY67]	MatE
Solyc11g068620.2	6.53786	33.1868	2.8116	2458.14	1205.57	938.092	14.1788	1533.94	0.00924339	-	NAM
Solyc08g078300.3	13.0757	8.2967	19.6812	350.086	171.175	301.665	13.6845	274.308	0.0498875	-	HD-ZIP_N
Solyc02g005110.3	25.2175	28.0014	29.0532	184.199	240.485	178.729	27.424	201.138	0.136345	-	-
Solyc03g032090.1	1399.1	1296.36	1062.78	132.494	245.736	220.338	1252.75	199.523	6.27874	-	Aa_trans
Solyc05g006050.3	21.4816	46.669	35.6136	281.146	288.792	336.654	34.588	302.197	0.114455	-	Cyclin_C
Solyc12g044760.2	45.765	40.4464	55.2948	297.303	377.005	255.327	47.1688	309.878	0.152217	-	-
Solyc07g065120.3	2772.99	2801.17	2060.9	10896.8	11329	8347.31	2545.02	10191.1	0.249731	-	-
Solyc08g006940.3	1371.08	1229.99	1270.84	540.748	529.277	556.992	1290.64	542.339	2.37976	-	-
Solyc02g080050.2	1571.89	2207.96	1511.7	8344.96	6427.98	7375.18	1763.85	7382.71	0.238917	-	Pkinase_Tyr
Solyc02g093980.3	111.144	87.1154	63.7296	702.326	993.444	550.372	87.3296	748.714	0.116639	-	-
Solyc12g005150.2	186.796	224.011	252.107	1117.04	1609.88	978.755	220.971	1235.23	0.178891	-	-
Solyc02g072000.3	4122.59	4563.19	5722.54	1278.62	834.871	962.679	4802.77	1025.39	4.68385	-	HSF_DNA-bind
novel.294	64.4447	80.8929	126.522	1436.97	1313.74	661.014	90.6198	1137.24	0.079684	-	-
Solyc09g007110.3	72.8505	87.1154	87.1596	326.388	371.754	435.948	82.3752	378.03	0.217907	-	Pkinase_Tyr
Solyc08g062450.1	5318.09	7990.76	6267.06	38.7787	40.9559	240.197	6525.3	106.644	61.1878	Class II small heat shock protein Le-HSP17.6 [Source:UniProtKB/TrEMBL;Acc:Q96489]	-
Solyc12g096450.2	1993.11	1796.24	1861.28	685.091	504.073	607.112	1883.54	598.758	3.14575	-	-
Solyc02g078020.3	1098.36	1125.24	1064.66	434.106	362.302	426.491	1096.09	407.633	2.6889	-	-
Solyc09g056430.3	783.61	619.141	578.252	160.501	150.172	116.316	660.335	142.329	4.63948	-	Pkinase
Solyc09g008170.2	369.856	435.577	365.508	0	0	0	390.314	0	#DIV/0!	-	Auxin_inducible
Solyc12g098190.2	2266.77	1811.79	1639.16	365.166	194.278	326.252	1905.91	295.232	6.45563	-	-
Solyc01g111350.3	291.402	328.757	206.184	1181.67	1407.2	1667.19	275.448	1418.69	0.194156	-	-
Solyc10g084850.2	133.559	174.231	122.773	727.101	585.985	588.199	143.521	633.761	0.226459	-	-
Solyc02g086300.3	510.887	313.201	207.121	6537.45	9585.79	3244.55	343.736	6455.93	0.0532435	-	-
Solyc08g076520.3	1.86796	4.14835	6.5604	256.37	403.258	132.392	4.19224	264.007	0.0158793	-	-
Solyc02g068480.3	1553.21	1245.54	1394.55	389.942	479.919	458.644	1397.77	442.835	3.15641	-	UCH
Solyc02g065470.1	122.351	208.455	211.807	1209.68	998.694	953.222	180.871	1053.87	0.171626	-	SCP
Solyc08g079170.3	12203.4	14508.9	10390.7	3912.34	4048.34	4124.01	12367.7	4028.23	3.07025	-	TPR_1
Solyc08g080110.3	1991.25	2274.33	2382.36	784.192	592.286	711.134	2215.98	695.87	3.18447	-	-
Solyc08g006980.3	6403.37	7415.18	5971.84	2655.26	2468.91	2617.58	6596.8	2580.58	2.55632	-	-
Solyc06g069190.3	1400.97	1239.32	1189.31	4413.23	4520.9	3398.69	1276.53	4110.94	0.310521	Aspartyl protease APCB1 [Source:Projected from Arabidopsis thaliana (AT1G49050) UniProtKB/Swiss-Prot;Acc:Q9M9A8]	-
Solyc07g008900.3	381.064	540.323	520.146	2105.9	3690.23	2629.87	480.511	2808.67	0.171081	-	Peptidase_S8
Solyc11g062440.2	9.33981	19.7047	9.372	410.408	629.041	191.968	12.8055	410.472	0.031197	-	-
Solyc03g116140.3	1401.9	1292.21	1152.76	455.65	427.412	488.905	1282.29	457.322	2.80391	-	-
Solyc07g056660.3	399.744	454.244	477.972	1289.39	1491.22	1211.39	443.987	1330.66	0.333658	-	CNH
Solyc05g052480.3	1022.71	1113.83	1140.57	462.113	443.164	421.763	1092.37	442.347	2.46949	-	-
Solyc01g095270.3	751.854	661.662	768.504	232.672	168.024	180.62	727.34	193.772	3.75358	-	-
Solyc09g011690.3	397.876	355.721	424.552	1844.14	3541.11	4393.52	392.716	3259.59	0.12048	-	-
Solyc01g103230.3	83.1243	127.562	126.522	611.842	717.254	515.383	112.403	614.826	0.18282	Non-lysosomal glucosylceramidase [Source:UniProtKB/TrEMBL;Acc:K4B1P9]	-
Solyc12g089000.2	4156.21	3668.18	3318.63	1096.58	1341.04	1312.57	3714.34	1250.06	2.97132	RBR-type E3 ubiquitin transferase [Source:UniProtKB/TrEMBL;Acc:K4DGX1]	IBR
Solyc01g087210.3	3437.98	5064.1	4454.51	14801.6	14716.8	13937.1	4318.86	14485.2	0.298157	Cellulose synthase [Source:UniProtKB/TrEMBL;Acc:K4AYB2]	-
Solyc01g102330.3	80.3223	67.4107	138.706	1336.79	2384.89	879.461	95.4795	1533.71	0.0622538	-	-
Solyc03g119660.2	4.6699	7.25961	5.6232	270.374	115.517	171.164	5.85091	185.685	0.0315099	-	-
Solyc09g066460.3	1061	1139.76	987.809	438.415	412.71	412.306	1062.86	421.144	2.52374	-	Pkinase
Solyc04g082200.2	204328	248870	224947	88865.7	74991.3	69357.3	226048	77738.1	2.90782	-	-
Solyc03g078640.1	105.54	268.606	184.628	2146.83	1814.66	1451.58	186.258	1804.36	0.103227	-	-
Solyc05g051510.3	881.678	1070.27	1257.72	142.189	51.4574	104.968	1069.89	99.538	10.7486	-	-
Solyc02g079790.3	14.9437	16.5934	4.686	315.616	192.178	422.709	12.0744	310.167	0.0389285	-	-
Solyc11g068660.2	2147.22	1865.72	2016.85	881.139	806.517	864.33	2009.93	850.662	2.36279	-	OTU
Solyc02g092210.1	5.60388	7.25961	7.4976	136.803	99.7644	154.142	6.78703	130.236	0.0521132	-	-
Solyc09g005120.3	2385.39	2563.68	2423.6	283.3	77.7112	147.522	2457.56	169.511	14.4979	TMS1 [Source:Projected from Arabidopsis thaliana (AT3G08970) UniProtKB/TrEMBL;Acc:A0A178VJB6]	DnaJ
Solyc08g082170.3	115.814	142.081	168.696	788.501	1216.08	719.645	142.197	908.074	0.156592	-	-
Solyc12g099160.2	58.8408	173.194	112.464	1307.7	1254.93	1121.55	114.833	1228.06	0.0935074	Carboxypeptidase [Source:UniProtKB/TrEMBL;Acc:K4DHT7]	Peptidase_S10
Solyc02g063510.1	3.73592	8.2967	1.8744	292.995	132.319	190.077	4.63567	205.13	0.0225987	-	-
Solyc07g063410.3	3868.55	2126.03	3076.83	420.103	235.234	447.296	3023.8	367.544	8.22704	-	NAM
Solyc12g099310.2	6049.39	4646.15	5226.76	2033.73	1877.67	1860.11	5307.44	1923.84	2.75878	UBC32 [Source:UniProtKB/TrEMBL;Acc:K4DHV2]	UQ_con
Solyc05g051460.3	62.5767	71.5591	44.0484	880.061	614.339	393.393	59.3947	629.264	0.0943875	-	HALZ
Solyc05g010290.2	679.004	680.33	835.045	165.887	109.216	173.055	731.46	149.386	4.89644	-	-
Solyc11g062130.2	6617.25	8190.92	6351.4	23757.3	25380.1	19587.4	7053.19	22908.3	0.307888	-	Mito_carr
Solyc12g010115.1	642.579	697.96	564.194	193.894	193.228	214.664	634.911	200.595	3.16514	-	-
Solyc05g005080.3	553.85	1499.63	1269.91	13095.4	16824.5	9546.41	1107.8	13155.4	0.0842083	Endoglucanase [Source:UniProtKB/TrEMBL;Acc:K4BW39]	-
Solyc12g088910.2	20.5476	67.4107	21.5556	745.413	642.693	615.623	36.5046	667.91	0.054655	-	-
Solyc03g019890.3	37.3592	22.8159	63.7296	411.485	454.716	566.448	41.3016	477.55	0.0864864	Beta-galactosidase [Source:UniProtKB/TrEMBL;Acc:K4BEW1]	-
Solyc07g063350.3	10.2738	4.14835	3.7488	531.053	549.229	134.283	6.05698	404.855	0.0149609	-	-
Solyc07g062220.3	15.8777	13.4821	21.5556	141.111	178.526	151.305	16.9718	156.981	0.108114	-	-
Solyc06g060990.3	979.746	807.891	791.934	298.381	269.889	282.751	859.857	283.674	3.03115	-	-
Solyc07g006480.3	124.219	33.1868	27.1788	2421.52	2821.76	1328.65	61.5283	2190.64	0.0280869	-	Pkinase_Tyr
Solyc03g120740.1	2698.27	2539.83	1669.15	477.194	330.798	282.751	2302.42	363.581	6.33261	-	-
Solyc03g083560.1	3.73592	17.6305	8.4348	253.139	349.701	193.86	9.93374	265.566	0.0374059	-	-
Solyc09g056385.1	60.7087	42.5206	89.9712	547.211	583.884	417.98	64.4002	516.359	0.12472	-	-
Solyc09g072570.3	3220.37	2681.91	2650.4	1111.66	1105.81	991.048	2850.89	1069.5	2.66562	-	-
Solyc12g089010.2	857.394	460.467	701.963	107.719	114.467	98.3483	673.275	106.845	6.30144	-	DUF1605
Solyc12g056080.2	2772.99	2587.53	2731	1318.48	1243.38	1178.29	2697.17	1246.71	2.16343	-	-
Solyc02g091700.3	412.819	404.464	474.223	1340.02	1454.46	1896.99	430.502	1563.82	0.275288	-	-
Solyc06g072465.1	132.625	146.229	139.643	562.291	528.226	428.383	139.499	506.3	0.275527	-	-
Solyc01g010480.3	1056.33	1001.83	1486.4	203.588	252.036	285.588	1181.52	247.071	4.7821	-	-
Solyc11g069460.2	78.4544	57.0398	74.0388	329.619	348.65	285.588	69.8443	321.286	0.21739	Double-stranded RNA-binding protein 2 [Source:Projected from Arabidopsis thaliana (AT2G28380) UniProtKB/Swiss-Prot;Acc:Q9SKN2]	-
Solyc02g076800.1	606.153	386.834	546.388	39.8559	47.2568	81.3265	513.125	56.1464	9.13905	-	-
Solyc03g123540.3	233.495	519.581	238.986	9.69468	7.35106	19.8588	330.687	12.3015	26.8818	-	-
Solyc03g006330.3	43.8971	16.5934	25.3044	378.092	269.889	340.436	28.5983	329.473	0.0868002	-	-
Solyc03g045060.3	1354.27	1325.4	1250.22	580.604	604.887	599.546	1309.96	595.012	2.20158	-	-
Solyc08g077430.3	1010.57	1183.32	1159.32	2601.41	2663.19	2505.99	1117.73	2590.19	0.431525	-	-
Solyc07g017500.3	2098.65	1968.39	1992.49	892.988	919.933	790.569	2019.84	867.83	2.32747	-	FYVE
Solyc04g078640.2	1236.59	1384.51	1969.06	185.276	212.131	316.795	1530.05	238.067	6.42698	-	AP2
Solyc06g074670.3	696.75	1129.39	1121.83	12452.3	15689.3	5662.59	982.656	11268	0.0872073	-	Epimerase
Solyc04g014400.3	32.6893	73.6332	11.2464	5238.36	1911.28	1135.73	39.1897	2761.79	0.0141899	-	Pkinase_Tyr
Solyc02g089690.3	5.60388	6.22253	10.3092	256.37	133.369	458.644	7.37854	282.794	0.0260915	-	-
Solyc01g109655.1	9668.57	11539.7	10834	27411.2	36381.5	30326.3	10680.8	31373	0.340445	-	RRM_1
Solyc05g015060.3	3326.84	3617.36	5088.06	239.135	417.96	112.533	4010.75	256.543	15.6338	-	AAA
Solyc11g007900.2	22.4155	18.6676	18.744	541.825	177.476	393.393	19.9424	370.898	0.0537678	-	2OG-FeII_Oxy
Solyc11g065660.2	1236.59	1221.69	1365.5	401.791	260.438	278.969	1274.59	313.732	4.06268	-	Pkinase
Solyc11g069700.2	139441	114676	137001	20357.7	19649.4	8673.56	130373	16226.9	8.03436	Elongation factor 1-alpha [Source:UniProtKB/TrEMBL;Acc:K4DAC6]	GTP_EFTU
Solyc08g080750.3	30.8214	16.5934	24.3672	170.195	194.278	210.881	23.9273	191.785	0.124761	-	-
Solyc06g071750.3	430.565	329.794	595.122	66.7856	70.3602	73.7612	451.827	70.3023	6.42691	-	-
Solyc01g111570.3	65.3786	54.9657	55.2948	576.295	292.992	487.013	58.5464	452.1	0.129499	-	Pkinase
Solyc04g064510.3	3913.38	3767.74	3777.85	1756.89	1484.91	1423.21	3819.66	1555.01	2.45636	-	Ras
Solyc02g085630.3	1325.32	1369.99	1474.22	30.1612	21.003	104.968	1389.84	52.0441	26.7051	-	Homeobox
Solyc08g079900.2	37.3592	29.0385	43.1112	1070.72	303.494	1308.79	36.503	894.335	0.0408157	-	Peptidase_S8
Solyc07g049610.1	119.55	156.6	178.068	1666.41	1953.28	797.189	151.406	1472.29	0.102837	-	-
Solyc06g068960.1	38.2932	50.8173	90.9084	1183.83	517.725	836.906	60.0063	846.153	0.0709166	-	-
Solyc10g076910.2	2671.18	2582.35	2547.31	1247.38	1201.37	1323.92	2600.28	1257.56	2.06772	-	HA2
Solyc11g045160.2	473.528	422.095	437.672	1021.17	1078.51	1142.35	444.432	1080.68	0.411253	-	-
Solyc10g080390.2	20.5476	48.7431	22.4928	402.868	320.296	295.045	30.5945	339.403	0.0901421	-	Pkinase
Solyc03g007000.3	976.01	906.415	864.098	369.475	390.656	368.806	915.508	376.313	2.43284	-	Peptidase_M48
Solyc09g005700.3	466.056	484.32	552.948	1743.97	1321.09	1638.82	501.108	1567.96	0.319592	-	-
Solyc10g083380.2	394.14	371.277	306.464	1585.62	2133.91	3295.61	357.294	2338.38	0.152795	-	-
Solyc06g071270.3	551.983	551.731	534.204	180.967	159.623	202.371	545.972	180.987	3.01664	-	-
Solyc03g063560.3	630.437	527.878	772.253	2741.44	4088.24	2628.93	643.522	3152.87	0.204107	-	GATase_2
Solyc11g011050.2	21.4816	9.33379	7.4976	199.28	242.585	171.164	12.771	204.343	0.0624978	-	Myb_DNA-binding
Solyc07g044990.3	1145.06	1294.29	1343.94	240.213	247.836	378.263	1261.1	288.77	4.36713	-	LAG1
Solyc09g091750.3	6294.1	7845.57	7251.12	3035.51	2739.85	2679.05	7130.26	2818.13	2.53013	26S proteasome non-ATPase regulatory subunit 1 homolog [Source:UniProtKB/TrEMBL;Acc:K4CWK1]	-
Solyc09g010390.2	1414.05	1127.31	1384.24	384.556	240.485	290.317	1308.54	305.119	4.28861	-	-
Solyc01g074040.2	10.2738	11.408	17.8068	192.816	190.077	440.676	13.1629	274.523	0.047948	-	Glyco_hydro_1
Solyc06g011470.3	23.3495	31.1126	9.372	280.069	436.863	273.295	21.278	330.075	0.0644642	-	-
Solyc08g075870.3	2650.64	3855.89	2455.46	16398	12996.7	11551.2	2987.33	13648.6	0.218874	-	-
Solyc10g008880.3	297.94	409.65	446.107	2027.27	2974.03	1675.7	384.566	2225.67	0.172787	-	-
Solyc04g007070.3	296.072	382.685	163.073	6504.05	4006.33	2208.11	280.61	4239.5	0.0661895	-	NB-ARC
Solyc09g075470.2	215.75	249.938	150.889	0	0	5.67394	205.526	1.89131	108.668	-	DnaJ
Solyc07g053830.3	1287.03	1566	1149.94	5073.55	3826.75	4851.22	1334.32	4583.84	0.291093	-	Mito_carr
Solyc05g018870.2	9.33981	15.5563	3.7488	180.967	164.874	148.468	9.54831	164.77	0.0579494	-	-
Solyc03g115000.3	5.60388	11.408	5.6232	106.641	190.077	224.121	7.54502	173.613	0.0434588	-	-
Solyc01g109130.3	912.499	857.672	1102.15	312.384	229.983	270.458	957.439	270.942	3.53375	Proteasome assembly chaperone 2 [Source:UniProtKB/TrEMBL;Acc:K4B3C7]	-
Solyc01g111400.3	269.92	294.533	343.015	1007.17	940.936	1280.42	302.49	1076.17	0.281078	-	Peptidase_S8
Solyc03g006660.3	1311.31	1387.62	1584.81	555.828	437.913	470.937	1427.91	488.226	2.92469	-	ABC1
Solyc05g056340.3	3013.02	3122.67	3136.81	1591	1662.39	1611.4	3090.83	1621.6	1.90604	-	-
Solyc06g005570.3	1745.61	1822.16	1671.03	688.322	698.351	548.481	1746.27	645.051	2.70717	-	-
Solyc01g110410.3	4632.54	4212.65	4843.45	2153.3	2217.92	2083.28	4562.88	2151.5	2.12079	-	UFD1
Solyc09g066290.3	852.724	629.512	806.929	242.367	208.98	207.099	763.055	219.482	3.47662	-	-
Solyc08g079870.2	338.101	830.707	190.252	52832.8	18135.1	8320.83	453.02	26429.6	0.0171407	-	Peptidase_S8
Solyc03g007240.3	622.965	613.956	569.818	241.29	240.485	241.142	602.246	240.972	2.49923	Putative spermine synthase [Source:UniProtKB/TrEMBL;Acc:Q7XBB3]	-
Solyc01g007020.3	20.5476	20.7418	7.4976	171.273	245.736	215.61	16.2623	210.873	0.0771191	-	-
Solyc10g076240.2	23.3495	4.14835	3.7488	1374.49	624.84	360.295	10.4156	786.542	0.0132422	-	-
Solyc04g017710.3	3107.35	2756.58	2932.5	1428.35	1405.1	1447.8	2932.14	1427.08	2.05464	-	RRM_1
Solyc02g077450.3	1945.48	2018.17	1878.15	944.693	935.685	851.091	1947.27	910.49	2.1387	-	-
Solyc04g054980.3	707.957	603.585	1014.05	4317.36	6639.06	3726.83	775.198	4894.42	0.158384	-	-
Solyc03g034430.2	12477	10878	10041.2	4100.85	3879.26	4694.24	11132.1	4224.78	2.63495	-	-
Solyc03g025860.3	409.083	636.772	811.615	102.333	84.0121	96.457	619.157	94.2673	6.5681	-	-
Solyc01g096450.3	17.7456	18.6676	13.1208	191.739	121.818	164.544	16.5113	159.367	0.103606	-	-
Solyc08g016670.3	2266.77	1660.38	2285.83	648.466	679.448	673.308	2070.99	667.074	3.10459	-	-
Solyc05g016440.3	790.148	656.477	803.18	2032.65	2130.76	1813.77	749.935	1992.39	0.376399	Mediator of RNA polymerase II transcription subunit 23 [Source:Projected from Arabidopsis thaliana (AT1G23230) UniProtKB/Swiss-Prot;Acc:F4I4P3]	-
Solyc09g008020.3	5643.11	4254.13	5441.38	643.08	907.331	1255.83	5112.88	935.415	5.46589	-	OTU
Solyc03g082550.3	164.381	164.897	341.141	5.38593	1.05015	0	223.473	2.14536	104.166	-	Homeobox
Solyc11g011980.2	1191.76	1030.87	1105.9	325.31	259.388	382.045	1109.51	322.248	3.44302	-	AOX
Solyc09g057630.3	9.33981	3.11126	6.5604	99.1012	170.125	171.164	6.33716	146.797	0.0431697	-	Glyco_hydro_17
Solyc01g080930.3	463.254	405.501	510.774	1237.69	1272.78	1146.14	459.843	1218.87	0.37727	-	-
Solyc07g045240.3	4329.93	4749.86	4306.43	2249.17	2024.69	2080.44	4462.08	2118.1	2.10664	-	RRM_1
Solyc06g053360.3	1999.65	2215.22	1964.37	838.051	869.526	959.842	2059.75	889.14	2.31656	-	bZIP_1
Solyc02g068310.3	70.9825	85.0412	65.604	335.005	267.789	323.415	73.8759	308.736	0.239285	-	2OG-FeII_Oxy
Solyc01g107890.3	16.8117	31.1126	41.2368	255.293	288.792	239.251	29.7204	261.112	0.113822	-	-
Solyc08g016310.3	70.0485	58.0769	102.155	1127.81	1789.46	537.133	76.7601	1151.47	0.0666628	-	-
Solyc11g073110.2	7.47184	1.03709	9.372	129.262	281.441	278.023	5.96031	229.575	0.0259623	-	-
Solyc08g080540.3	1375.75	1066.13	992.495	188.508	306.644	212.773	1144.79	235.975	4.85133	-	HSF_DNA-bind
Solyc02g094120.3	1355.21	1424.96	1468.59	3635.5	4468.4	5361.87	1416.25	4488.59	0.315523	-	-
Solyc01g103245.1	79.3883	162.823	226.802	2145.76	1479.66	1339.05	156.338	1654.82	0.094474	-	-
Solyc02g064580.3	867.668	891.896	863.161	405.022	368.603	365.024	874.242	379.55	2.30337	-	-
Solyc05g008120.3	309.148	326.683	433.924	70.0171	39.9058	60.522	356.585	56.815	6.27624	-	DnaJ
Solyc06g051010.1	33.6233	41.4835	26.2416	264.988	267.789	182.512	33.7828	238.429	0.141689	-	-
Solyc08g081280.3	1082.48	1049.53	987.809	481.502	450.515	439.73	1039.94	457.249	2.27434	-	Pkinase
Solyc06g068390.1	0.933981	6.22253	3.7488	107.719	135.47	104.022	3.6351	115.737	0.0314083	-	-
Solyc02g078630.2	614.559	1072.35	820.987	68.9399	110.266	141.849	835.965	107.018	7.81143	-	-
Solyc02g091640.3	867.668	591.14	858.475	200.357	140.72	159.816	772.428	166.964	4.6263	-	-
Solyc01g099520.3	819.101	963.455	582.938	3381.29	4457.89	3126.34	788.498	3655.17	0.215721	-	-
Solyc01g095030.3	2009.93	1131.46	1160.25	258.525	221.582	281.806	1433.88	253.971	5.64585	-	Myb_DNA-binding
Solyc02g065070.3	941.452	868.043	1104.96	145.42	132.319	243.034	971.485	173.591	5.5964	-	Pkinase
Solyc02g063000.3	376.394	126.525	459.228	4.30875	0	6.6196	320.716	3.64278	88.0414	Glycosyltransferase [Source:UniProtKB/TrEMBL;Acc:K4B6I8]	UDPGT
Solyc04g007990.1	220.419	220.9	164.947	37.7015	27.3039	34.0436	202.089	33.0164	6.12087	-	-
Solyc06g051460.3	9.33981	14.5192	9.372	129.262	240.485	137.12	11.077	168.956	0.0655616	Protein SMAX1-LIKE 8 [Source:Projected from Arabidopsis thaliana (AT2G40130) UniProtKB/Swiss-Prot;Acc:F4IGZ2]	-
Solyc04g049390.3	198.938	166.971	214.619	567.677	704.652	619.405	193.509	630.578	0.306876	Protein kinase superfamily protein [Source:Projected from Arabidopsis thaliana (AT2G39190) UniProtKB/TrEMBL;Acc:O80962]	ABC1
Solyc05g009790.2	1287.03	1350.29	1328.01	4037.3	4861.15	3317.36	1321.78	4071.94	0.324606	-	Peptidase_M24
Solyc10g017960.2	663.126	839.004	497.653	16.1578	59.8587	54.8481	666.594	43.6215	15.2813	-	-
Solyc02g081300.3	763.996	833.819	522.02	138.957	174.325	139.957	706.612	151.08	4.67708	Sucrose synthase [Source:UniProtKB/TrEMBL;Acc:K4BA00]	Glycos_transf_1
Solyc09g009985.1	42.0291	26.9643	73.1016	527.821	474.669	969.298	47.365	657.263	0.072064	-	2OG-FeII_Oxy
Solyc01g095890.3	1481.29	1452.96	1462.03	545.056	524.026	659.123	1465.43	576.068	2.54384	-	SET
Solyc08g061100.3	4376.63	5338.93	5876.24	15731.2	13406.2	14234	5197.27	14457.2	0.359494	Cellulose synthase [Source:UniProtKB/TrEMBL;Acc:K4CKQ2]	-
novel.688	387.602	428.317	338.329	95.8696	70.3602	102.131	384.749	89.4536	4.30111	PF00400:WD domain, G-beta repeat	WD40
Solyc01g090730.3	2.80194	0	0.9372	177.736	122.868	285.588	1.24638	195.397	0.0063787	-	SBP
Solyc12g044200.2	35.4913	89.1896	74.976	743.259	531.377	519.166	66.5523	597.934	0.111304	-	NB-ARC
Solyc02g066800.2	639.777	649.217	664.475	197.125	126.018	184.403	651.156	169.182	3.84885	-	-
Solyc01g080900.3	84.9922	41.4835	57.1692	354.394	380.155	404.741	61.215	379.763	0.161192	-	p450
Solyc12g062280.2	2139.75	1966.32	2110.57	1043.79	1015.5	966.461	2072.21	1008.58	2.05458	-	Pkinase_Tyr
Solyc04g071770.3	2018.33	1244.51	1790.05	429.797	411.66	452.97	1684.3	431.476	3.90357	-	AP2
Solyc05g051240.1	228.825	286.236	333.643	1414.35	3749.04	4403.92	282.902	3189.1	0.0887088	-	-
Solyc12g007110.2	1289.83	1029.83	971.876	2879.32	3216.62	2981.66	1097.18	3025.86	0.3626	-	Pkinase_Tyr
Solyc11g017050.2	1311.31	937.527	955.944	294.072	213.181	282.751	1068.26	263.335	4.05666	-	-
Solyc11g072490.2	1643.81	1277.69	1446.1	479.348	540.828	421.763	1455.87	480.646	3.02897	ROP interactive partner 5 [Source:Projected from Arabidopsis thaliana (AT5G60210) TAIR;Acc:AT5G60210]	-
Solyc03g026270.2	222.287	160.749	300.841	1360.49	3113.7	1775.94	227.959	2083.38	0.109418	-	AP2
Solyc10g081130.2	2552.57	2604.13	2980.3	1119.2	862.175	1013.74	2712.33	998.372	2.71675	Proteasome subunit alpha type [Source:UniProtKB/TrEMBL;Acc:K4D300]	Proteasome
Solyc03g082420.3	232.561	113.043	268.976	5.38593	6.30091	13.2392	204.86	8.30868	24.6561	Small heat shock protein, chloroplastic [Source:UniProtKB/Swiss-Prot;Acc:Q95661]	-
Solyc11g065110.2	1153.47	1379.33	1232.42	481.502	422.161	512.546	1255.07	472.07	2.65865	-	Homeobox
Solyc12g076350.2	69.1146	53.9286	80.5992	387.787	278.29	344.219	67.8808	336.765	0.201567	Similar to OSIGBa0116M22.9 protein [Source: Projected from Oryza sativa (Os04g0479000)]	AAA
Solyc08g005800.3	401.612	1151.17	916.582	10392.7	15875.1	6619.6	823.12	10962.5	0.0750852	-	-
Solyc02g082740.1	45.765	92.3008	76.8504	4291.51	1364.15	800.971	71.6388	2152.21	0.0332861	Dirigent protein [Source:UniProtKB/TrEMBL;Acc:K4BAE4]	-
Solyc01g068280.3	106.474	124.451	119.962	393.173	454.716	356.513	116.962	401.467	0.291336	Protein CHROMATIN REMODELING 24 [Source:Projected from Arabidopsis thaliana (AT5G63950) UniProtKB/Swiss-Prot;Acc:Q8W103]	SNF2_N
Solyc11g069070.2	210.146	295.57	81.5364	9569.73	4451.59	2317.8	195.751	5446.37	0.0359415	-	HMA
Solyc11g062190.2	3453.86	4058.12	3561.36	12594.5	10920.5	9016.84	3691.11	10843.9	0.340385	-	Mito_carr
Solyc03g019950.3	3384.75	4039.46	3360.8	1528.53	1559.48	1386.33	3595	1491.45	2.41041	-	-
Solyc09g082580.3	0	11.408	2.8116	365.166	744.558	254.382	4.73986	454.702	0.0104241	-	-
Solyc04g006970.3	240.967	254.087	401.122	1428.35	3130.5	2436.01	298.725	2331.62	0.128119	PPC4 [Source:Projected from Arabidopsis thaliana (AT1G68750) UniProtKB/TrEMBL;Acc:A0A178W7Q9]	-
Solyc01g079930.2	0.933981	9.33379	12.1836	398.559	174.325	316.795	7.48379	296.56	0.0252354	-	-
Solyc06g035700.1	5.60388	1.03709	6.5604	534.285	692.05	99.294	4.40046	441.876	0.00995857	Ethylene-responsive transcription factor ERF025 [Source:Projected from Arabidopsis thaliana (AT5G52020) UniProtKB/Swiss-Prot;Acc:Q9FJ90]	AP2
Solyc05g005760.3	31.7553	33.1868	51.546	246.676	380.155	248.708	38.8294	291.846	0.133047	-	-
Solyc05g014130.3	2221.01	2295.08	2257.71	922.072	688.9	660.068	2257.93	757.013	2.98268	-	-
Solyc01g103120.3	2377.91	2878.96	2439.53	450.264	729.856	708.297	2565.47	629.472	4.07559	-	Voltage_CLC
Solyc04g082010.1	35.4913	49.7802	37.488	219.746	465.217	425.546	40.9198	370.17	0.110543	Plastocyanin, chloroplastic [Source:UniProtKB/Swiss-Prot;Acc:P17340]	-
Solyc02g094400.3	354.913	480.172	376.754	2044.5	2538.22	4833.25	403.946	3138.66	0.1287	-	-
Solyc02g092790.3	1773.63	3380.91	2397.36	12349.9	14587.7	10848.6	2517.3	12595.4	0.199859	-	-
Solyc01g066740.3	238.165	317.349	573.566	2515.23	2762.95	2594.88	376.36	2624.35	0.143411	-	-
Solyc02g065380.3	633.239	512.321	574.504	1612.55	1475.46	1372.15	573.355	1486.72	0.385651	-	-
Solyc04g072440.3	2574.05	2191.37	2338.31	1071.8	997.644	909.722	2367.91	993.056	2.38447	-	-
Solyc03g083360.3	34.5573	136.896	126.522	2451.68	1636.14	1218.01	99.325	1768.61	0.05616	Pectinesterase [Source:UniProtKB/TrEMBL;Acc:K4BIB2]	-
Solyc09g090100.3	3446.39	2734.8	2626.97	913.454	830.67	1079.94	2936.05	941.355	3.11897	Cryptochrome 2 [Source:UniProtKB/TrEMBL;Acc:Q9LDJ5]	-
Solyc07g056000.3	1424.32	3070.82	1213.67	19536.9	31831.2	15018.9	1902.94	22129	0.0859929	-	-
Solyc02g071730.3	2998.08	2283.67	2512.63	799.272	994.494	807.591	2598.13	867.119	2.99627	Floral homeotic protein AGAMOUS [Source:UniProtKB/Swiss-Prot;Acc:Q40168]	K-box
Solyc03g121840.3	759.326	778.853	903.461	330.696	312.945	316.795	813.88	320.146	2.54222	-	Myb_DNA-binding
novel.52	53.2369	42.5206	48.7344	382.401	648.994	278.969	48.164	436.788	0.110269	-	-
Solyc01g099760.3	9144.6	9235.27	10526.6	4539.26	3962.22	3776.95	9635.5	4092.81	2.35425	-	AAA
Solyc11g072620.1	7.47184	7.25961	12.1836	205.743	96.614	208.99	8.97169	170.449	0.0526356	-	-
Solyc04g078850.3	588.408	460.467	571.692	173.427	156.473	179.675	540.189	169.858	3.18024	-	-
Solyc03g006810.3	185.862	180.453	145.266	26.9297	33.6049	28.3697	170.527	29.6347	5.7543	Peroxidase [Source:UniProtKB/TrEMBL;Acc:K4BEA4]	-
Solyc01g108240.3	21.4816	17.6305	38.4252	596.761	888.428	231.686	25.8457	572.292	0.0451618	-	AP2
Solyc04g079400.3	432.433	485.357	307.402	4291.51	3799.45	1792.97	408.397	3294.64	0.123958	-	Pkinase
Solyc01g079330.3	2165.9	2078.32	2178.05	1003.94	1116.31	1070.48	2140.76	1063.58	2.01279	-	DEAD
novel.310	211.08	454.244	164.01	0	0	0	276.445	0	#DIV/0!	PF02428:Potato type II proteinase inhibitor family	-
Solyc03g097190.3	801.355	630.549	537.953	2686.5	2688.39	2020.87	656.619	2465.25	0.26635	-	-
Solyc02g089140.2	175.588	160.749	296.155	16.1578	25.2036	17.0218	210.831	19.4611	10.8334	-	-
Solyc11g011260.1	240.967	172.157	289.595	913.454	1133.11	937.146	234.239	994.571	0.235518	DELLA protein GAI [Source:UniProtKB/Swiss-Prot;Acc:Q7Y1B6]	GRAS
Solyc09g059170.2	15.8777	20.7418	24.3672	250.984	702.552	237.36	20.3289	396.965	0.0512107	-	UDPGT
Solyc02g072440.3	4.6699	15.5563	12.1836	134.648	155.422	137.12	10.8033	142.397	0.0758673	-	Pkinase
Solyc03g044850.1	400.678	868.043	392.687	65.7084	47.2568	57.6851	553.802	56.8834	9.73574	-	-
Solyc09g065660.3	212.014	135.859	170.57	1.07719	2.1003	0	172.814	1.05916	163.161	-	HSF_DNA-bind
Solyc08g079500.3	2887.87	2996.15	2640.09	1225.84	1364.15	1151.81	2841.37	1247.27	2.27808	-	-
Solyc05g005180.3	19.6136	16.5934	34.6764	262.834	378.055	190.077	23.6278	276.988	0.0853025	-	ECH
Solyc02g069910.2	14.0097	41.4835	39.3624	573.063	1245.48	373.534	31.6185	730.693	0.043272	-	-
Solyc02g077160.3	21.4816	22.8159	18.744	188.508	192.178	121.99	21.0138	167.558	0.125412	-	Lipase_3
Solyc06g011370.3	2659.98	3274.09	3207.1	1222.61	1308.49	1121.55	3047.05	1217.55	2.50261	-	Clp_N
Solyc07g045210.1	523.963	493.654	652.291	1926.01	1856.67	1490.36	556.636	1757.68	0.316688	-	-
Solyc02g083700.3	169.05	92.3008	195.875	779.883	1162.52	1114.93	152.409	1019.11	0.149551	-	-
Solyc09g055930.3	132.625	153.489	195.875	675.396	583.884	544.698	160.663	601.326	0.267181	-	-
Solyc04g054480.3	1139.46	2237	2182.74	9513.71	11356.3	8944.97	1853.06	9938.34	0.186456	-	C2
Solyc09g089930.2	627.635	297.644	386.126	29.084	51.4574	53.9024	437.135	44.8146	9.75429	-	AP2
Solyc07g062110.3	1031.11	1052.64	1074.97	514.895	453.666	479.448	1052.91	482.67	2.18143	Protein FLX-like 1 [Source:Projected from Arabidopsis thaliana (AT3G14750) UniProtKB/Swiss-Prot;Acc:Q93V84]	-
novel.476	1201.1	1900.98	891.277	156.192	186.927	239.251	1331.12	194.123	6.85708	PF04419:4F5 protein family	-
Solyc02g094220.2	171.852	212.603	197.749	650.621	598.587	522.948	194.068	590.718	0.328529	-	-
Solyc11g012000.2	801.355	1030.87	841.606	292.995	197.429	227.903	891.275	239.442	3.7223	-	-
Solyc03g063200.3	644.447	665.81	589.499	264.988	258.337	238.306	633.252	253.877	2.49433	-	zf-CCCH
Solyc03g114860.3	143.833	262.383	151.826	2897.63	1229.73	1442.13	186.014	1856.5	0.100196	-	-
Solyc08g065220.3	654.72	752.926	816.301	2183.46	2559.22	1886.59	741.316	2209.75	0.335474	Glycine cleavage system P protein [Source:UniProtKB/TrEMBL;Acc:K4CLA3]	-
Solyc01g104500.2	2597.4	2585.46	2598.86	1057.8	877.927	1161.27	2593.91	1032.33	2.51267	-	-
Solyc04g074290.3	1295.43	2108.4	1604.49	7169.75	9664.55	6160.01	1669.44	7664.77	0.217807	Probable pectin methyltransferase QUA2 [Source:Projected from Arabidopsis thaliana (AT1G78240) UniProtKB/Swiss-Prot;Acc:Q9C9Q8]	-
Solyc10g055770.2	20.5476	13.4821	35.6136	228.364	358.102	221.284	23.2144	269.25	0.086219	-	MFS_1
Solyc08g078640.2	2247.16	2018.17	1508.89	104.487	81.9118	269.512	1924.74	151.97	12.6652	-	-
Solyc06g005080.3	1156.27	1108.65	1308.33	2861.01	2963.53	2538.14	1191.08	2787.56	0.427285	-	-
Solyc03g097970.3	2740.3	2518.05	2747.87	1324.94	1174.07	1117.77	2668.74	1205.59	2.21363	-	G-alpha
Solyc04g082020.3	1944.55	2056.55	1682.27	736.796	533.477	569.285	1894.46	613.186	3.08953	-	-
Solyc03g117040.3	1145.06	1234.13	1488.27	3333.89	3637.73	3132.96	1289.16	3368.19	0.382744	-	-
novel.296	210.146	225.048	269.914	623.691	676.298	668.579	235.036	656.189	0.358183	-	-
novel.212	184.928	124.451	149.015	11.8491	15.7523	21.7501	152.798	16.4505	9.28835	-	-
Solyc12g009300.2	67.2466	260.309	488.281	5504.42	7839.38	6691.47	271.946	6678.42	0.04072	Sucrose synthase [Source:UniProtKB/TrEMBL;Acc:K4DC18]	Glycos_transf_1
Solyc05g050130.3	371.724	507.136	359.885	27843.1	5133.14	5350.53	412.915	12775.6	0.0323206	-	-
Solyc02g005350.3	678.07	684.478	691.654	1815.06	1579.43	1461.99	684.734	1618.82	0.422982	Succinate--CoA ligase [ADP-forming] subunit alpha, mitochondrial [Source:UniProtKB/TrEMBL;Acc:K4B4D7]	CoA_binding
Solyc11g006720.2	1123.58	1037.09	816.301	324.233	322.397	348.002	992.323	331.544	2.99304	-	Myb_DNA-binding
Solyc09g072670.3	1137.59	1175.02	1100.27	381.324	423.211	499.307	1137.63	434.614	2.61756	-	-
Solyc04g074450.2	4662.43	6073.19	4202.4	21514.6	48863.6	28268.5	4979.34	32882.2	0.151429	-	-
novel.263	28.9534	25.9272	15.9324	302.689	176.426	187.24	23.6043	222.118	0.106269	PF00665:Integrase core domain|PF08284:Retroviral aspartyl protease|PF17921:Integrase zinc binding domain|PF00078:Reverse transcriptase (RNA-dependent DNA polymerase)|PF17919:RNase H-like domain found in reverse transcriptase|PF03732:Retrotransposon gag protein	RVT_1
Solyc10g008420.3	1341.2	1147.02	1328.95	543.979	496.722	562.666	1272.39	534.456	2.38072	-	-
Solyc01g111980.3	1223.51	1149.09	804.118	4217.19	8027.36	5241.78	1058.91	5828.77	0.181669	-	Aa_trans
Solyc11g007510.2	82.1903	137.933	113.401	649.544	576.533	442.567	111.175	556.215	0.199877	-	-
Solyc03g118060.3	438.971	364.018	151.826	1.07719	0	8.51091	318.272	3.19603	99.5834	-	-
Solyc02g092290.3	822.837	766.408	712.272	275.76	187.977	237.36	767.172	233.699	3.28274	-	-
Solyc03g118100.3	1120.78	485.357	1264.28	93.7152	128.119	99.294	956.806	107.043	8.93855	-	adh_short
Solyc06g082980.3	212.014	199.121	321.46	919.917	955.638	981.592	244.198	952.382	0.256408	-	EBP
Solyc01g100500.3	2151.89	1979.8	2065.59	880.061	929.384	1035.49	2065.76	948.313	2.17835	-	-
Solyc05g053650.3	5237.76	5347.22	6242.69	2647.72	2363.89	2516.39	5609.23	2509.34	2.23534	26S proteasome non-ATPase regulatory subunit 1 homolog [Source:UniProtKB/TrEMBL;Acc:K4C245]	-
Solyc11g012150.2	1948.28	2203.81	1959.69	1003.94	978.742	949.439	2037.26	977.373	2.08442	-	-
Solyc05g009820.3	30.8214	79.8558	20.6184	505.201	785.514	730.047	43.7652	673.587	0.0649733	-	Glyco_transf_8
Solyc07g005530.3	2542.3	3186.97	2690.7	8270.64	12424.3	8747.33	2806.66	9814.1	0.285982	Ubiquitin carboxyl-terminal hydrolase 23 [Source:Projected from Arabidopsis thaliana (AT5G57990) UniProtKB/Swiss-Prot;Acc:Q9FPS4]	UCH
Solyc06g068890.1	610.823	220.9	451.73	43.0875	24.1535	19.8588	427.818	29.0332	14.7354	-	-
Solyc03g114960.3	9786.25	7258.58	15404.8	608.61	358.102	1281.36	10816.5	749.359	14.4344	-	ABC_membrane
Solyc06g071770.3	5583.34	5616.87	5247.38	2979.5	2774.5	2990.17	5482.53	2914.72	1.88098	-	ZZ
Solyc07g053120.3	7.47184	21.7788	4.686	325.31	171.175	295.045	11.3122	263.843	0.0428748	-	Pkinase_Tyr
Solyc01g086893.1	85.9262	70.522	87.1596	319.924	384.356	278.023	81.2026	327.434	0.247997	-	-
Solyc01g081050.3	17014.3	14381.3	13816.2	2465.68	3495.96	4556.17	15070.6	3505.94	4.2986	-	AMP-binding
Solyc09g075730.3	40.1612	72.5961	41.2368	727.101	622.74	300.719	51.3314	550.187	0.0932981	-	-
Solyc01g111760.3	2024.87	2352.12	2392.67	4891.5	5116.34	4641.28	2256.55	4883.04	0.46212	-	ATP-synt_ab
Solyc07g062610.3	454.849	522.692	524.832	1181.67	1114.21	1095.07	500.791	1130.32	0.443053	-	DJ-1_PfpI
Solyc05g013750.3	514.623	462.541	285.846	1791.36	1688.64	2081.39	421.003	1853.8	0.227103	-	DSPc
Solyc10g081750.1	1459.81	1548.37	1889.4	465.345	517.725	618.46	1632.53	533.843	3.05806	-	-
Solyc11g008810.2	4.6699	20.7418	6.5604	179.89	244.685	196.697	10.6574	207.091	0.0514622	-	Glyco_hydro_20
Solyc12g005760.2	801.355	952.047	910.021	341.468	383.305	363.132	887.808	362.635	2.44821	-	-
Solyc08g008180.2	1237.52	1010.12	1156.5	360.858	463.117	396.23	1134.72	406.735	2.78982	-	-
Solyc12g014620.2	0.933981	1.03709	5.6232	114.182	287.742	128.609	2.53142	176.844	0.0143144	-	-
Solyc04g009500.3	6246.46	5308.85	4835.01	2134.98	2055.15	2366.98	5463.44	2185.7	2.49963	-	-
Solyc07g042080.3	1022.71	1128.35	1058.1	229.441	199.529	346.11	1069.72	258.36	4.14042	-	-
Solyc01g107670.2	48.567	36.2981	86.2224	462.113	489.371	930.526	57.0292	627.337	0.0909068	-	-
Solyc02g067070.3	639.777	636.772	556.697	210.051	178.526	234.523	611.082	207.7	2.94214	-	-
Solyc06g075360.3	438.971	370.24	529.518	1751.51	2334.49	1455.37	446.243	1847.12	0.241589	-	Tetraspannin
Solyc04g072900.1	1048.86	1078.57	1371.12	3478.24	4879.01	5939.67	1166.19	4765.64	0.244707	Dehydration-responsive element binding protein 3 [Source:UniProtKB/TrEMBL;Acc:Q8GZE8]	AP2
Solyc10g085050.2	1099.3	764.334	1134.95	227.286	222.632	133.338	999.526	194.419	5.1411	-	-
Solyc08g006970.3	1113.3	907.452	842.543	331.773	286.691	241.142	954.433	286.536	3.33094	-	-
Solyc05g017950.3	1070.34	889.821	1075.91	2209.31	2426.9	2328.21	1012.02	2321.47	0.43594	-	-
Solyc10g008890.3	745.316	617.067	675.721	269.297	216.331	217.501	679.368	234.376	2.89862	-	-
Solyc07g024070.2	14.9437	11.408	13.1208	159.424	94.5137	143.74	13.1575	132.559	0.0992575	-	UQ_con
Solyc12g096810.2	478.198	512.321	615.74	141.111	74.5608	96.457	535.42	104.043	5.14614	-	-
Solyc10g047670.2	2939.24	3900.49	3088.07	1179.52	1223.43	962.679	3309.27	1121.87	2.94976	-	TB2_DP1_HVA22
Solyc07g008780.3	1708.25	1775.49	1860.34	820.816	636.392	665.742	1781.36	707.65	2.51729	-	-
Solyc07g062540.3	1058.2	1025.68	1089.96	484.734	519.825	523.894	1057.95	509.484	2.07651	Mannosyltransferase [Source:UniProtKB/TrEMBL;Acc:K4CGT7]	Glyco_transf_22
Solyc03g082850.3	303.544	275.865	325.208	707.712	770.811	707.351	301.539	728.625	0.413847	-	3_5_exonuc
Solyc02g061790.3	545.445	530.989	593.248	196.048	159.623	211.827	556.56	189.166	2.94218	ssDNA-binding transcriptional regulator [Source:Projected from Arabidopsis thaliana (AT5G09250) TAIR;Acc:AT5G09250]	-
Solyc12g044940.2	1062.87	702.108	969.065	5208.2	3314.28	3488.53	911.348	4003.67	0.227628	-	adh_short
Solyc03g122310.3	338.101	371.277	408.619	885.447	1022.85	1113.04	372.666	1007.11	0.370035	-	Aldedh
Solyc03g112280.3	1132.92	932.342	895.026	359.78	350.751	283.697	986.762	331.409	2.97747	-	C2
Solyc09g009180.3	2010.86	2119.81	2111.51	1008.25	1033.35	1118.71	2080.73	1053.44	1.97518	-	Sec63
Solyc08g016210.3	155.041	247.864	72.1644	1606.09	1343.14	1728.66	158.356	1559.3	0.101556	-	-
Solyc11g011120.2	3909.64	3958.56	3441.4	1848.45	1911.28	1859.16	3769.87	1872.96	2.01278	-	Lipase_3
Solyc03g096840.3	192.4	632.624	362.696	3135.69	5877.7	4228.03	395.907	4413.81	0.0896973	-	-
Solyc08g076860.3	9404.25	9365.94	8791.87	2527.08	1983.74	1206.66	9187.35	1905.82	4.82067	-	-
Solyc04g077140.3	7.47184	6.22253	5.6232	85.0977	166.974	296.936	6.43919	183.003	0.0351863	-	-
Solyc10g080350.2	4109.51	3593.51	4244.58	1511.29	1071.15	991.048	3982.53	1191.17	3.34339	DNA-directed RNA polymerase subunit [Source:UniProtKB/TrEMBL;Acc:K4D2S5]	-
Solyc09g005230.3	14.9437	20.7418	21.5556	113.105	137.57	144.685	19.0803	131.787	0.144782	Protein root UVB sensitive 5 [Source:Projected from Arabidopsis thaliana (AT5G01510) UniProtKB/Swiss-Prot;Acc:B6IDH3]	-
Solyc10g086410.3	15181.9	27352.2	11807.8	3267.11	2057.25	2040.73	18113.9	2455.03	7.3783	-	HSP70
Solyc02g083140.3	1021.77	923.008	1032.79	411.485	467.318	435.948	992.526	438.25	2.26475	Ribonuclease E/G-like protein, chloroplastic [Source:Projected from Arabidopsis thaliana (AT2G04270) UniProtKB/Swiss-Prot;Acc:F4IV66]	-
Solyc10g086650.1	3.73592	12.4451	3.7488	120.645	223.682	446.35	6.64326	263.559	0.025206	-	-
Solyc08g082090.1	1050.73	910.563	936.263	3021.51	4487.3	2852.1	965.851	3453.64	0.279662	-	-
Solyc12g038400.2	1060.07	1054.72	866.91	2447.37	2291.43	2209.05	993.899	2315.95	0.429154	-	AMP-binding
Solyc04g071050.3	674.334	630.549	766.63	272.528	283.541	260.056	690.504	272.042	2.53823	-	-
Solyc06g073610.3	522.095	1028.79	507.025	110.95	69.31	88.8917	685.97	89.7173	7.64591	-	Cyclin_C
Solyc01g087590.3	61.6427	36.2981	58.1064	953.31	2235.77	392.448	52.0157	1193.84	0.04357	-	Amino_oxidase
Solyc01g104620.3	512.755	399.279	585.75	119.568	77.7112	62.4133	499.261	86.5641	5.76753	-	-
Solyc03g093610.1	123.285	126.525	131.208	352.24	495.672	472.828	127.006	440.247	0.288488	-	AP2
Solyc07g066150.1	12.1417	36.2981	43.1112	301.612	348.65	478.502	30.517	376.255	0.0811072	-	-
Solyc01g110450.3	213.882	178.379	359.885	1557.61	1679.19	1137.63	250.715	1458.14	0.171941	-	Aldo_ket_red
Solyc10g080770.2	6450.07	4323.62	5203.33	1076.11	1379.9	1670.98	5325.67	1375.66	3.87136	-	bZIP_1
Solyc06g008050.3	385.734	117.191	167.759	11.8491	6.30091	8.51091	223.561	8.88696	25.1561	-	FMO-like
Solyc10g054910.1	513.689	514.396	662.6	74.3259	93.4635	144.685	563.562	104.158	5.41063	Peptidyl-prolyl cis-trans isomerase [Source:UniProtKB/TrEMBL;Acc:K4D184]	Pro_isomerase
Solyc02g081070.3	169.05	151.415	222.116	1179.52	726.705	1642.61	180.861	1182.94	0.15289	SRF8 [Source:Projected from Arabidopsis thaliana (AT4G22130) UniProtKB/TrEMBL;Acc:A0A384KGH4]	Pkinase_Tyr
Solyc11g070070.2	516.491	616.03	373.943	113.105	75.6109	108.751	502.155	99.1554	5.06432	-	zf-CCCH
Solyc10g083670.2	2.80194	6.22253	3.7488	94.7924	115.517	287.48	4.25776	165.93	0.02566	-	-
Solyc12g056220.2	293.27	298.681	365.508	1136.43	2645.33	2040.73	319.153	1940.83	0.164441	Plasmamembrane intrinsic protein 13 [Source:UniProtKB/TrEMBL;Acc:K4DFV3]	-
Solyc07g016200.3	4577.44	4814.16	5586.65	2194.23	1710.7	1740.95	4992.75	1881.96	2.65295	Proteasome subunit beta [Source:UniProtKB/TrEMBL;Acc:K4CCD7]	Proteasome
Solyc10g078160.2	16.8117	19.7047	17.8068	116.336	139.67	206.153	18.1077	154.053	0.117542	-	-
Solyc08g074480.1	857.394	753.963	1557.63	12942.4	22699	6235.66	1056.33	13959	0.0756734	-	-
Solyc05g025680.2	6.53786	9.33379	10.3092	110.95	126.018	283.697	8.72695	173.555	0.0502834	-	FAD_binding_8
Solyc08g075530.3	424.961	483.283	602.62	1365.87	1767.41	1651.12	503.621	1594.8	0.31579	-	Glyco_hydro_31
Solyc02g085100.3	48.567	84.0041	80.5992	499.815	413.76	314.904	71.0568	409.493	0.173524	Glucose-6-phosphate 1-epimerase [Source:UniProtKB/TrEMBL;Acc:K4BB24]	Aldose_epim
Solyc04g064820.3	1252.47	1304.66	1381.43	632.309	528.226	523.894	1312.85	561.476	2.33822	-	Sec1
Solyc07g049260.3	1608.31	1783.79	1630.73	800.35	644.793	671.416	1674.28	705.52	2.37311	-	UBX
Solyc10g083720.2	9232.4	10753.6	12198.6	2098.36	1246.53	2727.27	10728.2	2024.05	5.30034	-	PK
Solyc02g067610.1	20.5476	17.6305	15.9324	675.396	581.784	125.772	18.0368	460.984	0.0391268	-	-
Solyc01g100230.3	1237.52	1212.36	799.432	124.954	78.7614	206.153	1083.1	136.623	7.9277	-	DnaJ
Solyc02g080160.3	0.933981	1.03709	0.9372	171.273	122.868	103.077	0.969423	132.406	0.00732161	Xyloglucan endotransglucosylase/hydrolase [Source:UniProtKB/TrEMBL;Acc:K4B9N7]	-
Solyc09g064380.3	1076.88	1038.12	828.485	373.784	379.105	341.382	981.163	364.757	2.68991	Tetratricopeptide repeat (TPR)-like superfamily protein [Source:Projected from Arabidopsis thaliana (AT1G04130) UniProtKB/TrEMBL;Acc:F4I456]	-
Solyc01g099510.2	91.5301	104.746	62.7924	387.787	547.129	377.317	86.3561	437.411	0.197426	-	-
Solyc01g100580.3	642.579	529.952	790.06	196.048	186.927	153.196	654.197	178.724	3.66038	-	PPR
Solyc06g062850.3	822.837	684.478	731.016	288.686	207.93	243.979	746.11	246.865	3.02234	-	PHD
Solyc02g088920.3	679.938	739.444	690.716	329.619	297.193	291.262	703.366	306.025	2.2984	-	RRM_1
Solyc01g080250.3	3511.77	3785.37	3525.75	1985.25	1899.72	1801.48	3607.63	1895.49	1.90327	-	BTB
Solyc07g063300.3	2128.54	2556.42	2286.77	758.339	425.312	597.655	2323.91	593.769	3.91383	-	-
Solyc02g077330.3	8.40583	9.33379	8.4348	479.348	78.7614	430.274	8.72481	329.461	0.0264821	-	Lipase_GDSL
Solyc01g105710.3	956.396	1028.79	1096.52	2269.63	2163.31	2618.52	1027.24	2350.49	0.437031	Peptidylprolyl isomerase [Source:UniProtKB/TrEMBL;Acc:Q2VY16]	FKBP_C
Solyc06g071200.3	1263.68	1226.87	1327.08	2398.89	2739.85	2524.9	1272.54	2554.55	0.498148	Transportin MOS14 [Source:Projected from Arabidopsis thaliana (AT5G62600) UniProtKB/Swiss-Prot;Acc:Q8GUL2]	-
Solyc03g116225.1	29.8874	14.5192	62.7924	351.163	1184.57	1275.69	35.733	937.142	0.0381298	-	-
Solyc06g075513.1	24.2835	43.5577	24.3672	179.89	289.842	348.002	30.7361	272.578	0.112761	-	-
Solyc08g068850.3	1026.44	1016.35	1038.42	147.575	38.8556	112.533	1027.07	99.6544	10.3063	-	-
Solyc05g014000.3	1.86796	29.0385	51.546	1725.65	1663.44	966.461	27.4841	1451.85	0.0189304	Pectate lyase [Source:UniProtKB/TrEMBL;Acc:K4BYC1]	-
Solyc01g079580.3	64.4447	103.709	48.7344	398.559	394.857	490.796	72.2959	428.071	0.168888	-	-
Solyc04g009740.3	331.563	449.059	383.315	1366.95	1387.25	1026.04	387.979	1260.08	0.3079	-	Exo70
Solyc09g056340.3	241.901	261.346	302.716	978.085	1163.57	749.906	268.654	963.853	0.278729	Ras-related protein RABA5b [Source:Projected from Arabidopsis thaliana (AT3G07410) UniProtKB/Swiss-Prot;Acc:Q9SRS5]	Ras
Solyc03g025610.2	433.367	452.17	427.363	1045.95	1204.52	952.276	437.633	1067.58	0.409929	-	Peptidase_S8
Solyc07g008280.3	795.751	762.26	504.214	86.1749	26.2538	78.4895	687.408	63.6394	10.8016	-	-
Solyc10g078930.2	4325.26	5070.32	3809.72	1754.74	1875.57	1806.2	4401.77	1812.17	2.429	-	-
Solyc08g065140.1	11.2078	12.4451	13.1208	171.273	133.369	445.404	12.2579	250.015	0.0490285	-	-
Solyc01g073640.3	87.7942	60.1511	74.0388	856.363	982.942	340.436	73.9947	726.581	0.10184	Putative alcohol dehydrogenase [Source:UniProtKB/TrEMBL;Acc:Q9LEG3]	-
Solyc10g078910.2	537.973	824.485	518.272	4821.49	4502	2342.39	626.91	3888.63	0.161216	-	-
Solyc03g006640.3	1081.55	814.114	774.127	269.297	189.027	258.164	889.93	238.829	3.72622	-	-
Solyc09g097980.3	15.8777	16.5934	17.8068	107.719	101.865	121.044	16.7593	110.209	0.152068	-	Aldo_ket_red
Solyc08g077760.3	101.804	80.8929	79.662	1089.04	1090.06	382.045	87.4529	853.713	0.102438	-	-
Solyc03g026260.3	75.6524	72.5961	88.0968	549.365	1322.14	478.502	78.7818	783.336	0.100572	-	-
Solyc09g063020.3	634.173	737.369	660.726	288.686	244.685	232.632	677.423	255.334	2.65308	-	-
Solyc06g068970.3	1907.19	631.586	1248.35	123.876	159.623	153.196	1262.38	145.565	8.67222	-	-
Solyc01g107080.3	268.052	144.155	103.092	6.46312	6.30091	12.2935	171.767	8.35252	20.5646	-	-
Solyc09g061310.3	3866.68	4604.67	3730.99	1432.66	862.175	1123.44	4067.45	1139.42	3.56974	-	-
Solyc10g084320.2	59.7748	43.5577	55.2948	1051.33	1023.9	271.403	52.8757	782.212	0.0675977	-	Peptidase_S8
novel.534	939.584	777.816	894.089	269.297	344.45	333.817	870.496	315.854	2.756	-	-
Solyc09g015180.3	1032.05	946.861	938.137	405.022	463.117	386.774	972.349	418.304	2.3245	-	-
Solyc02g081980.3	16.8117	36.2981	22.4928	760.494	1001.84	179.675	25.2008	647.338	0.03893	-	-
Solyc01g099220.3	3355.79	3023.11	2954.99	1450.97	1427.16	1613.29	3111.3	1497.14	2.07816	-	DNA_pol_B
Solyc10g018907.1	143.833	110.968	75.9132	550.442	744.558	495.524	110.238	596.841	0.184703	-	-
Solyc12g014440.2	73.7845	75.7074	126.522	389.942	545.029	482.285	92.0046	472.418	0.194752	-	-
Solyc06g083190.3	12752.6	18555.6	14043.9	5678.93	5144.69	5240.83	15117.4	5354.82	2.82313	-	FKBP_C
Solyc07g008050.3	670.598	788.187	683.219	250.984	165.924	164.544	714.001	193.818	3.68388	BRIZ1 [Source:Projected from Arabidopsis thaliana (AT2G42160) UniProtKB/TrEMBL;Acc:E5KGE0]	-
Solyc01g067550.3	626.701	612.919	656.977	1207.53	1220.28	1257.72	632.199	1228.51	0.514607	-	zf-CCCH
Solyc03g117980.3	1963.23	2271.22	1170.56	12329.5	19028.8	8213.03	1801.67	13190.4	0.136589	-	FAD_binding_8
Solyc12g010400.2	881.678	1172.95	1294.27	4525.26	4775.04	3174.57	1116.3	4158.29	0.268451	-	-
Solyc05g012805.1	45.765	16.5934	17.8068	299.458	454.716	252.49	26.7218	335.555	0.0796346	-	-
Solyc02g078660.3	57.9068	51.8544	36.5508	377.015	212.131	331.926	48.7707	307.024	0.15885	-	-
Solyc02g091180.1	269.92	269.643	200.561	788.501	1394.6	1093.18	246.708	1092.09	0.225904	-	-
Solyc01g087250.3	155.975	168.008	204.31	543.979	619.59	485.122	176.098	549.564	0.320432	Carotenoid cleavage dioxygenase 1A [Source:UniProtKB/TrEMBL;Acc:Q6E4P5]	RPE65
Solyc01g058270.3	13.0757	24.8901	29.9904	147.575	211.081	196.697	22.6521	185.117	0.122366	-	-
Solyc03g115610.3	5758.92	4409.7	3607.28	1054.57	805.466	1338.1	4591.97	1066.05	4.30748	-	Pkinase
Solyc05g025740.3	680.872	764.334	843.48	2543.24	2145.46	1827.01	762.895	2171.9	0.351257	-	-
Solyc06g005200.3	629.503	663.736	631.673	272.528	290.892	240.197	641.637	267.872	2.39531	-	-
Solyc09g082780.3	974.142	1004.94	1036.54	2072.51	2092.95	2511.66	1005.21	2225.71	0.451635	-	-
Solyc11g066830.2	2771.12	3240.9	2721.63	632.309	608.038	1015.64	2911.22	751.994	3.87133	-	zf-CCCH
Solyc05g046310.3	1195.5	757.074	993.432	94.7924	67.2097	186.294	982	116.099	8.45831	-	-
Solyc02g043860.3	580.002	452.17	596.996	1447.74	1446.06	1306.9	543.056	1400.23	0.387833	-	-
Solyc07g049370.2	0	1.03709	1.8744	93.7152	131.269	124.827	0.970496	116.604	0.00832303	-	Glyco_hydro_17
Solyc08g077100.3	0.933981	4.14835	4.686	174.504	130.219	69.0329	3.25611	124.585	0.0261356	-	-
Solyc12g056800.2	71.9165	77.7816	84.348	332.851	239.435	331.926	78.0154	301.404	0.25884	-	GFO_IDH_MocA
novel.160	414.687	318.386	406.745	35.5472	78.7614	69.9786	379.939	61.429	6.18501	PF13962:Domain of unknown function	-
Solyc05g010450.1	1370.15	1288.06	1658.84	540.748	613.289	570.231	1439.02	574.756	2.5037	-	-
Solyc02g078670.3	111.144	123.413	98.406	517.05	694.15	1340	110.988	850.399	0.130513	-	-
Solyc08g066740.3	291.402	432.466	350.513	1135.35	1114.21	991.994	358.127	1080.52	0.331439	-	Cu_bind_like
Solyc02g077850.3	39.2272	52.8915	57.1692	311.307	202.679	352.73	49.7626	288.905	0.172245	-	-
Solyc10g081720.2	1031.11	906.415	1469.53	4012.52	4209.01	3492.31	1135.69	3904.61	0.290858	-	-
Solyc09g005180.3	0	3.11126	1.8744	157.269	109.216	74.7069	1.66189	113.731	0.0146125	-	FAD_binding_4
Solyc10g007390.3	5963.47	6588.62	5913.73	3425.45	3239.72	3257.79	6155.27	3307.65	1.86092	-	-
Solyc03g111670.3	101.804	122.376	120.899	373.784	315.046	340.436	115.026	343.089	0.335267	-	Pkinase
Solyc07g042230.1	35.4913	6.22253	32.802	532.13	583.884	298.828	24.8386	471.614	0.0526672	-	AP2
Solyc02g093970.3	39.2272	59.114	56.232	283.3	473.618	256.273	51.5244	337.731	0.152561	-	Pkinase_Tyr
Solyc03g119060.3	298.874	215.714	430.175	1251.69	1760.05	1601	314.921	1537.58	0.204816	Alpha-dioxygenase 2 enzyme [Source:UniProtKB/TrEMBL;Acc:Q5WM33]	An_peroxidase
Solyc12g014080.2	1584.03	1720.53	1541.69	749.722	564.982	610.894	1615.42	641.866	2.51675	-	Ras
Solyc03g007650.1	581.87	568.324	470.474	188.508	137.57	124.827	540.223	150.301	3.59426	-	DnaJ_C
Solyc09g064860.3	6473.42	6125.04	6103.05	2852.39	3263.87	2610.96	6233.84	2909.07	2.14289	-	-
Solyc08g075300.3	200.806	210.529	177.131	50.6278	54.6079	41.6089	196.155	48.9482	4.0074	-	-
Solyc01g111510.3	1507.44	1471.63	1837.85	3458.85	3604.12	3730.62	1605.64	3597.86	0.446276	-	-
Solyc02g094620.2	353.979	358.832	389.875	981.317	1167.77	852.037	367.562	1000.37	0.367425	-	-
Solyc12g056200.2	1.86796	3.11126	1.8744	109.873	60.9088	168.327	2.28454	113.036	0.0202107	-	-
Solyc12g009140.2	6427.65	6548.17	7773.14	3129.23	2382.79	2505.99	6916.32	2672.67	2.58779	-	Proteasome
Solyc02g093480.3	38.2932	79.8558	39.3624	1041.64	557.631	356.513	52.5038	651.928	0.0805362	-	-
Solyc05g006130.3	512.755	467.727	572.629	199.28	159.623	147.522	517.704	168.808	3.06681	-	DEAD
Solyc01g060130.3	1415.91	1890.61	2188.36	508.432	267.789	345.165	1831.63	373.795	4.90009	GTP-binding protein SAR2 [Source:UniProtKB/Swiss-Prot;Acc:P52884]	Arf
Solyc05g009910.3	2309.73	2275.37	2027.16	1093.34	920.983	903.102	2204.09	972.477	2.26647	-	-
Solyc09g064480.2	1071.28	1325.4	996.244	5181.27	5561.6	3152.82	1130.97	4631.9	0.24417	Xyloglucan galactosyltransferase MUR3 [Source:Projected from Arabidopsis thaliana (AT2G20370) UniProtKB/Swiss-Prot;Acc:Q7XJ98]	-
Solyc11g070110.2	891.017	982.122	825.673	243.444	263.588	355.567	899.604	287.533	3.1287	-	-
Solyc11g065370.2	1050.73	896.044	896.9	436.261	396.957	414.198	947.891	415.805	2.27965	-	SPRY
Solyc12g014260.1	27.0854	13.4821	20.6184	123.876	157.523	148.468	20.3953	143.289	0.142337	-	-
Solyc12g010540.1	353.045	551.731	363.634	1806.44	5896.6	3916.91	422.803	3873.32	0.109158	-	-
Solyc01g097640.3	2407.8	1888.54	2361.74	953.31	758.21	782.058	2219.36	831.193	2.67009	-	-
Solyc03g118340.3	5724.37	6118.82	4195.84	1344.33	1350.5	1897.93	5346.34	1530.92	3.49224	-	Clp_N
Solyc08g075420.3	2365.77	2209	2329.88	1108.42	893.679	1094.12	2301.55	1032.08	2.23002	-	Ribosomal_L2_C
Solyc05g008750.3	555.718	552.768	472.349	173.427	142.821	199.534	526.945	171.927	3.06493	SCI1 [Source:Projected from Arabidopsis thaliana (AT1G79200) UniProtKB/TrEMBL;Acc:A0A178WDT9]	-
Solyc08g065820.2	76.5864	104.746	115.276	369.475	368.603	322.469	98.8693	353.516	0.279674	-	JmjC
Solyc05g012690.3	1152.53	1279.77	1446.1	553.674	461.017	538.079	1292.8	517.59	2.49773	-	-
Solyc01g100390.3	1344	941.676	1108.71	65.7084	18.9027	119.153	1131.46	67.9213	16.6584	-	-
Solyc06g063030.3	1164.67	1132.5	1017.8	541.825	517.725	536.187	1104.99	531.912	2.07739	-	-
Solyc04g040130.1	4.6699	5.18544	8.4348	592.453	51.4574	966.461	6.09671	536.79	0.0113577	-	-
Solyc05g005070.3	300.742	320.46	158.387	1231.22	1447.11	1141.41	259.863	1273.25	0.204095	-	Pkinase
Solyc01g111970.3	162.513	104.746	148.078	866.058	872.676	2334.83	138.445	1357.85	0.101959	-	-
Solyc10g084250.1	3.73592	26.9643	9.372	363.012	214.231	321.523	13.3574	299.589	0.0445858	Clade VIII lectin receptor kinase [Source:UniProtKB/TrEMBL;Acc:K4D3L1]	Pkinase
Solyc02g094130.3	1342.13	1302.58	1705.7	3580.57	5121.59	5029.95	1450.14	4577.37	0.316806	-	-
Solyc03g117210.3	164.381	124.451	173.382	584.912	1446.06	1015.64	154.071	1015.54	0.151714	-	-
Solyc05g008610.3	1159.07	1161.54	1264.28	619.382	559.731	551.318	1194.96	576.81	2.07168	-	-
Solyc05g046300.3	2379.78	3099.86	2197.73	656.007	566.032	885.135	2559.12	702.391	3.64345	-	CTP_transf_2
novel.589	15.8777	20.7418	12.1836	515.972	910.482	116.316	16.2677	514.257	0.0316334	PF10536:Plant mobile domain	-
Solyc01g079940.3	100.87	70.522	89.034	442.724	694.15	1395.79	86.8086	844.221	0.102827	-	-
Solyc01g103710.3	752.788	794.409	723.518	286.532	353.901	319.632	756.905	320.022	2.36517	-	-
Solyc03g098230.3	672.466	639.883	735.702	1370.18	1445.01	1346.62	682.684	1387.27	0.492106	D-cysteine desulfhydrase [Source:UniProtKB/TrEMBL;Acc:B2MWN0]	PALP
Solyc09g007270.3	8398.35	6679.88	8103.97	3256.34	3096.9	3643.62	7727.4	3332.28	2.31895	APX2 [Source:Projected from Arabidopsis thaliana (AT3G09640) UniProtKB/TrEMBL;Acc:A0A178VH43]	-
Solyc07g017780.3	1413.11	1141.83	1041.23	3522.4	2904.72	3869.63	1198.73	3432.25	0.349254	-	E1-E2_ATPase
Solyc04g051510.1	960.132	1160.5	1011.24	2955.8	2915.22	2261.07	1043.96	2710.7	0.385125	Brassinosteroid LRR receptor kinase [Source:UniProtKB/Swiss-Prot;Acc:Q8GUQ5]	Pkinase
Solyc04g064480.3	2121.07	1633.41	3136.81	377.015	547.129	524.84	2297.1	482.995	4.75595	-	F-box
Solyc02g082360.3	255.911	239.567	259.604	76.4802	88.2128	86.0548	251.694	83.5826	3.01132	-	-
Solyc04g079100.3	584.672	567.287	536.078	1154.74	1191.92	1382.55	562.679	1243.07	0.452652	-	-
Solyc02g069280.3	6.53786	21.7788	13.1208	150.806	145.971	131.446	13.8125	142.741	0.0967661	-	Piwi
Solyc02g081190.3	859.262	1306.73	1251.16	3652.74	3674.48	5140.59	1139.05	4155.94	0.274078	-	2OG-FeII_Oxy
Solyc04g077980.1	963.868	1053.68	1107.77	3131.38	6214.8	4044.57	1041.77	4463.58	0.233394	C2H2-type zinc finger protein [Source:UniProtKB/TrEMBL;Acc:A6ZIC0]	-
Solyc06g068980.3	84.9922	100.598	120.899	382.401	345.5	313.958	102.163	347.286	0.294175	-	Pkinase_Tyr
Solyc05g052850.3	233.495	232.308	298.967	42.0103	59.8587	67.1416	254.923	56.3369	4.52498	-	Myb_DNA-binding
novel.286	1.86796	3.11126	3.7488	137.88	63.0091	84.1635	2.90934	95.0175	0.030619	-	-
Solyc08g082160.3	1.86796	4.14835	14.058	178.813	326.597	138.066	6.69144	214.492	0.0311967	-	-
Solyc10g074470.2	7.47184	9.33379	24.3672	143.266	178.526	190.077	13.7243	170.623	0.0804363	-	-
Solyc07g008330.3	1782.03	1665.56	2044.97	877.907	779.213	781.112	1830.86	812.744	2.25268	-	-
Solyc07g063460.2	101.804	190.824	232.426	912.377	1028.1	1593.43	175.018	1177.97	0.148576	-	Methyltransf_11
Solyc12g006920.2	760.26	663.736	638.233	1401.42	1458.66	1444.02	687.41	1434.7	0.479132	Serine/threonine protein phosphatase 2A regulatory subunit [Source:UniProtKB/TrEMBL;Acc:K4DBM9]	-
Solyc10g079830.2	40.1612	57.0398	50.6088	179.89	217.381	242.088	49.2699	213.12	0.231184	-	-
Solyc04g057940.3	550.115	717.665	460.165	1807.52	1790.51	1629.37	575.982	1742.46	0.330556	-	U-box
Solyc05g056100.3	1332.79	1261.1	1142.45	549.365	537.678	616.568	1245.45	567.87	2.19319	-	-
Solyc03g122280.3	1214.17	1549.41	1219.3	550.442	456.816	520.111	1327.63	509.123	2.60767	-	Lipase_3
Solyc03g005040.1	848.054	843.152	310.213	38.7787	53.5577	11.3479	667.14	34.5614	19.303	-	-
Solyc06g053715.1	1235.66	1256.95	1638.23	136.803	277.24	315.849	1376.94	243.297	5.65951	-	-
Solyc06g084440.3	2683.33	2771.1	2880.95	1505.91	1255.98	1315.41	2778.46	1359.1	2.04434	-	-
Solyc05g009330.3	40.1612	38.3722	74.976	276.837	367.553	281.806	51.1698	308.732	0.165742	-	-
Solyc09g065770.1	279.26	160.749	152.764	0	0	0.945657	197.591	0.315219	626.837	-	-
Solyc07g064720.3	134.493	327.72	94.6572	5012.15	3874.01	1307.84	185.623	3398	0.0546272	-	Lipase_GDSL
Solyc11g045150.1	275.524	269.643	499.528	38.7787	64.0593	51.0655	348.232	51.3011	6.78799	-	-
Solyc03g119650.3	1768.03	1696.68	1827.54	3304.81	3160.96	3058.25	1764.08	3174.67	0.555673	SCD1 [Source:Projected from Arabidopsis thaliana (AT1G49040) UniProtKB/TrEMBL;Acc:A0A178WQS8]	DENN
Solyc07g065180.3	753.722	758.111	587.624	264.988	268.839	271.403	699.819	268.41	2.60728	-	-
Solyc04g009050.3	1156.27	802.706	934.388	294.072	288.792	357.458	964.454	313.441	3.07699	-	-
Solyc03g120300.3	2690.8	2233.89	2540.75	1175.21	1239.18	1096.96	2488.48	1170.45	2.12609	-	-
Solyc12g096900.2	243.769	312.163	201.498	2437.67	1948.03	922.015	252.477	1769.24	0.142704	-	TIR
Solyc01g103590.3	41.0951	10.3709	17.8068	303.767	358.102	1078.99	23.0909	580.288	0.0397922	-	Glyoxalase
Solyc09g030390.3	4441.08	3771.89	4452.64	1832.29	1862.97	2135.29	4221.87	1943.52	2.17228	-	-
Solyc06g065480.3	642.579	698.997	706.649	1310.94	1458.66	1548.04	682.742	1439.21	0.474386	-	Y_phosphatase
Solyc06g054070.3	21.4816	25.9272	26.2416	140.034	273.039	156.033	24.5501	189.702	0.129414	-	-
Solyc10g080070.2	405.348	355.721	510.774	137.88	108.166	104.968	423.948	117.004	3.62334	-	-
Solyc02g083800.3	910.631	983.159	928.765	457.804	412.71	365.969	940.852	412.161	2.28273	-	CSD
Solyc07g032710.3	26.1515	36.2981	35.6136	146.497	152.272	141.849	32.6877	146.873	0.222558	-	-
Solyc02g093590.3	10.2738	20.7418	23.43	120.645	157.523	189.131	18.1485	155.766	0.116511	-	CCT
Solyc11g020230.1	143.833	170.082	111.527	2020.8	945.137	693.166	141.814	1219.7	0.116269	-	Pkinase
Solyc09g074430.3	6.53786	16.5934	16.8696	219.746	123.918	131.446	13.3336	158.37	0.0841928	-	-
Solyc04g051820.3	665.928	611.882	764.755	3380.21	3315.33	1840.25	680.855	2845.26	0.239294	-	-
Solyc01g073820.3	54.1709	36.2981	29.9904	559.06	340.249	218.447	40.1531	372.585	0.107769	-	-
Solyc01g086980.3	1896.91	1893.72	1570.75	852.055	836.971	810.428	1787.13	833.151	2.14502	-	RRM_1
Solyc08g007400.3	544.511	466.69	526.706	219.746	220.532	204.262	512.636	214.847	2.38605	-	-
Solyc11g068730.2	1464.48	1294.29	1521.08	483.657	530.327	649.666	1426.61	554.55	2.57256	-	CN_hydrolase
Solyc04g045430.3	1382.29	1278.73	1482.65	691.554	689.95	633.59	1381.22	671.698	2.05632	-	-
Solyc11g044965.1	42.9631	44.5948	76.8504	264.988	258.337	270.458	54.8028	264.594	0.20712	-	Pkinase
Solyc10g085570.2	2015.53	1879.2	2120.88	1068.57	946.187	926.744	2005.21	980.5	2.04509	AT3g56990/F24I3_70 [Source:Projected from Arabidopsis thaliana (AT3G56990) UniProtKB/TrEMBL;Acc:Q9M1J9]	Pkinase_Tyr
Solyc01g109590.3	71.9165	73.6332	78.7248	524.59	694.15	277.077	74.7582	498.606	0.149934	-	Pkinase
Solyc03g118110.3	4714.73	3014.81	4820.02	1332.48	1352.6	1238.81	4183.19	1307.96	3.19825	-	-
Solyc10g055630.2	116.748	56.0027	153.701	1.07719	2.1003	2.83697	108.817	2.00482	54.2777	Plasmamembrane intrinsic protein 29 [Source:UniProtKB/TrEMBL;Acc:K4D1F3]	-
Solyc06g084430.3	155.041	117.191	106.841	535.362	924.134	507.818	126.357	655.771	0.192685	-	-
Solyc08g014485.1	142.899	141.044	164.01	412.562	403.258	359.35	149.318	391.723	0.381181	-	-
Solyc06g076280.2	4686.71	3475.28	3622.28	1086.88	1548.97	1280.42	3928.09	1305.42	3.00905	-	GRAS
Solyc06g071920.3	13763.1	12888.9	16220.1	6657.01	6190.65	5359.98	14290.7	6069.21	2.35463	Glyceraldehyde-3-phosphate dehydrogenase [Source:UniProtKB/TrEMBL;Acc:K4C8R4]	-
Solyc10g078740.2	38.2932	44.5948	71.2272	463.19	233.134	435.948	51.3717	377.424	0.136111	-	-
Solyc01g095680.2	361.45	304.904	371.131	95.8696	58.8085	97.4026	345.829	84.0269	4.11569	-	-
Solyc04g080680.3	116.748	110.968	112.464	22.6209	18.9027	23.6414	113.393	21.7217	5.22028	-	AAA
Solyc05g053470.3	6347.33	5754.8	6890.29	2725.28	1831.46	2282.82	6330.81	2279.85	2.77685	-	-
Solyc03g112910.3	1202.03	891.896	1164	3172.31	2564.47	3385.45	1085.98	3040.75	0.357142	Pantothenate kinase 2 [Source:UniProtKB/TrEMBL;Acc:K4BKE4]	Fumble
Solyc10g084300.1	643.513	513.358	469.537	192.816	139.67	147.522	542.136	160.003	3.38829	-	DnaJ_C
Solyc05g009160.3	1938.94	2014.02	1780.68	957.619	782.363	760.308	1911.22	833.43	2.29319	-	DnaJ
Solyc02g030230.3	72.8505	90.2266	101.218	349.008	271.989	395.285	88.0982	338.761	0.26006	-	-
Solyc07g005650.3	503.416	540.323	397.373	168.041	160.673	172.11	480.37	166.941	2.87748	Probable WRKY transcription factor 32 [Source:Projected from Arabidopsis thaliana (AT4G30935) UniProtKB/Swiss-Prot;Acc:P59583]	WRKY
Solyc03g119420.3	1864.23	1867.8	1745.07	806.813	563.932	735.721	1825.7	702.155	2.60013	Anamorsin homolog [Source:UniProtKB/TrEMBL;Acc:K4BM91]	-
Solyc11g012980.1	35.4913	215.714	31.8648	1635.17	4131.3	3264.41	94.3568	3010.29	0.0313447	-	AP2
Solyc06g008920.3	2536.69	1714.31	2018.73	78.6346	117.617	327.197	2089.91	174.483	11.9777	-	AMP-binding
Solyc07g054060.3	1523.32	873.228	981.248	19.3894	37.8055	120.098	1125.93	59.0977	19.052	-	-
Solyc01g095510.3	933.047	1120.05	1080.59	145.42	74.5608	226.958	1044.56	148.98	7.01146	-	Mito_carr
Solyc03g121050.3	2005.26	2402.93	2503.26	955.464	800.216	651.558	2303.82	802.413	2.87111	-	Pkinase
novel.575	516.491	579.732	362.696	2454.91	4319.27	1890.37	486.307	2888.18	0.168378	-	-
Solyc07g042540.3	69.1146	77.7816	110.59	724.947	618.539	329.089	85.8286	557.525	0.153946	-	-
Solyc08g014480.3	659.39	621.216	799.432	2192.07	1858.77	1620.86	693.346	1890.57	0.36674	-	-
Solyc12g099120.2	675.268	658.551	668.224	324.233	303.494	337.599	667.347	321.776	2.07395	-	Myb_DNA-binding
Solyc01g068330.3	2081.84	1980.84	2097.45	1187.06	1097.41	1097.91	2053.38	1127.46	1.82124	-	AAA
Solyc03g120090.1	4320.59	6330.38	3491.07	1342.17	1080.61	858.656	4714.02	1093.81	4.30971	Pyridoxal 5'-phosphate synthase-like subunit PDX1.2 [Source:Projected from Arabidopsis thaliana (AT3G16050) UniProtKB/Swiss-Prot;Acc:Q9ZNR6]	-
novel.338	304.478	315.275	360.822	102.333	76.6611	57.6851	326.858	78.893	4.14306	-	-
Solyc09g065550.3	604.285	590.103	596.059	285.454	280.391	298.828	596.816	288.224	2.07067	-	-
Solyc08g077020.1	265.25	359.869	232.426	1494.06	3419.29	1372.15	285.849	2095.17	0.136432	-	Auxin_inducible
Solyc04g015400.3	358.649	440.762	389.875	150.806	133.369	154.142	396.429	146.106	2.7133	-	-
Solyc01g095730.3	1763.36	1731.94	2094.64	855.286	892.629	901.211	1863.31	883.042	2.1101	-	Helicase_C
Solyc07g017770.3	130.757	86.0783	145.266	416.871	501.973	444.459	120.701	454.434	0.265606	Homogentisate phytyltransferase 1, chloroplastic [Source:Projected from Arabidopsis thaliana (AT2G18950) UniProtKB/Swiss-Prot;Acc:Q8VWJ1]	UbiA
Solyc01g098690.2	288.6	529.952	223.054	2082.2	3129.45	1764.6	347.202	2325.42	0.149307	-	LRRNT_2
Solyc01g009860.3	5920.5	7396.51	5639.13	1359.41	484.12	1104.53	6318.72	982.686	6.43005	Unknown protein [Source:UniProtKB/TrEMBL;Acc:Q43521]	NAM
Solyc04g015680.3	1817.53	1878.17	2022.48	3674.28	4223.71	3595.39	1906.06	3831.13	0.497519	-	-
Solyc05g051850.3	881.678	1332.66	2182.74	115.259	244.685	203.316	1465.69	187.754	7.80647	-	-
Solyc11g042580.1	0	0	0	76.4802	76.6611	122.935	0	92.0256	0	Ethylene-responsive transcription factor ERF021 [Source:Projected from Arabidopsis thaliana (AT1G71450) UniProtKB/Swiss-Prot;Acc:Q9C9I2]	AP2
Solyc08g008080.1	28.0194	37.3352	24.3672	149.729	266.739	173.055	29.9073	196.508	0.152194	-	-
Solyc05g055340.3	1534.53	1050.57	1187.43	309.153	349.701	450.133	1257.51	369.662	3.40179	-	-
Solyc03g118640.3	527.699	589.066	787.248	1799.98	2215.82	1773.11	634.671	1929.64	0.328907	-	F_bP_aldolase
Solyc02g088610.3	3120.43	2385.3	2675.71	557.983	689.95	980.646	2727.15	742.859	3.67115	-	Clp_N
Solyc01g008960.3	1582.16	1827.35	2612.91	6622.54	5859.85	6784.14	2007.48	6422.18	0.312585	AGO4A [Source:UniProtKB/TrEMBL;Acc:K4AT92]	Piwi
Solyc01g006430.3	2088.38	1997.43	1976.55	5165.11	8576.59	5756.21	2020.79	6499.3	0.310924	-	-
Solyc04g007950.3	1.86796	2.07418	9.372	131.417	393.807	108.751	4.43805	211.325	0.0210011	-	-
Solyc02g063430.3	11.2078	34.2239	38.4252	332.851	274.09	803.808	27.9523	470.25	0.0594414	-	HLH
Solyc07g053540.1	0	0	2.8116	105.564	243.635	95.5113	0.9372	148.237	0.00632231	-	-
Solyc07g007750.3	117.682	676.181	755.383	9036.52	11230.3	6423.85	516.415	8896.9	0.0580444	Defensin protein [Source:UniProtKB/TrEMBL;Acc:B1N678]	-
Solyc02g032800.1	126.087	74.6703	125.585	6.46312	12.6018	10.4022	108.781	9.82239	11.0748	-	-
Solyc08g013730.3	574.398	504.025	461.102	1112.73	1102.66	1208.55	513.175	1141.31	0.449635	Nodulin26-like intrinsic protein 51 [Source:UniProtKB/TrEMBL;Acc:K4CJ08]	-
Solyc07g053130.3	57.9068	80.8929	43.1112	394.25	264.638	291.262	60.6369	316.717	0.191455	-	Pkinase_Tyr
Solyc03g116840.2	655.654	795.446	630.736	243.444	152.272	150.359	693.945	182.025	3.81236	-	hATC
Solyc01g065510.2	22.4155	9.33379	24.3672	130.34	325.547	239.251	18.7055	231.713	0.0807272	-	-
Solyc12g010420.1	157.843	134.821	190.252	680.782	944.087	513.492	160.972	712.787	0.225835	-	-
Solyc06g082120.3	6219.38	7917.13	6487.3	3007.5	2840.66	2304.57	6874.6	2717.58	2.52968	-	Sec63
Solyc03g123460.3	35.4913	43.5577	22.4928	182.045	612.239	401.904	33.8473	398.729	0.0848878	-	-
Solyc03g007710.3	9.33981	13.4821	11.2464	271.451	493.571	82.2721	11.3561	282.432	0.0402084	-	-
Solyc04g082320.3	2190.18	2233.89	2440.47	1225.84	1039.65	1038.33	2288.18	1101.27	2.07776	-	-
Solyc10g086520.2	46.699	90.2266	23.43	658.161	1237.08	446.35	53.4519	780.53	0.0684815	-	-
Solyc06g076270.3	525.831	629.512	529.518	186.353	235.234	216.555	561.62	212.714	2.64026	-	-
Solyc03g119930.1	4.6699	8.2967	13.1208	90.4837	116.567	87.9461	8.6958	98.3322	0.0884329	MOT2 [Source:Projected from Arabidopsis thaliana (AT1G80310) UniProtKB/TrEMBL;Acc:A0A178WGR3]	-
Solyc08g063000.3	87.7942	148.304	116.213	585.989	550.28	389.611	117.437	508.627	0.23089	-	-
Solyc08g075825.1	115.814	123.413	91.8456	18.3122	19.9529	15.1305	110.358	17.7985	6.20038	-	-
Solyc02g068300.3	20.5476	24.8901	19.6812	107.719	253.087	288.425	21.7063	216.41	0.100302	Clade XVI lectin receptor kinase [Source:UniProtKB/TrEMBL;Acc:K4B7G2]	Pkinase_Tyr
Solyc10g084140.2	3118.56	2706.8	2809.73	1577	1493.32	1497.92	2878.36	1522.75	1.89024	Ferrochelatase [Source:UniProtKB/TrEMBL;Acc:K4D3K0]	-
Solyc05g009800.3	158.777	164.897	268.039	762.648	678.398	797.189	197.238	746.078	0.264366	-	-
Solyc08g016090.3	1479.43	1574.3	1478.9	729.255	538.728	647.775	1510.88	638.586	2.36597	-	DUF654
Solyc03g114210.3	283.93	394.093	363.634	115.259	94.5137	84.1635	347.219	97.9787	3.54382	-	Pkinase_Tyr
Solyc01g009090.3	2630.09	2648.72	2543.56	1537.15	1561.58	1526.29	2607.46	1541.67	1.69132	SE [Source:Projected from Arabidopsis thaliana (AT2G27100) UniProtKB/TrEMBL;Acc:A0A178VZD4]	-
Solyc06g066330.3	3721.91	3270.97	3246.46	1000.71	1322.14	1475.22	3413.12	1266.02	2.69593	-	-
Solyc03g033500.3	664.994	710.405	695.402	333.928	264.638	271.403	690.267	289.99	2.38032	Cold shock domain-containing protein 3 [Source:Projected from Arabidopsis thaliana (AT2G17870) UniProtKB/Swiss-Prot;Acc:Q94C69]	zf-CCHC
Solyc01g106560.3	907.829	865.968	757.258	342.545	224.732	250.599	843.685	272.626	3.09467	-	-
Solyc05g005930.2	5.60388	2.07418	7.4976	77.5574	74.5608	126.718	5.05855	92.9454	0.054425	-	UDPGT
Solyc10g085180.2	681.806	573.51	585.75	244.521	261.488	276.132	613.688	260.714	2.35388	-	PHD
Solyc02g079170.3	12158.6	10528.5	14387	2825.46	1359.95	3087.57	12358	2424.33	5.0975	-	Pyr_redox_2
Solyc07g063900.3	3534.18	2654.94	3089.95	1328.17	1329.49	1422.27	3093.03	1359.98	2.27432	-	RRM_1
Solyc03g044720.2	513.689	536.174	610.117	189.585	107.115	150.359	553.327	149.02	3.71311	-	NmrA
Solyc09g089610.3	3571.54	2719.24	5517.3	75.4031	105.015	425.546	3936.03	201.988	19.4864	Ethylene receptor [Source:UniProtKB/TrEMBL;Acc:Q5QG21]	Response_reg
Solyc07g006180.3	3229.7	2952.59	3323.31	1594.24	1293.79	1558.44	3168.54	1482.16	2.13779	-	TPR_1
Solyc02g068910.3	172.786	192.898	268.976	665.701	848.523	670.471	211.554	728.232	0.290503	-	-
Solyc12g042500.2	14.9437	24.8901	25.3044	162.655	213.181	536.187	21.7127	304.008	0.0714216	-	-
Solyc09g007080.3	616.427	609.808	574.504	242.367	232.084	287.48	600.246	253.977	2.36339	-	PP2C
Solyc06g074870.2	6.53786	12.4451	6.5604	73.2487	99.7644	90.783	8.51444	87.9321	0.0968298	-	Rad21_Rec8
Solyc05g018610.2	1848.35	2010.91	1793.8	970.545	1037.55	933.363	1884.35	980.486	1.92186	-	DnaJ
Solyc11g071460.2	56.0388	64.2994	78.7248	242.367	212.131	270.458	66.3544	241.652	0.274587	-	adh_short
Solyc07g063240.3	636.975	1098.28	804.118	3927.42	5407.23	2806.71	846.456	4047.12	0.20915	-	-
Solyc03g098660.3	165.315	156.6	111.527	796.041	1672.89	646.829	144.481	1038.59	0.139113	-	GRAM
Solyc09g059970.3	127.021	108.894	161.198	612.919	545.029	394.339	132.371	517.429	0.255825	Small ubiquitin-related modifier [Source:UniProtKB/TrEMBL;Acc:Q9SMD1]	-
Solyc06g082950.3	93.3981	140.007	115.276	379.17	743.508	728.156	116.227	616.944	0.188391	-	-
Solyc12g043020.2	392.272	320.46	551.074	1515.6	1608.83	1286.09	421.269	1470.18	0.286543	-	ILVD_EDD
Solyc05g006960.3	991.887	973.825	815.364	358.703	249.936	346.11	927.026	318.25	2.91289	Uncharacterized protein At1g27050 [Source:Projected from Arabidopsis thaliana (AT1G27050) UniProtKB/Swiss-Prot;Acc:P0CJ66]	-
Solyc04g011420.3	93.3981	92.3008	118.087	412.562	498.822	302.61	101.262	404.665	0.250237	-	-
Solyc03g026210.3	6.53786	13.4821	13.1208	183.122	624.84	119.153	11.0469	309.038	0.0357462	CRR1 [Source:Projected from Arabidopsis thaliana (AT5G52100) UniProtKB/TrEMBL;Acc:A0A178UH15]	DapB_N
Solyc04g025940.3	2744.97	2635.24	2310.2	1021.17	1015.5	1270.96	2563.47	1102.54	2.32505	-	-
Solyc05g006220.3	1340.26	2062.77	1014.05	352.24	315.046	362.187	1472.36	343.157	4.29063	-	Peptidase_M20
Solyc08g041870.3	1819.39	1539.04	1763.81	3289.73	3880.31	3503.66	1707.41	3557.9	0.479894	Aspartate aminotransferase [Source:UniProtKB/TrEMBL;Acc:K4CK47]	Aminotran_1_2
Solyc10g083640.2	4617.6	4760.23	4697.25	2804.99	2839.61	2925.86	4691.69	2856.82	1.64228	-	zf-CCCH
Solyc02g089640.3	1897.85	2052.4	1590.43	5090.78	10444.8	11227.8	1846.89	8921.13	0.207024	-	-
Solyc08g016440.3	216.683	164.897	298.03	2427.98	2120.26	844.471	226.537	1797.57	0.126024	-	-
Solyc08g074420.3	2001.52	1847.05	1744.13	951.156	760.31	784.895	1864.23	832.12	2.24034	-	-
Solyc03g121830.1	3348.32	3232.6	3272.7	1589.93	1195.07	1115.87	3284.54	1300.29	2.526	Glycylpeptide N-tetradecanoyltransferase [Source:UniProtKB/TrEMBL;Acc:K4BMY2]	-
Solyc09g011310.3	1981.91	1961.13	1938.13	1052.41	1086.91	929.581	1960.39	1022.97	1.91638	PRA1 family protein [Source:UniProtKB/TrEMBL;Acc:K4CRF7]	-
Solyc06g048520.3	1855.82	1476.81	1335.51	464.267	322.397	531.459	1556.05	439.374	3.54151	-	-
Solyc01g097140.3	826.573	791.298	776.939	415.794	392.757	416.089	798.27	408.213	1.95552	Dual specificity phosphatase Cdc25 [Source:Projected from Arabidopsis thaliana (AT5G03455) UniProtKB/Swiss-Prot;Acc:Q8GY31]	Rhodanese
Solyc09g092460.3	88.7282	120.302	101.218	355.472	345.5	529.568	103.416	410.18	0.252124	-	Pkinase_Tyr
Solyc07g055180.3	9.33981	19.7047	23.43	207.897	189.027	112.533	17.4915	169.819	0.103001	-	Pkinase_Tyr
Solyc06g005170.3	1921.2	2184.11	1126.51	13124.4	21457.8	7087.7	1743.94	13890	0.125554	Mitogen-activated protein kinase [Source:UniProtKB/TrEMBL;Acc:Q84MI4]	Pkinase
Solyc01g009390.3	1041.39	995.604	1099.34	467.499	321.346	341.382	1045.44	376.743	2.77495	-	-
Solyc03g006850.3	496.878	548.619	526.706	250.984	234.184	241.142	524.068	242.104	2.16464	-	-
Solyc02g081940.3	1227.25	1045.38	1062.78	547.211	536.628	542.807	1111.81	542.215	2.05049	-	RRM_1
Solyc08g005490.3	538.907	885.673	1287.71	5726.32	5688.67	3707.92	904.098	5040.97	0.17935	-	-
Solyc11g042420.2	77.5204	128.599	81.5364	5.38593	3.15046	9.45657	95.8852	5.99765	15.9871	-	-
novel.516	154.107	56.0027	161.198	0	1.05015	2.83697	123.769	1.29571	95.5226	-	-
Solyc03g118770.3	0.933981	4.14835	3.7488	99.1012	185.877	58.6307	2.94371	114.536	0.0257011	-	Homeobox
Solyc05g045650.3	122.351	90.2266	161.198	512.741	421.111	528.622	124.592	487.491	0.255578	-	ANF_receptor
Solyc07g065680.3	2726.29	3188.01	2876.27	1584.54	1408.25	1414.7	2930.19	1469.17	1.99446	-	-
Solyc07g049630.1	380.13	395.13	382.378	951.156	977.691	767.873	385.879	898.907	0.429276	-	-
Solyc06g060710.3	261.515	190.824	113.401	909.145	1179.32	851.091	188.58	979.852	0.192458	-	-
Solyc02g071820.3	1194.56	906.415	578.252	3287.57	3815.2	3709.81	893.076	3604.2	0.247788	-	Pkinase_Tyr
Solyc01g098220.2	853.658	807.891	770.378	329.619	291.942	385.828	810.643	335.796	2.41409	-	-
Solyc11g066290.2	668.73	761.222	846.292	2570.17	2510.91	1727.71	758.748	2269.6	0.334309	-	Metallophos
Solyc03g026190.3	3457.6	3164.15	2769.43	1419.73	1409.3	1582.08	3130.39	1470.37	2.12898	-	-
Solyc01g103200.3	362.384	265.494	362.696	881.139	1432.41	1432.67	330.192	1248.74	0.26442	-	-
Solyc03g019800.3	1118.91	992.493	910.021	481.502	412.71	435.002	1007.14	443.071	2.27309	-	-
Solyc09g015020.1	165.315	243.716	201.498	5.38593	22.0532	24.5871	203.509	17.3421	11.735	-	-
Solyc08g074570.1	1026.44	995.604	894.089	462.113	474.669	401.904	972.046	446.229	2.17836	-	-
Solyc11g071660.1	2548.83	2235.96	2479.83	1289.39	1122.61	1064.81	2421.54	1158.94	2.08945	-	-
Solyc03g034417.1	1120.78	1003.9	1020.61	389.942	320.296	467.154	1048.43	392.464	2.6714	-	-
Solyc07g047790.3	8973.69	8737.46	10945.6	3057.06	1988.99	1399.57	9552.24	2148.54	4.44592	Heat shock protein 90-6, mitochondrial [Source:Projected from Arabidopsis thaliana (AT3G07770) UniProtKB/Swiss-Prot;Acc:F4JFN3]	HATPase_c
Solyc01g096220.3	1.86796	5.18544	4.686	149.729	190.077	50.1198	3.91313	129.975	0.0301067	-	Ras
Solyc07g042300.1	25.2175	31.1126	13.1208	256.37	135.47	337.599	23.1503	243.146	0.0952113	Dirigent protein [Source:UniProtKB/TrEMBL;Acc:K4CE93]	-
Solyc02g067670.3	3621.04	3261.64	3221.16	1893.69	1889.22	1825.12	3367.95	1869.34	1.80167	-	XPG_I
Solyc01g101100.3	198.938	173.194	140.58	756.185	870.576	491.742	170.904	706.167	0.242016	-	Pkinase
Solyc05g015220.3	386.668	358.832	487.344	1686.87	1196.12	1134.79	410.948	1339.26	0.306847	-	-
Solyc09g075810.3	4.6699	5.18544	5.6232	86.1749	60.9088	62.4133	5.15951	69.8324	0.0738843	-	Cu_bind_like
Solyc11g011150.2	687.41	674.107	628.861	170.195	184.827	268.567	663.459	207.863	3.19181	DNA repair protein RAD4 [Source:Projected from Arabidopsis thaliana (AT5G16630) UniProtKB/Swiss-Prot;Acc:Q8W489]	-
Solyc11g010380.2	6698.51	5547.38	8717.83	616.151	647.944	1620.86	6987.91	961.65	7.26658	Protein DETOXIFICATION [Source:UniProtKB/TrEMBL;Acc:K4D5J9]	MatE
Solyc06g048740.2	1.86796	8.2967	2.8116	3342.51	596.486	253.436	4.32542	1397.48	0.00309516	-	Pkinase
Solyc11g007080.1	1754.95	1636.52	1358.94	672.164	570.232	473.774	1583.47	572.057	2.76803	Protein YIPF [Source:UniProtKB/TrEMBL;Acc:K4D4W9]	-
Solyc11g062120.2	282.996	386.834	468.6	105.564	73.5106	91.7287	379.477	90.2679	4.20389	-	E1-E2_ATPase
Solyc11g069150.2	4585.84	4360.95	5368.28	2397.82	1988.99	2156.1	4771.69	2180.97	2.18788	Beta 7 subunit of 20S proteasome [Source: Projected from Oryza sativa (Os09g0515200)]	Proteasome
Solyc02g089340.3	1089.96	752.926	775.064	271.451	210.03	295.991	872.648	259.157	3.36725	-	-
Solyc04g072160.3	821.903	1479.92	1048.73	12.9262	32.5547	108.751	1116.85	51.4105	21.7242	-	-
Solyc08g014120.3	717.297	1284.95	686.968	3803.55	5153.1	3388.29	896.405	4114.98	0.21784	-	-
Solyc04g049620.2	126.087	109.931	105.904	372.707	287.742	340.436	113.974	333.628	0.34162	-	-
Solyc12g099920.2	1372.95	1147.02	1362.69	386.71	305.594	508.763	1294.22	400.356	3.23267	-	-
Solyc01g056810.3	42.0291	62.2253	59.9808	219.746	278.29	197.642	54.7451	231.893	0.236079	-	SNARE
Solyc11g012950.2	331.563	500.913	264.29	31.2384	72.4605	49.1742	365.589	50.9577	7.17436	-	-
Solyc07g022790.3	637.909	491.58	586.687	1412.19	1231.83	1311.63	572.059	1318.55	0.433855	Calcium-transporting ATPase 3, endoplasmic reticulum-type [Source:Projected from Arabidopsis thaliana (AT1G10130) UniProtKB/Swiss-Prot;Acc:Q9SY55]	E1-E2_ATPase
Solyc07g056390.3	3693.89	3982.42	3752.55	1371.26	686.799	841.635	3809.62	966.564	3.9414	-	-
Solyc08g080010.2	178.39	207.418	189.314	710.943	972.441	530.513	191.707	737.966	0.259778	-	Peptidase_S8
Solyc03g111640.3	4134.73	4450.14	4215.53	2323.49	1955.38	2294.16	4266.8	2191.01	1.94741	-	-
Solyc02g077630.3	68.1806	37.3352	39.3624	241.29	329.748	552.264	48.2927	374.434	0.128975	-	Pkinase
Solyc06g053710.3	11156.4	11281.4	14515.4	1137.51	2329.24	3057.31	12317.7	2174.68	5.66415	Ethylene receptor [Source:UniProtKB/TrEMBL;Acc:Q9XET8]	Response_reg
Solyc11g006760.2	1145.06	1137.69	990.62	515.972	476.769	401.904	1091.12	464.882	2.3471	-	-
Solyc08g045850.3	1142.26	956.195	919.393	325.31	396.957	434.056	1005.95	385.441	2.60986	-	PPR
Solyc06g075517.1	28.0194	35.261	23.43	123.876	205.83	241.142	28.9035	190.283	0.151897	-	-
Solyc04g078050.3	1343.06	1362.73	1383.31	716.329	591.235	696.949	1363.03	668.171	2.03995	-	-
Solyc09g092240.3	2815.02	2534.64	2573.55	1516.68	1399.85	1401.46	2641.07	1439.33	1.83493	-	-
Solyc12g099650.2	18.6796	33.1868	27.1788	121.722	206.88	181.566	26.3484	170.056	0.15494	-	-
Solyc05g054770.3	1194.56	1109.68	1111.52	597.839	489.371	543.753	1138.59	543.654	2.09432	-	-
Solyc05g012140.3	551.049	532.026	517.334	215.437	257.287	208.044	533.47	226.923	2.35088	-	-
Solyc02g088630.3	1021.77	1768.23	1088.09	8057.36	7866.69	4152.38	1292.7	6692.14	0.193167	-	Glyco_transf_8
Solyc08g081220.1	2.80194	2.07418	1.8744	256.37	30.4544	314.904	2.25017	200.576	0.0112185	-	p450
Solyc01g098800.3	200.806	263.42	195.875	814.353	1411.4	754.634	220.034	993.464	0.221481	-	Na_Ca_ex
Solyc04g072610.3	314.751	287.273	447.982	94.7924	100.815	92.6744	350.002	96.0938	3.6423	-	-
Solyc04g078540.3	2804.74	3463.87	3133.06	1348.64	1598.33	1399.57	3133.89	1448.85	2.16303	-	Peptidase_C1
Solyc09g007310.3	1967.9	1854.31	1949.38	801.427	904.181	1022.25	1923.86	909.288	2.11579	-	HECT
Solyc12g057060.2	3106.42	2877.92	1457.35	113.105	19.9529	197.642	2480.56	110.233	22.5028	Glycosyltransferase [Source:UniProtKB/TrEMBL;Acc:K4DG37]	UDPGT
Solyc01g106430.3	405.348	395.13	588.562	1358.33	1385.15	1248.27	463.013	1330.58	0.347978	-	Pyrophosphatase
Solyc06g053800.2	3138.17	2623.83	3051.52	1376.64	979.792	1061.03	2937.84	1139.15	2.57897	-	-
Solyc04g045470.3	210.146	184.602	205.247	467.499	429.512	462.426	199.998	453.146	0.441355	O-fucosyltransferase 9 [Source:Projected from Arabidopsis thaliana (AT1G35510) UniProtKB/Swiss-Prot;Acc:Q8H1E6]	-
Solyc08g081555.1	28.0194	65.3365	82.4736	387.787	1030.2	520.111	58.6099	646.032	0.0907228	-	Aminotran_1_2
Solyc01g067510.3	0	1.03709	0.9372	119.568	100.815	102.131	0.658096	107.504	0.00612157	-	Pkinase_Tyr
Solyc04g072850.3	116.748	105.783	114.338	613.996	436.863	332.871	112.29	461.244	0.24345	-	Glyco_hydro_3_C
Solyc03g007510.3	175.588	247.864	201.498	50.6278	53.5577	60.522	208.317	54.9025	3.7943	-	DUF659
Solyc01g091900.3	669.664	722.85	681.344	325.31	360.202	333.817	691.286	339.776	2.03453	Peroxisomal membrane protein PEX16 [Source:UniProtKB/TrEMBL;Acc:K4AZD0]	-
Solyc06g009280.2	32736	22520.4	31236.9	693.708	171.175	2262.96	28831.1	1042.61	27.6527	-	ABC_membrane
Solyc11g007770.2	4848.29	3183.86	2958.74	686.168	215.281	542.807	3663.63	481.419	7.61007	-	-
Solyc05g052570.3	2267.7	2105.29	2518.26	8906.18	32045.4	14152.7	2297.08	18368.1	0.125058	-	-
Solyc09g011450.3	3222.23	3081.19	3342.99	1675.03	1358.9	1254.89	3215.47	1429.6	2.24921	-	-
Solyc10g006770.3	2748.7	2169.59	1782.55	358.703	357.052	680.873	2233.62	465.543	4.79788	-	Peptidase_M24
Solyc04g016220.3	81.2563	70.522	80.5992	554.751	596.486	252.49	77.4592	467.909	0.165543	-	UDPGT
Solyc08g074780.3	924.641	949.972	862.224	324.233	227.883	364.078	912.279	305.398	2.98718	-	-
Solyc12g095840.2	1095.56	1036.05	971.876	461.036	383.305	499.307	1034.5	447.883	2.30975	-	-
Solyc02g078530.3	56.9728	122.376	68.4156	428.72	560.781	378.263	82.5883	455.921	0.181146	-	Pkinase
Solyc08g006250.1	41.0951	63.2624	69.3528	217.592	240.485	227.903	57.9034	228.66	0.253229	-	-
Solyc10g083675.1	0.933981	4.14835	0.9372	60.3224	89.2629	210.881	2.00651	120.156	0.0166993	-	Glycos_transf_2
Solyc08g005150.3	1245	1187.47	1326.14	383.478	571.283	455.807	1252.87	470.189	2.6646	RBR-type E3 ubiquitin transferase [Source:UniProtKB/TrEMBL;Acc:K4CI07]	RWD
Solyc10g051300.2	860.196	873.228	778.813	435.183	419.011	413.252	837.412	422.482	1.98213	HVA22-like protein [Source:UniProtKB/TrEMBL;Acc:K4D0T2]	TB2_DP1_HVA22
Solyc08g065990.3	1390.7	1254.88	1251.16	671.087	577.584	664.797	1298.91	637.822	2.03648	NAR1 [Source:Projected from Arabidopsis thaliana (AT4G16440) UniProtKB/TrEMBL;Acc:A0A178V110]	Fe_hyd_lg_C
Solyc10g081310.2	1255.27	890.858	1279.28	2953.65	3240.77	2794.42	1141.8	2996.28	0.381074	-	HIT
Solyc07g045150.3	1513.05	1528.67	1626.04	772.343	558.681	613.731	1555.92	648.252	2.40018	-	-
Solyc09g011300.3	143.833	146.229	161.198	343.623	378.055	353.676	150.42	358.451	0.41964	-	-
Solyc11g010270.2	234.429	560.027	319.585	2241.63	1582.58	2793.47	371.347	2205.89	0.168343	-	HALZ
Solyc04g082900.3	1025.51	925.082	486.407	84.0206	102.915	175.892	812.333	120.943	6.71669	BUBR1 [Source:Projected from Arabidopsis thaliana (AT2G33560) UniProtKB/TrEMBL;Acc:A0A178VU51]	-
Solyc03g019670.3	102.738	306.978	271.788	2354.73	1197.17	1926.3	227.168	1826.07	0.124403	Non-specific phospholipase C6 [Source:Projected from Arabidopsis thaliana (AT3G48610) UniProtKB/Swiss-Prot;Acc:Q8H965]	Phosphoesterase
Solyc07g006730.3	30.8214	46.669	57.1692	217.592	388.556	231.686	44.8865	279.278	0.160723	Protein DETOXIFICATION [Source:UniProtKB/TrEMBL;Acc:K4CBE4]	MatE
Solyc12g013710.2	0	0	0	264.988	50.4073	86.0548	0	133.817	0	NADPH-protochlorophyllide oxidoreductase [Source:UniProtKB/TrEMBL;Acc:K4DCQ6]	adh_short
Solyc02g094390.3	254.043	330.831	384.252	995.32	904.181	844.471	323.042	914.658	0.353183	S-acyltransferase [Source:UniProtKB/TrEMBL;Acc:K4BDN4]	-
Solyc07g063733.1	42.9631	88.1525	73.1016	556.905	606.988	278.969	68.0724	480.954	0.141536	-	-
Solyc06g048700.1	18.6796	16.5934	15.9324	126.031	159.623	85.1091	17.0685	123.588	0.138108	-	-
Solyc03g122090.3	2165.9	2355.23	2469.52	1229.07	1241.28	1075.21	2330.22	1181.85	1.97166	-	-
Solyc06g082220.3	4006.78	4127.61	4070.26	2253.47	1775.81	2014.25	4068.22	2014.51	2.01946	-	zf-RanBP
Solyc07g042380.3	2915.89	2662.2	2940	1654.56	1598.33	1553.71	2839.36	1602.2	1.77216	-	NUC173
Solyc01g056850.3	310.082	461.504	508.9	1907.7	3327.93	1542.37	426.828	2259.33	0.188918	-	CTP_synth_N
Solyc07g055910.3	48.567	30.0755	50.6088	406.099	773.962	213.718	43.0838	464.593	0.0927344	-	-
Solyc02g014030.2	192.4	88.1525	74.976	1063.18	621.69	839.743	118.509	841.539	0.140825	-	Pkinase_Tyr
Solyc06g075130.3	4.6699	7.25961	9.372	127.108	177.476	60.522	7.10051	121.702	0.0583434	-	START
Solyc02g084410.3	182.126	157.637	218.368	983.471	792.865	526.731	186.044	767.689	0.242343	-	Glyoxalase
Solyc03g007970.2	51.3689	101.635	73.1016	964.082	750.859	312.067	75.3684	675.669	0.111546	-	-
Solyc04g009970.3	739.713	679.293	751.634	285.454	258.337	345.165	723.547	296.319	2.44178	-	-
Solyc06g075980.3	74.7184	94.375	104.029	255.293	297.193	298.828	91.0409	283.771	0.320825	-	-
Solyc04g009060.3	1563.48	1442.59	1594.18	814.353	805.466	868.113	1533.42	829.311	1.84903	-	-
Solyc06g050510.3	449.245	479.135	708.523	1532.84	2068.8	1775.94	545.634	1792.53	0.304394	-	SNF2_N
Solyc11g008470.2	4766.1	3625.66	4467.63	1945.4	2000.54	2021.81	4286.46	1989.25	2.15481	-	Aa_trans
Solyc01g101130.3	93.3981	71.5591	103.092	829.434	622.74	312.067	89.3497	588.08	0.151935	-	-
Solyc02g072520.3	140.097	88.1525	49.6716	1300.16	617.489	600.492	92.6404	839.382	0.110367	MEE62 [Source:Projected from Arabidopsis thaliana (AT5G45800) UniProtKB/TrEMBL;Acc:A0A178UKF2]	Pkinase_Tyr
Solyc10g085910.2	111.144	78.8187	91.8456	394.25	577.584	312.067	93.936	427.967	0.219494	-	HMA
Solyc02g068100.3	4134.73	3611.14	3911.87	2153.3	1836.72	2017.09	3885.91	2002.37	1.94066	-	-
Solyc05g052950.3	228.825	98.5233	122.773	17.235	11.5517	16.0762	150.041	14.9543	10.0333	-	-
Solyc01g006450.3	161.579	181.49	193.063	543.979	547.129	410.415	178.711	500.508	0.357059	-	-
Solyc10g077030.2	2331.22	2554.35	2650.4	1336.79	1333.69	1156.54	2511.99	1275.67	1.96915	Proteasome subunit alpha type [Source:UniProtKB/TrEMBL;Acc:K4D245]	Proteasome
Solyc01g106470.3	888.216	1054.72	956.881	283.3	194.278	117.261	966.605	198.28	4.87495	Tunicamycin induced protein [Source:Projected from Arabidopsis thaliana (AT5G64510) UniProtKB/TrEMBL;Acc:Q84JN2]	-
Solyc03g082800.2	40.1612	24.8901	24.3672	374.861	313.995	137.12	29.8062	275.326	0.108258	-	-
Solyc01g094020.3	14.0097	16.5934	24.3672	124.954	187.977	104.968	18.3234	139.3	0.13154	-	Pkinase
Solyc04g064850.3	1786.7	1605.41	1602.61	136.803	147.021	397.176	1664.91	227	7.33441	-	-
Solyc04g080540.2	10287.8	6310.68	8176.13	131.417	529.277	961.733	8258.2	540.809	15.2701	-	-
Solyc11g006740.2	1768.96	1595.04	937.2	132.494	321.346	235.469	1433.73	229.77	6.23987	-	F-box
Solyc12g044820.2	2.80194	10.3709	8.4348	78.6346	630.091	201.425	7.20254	303.384	0.0237407	-	ABC_tran
Solyc06g034370.1	229.759	578.695	245.546	11576.5	7586.3	1601.94	351.334	6921.59	0.0507591	-	-
Solyc01g106055.1	59.7748	72.5961	55.2948	196.048	197.429	199.534	62.5552	197.67	0.316463	-	Pkinase_Tyr
Solyc11g010310.2	1304.77	1215.47	1123.7	611.842	645.843	625.079	1214.65	627.588	1.93542	-	Helicase_C
Solyc04g082140.3	501.548	1640.67	970.002	15286.4	10296.7	5448.87	1037.41	10344	0.100291	-	-
Solyc08g068060.3	816.299	925.082	763.818	360.858	282.491	364.078	835.066	335.809	2.48673	-	-
Solyc10g084310.2	1194.56	1182.28	1616.67	3918.8	3882.41	3035.56	1331.17	3612.26	0.368515	-	Ribosomal_S12
Solyc11g012160.2	444.575	458.393	554.822	1019.02	1079.56	1175.45	485.93	1091.34	0.445259	-	FAA_hydrolase
Solyc12g006470.2	0	2.07418	1.8744	46.319	122.868	167.381	1.31619	112.189	0.0117319	-	Aminotran_3
Solyc05g007755.1	1133.85	1501.7	1551.07	589.221	444.214	485.122	1395.54	506.186	2.75697	-	Cullin
Solyc11g018670.2	1587.77	1599.19	1708.52	694.785	878.977	753.688	1631.82	775.817	2.10336	-	DnaJ
Solyc02g083350.3	8654.26	7957.57	5925.92	3046.28	3066.44	3081.9	7512.58	3064.87	2.45119	DNA-directed RNA polymerase subunit [Source:UniProtKB/TrEMBL;Acc:K4BAK3]	-
Solyc09g064270.3	144.767	187.713	227.74	513.818	611.188	607.112	186.74	577.373	0.32343	Receptor-like serine/threonine-protein kinase ALE2 [Source:Projected from Arabidopsis thaliana (AT2G20300) UniProtKB/Swiss-Prot;Acc:Q8RWW0]	Pkinase_Tyr
Solyc10g085070.2	3.73592	9.33379	3.7488	59.2453	99.7644	95.5113	5.60617	84.8403	0.0660791	-	-
Solyc02g092490.3	69.1146	94.375	197.749	681.859	812.818	928.635	120.413	807.771	0.149068	-	Acetyltransf_1
Solyc04g012040.3	1084.35	1232.06	1494.83	484.734	380.155	299.773	1270.42	388.221	3.2724	-	-
Solyc08g065150.1	10.2738	25.9272	22.4928	146.497	180.626	389.611	19.5646	238.911	0.0818906	-	-
Solyc02g087200.1	162.513	211.566	228.677	577.372	707.802	527.676	200.918	604.284	0.33249	RING-type E3 ubiquitin transferase [Source:UniProtKB/TrEMBL;Acc:K4BBM7]	U-box
Solyc12g099090.2	2548.83	2501.46	2267.09	1048.1	1041.75	1300.28	2439.13	1130.04	2.15843	-	YTH
Solyc10g084080.2	745.316	2037.88	620.426	140.034	134.419	113.479	1134.54	129.311	8.77374	-	-
Solyc01g080910.2	37.3592	26.9643	37.488	144.343	465.217	611.84	33.9372	407.133	0.0833564	-	-
Solyc07g042930.3	669.664	502.988	507.025	156.192	143.871	210.881	559.892	170.315	3.2874	-	Rhomboid
Solyc11g013100.2	4802.53	3996.94	4314.87	2273.94	1896.57	1804.31	4371.44	1991.61	2.19493	-	-
Solyc07g049200.3	1516.78	1132.5	3268.02	350.086	216.331	252.49	1972.43	272.969	7.22585	-	-
Solyc01g111940.3	2070.63	2005.73	2104.01	1115.97	940.936	1118.71	2060.13	1058.54	1.9462	-	-
Solyc06g035720.3	289.534	819.299	686.03	4516.64	7390.97	3012.86	598.288	4973.49	0.120295	-	ubiquitin
Solyc05g015820.3	2470.38	2254.63	2862.21	1184.91	1060.65	896.483	2529.07	1047.35	2.41474	-	-
Solyc01g107170.2	4432.67	4751.94	3567.92	1638.4	1824.11	1988.72	4250.84	1817.08	2.33939	ZF2 [Source:UniProtKB/TrEMBL;Acc:I3NN78]	-
Solyc01g103335.1	451.113	460.467	472.349	185.276	204.78	223.175	461.309	204.41	2.25678	-	-
novel.542	1197.36	1083.76	740.388	272.528	349.701	304.501	1007.17	308.91	3.2604	-	-
Solyc12g100040.1	811.629	795.446	825.673	406.099	443.164	385.828	810.916	411.697	1.96969	-	-
novel.636	131.691	34.2239	284.909	0	0	0	150.275	0	#DIV/0!	PF04434:SWIM zinc finger	SWIM
Solyc01g100460.3	290.468	184.602	237.112	12.9262	8.40121	35.935	237.394	19.0875	12.4371	Anaerobic basic leucine zipper protein [Source:UniProtKB/TrEMBL;Acc:Q6A1K9]	bZIP_1
Solyc04g076360.3	619.229	582.843	532.33	269.297	278.29	250.599	578.134	266.062	2.17293	-	Myb_DNA-binding
Solyc10g084650.2	3214.76	2679.83	2408.6	828.356	1200.32	978.755	2767.73	1002.48	2.76089	-	-
Solyc04g011530.3	707.023	617.067	678.533	328.542	268.839	296.936	667.541	298.106	2.23928	-	-
Solyc03g123730.3	1641.94	1921.72	2027.16	844.514	578.634	628.862	1863.61	684.003	2.72456	-	AAA
Solyc09g018750.3	1038.59	1477.85	1070.28	3386.67	4463.15	3090.41	1195.57	3646.74	0.327847	-	CBS
Solyc10g083790.2	2102.39	1779.64	2044.97	999.629	849.573	771.656	1975.67	873.619	2.26147	-	-
Solyc08g067790.3	3990.9	3441.06	3444.21	1915.24	1558.43	1556.55	3625.39	1676.74	2.16217	-	-
Solyc02g093620.1	567.86	422.095	502.339	138.957	168.024	192.914	497.431	166.632	2.98521	-	-
Solyc03g096930.3	610.823	623.29	644.794	315.616	280.391	318.686	626.302	304.898	2.05414	-	-
Solyc04g074000.3	31.7553	42.5206	53.4204	10645.8	1771.61	994.831	42.5654	4470.76	0.00952086	-	Pkinase
Solyc01g009060.3	1759.62	1548.37	1599.8	875.753	747.708	713.025	1635.93	778.829	2.1005	-	BTB
Solyc01g010820.3	1562.55	1645.86	1503.27	853.132	683.649	722.482	1570.56	753.087	2.08549	-	Cullin
Solyc01g109930.3	121.417	158.674	130.271	378.092	518.775	386.774	136.788	427.88	0.319686	-	-
Solyc02g089615.1	510.887	433.503	467.663	2427.98	2500.41	1194.36	470.684	2040.92	0.230624	-	-
Solyc05g053310.3	146.635	129.636	202.435	519.204	451.565	549.427	159.569	506.732	0.314898	-	-
Solyc01g097120.3	3377.27	5140.84	4679.44	1777.36	1383.05	1416.59	4399.19	1525.67	2.88345	-	-
Solyc08g081000.3	2956.05	2783.54	3015.91	1463.9	1483.86	1703.13	2918.5	1550.3	1.88254	-	JmjC
Solyc06g007980.3	635.107	575.584	640.108	1582.39	1900.77	1289.88	616.933	1591.01	0.387761	-	-
Solyc01g094460.3	37.3592	35.261	31.8648	129.262	215.281	158.87	34.8283	167.805	0.207553	-	-
Solyc11g019930.2	870.47	863.894	893.152	450.264	362.302	430.274	875.839	414.28	2.11412	-	-
Solyc11g008520.2	24788.8	24787.4	34393.4	9101.15	6400.68	10349.3	27989.9	8617.03	3.2482	-	Actin
Solyc12g056590.2	1869.83	1137.69	1582.93	385.633	227.883	433.111	1530.15	348.876	4.38594	-	AP2
Solyc05g047420.3	710.759	642.994	769.441	328.542	246.786	283.697	707.732	286.342	2.47163	-	RNase_PH
Solyc05g050820.3	36.4252	51.8544	18.744	351.163	472.568	191.968	35.6745	338.566	0.105369	-	DnaJ_C
Solyc12g005180.2	129.823	92.3008	143.392	347.931	413.76	438.785	121.839	400.159	0.304476	-	Lipocalin_2
Solyc06g084250.3	86.8602	128.599	202.435	628	838.021	634.536	139.298	700.186	0.198945	-	BTB
Solyc10g079560.1	544.511	415.872	394.561	157.269	132.319	102.131	451.648	130.573	3.45897	-	-
Solyc03g025720.3	1285.16	936.49	825.673	2663.88	3148.36	2746.19	1015.77	2852.81	0.356061	-	AMP-binding
Solyc08g081190.3	15980.4	14923.7	28294.1	3884.33	5454.49	5167.07	19732.7	4835.3	4.08097	Plasmamembrane intrinsic protein 15 [Source:UniProtKB/TrEMBL;Acc:V5YN05]	-
Solyc02g020940.3	11.2078	37.3352	60.918	336.082	563.932	428.383	36.487	442.799	0.0824008	Glyceraldehyde-3-phosphate dehydrogenase [Source:UniProtKB/TrEMBL;Acc:K4B4U4]	-
Solyc08g068380.3	168.117	143.118	157.45	43.0875	34.655	47.2828	156.228	41.6751	3.74871	-	-
Solyc03g080190.3	900.357	1452.96	1345.82	9752.85	5140.49	4401.09	1233.05	6431.48	0.19172	-	2OG-FeII_Oxy
Solyc05g005920.3	4.6699	41.4835	23.43	299.458	390.656	448.241	23.1945	379.452	0.0611263	-	-
Solyc09g010660.3	345.573	469.801	535.141	140.034	89.2629	122.935	450.172	117.411	3.83416	-	-
Solyc09g010640.2	1181.49	1003.9	1184.62	4068.53	4140.75	2490.86	1123.34	3566.71	0.31495	-	-
Solyc08g082250.3	17.7456	22.8159	53.4204	916.686	180.626	636.427	31.3273	577.913	0.0542077	Endoglucanase [Source:UniProtKB/TrEMBL;Acc:Q9ZSP9]	-
Solyc06g074550.2	49.501	66.3736	44.0484	330.696	448.415	195.751	53.3077	324.954	0.164047	-	-
Solyc05g053250.3	890.083	725.961	769.441	322.079	356.001	379.208	795.162	352.43	2.25623	-	-
Solyc02g070500.1	1267.41	1390.73	1254.91	651.698	681.549	729.101	1304.35	687.449	1.89738	-	-
Solyc05g013060.3	367.054	291.422	359.885	112.027	107.115	135.229	339.454	118.124	2.87371	-	-
Solyc09g075750.1	10.2738	21.7788	12.1836	108.796	96.614	156.979	14.7454	120.796	0.122068	-	-
Solyc05g025810.3	131.691	73.6332	116.213	431.952	840.121	483.231	107.179	585.101	0.18318	-	Str_synth
Solyc03g043660.3	904.093	768.482	938.137	1717.04	2157.01	2202.43	870.237	2025.49	0.429642	-	-
Solyc06g083270.3	1095.56	1423.92	1343.01	301.612	89.2629	169.273	1287.5	186.716	6.89548	-	ER_lumen_recept
Solyc09g063015.1	381.064	260.309	570.755	54.9365	39.9058	83.2178	404.043	59.3534	6.80741	-	-
Solyc02g087840.3	4.6699	18.6676	2.8116	127.108	240.485	165.49	8.71636	177.694	0.0490526	-	Homeobox
Solyc06g069480.3	3924.59	4047.75	4837.83	1998.18	2233.67	2096.52	4270.06	2109.46	2.02424	DExH-box ATP-dependent RNA helicase DExH14 [Source:Projected from Arabidopsis thaliana (AT5G61140) UniProtKB/Swiss-Prot;Acc:Q9FNQ1]	Sec63
Solyc09g015670.3	2360.17	2801.17	2601.67	4785.94	4716.23	4609.13	2587.67	4703.77	0.550127	-	-
Solyc03g082910.3	1301.97	1253.84	1308.33	743.259	650.044	695.058	1288.05	696.12	1.85032	-	-
Solyc08g005890.3	1430.86	1094.13	947.509	428.72	334.998	417.98	1157.5	393.9	2.93856	-	-
Solyc07g017750.3	2640.36	2490.05	2344.87	1356.18	1459.71	1352.29	2491.76	1389.39	1.79342	-	-
ENSRNA050029620	80.3223	117.191	112.464	9.69468	8.40121	17.9675	103.326	12.0211	8.59535	Plant small nucleolar RNA U3	-
Solyc07g056370.3	2702.94	2790.8	2833.16	1541.45	1198.22	1340	2775.63	1359.89	2.04107	-	-
Solyc09g082230.1	3270.8	3195.27	2739.44	1143.97	1491.22	1422.27	3068.5	1352.49	2.26879	-	-
Solyc05g041440.3	8.40583	26.9643	12.1836	288.686	141.771	146.577	15.8512	192.344	0.0824107	-	-
Solyc04g017740.1	84.0583	63.2624	74.976	0	1.05015	1.89131	74.0989	0.980488	75.5734	-	-
Solyc04g070983.1	20.5476	31.1126	42.174	141.111	177.476	188.186	31.2781	168.924	0.18516	-	-
Solyc06g083140.3	11.2078	89.1896	30.9276	1210.76	507.223	836.906	43.775	851.629	0.0514015	-	-
Solyc10g083330.1	39.2272	21.7788	15.9324	224.055	166.974	151.305	25.6461	180.778	0.141865	-	-
Solyc02g092980.3	55.1049	63.2624	94.6572	329.619	324.497	241.142	71.0081	298.419	0.237947	CycD3;1 protein [Source:UniProtKB/TrEMBL;Acc:Q9S7H9]	Cyclin_C
Solyc06g063300.3	73.7845	66.3736	22.4928	344.7	669.997	437.839	54.217	484.179	0.111977	-	-
Solyc07g043160.2	192.4	283.125	214.619	2196.38	2256.78	712.08	230.048	1721.75	0.133613	-	UDPGT
Solyc02g014860.3	514.623	690.7	627.924	187.43	84.0121	125.772	611.083	132.405	4.61525	Chaperone protein dnaJ C76, chloroplastic [Source:Projected from Arabidopsis thaliana (AT5G23240) UniProtKB/Swiss-Prot;Acc:Q9FMX6]	DnaJ
Solyc09g092100.3	1032.05	900.192	885.654	368.398	347.6	458.644	939.298	391.547	2.39894	-	-
Solyc06g062920.3	1284.22	1691.49	809.741	6071.02	7356.31	4202.5	1261.82	5876.61	0.214719	Auxin-regulated dual specificity cytosolic kinase [Source:UniProtKB/TrEMBL;Acc:Q94FU1]	Pkinase_Tyr
Solyc10g006230.3	190.532	205.343	368.32	986.703	1796.81	1175.45	254.732	1319.65	0.193029	-	-
Solyc04g014670.3	2121.07	1782.75	1871.59	829.434	743.508	974.972	1925.14	849.304	2.26672	-	-
Solyc06g018100.3	93.3981	181.49	113.401	800.35	645.843	461.481	129.43	635.891	0.203541	-	-
Solyc08g043170.3	884.48	940.639	977.5	2820.07	2143.36	1965.07	934.206	2309.5	0.404505	Delta-1-pyrroline-5-carboxylate synthase [Source:UniProtKB/TrEMBL;Acc:K4CK76]	AA_kinase
Solyc06g005050.3	268.986	227.122	209.933	52.7821	73.5106	75.6525	235.347	67.3151	3.4962	-	F-box
Solyc04g015170.3	1112.37	974.863	955.944	508.432	520.875	525.785	1014.39	518.364	1.95691	-	FHA
Solyc12g037930.2	5.60388	4.14835	4.686	65.7084	49.3571	74.7069	4.81274	63.2575	0.0760818	-	-
Solyc02g080620.3	49.501	82.967	42.174	513.818	601.737	233.577	58.214	449.711	0.129448	Arogenate dehydratase [Source:UniProtKB/TrEMBL;Acc:K4B9T3]	-
Solyc02g079930.3	3873.22	2990.96	3790.04	709.866	1323.19	766.928	3551.41	933.328	3.8051	Phosphosulfolactate synthase-related protein [Source:UniProtKB/TrEMBL;Acc:Q4VUC5]	ComA
Solyc07g006220.2	2192.05	4934.46	2225.85	17966.4	21466.2	12905.4	3117.46	17446	0.178692	-	-
Solyc10g079090.2	775.204	1103.46	944.698	2660.65	2108.7	2850.21	941.121	2539.86	0.370541	-	DnaJ
Solyc12g095980.2	41.0951	30.0755	28.116	190.662	206.88	123.881	33.0956	173.808	0.190415	-	-
Solyc08g082450.3	495.01	543.434	544.513	260.679	218.432	242.088	527.652	240.4	2.1949	-	Lipase_3
Solyc11g005070.2	251.241	225.048	276.474	552.597	652.144	556.992	250.921	587.244	0.427285	-	Aa_trans
Solyc08g067030.3	57.9068	159.712	275.537	2229.78	4192.21	1127.22	164.385	2516.4	0.0653254	-	-
Solyc02g078760.1	0	2.07418	0.9372	66.7856	61.959	81.3265	1.00379	70.0237	0.014335	-	-
Solyc01g111710.3	8614.1	8665.91	10851.8	4699.77	3951.72	3797.76	9377.28	4149.75	2.25972	-	-
Solyc01g006980.3	139.163	133.784	219.305	628	508.274	556.046	164.084	564.106	0.290874	-	Acyl_transf_1
Solyc07g008180.3	1111.44	1236.21	1799.42	365.166	440.014	482.285	1382.36	429.155	3.22111	-	YABBY
Solyc02g079950.3	104.606	200.158	204.31	598.916	993.444	825.558	169.691	805.973	0.210542	Photosystem II oxygen-evolving complex protein 3 [Source:UniProtKB/TrEMBL;Acc:Q672Q6]	-
Solyc10g051380.2	29.8874	56.0027	53.4204	214.36	375.954	680.873	46.4368	423.729	0.109591	-	-
Solyc02g061780.3	0.933981	0	0	402.868	159.623	49.1742	0.311327	203.888	0.00152695	-	NAM
Solyc08g082000.3	509.019	532.026	644.794	217.592	205.83	250.599	561.946	224.673	2.50117	-	-
Solyc01g102810.3	78.4544	79.8558	86.2224	398.559	228.933	306.393	81.5108	311.295	0.261844	-	-
Solyc01g109110.3	1865.16	1698.75	1143.38	7029.72	11261.8	4909.85	1569.1	7733.8	0.202888	XLG2 [Source:Projected from Arabidopsis thaliana (AT4G34390) UniProtKB/TrEMBL;Acc:A0A178V358]	G-alpha
Solyc04g078600.3	430.565	357.795	437.672	106.641	123.918	162.653	408.678	131.071	3.11799	-	-
Solyc02g093510.3	682.74	840.041	837.857	373.784	347.6	358.404	786.879	359.929	2.1862	-	-
Solyc10g050220.2	449.245	361.944	372.068	93.7152	57.7584	121.044	394.419	90.8392	4.34195	-	-
Solyc01g095490.3	798.553	1028.79	967.19	406.099	412.71	438.785	931.512	419.198	2.22213	UBC31 [Source:UniProtKB/TrEMBL;Acc:K4AZT8]	UQ_con
Solyc09g083200.3	54.1709	35.261	47.7972	3650.59	546.079	319.632	45.743	1505.43	0.0303853	-	Pkinase
Solyc05g010660.3	10231.8	10861.4	9032.73	5277.14	4193.26	4084.29	10042	4518.23	2.22255	-	-
Solyc02g064980.1	65.3786	153.489	75.9132	705.557	1243.38	479.448	98.2603	809.462	0.12139	-	Pkinase
Solyc10g045420.2	829.375	1096.2	512.648	2887.94	5442.94	3848.82	812.742	4059.9	0.200188	-	-
Solyc08g077180.3	1317.85	1421.85	1130.26	629.077	583.884	634.536	1289.99	615.832	2.0947	Pyruvate kinase [Source:UniProtKB/TrEMBL;Acc:K4CN78]	PK
Solyc06g063015.1	2440.49	2191.37	2103.08	984.549	968.24	1204.77	2244.98	1052.52	2.13296	CONTAINS InterPro DOMAIN/s: Spt20 family (InterPro:IPR021950); Ha. [Source:Projected from Arabidopsis thaliana (AT1G72390) TAIR;Acc:AT1G72390]	-
Solyc11g010810.2	95.266	131.71	166.822	405.022	594.386	510.655	131.266	503.354	0.260782	-	UDPGT
Solyc07g065340.1	2039.81	1054.72	1522.95	196.048	102.915	326.252	1539.16	208.405	7.38544	-	Hexapep
Solyc04g076460.3	768.666	735.295	725.393	1555.46	1379.9	1794.86	743.118	1576.74	0.471301	-	-
Solyc08g079060.3	290.468	329.794	334.58	769.111	728.805	1030.77	318.281	842.894	0.377605	-	-
Solyc02g078040.3	0	0	0.9372	79.7118	87.1626	362.187	0.3124	176.354	0.00177144	-	-
Solyc06g076670.3	2833.7	2996.15	2592.3	989.934	935.685	1365.53	2807.38	1097.05	2.55903	-	RRM_1
Solyc06g076040.3	2280.78	3354.98	2141.5	18904.6	29852.7	8292.46	2592.42	19016.6	0.136324	RING-type E3 ubiquitin transferase [Source:UniProtKB/TrEMBL;Acc:K4C9W5]	U-box
Solyc07g063340.3	1643.81	2161.29	1940.94	5060.62	5135.24	3891.38	1915.35	4695.75	0.407889	-	-
Solyc04g072260.2	1328.12	1265.25	2037.47	522.435	516.675	507.818	1543.61	515.643	2.99357	-	-
Solyc09g005960.3	801.355	694.849	760.069	394.25	346.55	354.621	752.091	365.141	2.05973	-	-
Solyc02g083760.3	50.435	52.8915	92.7828	606.456	692.05	250.599	65.3697	516.368	0.126595	-	Thaumatin
Solyc02g084340.2	1059.13	1000.79	1089.03	490.12	471.518	574.959	1049.65	512.199	2.0493	-	-
Solyc01g096550.3	2018.33	1863.65	2079.65	1045.95	781.313	894.591	1987.21	907.284	2.19028	-	Peptidase_S8
Solyc10g054040.2	198.004	233.345	241.798	50.6278	68.2599	34.9893	224.382	51.2923	4.37458	-	AAA
Solyc07g044860.3	428.697	274.828	528.581	1419.73	3033.89	1942.38	410.702	2132	0.192637	-	-
Solyc05g056000.3	706.089	780.927	831.296	3135.69	3800.5	1837.41	772.771	2924.53	0.264237	-	-
Solyc07g052790.2	321.289	230.233	86.2224	2422.59	1408.25	1448.75	212.582	1759.86	0.120794	-	NB-ARC
Solyc04g076780.3	14.9437	42.5206	51.546	975.931	181.676	931.472	36.3368	696.36	0.052181	-	OPT
Solyc10g024470.2	1670.89	1478.89	1369.25	760.494	589.135	644.938	1506.34	664.856	2.26567	-	Chromo
Solyc01g099840.3	655.654	361.944	594.185	1564.07	2393.3	2238.37	537.261	2065.25	0.260144	-	-
Solyc08g068600.3	299.808	218.826	97.4688	1123.51	2530.87	1366.47	205.367	1673.62	0.122709	-	-
Solyc05g009030.3	526.765	564.176	610.117	1324.94	1121.56	1107.36	567.019	1184.62	0.47865	3-isopropylmalate dehydrogenase [Source:UniProtKB/TrEMBL;Acc:K4BX77]	-
Solyc06g059730.2	0	0	0	164.81	128.119	26.4784	0	106.469	0	Auxin efflux carrier component [Source:UniProtKB/TrEMBL;Acc:E5KGD8]	-
Solyc11g044950.2	15.8777	15.5563	13.1208	87.2521	80.8617	79.4352	14.8516	82.5163	0.179984	-	-
Solyc08g067810.3	1962.29	2116.7	1987.8	861.749	896.83	598.601	2022.26	785.727	2.57375	-	-
Solyc12g099660.2	1013.37	1057.83	1068.41	1855.99	1852.47	1714.48	1046.54	1807.65	0.57895	Glucosidase 2 subunit beta [Source:Projected from Arabidopsis thaliana (AT5G56360) UniProtKB/Swiss-Prot;Acc:Q9FM96]	-
Solyc04g048900.3	1974.43	1451.92	1629.79	28725.3	10571.9	6740.64	1685.38	15346	0.109826	-	-
Solyc04g009020.3	249.373	208.455	222.116	36.6243	34.655	68.0873	226.648	46.4555	4.87881	Protein high chlorophyll fluorescent 107 [Source:Projected from Arabidopsis thaliana (AT3G17040) UniProtKB/Swiss-Prot;Acc:Q8RWG2]	-
Solyc04g080870.1	232.561	220.9	197.749	81.8662	66.1596	75.6525	217.07	74.5594	2.91137	-	-
Solyc02g091270.3	1100.23	985.233	1066.53	563.369	451.565	469.991	1050.67	494.975	2.12266	-	-
Solyc02g064740.3	1032.98	1142.87	1021.55	492.274	526.126	581.579	1065.8	533.326	1.9984	-	DnaJ
Solyc11g066860.2	261.515	131.71	267.102	14.0034	23.1033	37.8263	220.109	24.9777	8.81222	-	-
Solyc03g120940.3	461.386	449.059	515.46	910.223	1136.26	1019.42	475.302	1021.97	0.465085	-	-
Solyc10g047950.2	308.214	315.275	377.692	901.605	1177.22	774.493	333.727	951.106	0.350883	-	Pyrophosphatase
Solyc01g109180.3	0.933981	4.14835	2.8116	189.585	31.5046	222.229	2.63131	147.773	0.0178064	Long chain acyl-CoA synthetase 2 [Source:Projected from Arabidopsis thaliana (AT1G49430) UniProtKB/Swiss-Prot;Acc:Q9XIA9]	AMP-binding
Solyc07g062490.1	758.392	281.051	381.44	3278.96	2472.06	7140.65	473.628	4297.22	0.110217	-	B_lectin
Solyc06g063240.3	814.431	1193.69	1717.89	4952.9	5119.49	4134.41	1242	4735.6	0.262269	-	-
Solyc10g085130.2	353.045	402.39	371.131	92.638	70.3602	134.283	375.522	99.0938	3.78956	AtAIRP2 [Source:Projected from Arabidopsis thaliana (AT5G01520) UniProtKB/TrEMBL;Acc:A0A178U9T4]	-
Solyc09g072580.3	2200.46	2387.38	2475.15	1192.45	1260.18	1000.5	2354.33	1151.04	2.04538	-	Cofilin_ADF
Solyc07g008490.3	1037.65	1045.38	1029.98	553.674	442.114	527.676	1037.67	507.821	2.04338	-	KH_1
Solyc04g009830.3	389.47	324.608	334.58	150.806	120.767	135.229	349.553	135.601	2.57781	SWR1 complex subunit 2 [Source:Projected from Arabidopsis thaliana (AT2G36740) UniProtKB/Swiss-Prot;Acc:F4IP06]	YL1
Solyc07g049310.3	69.1146	64.2994	78.7248	227.286	186.927	223.175	70.7129	212.463	0.332825	Plastidic glucose transporter 4 [Source:UniProtKB/TrEMBL;Acc:K4CF34]	Sugar_tr
Solyc12g008370.2	2435.82	2384.26	2415.16	1383.11	1499.62	1470.5	2411.75	1451.07	1.66205	-	-
Solyc02g093520.3	11636.5	12646.2	9264.22	3277.88	4838.05	3133.91	11182.3	3749.94	2.98199	RING-finger protein [Source:UniProtKB/TrEMBL;Acc:K4BDE8]	-
Solyc04g024520.3	575.332	752.926	543.576	202.511	197.429	256.273	623.945	218.738	2.85248	-	-
Solyc12g014110.2	1771.76	1575.34	1463.91	535.362	464.167	727.21	1603.67	575.58	2.78618	-	Na_Ca_ex
Solyc01g100930.3	15.8777	4.14835	14.9952	107.719	182.726	108.751	11.6737	133.065	0.0877295	-	Lipase_GDSL
Solyc04g049920.3	1.86796	2.07418	4.686	63.554	95.5638	46.3372	2.87605	68.485	0.0419953	-	RRM_1
Solyc10g054860.2	1747.48	1384.51	1641.04	804.658	707.802	664.797	1591.01	725.752	2.19222	-	-
Solyc03g095510.3	1325.32	996.641	743.2	145.42	89.2629	249.653	1021.72	161.445	6.32857	Non-specific serine/threonine protein kinase [Source:UniProtKB/TrEMBL;Acc:K4BIX5]	Pkinase
Solyc10g086570.3	76.5864	71.5591	102.155	255.293	545.029	577.796	83.4334	459.373	0.181625	-	-
Solyc02g092840.1	314.751	538.249	594.185	2823.31	2174.86	1513.05	482.395	2170.41	0.22226	-	-
Solyc01g058730.3	939.584	887.747	1073.09	2542.16	2230.52	1887.53	966.809	2220.07	0.435485	-	-
Solyc02g088230.3	66.3126	171.119	106.841	675.396	1030.2	518.22	114.758	741.272	0.154812	-	SPX
Solyc02g089610.2	1457.94	1214.43	1323.33	6721.64	7090.63	3175.52	1331.9	5662.59	0.23521	S-adenosylmethionine decarboxylase proenzyme [Source:UniProtKB/TrEMBL;Acc:K4BCB2]	SAM_decarbox
Solyc11g010350.2	20.5476	19.7047	28.116	105.564	161.723	109.696	22.7894	125.661	0.181356	-	-
Solyc06g082080.3	2208.86	2448.56	1519.2	676.473	800.216	668.579	2058.88	715.089	2.87919	-	PP2C
Solyc03g113520.3	523.963	680.33	419.866	1444.51	1955.38	1555.61	541.386	1651.83	0.327749	-	Galactosyl_T
Solyc07g042260.3	427.763	411.724	401.122	138.957	187.977	174.001	413.536	166.978	2.47659	Similar to Auxin response factor 1 [Source: Projected from Oryza sativa (Os06g0196700)]	Auxin_resp
Solyc05g013820.3	2047.29	1866.76	1997.17	1137.51	1066.95	965.516	1970.41	1056.66	1.86475	-	Proteasome
Solyc07g062700.3	6871.3	9449.94	10800.3	49610.9	37631.1	23917.6	9040.51	37053.2	0.243987	-	Na_Ca_ex
Solyc10g084160.2	1639.14	1479.92	1792.86	856.363	718.304	678.982	1637.31	751.216	2.17954	-	Exonuc_X-T
Solyc01g098790.2	70.9825	42.5206	63.7296	217.592	493.571	326.252	59.0776	345.805	0.170841	-	-
Solyc07g005340.2	2161.23	2023.36	2104.01	1233.38	1244.43	1116.82	2096.2	1198.21	1.74944	-	DUF602
Solyc05g013240.3	494.076	417.946	492.967	1540.38	1422.96	990.103	468.33	1317.81	0.355384	-	-
Solyc01g086680.3	4017.05	3089.48	3666.33	91.5609	42.0061	409.469	3590.95	181.012	19.8382	-	GST_N
Solyc01g087670.3	1853.95	1630.3	1926.88	932.844	722.504	712.08	1803.71	789.143	2.28566	-	WD40
Solyc10g008140.3	6818.99	6316.9	8045.86	3208.94	2237.87	2050.18	7060.59	2499	2.82537	-	-
Solyc05g025683.1	11.2078	11.408	18.744	90.4837	126.018	270.458	13.7866	162.32	0.0849346	-	Ferric_reduct
Solyc11g072190.2	3309.09	3969.97	4167.73	8211.39	7591.55	7190.77	3815.6	7664.57	0.497823	-	-
Solyc02g090180.3	350.243	325.646	418.928	133.571	76.6611	94.5657	364.939	101.599	3.59194	-	-
Solyc12g088430.1	16.8117	33.1868	18.744	128.185	171.175	117.261	22.9142	138.874	0.165	-	-
Solyc06g060130.3	217.617	272.754	260.542	755.108	1120.51	650.612	250.304	842.077	0.297246	-	-
Solyc07g063165.1	355.847	300.755	542.639	110.95	75.6109	97.4026	399.747	94.6546	4.22322	-	-
Solyc12g005840.2	6.53786	38.3722	8.4348	423.334	313.995	208.99	17.7816	315.44	0.0563709	-	Ras
Solyc01g107810.3	28308	24390.2	32802	6434.04	3344.73	8554.41	28500.1	6111.06	4.66369	-	UDPGT
Solyc01g007190.3	1128.25	1184.35	1125.58	123.876	43.0562	216.555	1146.06	127.829	8.96555	-	-
Solyc09g063130.3	36.4252	54.9657	53.4204	165.887	339.199	262.893	48.2704	255.993	0.188562	-	-
Solyc12g049030.1	0.933981	3.11126	2.8116	266.065	16.8024	492.687	2.28561	258.518	0.00884121	-	-
Solyc01g080640.3	27882.1	30772.5	28463.7	11407.4	15765.9	12824.1	29039.4	13332.5	2.1781	-	ABC_membrane
Solyc11g069400.2	839.649	869.08	939.074	2158.68	1962.73	1620.86	882.601	1914.09	0.461107	Protein disulfide-isomerase [Source:UniProtKB/TrEMBL;Acc:K4DA96]	-
Solyc10g050110.1	26.1515	9.33379	20.6184	105.564	194.278	255.327	18.7012	185.057	0.101057	-	-
Solyc03g026370.1	889.15	992.493	828.485	128.185	163.824	299.773	903.376	197.261	4.5796	-	-
Solyc11g027810.2	587.474	685.515	605.431	271.451	233.134	176.838	626.14	227.141	2.75662	-	DUF1232
Solyc12g089100.2	157.843	185.639	179.942	57.0909	58.8085	45.3915	174.475	53.7636	3.24522	Hop-interacting protein THI045 [Source:UniProtKB/TrEMBL;Acc:G8Z272]	-
Solyc03g006820.3	723.835	733.221	680.407	378.092	330.798	300.719	712.488	336.536	2.11712	-	-
Solyc07g063390.3	235.363	150.378	230.551	581.681	814.918	630.753	205.431	675.784	0.303989	-	Glyco_hydro_1
Solyc01g008790.3	59.7748	216.751	80.5992	910.223	854.824	1035.49	119.042	933.513	0.12752	Non-specific phospholipase C2 [Source:Projected from Arabidopsis thaliana (AT2G26870) UniProtKB/Swiss-Prot;Acc:O81020]	-
Solyc04g008850.1	11.2078	26.9643	8.4348	283.3	257.287	98.3483	15.5356	212.979	0.0729445	-	-
Solyc03g096935.1	1095.56	1229.99	1142.45	607.533	474.669	562.666	1156	548.289	2.10837	-	-
Solyc06g075650.3	53.2369	159.712	125.585	7.54031	7.35106	1.89131	112.844	5.59423	20.1716	Tonoplast intrinsic protein 12 [Source:UniProtKB/TrEMBL;Acc:K4C9T0]	-
Solyc09g018370.3	1283.29	1173.98	1168.69	2153.3	2181.17	2002.9	1208.65	2112.45	0.572156	-	-
Solyc01g005310.3	363.318	451.133	534.204	1070.72	1280.14	1552.77	449.552	1301.21	0.345488	-	-
Solyc02g062410.2	89.6621	231.271	27.1788	0	0	0	116.037	0	#DIV/0!	-	-
Solyc08g067880.3	1018.04	1029.83	1125.58	601.07	533.477	532.405	1057.81	555.651	1.90374	-	-
Solyc07g043560.3	4528.87	6596.92	5603.52	2277.17	1609.88	1366.47	5576.44	1751.18	3.18439	-	HSP70
Solyc11g010990.2	0	6.22253	6.5604	703.403	52.5076	274.24	4.26098	343.384	0.0124088	-	ADH_N
Solyc12g042600.2	1447.67	663.736	1801.3	74.3259	4.20061	65.2503	1304.23	47.9256	27.2137	Glycosyltransferase [Source:UniProtKB/TrEMBL;Acc:K4DF51]	UDPGT
Solyc04g057930.3	3306.29	3066.67	3347.68	1929.24	1897.62	1708.8	3240.21	1845.22	1.756	-	Pkinase
Solyc02g062430.3	260.581	237.493	229.614	547.211	504.073	480.394	242.563	510.559	0.475092	-	FAD_binding_4
Solyc04g016530.3	589.342	514.396	520.146	182.045	189.027	253.436	541.294	208.169	2.60026	DNA-(apurinic or apyrimidinic site) lyase [Source:UniProtKB/TrEMBL;Acc:K4BQF3]	Exo_endo_phos
Solyc01g100420.3	725.703	646.106	615.74	340.391	319.246	319.632	662.516	326.423	2.02962	-	-
Solyc05g012010.3	574.398	823.448	589.499	193.894	256.237	174.001	662.448	208.044	3.18418	-	-
Solyc06g053950.2	735.977	493.654	626.987	116.336	153.322	214.664	618.872	161.441	3.83343	-	-
Solyc02g088790.3	2599.27	2402.93	2875.33	1019.02	515.625	563.611	2625.84	699.418	3.75433	-	RRM_1
Solyc05g015420.3	503.416	495.728	485.47	131.417	205.83	191.023	494.871	176.09	2.81033	-	zf-MYND
Solyc09g015080.3	0.933981	1.03709	4.686	84.0206	43.0562	99.294	2.21902	75.4569	0.0294078	-	CRAL_TRIO_N
Solyc08g066360.3	34.5573	85.0412	47.7972	345.777	350.751	243.979	55.7986	313.502	0.177985	Malic enzyme [Source:UniProtKB/TrEMBL;Acc:K4CLL3]	Malic_M
Solyc04g074710.3	26.1515	23.853	16.8696	100.178	119.717	100.24	22.2914	106.712	0.208893	Queuine tRNA-ribosyltransferase catalytic subunit 1 [Source:UniProtKB/TrEMBL;Acc:K4BU09]	TGT
Solyc01g007040.3	59.7748	16.5934	15.9324	367.321	538.728	244.925	30.7669	383.658	0.0801935	-	U-box
Solyc06g050810.3	435.235	392.019	326.146	952.233	800.216	951.331	384.467	901.26	0.426588	-	-
Solyc12g008580.2	5.60388	8.2967	6.5604	53.8593	99.7644	66.196	6.82033	73.2732	0.0930808	-	Glyco_hydro_17
Solyc05g013380.3	711.693	652.328	730.079	1415.42	1526.92	1242.59	698.033	1394.98	0.50039	-	Aminotran_1_2
Solyc09g074380.3	1010.57	845.227	818.176	416.871	403.258	447.296	891.323	422.475	2.10976	-	-
Solyc01g086640.2	133.559	388.908	133.082	1192.45	2173.81	1711.64	218.517	1692.63	0.129099	-	-
Solyc02g082400.3	1869.83	2091.81	2104.01	970.545	1158.32	997.668	2021.88	1042.18	1.94006	-	JmjC
Solyc01g005300.3	1770.83	1313.99	1211.8	397.482	567.082	517.274	1432.21	493.946	2.89952	FKF1 [Source:Projected from Arabidopsis thaliana (AT1G68050) UniProtKB/TrEMBL;Acc:A0A178W8F6]	-
Solyc08g066840.3	0	2.07418	0.9372	68.9399	72.4605	50.1198	1.00379	63.8401	0.0157235	Aquaporin TIP4-1 [Source:Projected from Arabidopsis thaliana (AT2G25810) UniProtKB/Swiss-Prot;Acc:O82316]	-
Solyc06g076220.3	0.933981	6.22253	0.9372	47.3962	152.272	112.533	2.6979	104.067	0.0259246	Expansin [Source:UniProtKB/TrEMBL;Acc:K4C9Y2]	-
Solyc02g094090.3	1103.97	1196.8	1269.91	2241.63	2329.24	2038.84	1190.22	2203.23	0.540217	-	-
Solyc11g071800.2	90.5961	84.0041	137.768	312.384	387.506	367.86	104.123	355.917	0.292548	-	Str_synth
Solyc04g005050.2	1472.89	1777.57	958.756	11122	12867.5	4133.47	1403.07	9374.31	0.149672	-	PG_binding_1
Solyc03g071690.3	15.8777	16.5934	9.372	71.0943	117.617	119.153	13.9477	102.621	0.135914	Non-symbiotic hemoglobin 2 [Source:Projected from Arabidopsis thaliana (AT3G10520) UniProtKB/Swiss-Prot;Acc:O24521]	-
Solyc10g054440.2	11489.8	7050.12	6673.8	33641.6	36469.7	22793.2	8404.58	30968.2	0.271394	-	-
Solyc10g083630.2	11646.7	12422.2	13073	1483.29	1934.38	3987.83	12380.7	2468.5	5.01546	-	-
Solyc10g006400.3	1178.68	1097.24	1057.16	608.61	583.884	636.427	1111.03	609.641	1.82243	Tryptophan synthase [Source:UniProtKB/TrEMBL;Acc:K4CXH1]	PALP
Solyc01g095200.3	45.765	50.8173	54.3576	0	0	0	50.3133	0	#DIV/0!	Reticulon-like protein [Source:UniProtKB/TrEMBL;Acc:K4AZQ9]	-
Solyc11g066110.2	1502.77	1452.96	1466.72	500.892	740.357	625.079	1474.15	622.109	2.3696	-	-
Solyc04g072700.3	49.501	134.821	64.6668	0	2.1003	2.83697	82.9964	1.64576	50.4305	-	-
Solyc06g069360.3	566.926	440.762	437.672	207.897	160.673	169.273	481.787	179.281	2.68733	-	PHD
Solyc12g014470.2	155.975	127.562	139.643	45.2418	34.655	36.8806	141.06	38.9258	3.62381	GrpE protein homolog [Source:UniProtKB/TrEMBL;Acc:K4DCY2]	-
Solyc02g070040.1	168.117	305.941	173.382	842.36	1769.51	934.309	215.813	1182.06	0.182574	-	-
Solyc07g040710.3	141.965	158.674	33.7392	1207.53	1531.12	748.015	111.46	1162.22	0.0959022	-	-
Solyc01g100850.3	1000.29	933.379	884.717	472.885	504.073	415.143	939.463	464.034	2.02456	-	ABC_tran
Solyc06g008880.3	7256.1	10795	6851.87	2971.96	1717	1681.38	8301	2123.44	3.90922	-	Abhydrolase_3
Solyc02g090480.3	8.40583	14.5192	17.8068	80.789	105.015	87.9461	13.5773	91.2501	0.148792	-	Pro_isomerase
Solyc07g007120.3	1672.76	1735.05	1601.67	2999.96	2684.19	2966.53	1669.83	2883.56	0.579085	-	KNOX2
Solyc02g081160.3	1233.79	1355.47	1835.04	4737.47	4757.19	3356.14	1474.77	4283.6	0.344282	Pyrophosphate--fructose 6-phosphate 1-phosphotransferase subunit beta [Source:UniProtKB/TrEMBL;Acc:K4B9Y6]	PFK
Solyc10g084325.1	168.117	323.571	375.817	1892.62	1093.21	3221.85	289.168	2069.23	0.139747	-	Peptidase_S8
Solyc08g068690.1	2437.69	2285.74	1092.78	9061.29	13844.2	7180.37	1938.74	10028.6	0.193321	-	Acetyltransf_1
Solyc06g082940.3	49.501	73.6332	120.899	436.261	1115.26	469.991	81.3443	673.838	0.120718	-	-
Solyc02g085560.3	705.155	726.999	751.634	323.156	396.957	355.567	727.929	358.56	2.03015	-	-
Solyc01g098490.3	490.34	373.352	253.044	56.0137	92.4134	41.6089	372.245	63.3453	5.87644	-	Sugar_tr
Solyc08g069120.3	1145.99	973.825	1027.17	483.657	486.22	567.394	1049	512.424	2.04713	-	RRM_1
Solyc12g008690.2	141.031	90.2266	160.261	629.077	446.315	430.274	130.506	501.888	0.26003	-	Peptidase_M20
Solyc02g032970.3	434.301	389.945	475.16	934.998	992.394	827.45	433.135	918.28	0.471681	Probable inactive ATP-dependent zinc metalloprotease FTSHI 5, chloroplastic [Source:Projected from Arabidopsis thaliana (AT3G04340) UniProtKB/Swiss-Prot;Acc:F4J3N2]	AAA
Solyc05g005020.3	1584.97	1422.88	2026.23	3974.82	4581.81	3662.53	1678.03	4073.05	0.411982	-	-
Solyc06g074200.3	19.6136	7.25961	23.43	138.957	281.441	125.772	16.7677	182.057	0.0921017	PSAO [Source:Projected from Arabidopsis thaliana (AT1G08380) UniProtKB/TrEMBL;Acc:A0A178W5Y5]	-
Solyc07g064930.3	1749.35	1660.38	1871.59	890.833	605.938	702.623	1760.44	733.131	2.40126	GrpE protein homolog [Source:UniProtKB/TrEMBL;Acc:K4CHH2]	-
Solyc02g079750.3	3476.28	3014.81	2708.51	846.669	473.618	1039.28	3066.53	786.521	3.89886	-	FMN_red
Solyc11g005770.2	83.1243	98.5233	57.1692	272.528	258.337	340.436	79.6056	290.434	0.274092	Pectinesterase [Source:UniProtKB/TrEMBL;Acc:K4D4J0]	-
Solyc09g015830.2	3109.22	4579.78	2837.84	8854.47	13195.2	11044.3	3508.95	11031.3	0.31809	-	Pkinase_Tyr
Solyc10g077070.2	3711.64	3395.43	3404.85	1949.71	1770.56	2087.06	3503.97	1935.78	1.81011	-	Pre-SET
Solyc08g080920.3	715.429	685.515	743.2	393.173	391.707	368.806	714.715	384.562	1.85852	-	Flavoprotein
Solyc02g021100.3	850.856	703.146	712.272	350.086	262.538	329.089	755.425	313.904	2.40655	Methyl-CpG-binding domain protein 4-like protein [Source:Projected from Arabidopsis thaliana (AT3G07930) UniProtKB/Swiss-Prot;Acc:Q0IGK1]	-
Solyc12g096060.2	624.833	621.216	616.678	317.77	299.293	344.219	620.909	320.427	1.93775	-	-
Solyc11g010480.2	947.056	964.492	1086.21	443.801	319.246	452.024	999.254	405.024	2.46715	-	-
Solyc06g008180.2	446.443	351.573	387.064	166.964	135.47	164.544	395.026	155.659	2.53776	-	-
Solyc03g113040.3	1148.8	1257.99	993.432	577.372	551.33	539.024	1133.41	555.909	2.03883	-	ABC_tran
Solyc07g041750.3	1354.27	1525.56	985.934	5423.63	10701	4117.39	1288.59	6747.36	0.190977	O-fucosyltransferase 35 [Source:Projected from Arabidopsis thaliana (AT5G35570) UniProtKB/Swiss-Prot;Acc:Q94BY4]	-
Solyc01g086710.3	2256.5	1724.68	2421.72	981.317	747.708	812.319	2134.3	847.115	2.51949	DNA-directed RNA polymerase subunit beta [Source:Projected from Arabidopsis thaliana (AT1G29940) UniProtKB/TrEMBL;Acc:A0A178W5B4]	RNA_pol_Rpb2_6
Solyc03g094145.1	247.505	216.751	150.889	1187.06	1369.4	578.742	205.048	1045.07	0.196206	-	-
Solyc03g097580.3	0	1.03709	3.7488	22.6209	222.632	526.731	1.5953	257.328	0.00619947	-	-
Solyc10g078860.2	1529.86	1446.74	1748.82	848.823	756.109	703.569	1575.14	769.5	2.04696	DNA-directed RNA polymerase subunit beta [Source:UniProtKB/TrEMBL;Acc:K4D2C7]	RNA_pol_Rpb2_6
Solyc06g075390.3	284.864	343.276	381.44	815.43	1068	781.112	336.527	888.182	0.378894	-	RNase_PH
Solyc07g066460.3	1075.01	985.233	1075.91	179.89	333.948	360.295	1045.38	291.378	3.58772	Protein Iojap, chloroplastic [Source:Projected from Arabidopsis thaliana (AT3G12930) UniProtKB/Swiss-Prot;Acc:Q9LDY9]	DUF143
Solyc02g063280.3	1284.22	1096.2	1472.34	567.677	386.456	375.426	1284.26	443.186	2.89778	-	-
Solyc06g074090.3	56.0388	38.3722	70.29	190.662	339.199	423.654	54.9004	317.838	0.17273	-	-
Solyc01g080720.3	433.367	375.426	384.252	169.118	106.065	118.207	397.682	131.13	3.03272	-	PPR
Solyc03g122120.3	1310.37	1494.44	1531.38	2548.62	2652.68	2516.39	1445.4	2572.57	0.561852	-	ketoacyl-synt
Solyc12g008660.1	894.753	1026.72	1250.22	121.722	70.3602	257.219	1057.23	149.767	7.05918	-	zf-CCCH
Solyc08g061130.3	498.746	236.456	309.276	71.0943	26.2538	48.2285	348.159	48.5255	7.17476	Transcription factor HY5 [Source:UniProtKB/Swiss-Prot;Acc:Q9SM50]	bZIP_1
Solyc07g005320.3	2980.33	2610.35	2554.81	1390.65	1427.16	1567.9	2715.16	1461.9	1.85728	-	-
Solyc05g018510.3	47.633	45.6319	105.904	445.955	289.842	446.35	66.3895	394.049	0.16848	-	ABC2_membrane
Solyc05g009680.1	15.8777	28.0014	49.6716	206.82	322.397	191.023	31.1835	240.08	0.129888	-	-
Solyc01g005030.3	2901.88	2805.32	2609.16	788.501	1113.16	1271.91	2772.12	1057.86	2.62051	-	Pkinase_Tyr
Solyc05g013410.3	164.381	169.045	132.145	775.574	630.091	392.448	155.19	599.371	0.258922	-	-
Solyc01g111145.1	12.1417	45.6319	25.3044	275.76	253.087	170.218	27.6927	233.022	0.118842	-	-
Solyc03g123740.3	831.243	1349.25	946.572	6825.05	3504.36	3479.07	1042.36	4602.83	0.22646	-	Pkinase_Tyr
Solyc02g069680.3	11.2078	24.8901	14.058	113.105	91.3632	112.533	16.7186	105.667	0.15822	-	ESCRT-III
Solyc01g094420.3	1110.5	1185.39	1101.21	569.832	504.073	631.699	1132.37	568.534	1.99173	-	-
Solyc03g083900.3	103.672	211.566	104.966	527.821	674.197	889.863	140.068	697.294	0.200874	-	-
Solyc04g074740.3	67.2466	150.378	194.938	0	6.30091	0	137.521	2.1003	65.4766	-	Cu_bind_like
Solyc01g007030.3	113.946	41.4835	35.6136	597.839	841.172	357.458	63.6809	598.823	0.106344	-	-
Solyc12g088940.2	126.087	79.8558	41.2368	1249.54	584.935	443.513	82.3933	759.328	0.108508	-	Pkinase
Solyc11g006250.2	0	3.11126	3.7488	713.098	115.517	39.7176	2.28669	289.444	0.00790028	Cutin-deficient 1 protein [Source:UniProtKB/TrEMBL;Acc:G1DEX3]	Lipase_GDSL
Solyc10g083150.2	3182.07	3199.42	2888.45	1661.02	1874.52	1644.5	3089.98	1726.68	1.78955	-	-
Solyc03g033540.3	1454.21	1842.91	1172.44	7395.96	8428.52	3749.53	1489.85	6524.67	0.228341	Calcium-dependent protein kinase [Source:UniProtKB/TrEMBL;Acc:C6KGT3]	Pkinase
Solyc11g040150.2	364.252	403.427	346.764	827.279	1018.65	751.797	371.481	865.908	0.429008	-	-
Solyc11g073080.2	115.814	82.967	59.0436	302.689	638.492	439.73	85.9414	460.304	0.186706	-	MBD
Solyc11g007270.2	1290.76	1307.77	1352.38	459.959	644.793	624.133	1316.97	576.295	2.28523	-	-
Solyc11g065740.2	402.546	325.646	247.421	99.1012	105.015	99.294	325.204	101.137	3.21549	-	-
Solyc08g079830.3	780.808	513.358	590.436	196.048	232.084	239.251	628.201	222.461	2.82387	-	HMA
Solyc12g087790.1	1777.37	2179.96	1325.2	5922.37	10084.6	5205.84	1760.84	7070.94	0.249025	-	-
Solyc08g014470.3	438.037	500.913	611.054	1787.05	2629.58	1315.41	516.668	1910.68	0.270411	-	-
Solyc04g081190.3	1008.7	1556.67	1224.92	443.801	445.264	530.513	1263.43	473.193	2.67001	Transcription factor VSF-1 [Source:UniProtKB/TrEMBL;Acc:O81998]	bZIP_1
Solyc09g014760.3	270.854	200.158	327.083	699.094	789.714	964.57	266.032	817.793	0.325305	-	UbiA
Solyc05g042040.3	236.297	237.493	197.749	73.2487	44.1064	69.9786	223.846	62.4446	3.58472	-	UBX
Solyc09g007440.3	1574.69	1279.77	1637.29	643.08	524.026	388.665	1497.25	518.59	2.88715	DEAD-box ATP-dependent RNA helicase 57 [Source:Projected from Arabidopsis thaliana (AT3G09720) UniProtKB/Swiss-Prot;Acc:Q84TG1]	DEAD
Solyc04g014820.3	1527.99	1665.56	1209.93	638.772	426.362	540.916	1467.83	535.35	2.74181	-	RRM_1
Solyc06g061030.3	127.955	206.38	85.2852	892.988	510.374	826.504	139.874	743.288	0.188182	-	Response_reg
Solyc02g069670.3	39.2272	58.0769	71.2272	241.29	403.258	220.338	56.1771	288.295	0.19486	-	Glyco_hydro_31
Solyc02g085610.3	862.998	636.772	685.093	200.357	183.777	297.882	728.288	227.338	3.20354	-	MFMR
Solyc03g112820.3	433.367	421.058	510.774	207.897	150.172	156.979	455.066	171.683	2.65063	-	-
Solyc04g081530.1	130.757	220.9	168.696	883.293	1328.44	529.568	173.451	913.768	0.18982	-	DnaJ
Solyc10g009380.3	6.53786	23.853	25.3044	159.424	135.47	180.62	18.5651	158.505	0.117127	-	-
Solyc01g091710.3	1329.05	1455.03	1401.11	730.332	655.295	531.459	1395.07	639.029	2.18311	-	-
Solyc05g014300.1	1958.56	1605.41	3402.04	22.6209	2.1003	54.8481	2322	26.5231	87.5464	-	-
Solyc06g048633.1	71.9165	72.5961	52.4832	8.61749	8.40121	5.67394	65.6653	7.56422	8.68104	-	-
Solyc07g007890.3	1417.78	1331.62	1417.98	721.715	600.687	763.145	1389.13	695.182	1.99822	-	-
Solyc06g066800.2	767.732	1159.46	1133.07	5754.33	5778.99	2569.35	1020.09	4700.89	0.216999	-	-
Solyc08g005190.3	875.14	725.961	795.683	351.163	386.456	415.143	798.928	384.254	2.07917	-	-
Solyc02g089685.1	34.5573	38.3722	43.1112	188.508	399.058	163.599	38.6802	250.388	0.154481	-	-
Solyc09g065020.3	406.282	311.126	316.774	112.027	136.52	134.283	344.727	127.61	2.70141	-	-
Solyc02g062970.3	1484.1	1717.42	1885.65	4435.85	4559.76	3266.3	1695.72	4087.3	0.414875	Xaa-Pro aminopeptidase 2 [Source:UniProtKB/TrEMBL;Acc:Q93X45]	Peptidase_M24
Solyc07g049390.2	231.627	216.751	202.435	582.758	913.632	553.209	216.938	683.2	0.317532	-	-
Solyc07g044830.3	212.014	189.787	238.049	783.115	570.232	506.872	213.283	620.073	0.343965	MAPR4 [Source:Projected from Arabidopsis thaliana (AT4G14965) UniProtKB/TrEMBL;Acc:A0A178UY73]	-
Solyc11g066440.2	1921.2	2185.14	2648.53	724.947	840.121	1038.33	2251.62	867.8	2.59463	Pheophorbide a oxygenase, chloroplastic [Source:Projected from Arabidopsis thaliana (AT3G44880) UniProtKB/Swiss-Prot;Acc:Q9FYC2]	-
Solyc08g077200.3	571.596	544.471	477.972	257.448	219.482	252.49	531.346	243.14	2.18535	-	-
Solyc04g008510.3	1498.1	1631.34	1552.94	933.921	935.685	877.569	1560.79	915.725	1.70444	UBX domain-containing protein [Source:UniProtKB/TrEMBL;Acc:K4BP07]	UBX
Solyc03g113620.3	511.821	760.185	476.098	1476.82	2344.99	1974.53	582.701	1932.11	0.301587	-	Myb_DNA-binding
Solyc09g008780.3	5229.36	2971.26	3721.62	1349.71	1467.06	1192.47	3974.08	1336.42	2.97368	-	-
Solyc08g083320.3	99.9359	76.7445	151.826	353.317	591.235	681.819	109.502	542.124	0.201988	-	Glycos_transf_1
Solyc11g005440.2	392.272	389.945	416.117	143.266	68.2599	78.4895	399.445	96.6717	4.13197	-	DUF88
Solyc02g065660.3	1090.89	1161.54	1252.1	662.47	618.539	648.721	1168.18	643.243	1.81607	WPP domain-interacting tail-anchored protein 1 [Source:Projected from Arabidopsis thaliana (AT5G11390) UniProtKB/Swiss-Prot;Acc:Q8L7E5]	-
Solyc01g096460.2	918.103	779.89	692.591	373.784	296.143	281.806	796.861	317.244	2.51182	-	-
Solyc12g009770.1	0	0	0	3724.91	158.573	806.645	0	1563.38	0	-	-
novel.532	8.40583	20.7418	13.1208	95.8696	109.216	84.1635	14.0895	96.4163	0.146132	PF13966:zinc-binding in reverse transcriptase	-
Solyc12g014070.2	2001.52	1602.3	1476.09	756.185	743.508	819.884	1693.3	773.192	2.19002	-	-
novel.610	747.184	693.812	665.412	264.988	256.237	353.676	702.136	291.634	2.4076	-	-
Solyc01g079600.3	920.905	972.788	614.803	3068.9	4252.06	2197.71	836.165	3172.89	0.263534	-	Lipase_3
Solyc01g005020.3	1136.65	991.456	935.326	1878.61	2064.6	1880.91	1021.15	1941.37	0.525991	-	Na_H_Exchanger
Solyc03g093430.3	1276.75	1216.5	1168.69	723.869	702.552	664.797	1220.65	697.073	1.75111	-	RhoGAP
Solyc04g074910.3	1078.75	1122.13	1430.17	3007.5	2715.69	2430.34	1210.35	2717.85	0.445334	40S ribosomal protein S21 [Source:UniProtKB/TrEMBL;Acc:K4BU29]	-
Solyc10g074560.2	1004.03	850.412	1082.47	473.962	341.299	366.915	978.969	394.059	2.48432	CCAAT-binding factor [Source:Projected from Arabidopsis thaliana (AT2G17250) UniProtKB/TrEMBL;Acc:F4IMH3]	CBF
Solyc03g006630.3	1023.64	831.744	940.949	66.7856	107.115	240.197	932.112	138.033	6.75284	-	-
Solyc02g030300.3	1274.88	1412.51	1299.9	2479.68	2540.32	2190.14	1329.1	2403.38	0.553012	-	Pkinase_Tyr
Solyc01g098560.3	94.332	67.4107	74.976	228.364	347.6	467.154	78.9062	347.706	0.226934	-	Sugar_tr
Solyc05g005560.3	186.796	1356.51	1044.98	8461.3	12407.5	9709.06	862.762	10192.6	0.0846456	-	-
Solyc02g070100.3	2612.34	2203.81	2498.58	1140.74	890.529	695.058	2438.24	908.776	2.683	DEAD-box ATP-dependent RNA helicase 16 [Source:Projected from Arabidopsis thaliana (AT4G34910) UniProtKB/Swiss-Prot;Acc:Q9SW44]	DEAD
Solyc07g054270.3	183.06	351.573	316.774	1424.04	877.927	1071.43	283.802	1124.47	0.252389	-	-
Solyc02g068190.1	155.041	173.194	140.58	28.0069	43.0562	47.2828	156.271	39.4486	3.96139	-	DEAD
Solyc04g071470.3	82.1903	60.1511	79.662	214.36	232.084	200.479	74.0011	215.641	0.343168	-	-
Solyc02g081440.3	4872.58	5609.61	5949.35	2374.12	1769.51	1294.6	5477.18	1812.74	3.02149	-	-
Solyc07g049180.3	1144.13	985.233	883.78	1998.18	2457.36	2072.88	1004.38	2176.14	0.461542	-	Pkinase
Solyc02g079810.2	0	0	2.8116	126.031	42.0061	98.3483	0.9372	88.7951	0.0105546	-	-
Solyc12g094390.1	2.80194	5.18544	2.8116	56.0137	52.5076	44.4459	3.59966	50.9891	0.0705967	-	-
Solyc07g047640.2	96.2	102.672	61.8552	12.9262	11.5517	5.67394	86.909	10.0506	8.64713	-	-
Solyc01g094280.3	934.915	704.183	955.944	387.787	281.441	314.904	865.014	328.044	2.63688	-	-
Solyc12g008630.2	2999.01	3202.53	3323.31	6360.79	5766.38	5250.29	3174.95	5792.49	0.548115	-	-
Solyc06g062520.1	3.73592	7.25961	4.686	44.1646	74.5608	68.0873	5.22718	62.2709	0.0839426	-	zf-Dof
Solyc12g096420.2	1881.97	1937.28	1450.79	828.356	665.796	788.678	1756.68	760.943	2.30855	-	-
Solyc02g078900.3	5630.97	5331.67	6291.42	2722.05	1917.58	2700.8	5751.35	2446.81	2.35055	-	Pyr_redox_2
Solyc05g007150.3	1141.32	1856.39	1861.28	414.717	128.119	194.805	1619.66	245.88	6.58721	-	-
Solyc12g099740.2	2843.97	3167.27	2807.85	1675.03	1629.84	1784.45	2939.7	1696.44	1.73286	-	Homeobox
Solyc05g014050.3	1088.09	1012.2	1313.02	540.748	549.229	560.774	1137.77	550.251	2.06773	-	-
Solyc01g097610.3	887.282	860.783	790.06	476.116	407.459	412.306	846.041	431.961	1.95861	-	-
Solyc05g056040.3	1171.21	1458.15	920.33	5034.77	4133.4	2844.54	1183.23	4004.23	0.295494	Auxin response factor [Source:UniProtKB/TrEMBL;Acc:K4C2S9]	B3
Solyc07g043580.3	570.662	589.066	440.484	1162.28	1472.31	1190.58	533.404	1275.06	0.418336	-	HLH
novel.218	12.1417	14.5192	25.3044	88.3293	190.077	132.392	17.3218	136.933	0.126498	PF06596:Photosystem II reaction centre X protein (PsbX)	-
Solyc02g081680.3	1962.29	1697.71	1928.76	866.058	609.088	512.546	1862.92	662.564	2.81168	-	-
Solyc01g067620.3	14.9437	15.5563	16.8696	89.4065	68.2599	100.24	15.7899	85.9687	0.18367	-	2OG-FeII_Oxy
Solyc03g065340.3	353.979	529.952	770.378	2713.43	5111.09	2006.68	551.436	3277.07	0.168271	Alpha-1,4 glucan phosphorylase [Source:UniProtKB/TrEMBL;Acc:K4BHG4]	-
Solyc03g096730.3	484.736	863.894	874.408	3148.62	3028.64	2026.54	741.013	2734.6	0.270977	GDP-mannose pyrophosphorylase [Source:UniProtKB/TrEMBL;Acc:Q6J1L7]	Hexapep
Solyc12g014490.2	12.1417	16.5934	45.9228	198.202	204.78	261.001	24.886	221.328	0.11244	-	-
Solyc01g088700.3	12646.1	13421	12134.9	8160.77	7619.9	7404.49	12734	7728.39	1.64769	-	-
Solyc07g016170.3	72.8505	157.637	95.5944	367.321	614.339	641.155	108.694	540.938	0.200936	-	GHMP_kinases
Solyc01g100360.3	834.045	900.192	1098.4	1975.56	2414.3	1961.29	944.212	2117.05	0.446003	-	Pyr_redox_2
Solyc03g112350.3	1297.3	1247.62	1255.85	524.59	569.182	704.514	1266.92	599.429	2.11355	-	DEAD
Solyc06g005470.3	59.7748	276.902	126.522	10.7719	9.45137	3.78263	154.4	8.00195	19.2953	-	-
Solyc09g090690.3	463.254	367.129	446.107	168.041	100.815	98.3483	425.497	122.401	3.47624	-	-
Solyc08g008380.3	322.223	298.681	321.46	682.936	790.764	598.601	314.121	690.767	0.454743	-	Auxin_resp
Solyc02g087980.3	63.5107	129.636	86.2224	609.688	408.509	334.762	93.123	450.986	0.206487	Structural maintenance of chromosomes protein [Source:UniProtKB/TrEMBL;Acc:K4BBV4]	SMC_N
Solyc04g055200.3	231.627	211.566	295.218	664.624	545.029	706.406	246.137	638.686	0.38538	-	-
Solyc02g093975.1	29.8874	37.3352	20.6184	149.729	221.582	120.098	29.2803	163.803	0.178753	-	Pkinase
Solyc03g031420.1	311.95	655.44	408.619	2290.1	2362.84	1386.33	458.669	2013.09	0.227843	-	Aminotran_5
Solyc08g079850.2	0	0	0	240.213	34.655	38.7719	0	104.547	0	-	Peptidase_S8
Solyc06g053960.3	1190.83	647.143	829.422	171.273	225.783	288.425	889.13	228.494	3.89127	-	HSF_DNA-bind
Solyc01g107730.3	3.73592	8.2967	2.8116	44.1646	161.723	97.4026	4.94807	101.097	0.0489439	CycD3;2 protein [Source:UniProtKB/TrEMBL;Acc:Q9SMD5]	Cyclin_C
Solyc03g044790.3	23.3495	63.2624	20.6184	258.525	245.736	546.59	35.7434	350.283	0.102041	Methylesterase [Source:UniProtKB/TrEMBL;Acc:Q6ED34]	-
Solyc11g067300.2	46.699	34.2239	74.0388	253.139	353.901	206.153	51.6539	271.064	0.19056	-	ABC_membrane
Solyc06g036420.2	212.014	366.092	203.372	1996.03	1028.1	957.95	260.493	1327.36	0.196249	-	-
Solyc08g006530.3	81.2563	103.709	129.334	537.516	377.005	308.284	104.766	407.602	0.257031	-	CCT
Solyc03g046207.1	51.3689	36.2981	42.174	164.81	145.971	136.175	43.2803	148.985	0.290501	-	NB-ARC
Solyc05g050210.3	0.933981	1.03709	0	21.5437	141.771	510.655	0.657023	224.656	0.00292457	-	Lipase_GDSL
Solyc05g054630.3	1555.08	1427.03	1580.12	895.142	747.708	798.134	1520.74	813.661	1.86901	Elongator complex protein 1 [Source:Projected from Arabidopsis thaliana (AT5G13680) UniProtKB/Swiss-Prot;Acc:Q9FNA4]	-
Solyc01g108150.3	1404.71	1607.49	1453.6	3082.91	2850.11	2530.58	1488.6	2821.2	0.527647	-	adh_short
Solyc02g092110.3	1455.14	987.308	1179.93	346.854	131.269	272.349	1207.46	250.157	4.82681	Putative phytosulfokine peptide [Source:UniProtKB/TrEMBL;Acc:Q7PCA6]	-
Solyc11g051160.2	3130.7	3612.18	3859.39	6412.49	7323.76	6450.32	3534.09	6728.86	0.525214	-	CRAL_TRIO_N
Solyc05g054890.3	135.427	253.049	85.2852	14.0034	3.15046	14.1849	157.921	10.4462	15.1175	-	ABC2_membrane
Solyc01g111610.3	49.501	132.747	52.4832	832.665	780.263	336.654	78.2438	649.861	0.120401	-	-
Solyc08g008040.3	1179.62	1039.16	1070.28	611.842	559.731	500.252	1096.35	557.275	1.96735	PIN domain-like family protein [Source:Projected from Arabidopsis thaliana (AT2G34570) UniProtKB/TrEMBL;Acc:Q8L8C2]	-
Solyc08g079980.1	5.60388	1.03709	1.8744	1613.63	573.383	58.6307	2.83846	748.546	0.00379196	-	Peptidase_S8
Solyc02g082140.3	284.864	362.981	765.692	1849.53	2904.72	3565.13	471.179	2773.13	0.169909	-	-
Solyc06g073600.3	2024.87	1990.17	1855.66	1178.44	983.992	1025.09	1956.9	1062.51	1.84177	-	-
Solyc09g009670.3	704.221	648.18	651.354	338.237	316.096	371.643	667.918	341.992	1.95302	-	-
Solyc07g045320.3	640.711	678.255	565.132	328.542	287.742	295.991	628.033	304.091	2.06528	-	-
Solyc11g008310.2	1161.87	1102.42	1058.1	657.084	639.542	633.59	1107.46	643.405	1.72126	-	-
Solyc04g076220.3	1411.24	948.935	1432.98	52.7821	15.7523	165.49	1264.39	78.0081	16.2084	AT-hook motif nuclear-localized protein [Source:UniProtKB/TrEMBL;Acc:K4BU60]	-
Solyc08g005650.3	8.40583	58.0769	5.6232	541.825	827.52	375.426	24.0353	581.59	0.0413269	Cytochrome P450-1 [Source:UniProtKB/TrEMBL;Acc:K4CI56]	p450
Solyc03g115980.1	33.6233	22.8159	40.2996	173.427	189.027	536.187	32.2463	299.547	0.10765	Geranylgeranyl diphosphate reductase, chloroplastic [Source:Projected from Arabidopsis thaliana (AT1G74470) UniProtKB/Swiss-Prot;Acc:Q9CA67]	-
novel.211	839.649	660.625	722.581	328.542	286.691	363.132	740.952	326.122	2.27201	PF07727:Reverse transcriptase (RNA-dependent DNA polymerase)|PF14223:gag-polypeptide of LTR copia-type	RVT_2
Solyc04g012060.3	34.5573	46.669	93.72	453.496	299.293	303.556	58.3154	352.115	0.165615	Ribonucleoside-diphosphate reductase [Source:UniProtKB/TrEMBL;Acc:K4BPQ8]	Ribonuc_red_lgC
Solyc12g096570.1	551.983	837.967	1102.15	46.319	15.7523	121.044	830.699	61.0385	13.6094	-	-
Solyc12g094500.2	53.2369	69.4849	112.464	356.549	379.105	276.132	78.3953	337.262	0.232446	-	ADH_zinc_N
Solyc06g068800.3	70.9825	79.8558	66.5412	213.283	304.544	474.72	72.4598	330.849	0.219012	-	-
Solyc12g014230.2	436.169	392.019	570.755	182.045	117.617	121.044	466.314	140.235	3.32523	-	-
Solyc09g066100.3	259.647	310.089	244.609	1847.37	708.853	1184.91	271.448	1247.05	0.217673	Histone H1 [Source:UniProtKB/Swiss-Prot;Acc:P37218]	-
Solyc01g108930.3	19.6136	23.853	17.8068	81.8662	96.614	94.5657	20.4245	91.0153	0.224407	-	B3
Solyc02g090680.3	17.7456	34.2239	46.86	216.515	295.093	151.305	32.9432	220.971	0.149084	Cyclin-dependent kinase inhibitor [Source:UniProtKB/TrEMBL;Acc:K4BCL7]	-
Solyc08g081690.3	56.0388	102.672	74.976	589.221	252.036	417.98	77.8955	419.746	0.185578	-	FAD_binding_8
Solyc09g065880.3	71.9165	129.636	79.662	341.468	344.45	299.773	93.7382	328.564	0.285297	-	F-box
Solyc06g051360.3	517.425	586.992	639.17	284.377	285.641	278.969	581.196	282.996	2.05373	-	-
Solyc02g089110.3	1329.99	1424.96	1103.08	649.544	612.239	539.024	1286.01	600.269	2.14239	-	Mito_carr
Solyc09g074680.3	3734.99	3963.75	3652.27	2115.59	1515.37	1677.6	3783.67	1769.52	2.13825	-	Cullin
Solyc04g082160.3	5119.15	6029.63	4381.41	2573.4	2479.41	2516.39	5176.73	2523.07	2.05176	-	ubiquitin
Solyc01g094920.3	3664.94	4293.54	2836.9	12496.4	13750.7	7988.91	3598.46	11412	0.315322	-	-
Solyc03g044330.1	8644.92	5659.39	7653.18	902.682	1670.79	2302.67	7319.16	1625.38	4.50304	Acetolactate synthase [Source:UniProtKB/TrEMBL;Acc:K4BG52]	TPP_enzyme_N
Solyc01g111910.3	1429.92	1541.11	1472.34	784.192	810.717	904.994	1481.13	833.301	1.77742	Transcriptional elongation regulator MINIYO [Source:Projected from Arabidopsis thaliana (AT4G38440) UniProtKB/Swiss-Prot;Acc:Q8GYU3]	-
Solyc09g005910.3	2495.6	2454.79	1981.24	1175.21	972.441	1155.59	2310.54	1101.08	2.09843	-	-
Solyc04g079920.3	1278.62	1168.8	990.62	567.677	451.565	535.242	1146.01	518.161	2.21169	-	-
Solyc09g090290.3	398.81	389.945	343.952	145.42	95.5638	149.414	377.569	130.133	2.90142	-	-
Solyc10g005925.1	84.0583	73.6332	147.14	396.405	362.302	405.687	101.611	388.131	0.261794	-	-
Solyc05g050805.1	32.6893	56.0027	31.8648	203.588	285.641	150.359	40.1856	213.196	0.188491	-	DnaJ
Solyc02g080290.3	76.5864	143.118	83.4108	364.089	352.851	362.187	101.038	359.709	0.280889	-	Glyco_hydro_1
Solyc02g090260.2	121.417	173.194	206.184	535.362	861.125	520.111	166.932	638.866	0.261294	-	-
Solyc07g005400.3	169.05	159.712	176.194	480.425	866.375	475.665	168.319	607.489	0.277073	-	HLH
Solyc02g022830.3	947.99	753.963	863.161	434.106	415.86	365.969	855.038	405.312	2.10958	-	DnaB_C
Solyc01g098610.3	291.402	325.646	319.585	735.718	745.608	1148.03	312.211	876.451	0.356222	-	-
Solyc09g097850.1	1752.15	2694.35	1678.53	523.513	576.533	796.243	2041.68	632.096	3.23001	Cysteine proteinase inhibitor [Source:UniProtKB/TrEMBL;Acc:K4CWV7]	-
Solyc11g005250.2	2603.94	2531.53	2536.06	1482.21	1588.88	1642.61	2557.18	1571.23	1.6275	-	SNF2_N
Solyc06g073490.1	491.274	509.21	479.846	249.907	199.529	244.925	493.443	231.454	2.13193	-	-
Solyc02g065180.3	492.208	508.173	453.605	238.058	258.337	236.414	484.662	244.27	1.98412	-	-
Solyc01g090170.3	715.429	664.773	735.702	1221.53	1233.93	1171.67	705.301	1209.04	0.583356	-	Ras
Solyc11g043120.2	300.742	394.093	359.885	838.051	903.131	703.569	351.573	814.917	0.431422	-	PI3Ka
Solyc03g082920.3	21379.7	35456	25296.9	8743.52	4157.55	3480.02	27377.5	5460.36	5.01387	-	HSP70
Solyc01g111450.3	5149.97	5069.29	7157.4	2675.73	1952.23	1960.35	5792.22	2196.1	2.6375	Proteasome subunit alpha type [Source:UniProtKB/TrEMBL;Acc:K4B407]	Proteasome
Solyc12g009000.1	2331.22	3086.37	1501.39	11392.3	20318.3	7372.34	2306.33	13027.7	0.177033	-	-
Solyc12g088420.2	405.348	325.646	328.02	116.336	103.965	152.251	353.004	124.184	2.84259	-	Mpv17_PMP22
Solyc05g007850.2	243.769	234.382	186.503	77.5574	64.0593	83.2178	221.551	74.9448	2.95619	Bacterial spot disease resistance protein 4 [Source:UniProtKB/TrEMBL;Acc:Q6T3R3]	TIR
Solyc09g089580.3	59471.2	47341	54895.6	3860.64	6141.29	14704	53902.6	8235.31	6.5453	-	2OG-FeII_Oxy
Solyc09g031970.3	511.821	511.284	592.31	1445.58	1839.87	1106.42	538.472	1463.96	0.36782	Alpha-1,4 glucan phosphorylase [Source:UniProtKB/TrEMBL;Acc:K4CSQ2]	-
Solyc07g054600.3	395.074	370.24	337.392	178.813	161.723	146.577	367.569	162.371	2.26376	-	-
Solyc02g065530.3	0	1.03709	0	96.9468	47.2568	69.0329	0.345696	71.0789	0.00486356	-	Glyco_transf_8
Solyc05g011830.3	854.592	696.923	973.751	137.88	171.175	302.61	841.755	203.888	4.12851	-	-
Solyc02g091990.3	46.699	9.33379	19.6812	374.861	1563.68	174.001	25.238	704.179	0.0358403	1-aminocyclopropane-1-carboxylate synthase 3 [Source:UniProtKB/Swiss-Prot;Acc:Q42881]	Aminotran_1_2
Solyc12g096880.2	61.6427	47.706	48.7344	1005.02	889.479	144.685	52.6944	679.726	0.0775229	-	TIR
Solyc04g070990.3	1537.33	1551.48	1355.19	854.209	739.307	809.482	1481.34	800.999	1.84936	-	zf-BED
Solyc04g077470.3	351.177	168.008	252.107	1072.88	1415.6	3951.9	257.097	2146.79	0.119759	-	-
Solyc01g094060.3	1711.99	1807.64	1735.69	2699.43	2886.87	2770.77	1751.77	2785.69	0.628848	-	Beach
Solyc08g068870.3	7.47184	19.7047	5.6232	937.152	57.7584	262.893	10.9332	419.268	0.026077	-	Asp
Solyc04g081280.3	2030.47	1937.28	2028.1	1079.34	1247.58	1171.67	1998.62	1166.2	1.71379	5'-3' exoribonuclease [Source:UniProtKB/TrEMBL;Acc:K4BVK7]	-
Solyc07g042700.3	1018.04	875.302	995.306	543.979	476.769	479.448	962.882	500.065	1.92551	-	-
Solyc04g077230.1	1293.56	1196.8	927.828	3199.24	2397.5	2620.41	1139.4	2739.05	0.415982	-	-
Solyc07g053990.3	3918.05	4031.16	4185.54	1979.87	1645.59	1204.77	4044.91	1610.07	2.51225	-	-
Solyc01g010660.3	691.146	716.628	619.489	4164.4	3390.94	1538.58	675.754	3031.31	0.222925	-	Pkinase_Tyr
Solyc04g079760.3	1332.79	867.005	620.426	221.9	285.641	210.881	940.074	239.474	3.92557	-	-
Solyc08g008280.3	280.194	96.4492	165.884	855.286	1382	835.015	180.843	1024.1	0.176587	-	WRKY
Solyc03g031650.3	407.216	514.396	395.498	138.957	128.119	190.077	439.036	152.384	2.88112	-	-
Solyc12g088530.2	24.2835	43.5577	20.6184	225.132	119.717	191.023	29.4865	178.624	0.165076	-	Cyclin_C
Solyc03g025890.2	1159.07	948.935	950.321	521.358	531.377	485.122	1019.44	512.619	1.98869	-	-
Solyc08g078990.2	201.74	228.159	192.126	72.1715	81.9118	83.2178	207.342	79.1004	2.62125	Probable lipid phosphate phosphatase beta [Source:Projected from Arabidopsis thaliana (AT4G22550) UniProtKB/Swiss-Prot;Acc:Q9SUW4]	-
Solyc10g084023.1	2.80194	2.07418	1.8744	43.0875	43.0562	131.446	2.25017	72.53	0.031024	-	Auxin_inducible
Solyc08g068860.3	1.86796	10.3709	11.2464	372.707	80.8617	117.261	7.82841	190.277	0.0411423	-	Asp
Solyc11g010470.2	7023.53	8144.25	6772.21	3886.49	3963.27	4314.09	7313.33	4054.62	1.8037	-	-
Solyc03g115920.3	4713.8	4594.3	5759.09	1915.24	1037.55	1830.79	5022.4	1594.53	3.14977	RBR-type E3 ubiquitin transferase [Source:UniProtKB/TrEMBL;Acc:K4BL94]	IBR
Solyc11g072140.2	373.592	380.611	310.213	148.652	165.924	144.685	354.806	153.087	2.31767	-	Pkinase
Solyc01g010410.3	306.346	352.61	227.74	70.0171	101.865	92.6744	295.565	88.1854	3.35163	-	-
Solyc08g016050.3	526.765	411.724	684.156	1677.18	1613.03	1283.26	540.882	1524.49	0.354795	Guanine nucleotide exchange factor SPIKE 1 [Source:Projected from Arabidopsis thaliana (AT4G16340) UniProtKB/Swiss-Prot;Acc:Q8SAB7]	Ded_cyto
Solyc03g026150.3	122.351	159.712	169.633	344.7	497.772	500.252	150.565	447.575	0.336403	-	-
[truncated: 22,902 more rows]

## Sheet: BR 8 d vs CK 8 d
gene_id	BR_8d_1	BR_8d_2	BR_8d_3	CK_8d_1	CK_8d_2	CK_8d_3	BR_8d	CK_8d	FC	gene_description	tf_family
[truncated: 23,383 more rows]
