# Supplementary material for: Revealing the Specific Regulations of Brassinolide on Tomato Fruit Chilling Injury by Integrated Multi-Omics
Source: Front Nutr. 2021 Dec 3;8:769715. doi: 10.3389/fnut.2021.769715 (PMC8681340; doi:10.3389/fnut.2021.769715)
Supplement: Supplementary file 3 [file Table_3.XLSX]

## Sheet: CK 8 d vs CK 0 d
Protein	Description	Gene	CK_8d_1	CK_8d_2	CK_8d_3	CK_0d_1	CK_0d_2	CK_0d_3	CK_8d.vs.CK_0d FC	CK_8d.vs.CK_0d Pvalue	CK_8d.vs.CK_0d log2FC	GO_Description	KEGG_Description	KEGG_ko	COG_Function_Description	COG_Class_Description	IPR_Term
Solyc07g043320.3.1	protein_coding	Solyc07g043320.3	21211.4	15015.2	18841.1	16038.3	19357.7	15710.5	1.07751	0.57205	0.1077	--	--	--	--	--	--
Solyc06g051310.3.1	protein_coding	Solyc06g051310.3	1212.7	1114.5	1141.8	1142.1	1303.2	1104.4	0.977266	0.711098	-0.0331773	Molecular Function:structural molecule activity (GO:0005198),Biological Process:intracellular protein transport (GO:0006886),Biological Process:vesicle-mediated transport (GO:0016192),Cellular Component:clathrin coat of trans-Golgi network vesicle (GO:0030130),Cellular Component:clathrin coat of coated pit (GO:0030132)	clathrin heavy chain	ko04144 Endocytosis	--	--	IPR000547 [Clathrin, heavy chain/VPS, 7-fold repeat] ; IPR015348[Clathrin, heavy chain, linker, core motif] ; IPR022365[Clathrin, heavy chain, propeller repeat]
Solyc05g052510.3.1	protein_coding	Solyc05g052510.3	4177.1	3643.7	3922.4	4252	4742.5	3962.3	0.906335	0.215113	-0.141884	Molecular Function:structural molecule activity (GO:0005198),Biological Process:intracellular protein transport (GO:0006886),Biological Process:vesicle-mediated transport (GO:0016192),Cellular Component:clathrin coat of trans-Golgi network vesicle (GO:0030130),Cellular Component:clathrin coat of coated pit (GO:0030132)	clathrin heavy chain	ko04144 Endocytosis	--	--	IPR000547 [Clathrin, heavy chain/VPS, 7-fold repeat] ; IPR015348[Clathrin, heavy chain, linker, core motif] ; IPR022365[Clathrin, heavy chain, propeller repeat]
Solyc08g062910.3.1	protein_coding	Solyc08g062910.3	14507.9	12887.5	14734.4	15271.8	15384.7	12677.3	0.972216	0.723808	-0.0406517	Molecular Function:GTP binding (GO:0005525)	--	--	Translation elongation factor EF-G, a GTPase	Translation, ribosomal structure and biogenesis ;	IPR000640 [Translation elongation factor EFG, V domain] ; IPR004161[Translation elongation factor EFTu-like, domain 2] ; IPR005517[Translation elongation factor EFG/EF2, domain IV] ; IPR009022[Elongation factor G, III-V domain]
Solyc02g086460.3.1	protein_coding	Solyc02g086460.3	13212.1	7629.3	8032.7	8678.2	8144.6	9897.1	1.08062	0.720636	0.111861	--	--	--	--	--	--
Solyc03g096000.3.1	protein_coding	Solyc03g096000.3	940.6	939.2	942.1	885.6	959.2	932.9	1.01591	0.564557	0.0227761	Molecular Function:structural molecule activity (GO:0005198),Biological Process:intracellular protein transport (GO:0006886),Biological Process:vesicle-mediated transport (GO:0016192),Cellular Component:clathrin coat of trans-Golgi network vesicle (GO:0030130),Cellular Component:clathrin coat of coated pit (GO:0030132)	clathrin heavy chain	ko04144 Endocytosis	--	--	IPR000547 [Clathrin, heavy chain/VPS, 7-fold repeat] ; IPR015348[Clathrin, heavy chain, linker, core motif] ; IPR022365[Clathrin, heavy chain, propeller repeat]
Solyc07g062530.3.1	protein_coding	Solyc07g062530.3	9976.5	7859.1	9989.6	9137.1	9646.3	9438.9	0.98593	0.86369	-0.0204435	Biological Process:tricarboxylic acid cycle (GO:0006099),Molecular Function:phosphoenolpyruvate carboxylase activity (GO:0008964),Biological Process:carbon fixation (GO:0015977)	phosphoenolpyruvate carboxylase	ko00620 Pyruvate metabolism ko00710 Carbon fixation in photosynthetic organisms ko01100 Metabolic pathways ko01200 Carbon metabolism	Phosphoenolpyruvate carboxylase	Energy production and conversion ;	IPR021135 [Phosphoenolpyruvate carboxylase]
Solyc07g066610.3.1	protein_coding	Solyc07g066610.3	15506.2	14343.9	14583.5	15767.4	16633.8	14838.8	0.940593	0.210463	-0.0883579	Molecular Function:phosphoglycerate kinase activity (GO:0004618),Biological Process:glycolytic process (GO:0006096)	phosphoglycerate kinase	ko00010 Glycolysis / Gluconeogenesis ko00710 Carbon fixation in photosynthetic organisms ko01100 Metabolic pathways ko01110 Biosynthesis of secondary metabolites ko01200 Carbon metabolism ko01230 Biosynthesis of amino acids	3-phosphoglycerate kinase	Carbohydrate transport and metabolism ;	IPR001576 [Phosphoglycerate kinase]
Solyc07g064190.2.1	protein_coding	Solyc07g064190.2	13299.7	15057	19702.3	11504.1	12563.5	9344.2	1.43838	0.0838441	0.524449	Molecular Function:enzyme inhibitor activity (GO:0004857),Cellular Component:cell wall (GO:0005618),Molecular Function:pectinesterase activity (GO:0030599),Biological Process:cell wall modification (GO:0042545)	pectinesterase	ko00040 Pentose and glucuronate interconversions ko01100 Metabolic pathways	Pectin methylesterase and related acyl-CoA thioesterases	Carbohydrate transport and metabolism ; Lipid transport and metabolism ;	IPR000070 [Pectinesterase, catalytic] ; IPR006501[Pectinesterase inhibitor domain]
Solyc03g063560.3.1	protein_coding	Solyc03g063560.3	5789.2	6605.5	5547.1	5648.4	5276.3	5534.8	1.09006	0.218233	0.124404	Biological Process:glutamate biosynthetic process (GO:0006537),Biological Process:nitrogen compound metabolic process (GO:0006807),Biological Process:metabolic process (GO:0008152),Molecular Function:glutamate synthase activity (GO:0015930),Molecular Function:oxidoreductase activity (GO:0016491),Biological Process:oxidation-reduction process (GO:0055114)	glutamate synthase (ferredoxin)	ko00630 Glyoxylate and dicarboxylate metabolism ko00910 Nitrogen metabolism	Glutamate synthase domain 3	Amino acid transport and metabolism ;	IPR002489 [Glutamate synthase, alpha subunit, C-terminal] ; IPR002932[Glutamate synthase domain] ; IPR006982[Glutamate synthase, central-N] ; IPR017932[Glutamine amidotransferase type 2 domain]
Solyc04g011440.3.1	protein_coding	Solyc04g011440.3	3321.9	4487.1	3545.3	3202.9	2668.3	4198.7	1.12755	0.496628	0.173189	--	heat shock 70kDa protein 1/2/6/8	ko03040 Spliceosome ko04141 Protein processing in endoplasmic reticulum ko04144 Endocytosis	Molecular chaperone DnaK (HSP70)	Posttranslational modification, protein turnover, chaperones ;	IPR013126 [Heat shock protein 70 family]
Solyc07g055060.3.1	protein_coding	Solyc07g055060.3	4360.8	4879.3	4233	3796.2	4056.3	5443.3	1.01334	0.919323	0.0191112	Biological Process:tricarboxylic acid cycle (GO:0006099),Molecular Function:phosphoenolpyruvate carboxylase activity (GO:0008964),Biological Process:carbon fixation (GO:0015977)	phosphoenolpyruvate carboxylase	ko00620 Pyruvate metabolism ko00710 Carbon fixation in photosynthetic organisms ko01100 Metabolic pathways ko01200 Carbon metabolism	Phosphoenolpyruvate carboxylase	Energy production and conversion ;	IPR021135 [Phosphoenolpyruvate carboxylase]
Solyc12g009300.2.1	protein_coding	Solyc12g009300.2	5267	6076.9	6392.1	8200.2	8906.6	6883.6	0.739296	0.0375971	-0.435777	Biological Process:sucrose metabolic process (GO:0005985),Molecular Function:sucrose synthase activity (GO:0016157)	sucrose synthase	ko00500 Starch and sucrose metabolism ko01100 Metabolic pathways	Glycosyltransferase involved in cell wall bisynthesis	Cell wall/membrane/envelope biogenesis ;	IPR000368 [Sucrose synthase] ; IPR001296[Glycosyl transferase, family 1]
Solyc09g009020.3.1	protein_coding	Solyc09g009020.3	7238.1	6629.1	7333.3	7520.3	8235	6444.6	0.954982	0.587243	-0.0664549	--	enolase	ko00010 Glycolysis / Gluconeogenesis ko01100 Metabolic pathways ko01110 Biosynthesis of secondary metabolites ko01200 Carbon metabolism ko01230 Biosynthesis of amino acids ko03018 RNA degradation	Enolase	Carbohydrate transport and metabolism ;	IPR020810 [Enolase, C-terminal TIM barrel domain] ; IPR020811[Enolase, N-terminal]
Solyc09g010630.3.1	protein_coding	Solyc09g010630.3	1334.3	1080	1373.5	1303.7	1335	1063.6	1.02309	0.831814	0.0329384	--	heat shock 70kDa protein 1/2/6/8	ko03040 Spliceosome ko04141 Protein processing in endoplasmic reticulum ko04144 Endocytosis	Molecular chaperone DnaK (HSP70)	Posttranslational modification, protein turnover, chaperones ;	IPR013126 [Heat shock protein 70 family]
Solyc04g080980.2.1	protein_coding	Solyc04g080980.2	3400.7	3138.5	3275.8	3675.6	4255	3541.7	0.855539	0.0755672	-0.225094	Molecular Function:structural molecule activity (GO:0005198),Molecular Function:protein binding (GO:0005515),Biological Process:intracellular protein transport (GO:0006886),Biological Process:vesicle-mediated transport (GO:0016192),Cellular Component:membrane coat (GO:0030117),Cellular Component:COPI vesicle coat (GO:0030126)	coatomer subunit alpha	--	Predicted NTPase, NACHT family domain	Signal transduction mechanisms ;	IPR001680 [WD40 repeat] ; IPR006692[Coatomer, WD associated region] ; IPR010714[Coatomer, alpha subunit, C-terminal]
Solyc12g005860.2.1	protein_coding	Solyc12g005860.2	4775	4024.9	4841.5	4751.6	4347.4	3600.5	1.07417	0.502843	0.10322	Biological Process:metabolic process (GO:0008152)	aconitate hydratase	ko00020 Citrate cycle (TCA cycle) ko00630 Glyoxylate and dicarboxylate metabolism ko01100 Metabolic pathways ko01110 Biosynthesis of secondary metabolites ko01200 Carbon metabolism ko01210 2-Oxocarboxylic acid metabolism ko01230 Biosynthesis of amino acids	Aconitase A	Energy production and conversion ;	IPR000573 [Aconitase A/isopropylmalate dehydratase small subunit, swivel domain] ; IPR001030[Aconitase/3-isopropylmalate dehydratase large subunit, alpha/beta/alpha domain]
Solyc10g086410.3.1	protein_coding	Solyc10g086410.3	661.2	665	822.7	576.1	598.1	608	1.20576	0.0864977	0.269939	--	heat shock 70kDa protein 1/2/6/8	ko03040 Spliceosome ko04141 Protein processing in endoplasmic reticulum ko04144 Endocytosis	Molecular chaperone DnaK (HSP70)	Posttranslational modification, protein turnover, chaperones ;	IPR013126 [Heat shock protein 70 family]
Solyc02g089263.1.1	protein_coding	Solyc02g089263.1	3568.1	3379.5	3662	3697.2	4079.4	3671.2	0.926781	0.147607	-0.1097	Molecular Function:zinc ion binding (GO:0008270)	E3 ubiquitin-protein ligase UBR4		--	--	IPR000433 [Zinc finger, ZZ-type] ; IPR025704[E3 ubiquitin ligase, UBR4]
Solyc11g066100.2.1	protein_coding	Solyc11g066100.2	2054.9	4487.6	1990	1837.8	1475.4	3248.6	1.30033	0.540916	0.378877	--	heat shock 70kDa protein 1/2/6/8	ko03040 Spliceosome ko04141 Protein processing in endoplasmic reticulum ko04144 Endocytosis	Molecular chaperone DnaK (HSP70)	Posttranslational modification, protein turnover, chaperones ;	IPR013126 [Heat shock protein 70 family]
Solyc03g118020.3.1	protein_coding	Solyc03g118020.3	2570.5	2608.4	2769.8	3046.3	3119.7	3034.8	0.863914	0.00331572	-0.21104	--	staphylococcal nuclease domain-containing protein 1		Asp-tRNAAsn/Glu-tRNAGln amidotransferase A subunit or related amidase	Translation, ribosomal structure and biogenesis ;	IPR002999 [Tudor domain] ; IPR016071[Staphylococcal nuclease (SNase-like), OB-fold] ; IPR023631[Amidase signature domain]
Solyc04g050520.3.1	protein_coding	Solyc04g050520.3	6981	7030.8	7289	7436.8	7807.3	7363.9	0.94218	0.0596656	-0.0859258	--	--	--	Predicted NTPase, NACHT family domain	Signal transduction mechanisms ;	--
Solyc11g066060.2.1	protein_coding	Solyc11g066060.2	1101.8	886.9	1231.5	1285.6	1364.4	1025.1	0.876221	0.350417	-0.190633	--	heat shock 70kDa protein 1/2/6/8	ko03040 Spliceosome ko04141 Protein processing in endoplasmic reticulum ko04144 Endocytosis	Molecular chaperone DnaK (HSP70)	Posttranslational modification, protein turnover, chaperones ;	IPR013126 [Heat shock protein 70 family]
Solyc01g044360.3.1	protein_coding	Solyc01g044360.3	5583.7	5181.2	5593.7	5557.1	5784.6	5046.9	0.998169	0.970822	-0.00264333	Molecular Function:protein binding (GO:0005515)	importin-5	--	--	--	IPR000357 [HEAT repeat]
Solyc05g008460.3.1	protein_coding	Solyc05g008460.3	900.9	910.7	930.6	950.2	948.3	1059.7	0.926983	0.129851	-0.109386	Molecular Function:ATP binding (GO:0005524),Biological Process:ATP biosynthetic process (GO:0006754),Biological Process:proton transport (GO:0015992),Molecular Function:ATPase activity (GO:0016887),Biological Process:ATP metabolic process (GO:0046034)	F-type H+-transporting ATPase subunit beta	ko00190 Oxidative phosphorylation ko01100 Metabolic pathways	FoF1-type ATP synthase, beta subunit	Energy production and conversion ;	IPR000194 [ATPase, F1/V1/A1 complex, alpha/beta subunit, nucleotide-binding domain] ; IPR004100[ATPase, F1/V1/A1 complex, alpha/beta subunit, N-terminal domain] ; IPR020971[ATP synthase, F1 beta subunit]
Solyc12g015880.2.1	protein_coding	Solyc12g015880.2	2609.1	2451.8	2754.2	2633.1	2687.7	2504.8	0.998658	0.974466	-0.00193704	Molecular Function:ATP binding (GO:0005524),Biological Process:protein folding (GO:0006457),Biological Process:response to stress (GO:0006950),Molecular Function:unfolded protein binding (GO:0051082)	molecular chaperone HtpG	ko04141 Protein processing in endoplasmic reticulum ko04626 Plant-pathogen interaction	Molecular chaperone, HSP90 family	Posttranslational modification, protein turnover, chaperones ;	IPR001404 [Heat shock protein Hsp90 family] ; IPR003594[Histidine kinase-like ATPase, C-terminal domain]
Solyc10g081510.2.1	protein_coding	Solyc10g081510.2	10912.4	10983	10160.7	16961.1	9990.6	10260.3	0.861445	0.530272	-0.215169	Molecular Function:5-methyltetrahydropteroyltriglutamate-homocysteine S-methyltransferase activity (GO:0003871),Molecular Function:zinc ion binding (GO:0008270),Biological Process:cellular amino acid biosynthetic process (GO:0008652),Biological Process:methionine biosynthetic process (GO:0009086)	5-methyltetrahydropteroyltriglutamate--homocysteine methyltransferase	ko00270 Cysteine and methionine metabolism ko00450 Selenocompound metabolism ko01100 Metabolic pathways ko01110 Biosynthesis of secondary metabolites ko01230 Biosynthesis of amino acids	Methionine synthase II (cobalamin-independent)	Amino acid transport and metabolism ;	IPR002629 [Cobalamin-independent methionine synthase MetE, C-terminal/archaeal] ; IPR013215[Cobalamin-independent methionine synthase MetE, N-terminal]
Solyc04g076620.3.1	protein_coding	Solyc04g076620.3	4955	4740.1	5109.5	5146	5281.4	4976.2	0.961113	0.223702	-0.0572221	Molecular Function:ubiquitin-protein transferase activity (GO:0004842)	E3 ubiquitin-protein ligase HUWE1	ko04120 Ubiquitin mediated proteolysis	--	--	IPR000569 [HECT domain] ; IPR010309[E3 ubiquitin ligase, domain of unknown function DUF908] ; IPR010314[E3 ubiquitin ligase, domain of unknown function DUF913] ; IPR015940[Ubiquitin-associated domain] ; IPR025527[Domain of unknown function DUF4414]
Solyc06g005060.3.1	protein_coding	Solyc06g005060.3	9694.8	9581.9	10221.9	10697.7	9061.4	10576.2	0.972418	0.645793	-0.0403511	Molecular Function:GTP binding (GO:0005525)	elongation factor 1-alpha	ko03013 RNA transport	Translation elongation factor EF-1alpha (GTPase)	Translation, ribosomal structure and biogenesis ;	IPR004160 [Translation elongation factor EFTu/EF1A, C-terminal] ; IPR004161[Translation elongation factor EFTu-like, domain 2]
Solyc04g006970.3.1	protein_coding	Solyc04g006970.3	8441.4	6924.9	7512.2	7080.3	7510.1	8253	1.00154	0.984297	0.00221507	Biological Process:tricarboxylic acid cycle (GO:0006099),Molecular Function:phosphoenolpyruvate carboxylase activity (GO:0008964),Biological Process:carbon fixation (GO:0015977)	phosphoenolpyruvate carboxylase	ko00620 Pyruvate metabolism ko00710 Carbon fixation in photosynthetic organisms ko01100 Metabolic pathways ko01200 Carbon metabolism	Phosphoenolpyruvate carboxylase	Energy production and conversion ;	IPR021135 [Phosphoenolpyruvate carboxylase]
Solyc12g010040.2.1	protein_coding	Solyc12g010040.2	6789.3	6541.1	7339.6	6699.9	6545.7	5707.2	1.0906	0.214486	0.125127	Molecular Function:aminopeptidase activity (GO:0004177),Cellular Component:intracellular (GO:0005622),Biological Process:proteolysis (GO:0006508)	leucyl aminopeptidase	ko00480 Glutathione metabolism ko01100 Metabolic pathways	Leucyl aminopeptidase	Amino acid transport and metabolism ;	IPR000819 [Peptidase M17, leucyl aminopeptidase, C-terminal] ; IPR008283[Peptidase M17, leucyl aminopeptidase, N-terminal]
Solyc06g063330.3.1	protein_coding	Solyc06g063330.3	284.3	252.8	263.5	250.4	268.4	262.2	1.0251	0.572692	0.0357591	Molecular Function:ATP binding (GO:0005524),Biological Process:proton transport (GO:0015992),Biological Process:ATP metabolic process (GO:0046034)	V-type H+-transporting ATPase subunit A	ko00190 Oxidative phosphorylation ko01100 Metabolic pathways ko04145 Phagosome	Archaeal/vacuolar-type H+-ATPase catalytic subunit A/Vma1	Energy production and conversion ;	IPR000194 [ATPase, F1/V1/A1 complex, alpha/beta subunit, nucleotide-binding domain] ; IPR004100[ATPase, F1/V1/A1 complex, alpha/beta subunit, N-terminal domain] ; IPR031686[ATPsynthase alpha/beta subunit, N-terminal extension]
Solyc04g007550.3.1	protein_coding	Solyc04g007550.3	684.3	671.6	669.5	661	641	744.6	0.989641	0.84528	-0.0150223	Molecular Function:ATP binding (GO:0005524),Biological Process:ATP biosynthetic process (GO:0006754),Biological Process:proton transport (GO:0015992),Molecular Function:ATPase activity (GO:0016887),Biological Process:ATP metabolic process (GO:0046034)	F-type H+-transporting ATPase subunit beta	ko00190 Oxidative phosphorylation ko01100 Metabolic pathways	FoF1-type ATP synthase, beta subunit	Energy production and conversion ;	IPR000194 [ATPase, F1/V1/A1 complex, alpha/beta subunit, nucleotide-binding domain] ; IPR004100[ATPase, F1/V1/A1 complex, alpha/beta subunit, N-terminal domain] ; IPR020971[ATP synthase, F1 beta subunit]
Solyc11g011960.2.1	protein_coding	Solyc11g011960.2	8945.9	8637.1	9216.5	9039.7	8715.8	8339.9	1.02698	0.42179	0.0384106	Biological Process:metabolic process (GO:0008152),Molecular Function:uridylyltransferase activity (GO:0070569)	UTP--glucose-1-phosphate uridylyltransferase	ko00040 Pentose and glucuronate interconversions ko00052 Galactose metabolism ko00500 Starch and sucrose metabolism ko00520 Amino sugar and nucleotide sugar metabolism ko01100 Metabolic pathways	UDP-N-acetylglucosamine pyrophosphorylase	Carbohydrate transport and metabolism ;	IPR002618 [UDPGP family]
Solyc07g065840.2.1	protein_coding	Solyc07g065840.2	2557.9	2181.2	2383.2	2549.5	2538.8	2439.3	0.946158	0.302881	-0.0798468	Molecular Function:ATP binding (GO:0005524),Biological Process:protein folding (GO:0006457),Biological Process:response to stress (GO:0006950),Molecular Function:unfolded protein binding (GO:0051082)	molecular chaperone HtpG	ko04141 Protein processing in endoplasmic reticulum ko04626 Plant-pathogen interaction	Molecular chaperone, HSP90 family	Posttranslational modification, protein turnover, chaperones ;	IPR001404 [Heat shock protein Hsp90 family] ; IPR003594[Histidine kinase-like ATPase, C-terminal domain]
Solyc12g014250.2.1	protein_coding	Solyc12g014250.2	1100.9	1042.9	1046	943.8	919.5	914.4	1.14836	0.00277714	0.199575	Biological Process:tricarboxylic acid cycle (GO:0006099),Molecular Function:phosphoenolpyruvate carboxylase activity (GO:0008964),Biological Process:carbon fixation (GO:0015977)	phosphoenolpyruvate carboxylase	ko00620 Pyruvate metabolism ko00710 Carbon fixation in photosynthetic organisms ko01100 Metabolic pathways ko01200 Carbon metabolism	Phosphoenolpyruvate carboxylase	Energy production and conversion ;	IPR021135 [Phosphoenolpyruvate carboxylase]
Solyc07g032100.3.1	protein_coding	Solyc07g032100.3	1861.1	1782.2	1841.6	1922.4	2072.7	1911.1	0.928668	0.0701723	-0.106765	Molecular Function:structural molecule activity (GO:0005198),Molecular Function:protein binding (GO:0005515),Biological Process:intracellular protein transport (GO:0006886),Biological Process:vesicle-mediated transport (GO:0016192),Cellular Component:membrane coat (GO:0030117),Cellular Component:COPI vesicle coat (GO:0030126)	coatomer subunit alpha	--	Predicted NTPase, NACHT family domain	Signal transduction mechanisms ;	IPR001680 [WD40 repeat] ; IPR006692[Coatomer, WD associated region] ; IPR010714[Coatomer, alpha subunit, C-terminal]
Solyc06g076020.3.1	protein_coding	Solyc06g076020.3	500.3	537.5	586.8	505.3	523.8	510.4	1.05528	0.330833	0.0776227	--	heat shock 70kDa protein 1/2/6/8	ko03040 Spliceosome ko04141 Protein processing in endoplasmic reticulum ko04144 Endocytosis	Molecular chaperone DnaK (HSP70)	Posttranslational modification, protein turnover, chaperones ;	IPR013126 [Heat shock protein 70 family]
Solyc06g068860.3.1	protein_coding	Solyc06g068860.3	5939.8	6541.5	6273.6	5513.4	4955	5797.3	1.15303	0.0517499	0.205435	Molecular Function:alpha-mannosidase activity (GO:0004559),Biological Process:carbohydrate metabolic process (GO:0005975),Biological Process:mannose metabolic process (GO:0006013),Molecular Function:zinc ion binding (GO:0008270),Molecular Function:mannosidase activity (GO:0015923)	alpha-mannosidase	ko00511 Other glycan degradation	Alpha-mannosidase	Carbohydrate transport and metabolism ;	IPR000602 [Glycoside hydrolase family 38, N-terminal domain] ; IPR011682[Glycosyl hydrolase family 38, C-terminal] ; IPR015341[Glycoside hydrolase family 38, central domain]
Solyc07g052350.3.1	protein_coding	Solyc07g052350.3	2332.1	2233.7	2403.3	2582.8	2552.9	2600.7	0.90082	0.00746667	-0.15069	Biological Process:metabolic process (GO:0008152)	aconitate hydratase	ko00020 Citrate cycle (TCA cycle) ko00630 Glyoxylate and dicarboxylate metabolism ko01100 Metabolic pathways ko01110 Biosynthesis of secondary metabolites ko01200 Carbon metabolism ko01210 2-Oxocarboxylic acid metabolism ko01230 Biosynthesis of amino acids	Aconitase A	Energy production and conversion ;	IPR000573 [Aconitase A/isopropylmalate dehydratase small subunit, swivel domain] ; IPR001030[Aconitase/3-isopropylmalate dehydratase large subunit, alpha/beta/alpha domain]
Solyc03g118640.3.1	protein_coding	Solyc03g118640.3	6275.5	5847.7	6119.5	6970.5	7239	6613.5	0.876084	0.0174274	-0.190859	Molecular Function:phosphogluconate dehydrogenase (decarboxylating) activity (GO:0004616),Biological Process:carbohydrate metabolic process (GO:0005975),Molecular Function:zinc ion binding (GO:0008270),Molecular Function:aldehyde-lyase activity (GO:0016832),Molecular Function:NAD binding (GO:0051287),Biological Process:oxidation-reduction process (GO:0055114)	--	--	Uncharacterized conserved protein YgbK, DUF1537 family	Function unknown ;	IPR000771 [Fructose-bisphosphate aldolase, class-II] ; IPR006115[6-phosphogluconate dehydrogenase, NADP-binding] ; IPR010737[Putative sugar-binding, N-terminal domain] ; IPR029154[3-hydroxyisobutyrate dehydrogenase, NAD-binding domain] ; IPR031475[Putative nucleotide-binding C-terminal domain]
Solyc08g014000.3.1	protein_coding	Solyc08g014000.3	5443.1	8800.8	5831	4402.5	2856	5673.9	1.5523	0.149638	0.634403	Molecular Function:protein binding (GO:0005515),Molecular Function:metal ion binding (GO:0046872),Biological Process:oxidation-reduction process (GO:0055114)	linoleate 9S-lipoxygenase	ko00591 Linoleic acid metabolism	--	--	IPR001024 [PLAT/LH2 domain] ; IPR013819[Lipoxygenase, C-terminal]
Solyc04g045340.3.1	protein_coding	Solyc04g045340.3	9714	9452	9520.2	9997.7	9742.7	8985.9	0.998604	0.968064	-0.00201531	Biological Process:carbohydrate metabolic process (GO:0005975),Biological Process:organic substance metabolic process (GO:0071704)	phosphoglucomutase	ko00010 Glycolysis / Gluconeogenesis ko00030 Pentose phosphate pathway ko00052 Galactose metabolism ko00230 Purine metabolism ko00500 Starch and sucrose metabolism ko00520 Amino sugar and nucleotide sugar metabolism ko01100 Metabolic pathways ko01110 Biosynthesis of secondary metabolites	Phosphoglucomutase	Carbohydrate transport and metabolism ;	IPR005843 [Alpha-D-phosphohexomutase, C-terminal] ; IPR005844[Alpha-D-phosphohexomutase, alpha/beta/alpha domain I] ; IPR005845[Alpha-D-phosphohexomutase, alpha/beta/alpha domain II] ; IPR005846[Alpha-D-phosphohexomutase, alpha/beta/alpha domain III]
Solyc08g082010.3.1	protein_coding	Solyc08g082010.3	5250.4	4706.8	4677.6	4411.8	4608.4	4929.4	1.04912	0.394588	0.0691793	Molecular Function:actin binding (GO:0003779)	--	--	--	--	IPR011684 [Protein Networked (NET), actin-binding (NAB) domain]
Solyc03g065340.3.1	protein_coding	Solyc03g065340.3	3772.4	2552.7	3692.6	3916.2	4591.6	2898.9	0.878229	0.503304	-0.18733	Biological Process:carbohydrate metabolic process (GO:0005975),Molecular Function:glycogen phosphorylase activity (GO:0008184)	glycogen phosphorylase	ko00500 Starch and sucrose metabolism ko01100 Metabolic pathways ko01110 Biosynthesis of secondary metabolites	Glucan phosphorylase	Carbohydrate transport and metabolism ;	IPR000811 [Glycosyl transferase, family 35]
Solyc03g007890.3.1	protein_coding	Solyc03g007890.3	2326.9	6441.8	2438.9	2108.7	1648.5	3998.7	1.44504	0.494547	0.531111	Molecular Function:ATP binding (GO:0005524),Biological Process:protein folding (GO:0006457),Biological Process:response to stress (GO:0006950),Molecular Function:unfolded protein binding (GO:0051082)	molecular chaperone HtpG	ko04141 Protein processing in endoplasmic reticulum ko04626 Plant-pathogen interaction	Molecular chaperone, HSP90 family	Posttranslational modification, protein turnover, chaperones ;	IPR001404 [Heat shock protein Hsp90 family] ; IPR003594[Histidine kinase-like ATPase, C-terminal domain]
Solyc02g065300.1.1.1	protein_coding	Solyc02g065300.1	3768.2	3600.5	3780.9	3659.2	3790.7	3728.2	0.99745	0.897788	-0.00368303	Molecular Function:nucleotide binding (GO:0000166),Molecular Function:aminoacyl-tRNA ligase activity (GO:0004812),Molecular Function:ATP binding (GO:0005524),Biological Process:tRNA aminoacylation for protein translation (GO:0006418)	leucyl-tRNA synthetase	ko00970 Aminoacyl-tRNA biosynthesis	Leucyl-tRNA synthetase	Translation, ribosomal structure and biogenesis ;	IPR002300 [Aminoacyl-tRNA synthetase, class Ia] ; IPR013155[Methionyl/Valyl/Leucyl/Isoleucyl-tRNA synthetase, anticodon-binding]
Solyc01g103450.3.1	protein_coding	Solyc01g103450.3	5241.9	4790	5262.8	5295.9	4675	4447.4	1.06078	0.380682	0.0851307	Molecular Function:phosphoribosylamine-glycine ligase activity (GO:0004637),Biological Process:purine nucleobase biosynthetic process (GO:0009113)	heat shock 70kDa protein 1/2/6/8	ko03040 Spliceosome ko04141 Protein processing in endoplasmic reticulum ko04144 Endocytosis	Molecular chaperone DnaK (HSP70)	Posttranslational modification, protein turnover, chaperones ;	IPR013126 [Heat shock protein 70 family] ; IPR020560[Phosphoribosylglycinamide synthetase, C-domain] ; IPR020561[Phosphoribosylglycinamide synthetase, ATP-grasp (A) domain] ; IPR020562[Phosphoribosylglycinamide synthetase, N-terminal]
Solyc01g080460.3.1	protein_coding	Solyc01g080460.3	4727	3721.9	4704	5795.6	6207.6	6249.5	0.7206	0.00929513	-0.472729	Molecular Function:ATP binding (GO:0005524),Molecular Function:kinase activity (GO:0016301),Biological Process:phosphorylation (GO:0016310)	pyruvate, orthophosphate dikinase	ko00620 Pyruvate metabolism ko00710 Carbon fixation in photosynthetic organisms ko01100 Metabolic pathways ko01200 Carbon metabolism	Phosphoenolpyruvate-protein kinase (PTS system EI component in bacteria)	Carbohydrate transport and metabolism ;	IPR000121 [PEP-utilising enzyme, C-terminal] ; IPR002192[Pyruvate phosphate dikinase, PEP/pyruvate-binding] ; IPR008279[PEP-utilising enzyme, mobile domain]
Solyc01g099190.3.1	protein_coding	Solyc01g099190.3	4953.7	2928.5	5858.1	3596	5250.1	3347.7	1.12683	0.649766	0.172266	Molecular Function:protein binding (GO:0005515),Molecular Function:metal ion binding (GO:0046872),Biological Process:oxidation-reduction process (GO:0055114)	linoleate 9S-lipoxygenase	ko00591 Linoleic acid metabolism	--	--	IPR001024 [PLAT/LH2 domain] ; IPR013819[Lipoxygenase, C-terminal]
Solyc06g036290.3.1	protein_coding	Solyc06g036290.3	2317.5	3526.8	2682.1	2425	2209.2	2772.9	1.15111	0.397281	0.203028	Molecular Function:ATP binding (GO:0005524),Biological Process:protein folding (GO:0006457),Biological Process:response to stress (GO:0006950),Molecular Function:unfolded protein binding (GO:0051082)	molecular chaperone HtpG	ko04141 Protein processing in endoplasmic reticulum ko04626 Plant-pathogen interaction	Molecular chaperone, HSP90 family	Posttranslational modification, protein turnover, chaperones ;	IPR001404 [Heat shock protein Hsp90 family] ; IPR003594[Histidine kinase-like ATPase, C-terminal domain]
Solyc05g005460.3.1	protein_coding	Solyc05g005460.3	8806.5	9294.4	10157.2	8893.7	7982.7	10527.2	1.03118	0.75233	0.044299	Biological Process:oxidation-reduction process (GO:0055114)	nucleoredoxin	--	NADPH:quinone reductase or related Zn-dependent oxidoreductase	Energy production and conversion ; General function prediction only ;	IPR012336 [Thioredoxin-like fold] ; IPR013154[Alcohol dehydrogenase, N-terminal]
Solyc06g074980.3.1	protein_coding	Solyc06g074980.3	285.5	275.4	298.5	300.5	289.4	320	0.944499	0.206169	-0.0823782	Molecular Function:ATP binding (GO:0005524)	transitional endoplasmic reticulum ATPase	ko04141 Protein processing in endoplasmic reticulum	ATP-dependent 26S proteasome regulatory subunit	Posttranslational modification, protein turnover, chaperones ;	IPR003338 [CDC48, N-terminal subdomain] ; IPR003959[ATPase, AAA-type, core] ; IPR004201[CDC48, domain 2]
Solyc07g051850.3.1	protein_coding	Solyc07g051850.3	5375	5412	5668.8	4857	4736.5	5743.8	1.07293	0.322695	0.101552	Biological Process:lipid metabolic process (GO:0006629)	phytepsin	--	--	--	IPR007856 [Saposin-like type B, region 1] ; IPR008138[Saposin B type, region 2] ; IPR033121[Peptidase family A1 domain]
Solyc04g015830.3.1	protein_coding	Solyc04g015830.3	5204.6	4115.3	4988.9	4661.1	4891.4	4558.2	1.01404	0.858458	0.0201131	Molecular Function:actin binding (GO:0003779),Biological Process:cytoskeleton organization (GO:0007010)	--	--	--	--	IPR003128 [Villin headpiece] ; IPR007123[Gelsolin-like domain]
Solyc10g081920.2.1	protein_coding	Solyc10g081920.2	1772.6	1542.8	1758.2	1899.8	2218.1	1845	0.850861	0.0982434	-0.233004	Molecular Function:structural molecule activity (GO:0005198),Biological Process:intracellular protein transport (GO:0006886),Biological Process:vesicle-mediated transport (GO:0016192),Cellular Component:membrane coat (GO:0030117),Cellular Component:COPI vesicle coat (GO:0030126)	coatomer subunit beta	--	--	--	IPR002553 [Clathrin/coatomer adaptor, adaptin-like, N-terminal] ; IPR011710[Coatomer beta subunit, C-terminal] ; IPR029446[Coatomer beta subunit, appendage platform domain]
Solyc03g119080.3.1	protein_coding	Solyc03g119080.3	5185.7	4581.5	4963.7	4675.2	4858.8	4232.8	1.07003	0.27805	0.0976523	Molecular Function:protein binding (GO:0005515),Biological Process:carbohydrate metabolic process (GO:0005975)	--	--	Beta-glucosidase/6-phospho-beta-glucosidase/beta-galactosidase	Carbohydrate transport and metabolism ;	IPR001360 [Glycoside hydrolase family 1] ; IPR001680[WD40 repeat]
Solyc03g115230.3.1	protein_coding	Solyc03g115230.3	5730.9	10376	5601.3	5539.3	5047.2	7652.1	1.19023	0.547422	0.251245	Molecular Function:ATP binding (GO:0005524),Biological Process:protein metabolic process (GO:0019538)	ATP-dependent Clp protease ATP-binding subunit ClpB		ATP-dependent Clp protease ATP-binding subunit ClpA	Posttranslational modification, protein turnover, chaperones ;	IPR003959 [ATPase, AAA-type, core] ; IPR004176[Clp, N-terminal] ; IPR019489[Clp ATPase, C-terminal]
Solyc07g053650.3.1	protein_coding	Solyc07g053650.3	5562.2	5165.2	5685.2	5509.7	5523.2	5051.2	1.02042	0.645737	0.0291686	--	26S proteasome regulatory subunit N1	ko03050 Proteasome	--	--	IPR002015 [Proteasome/cyclosome repeat]
Solyc03g082920.3.1	protein_coding	Solyc03g082920.3	2138.2	2857.2	2482.2	1983.8	1922.2	2463.9	1.1739	0.241976	0.231305	--	heat shock 70kDa protein 5	ko03060 Protein export ko04141 Protein processing in endoplasmic reticulum	Molecular chaperone DnaK (HSP70)	Posttranslational modification, protein turnover, chaperones ;	IPR013126 [Heat shock protein 70 family]
Solyc10g084050.2.1	protein_coding	Solyc10g084050.2	619.4	563.1	650.3	452.8	489.3	453.2	1.31355	0.0066867	0.393474	Molecular Function:ATP binding (GO:0005524)	transitional endoplasmic reticulum ATPase	ko04141 Protein processing in endoplasmic reticulum	ATP-dependent 26S proteasome regulatory subunit	Posttranslational modification, protein turnover, chaperones ;	IPR003338 [CDC48, N-terminal subdomain] ; IPR003959[ATPase, AAA-type, core] ; IPR004201[CDC48, domain 2] ; IPR015415[Vps4 oligomerisation, C-terminal]
Solyc11g069700.2.1	protein_coding	Solyc11g069700.2	3504.4	3924.1	4260.8	3902.5	2998.4	3057.5	1.17381	0.188986	0.231203	Molecular Function:GTP binding (GO:0005525)	elongation factor 1-alpha	ko03013 RNA transport	Translation elongation factor EF-1alpha (GTPase)	Translation, ribosomal structure and biogenesis ;	IPR004160 [Translation elongation factor EFTu/EF1A, C-terminal] ; IPR004161[Translation elongation factor EFTu-like, domain 2]
Solyc06g082100.3.1	protein_coding	Solyc06g082100.3	2745	2790.4	2827	2703.8	2710.5	2856.3	1.0111	0.608358	0.0159251	Molecular Function:nucleic acid binding (GO:0003676),Molecular Function:ATP binding (GO:0005524)	pre-mRNA-splicing helicase BRR2	ko03040 Spliceosome	Replicative superfamily II helicase	Replication, recombination and repair ;	IPR001650 [Helicase, C-terminal] ; IPR004179[Sec63 domain] ; IPR011545[DEAD/DEAH box helicase domain]
Solyc04g054480.3.1	protein_coding	Solyc04g054480.3	3389.3	2909.7	2950.8	4347.8	5494.6	3693.5	0.683353	0.059687	-0.549297	Molecular Function:protein binding (GO:0005515)	--	--	--	--	IPR000008 [C2 domain] ; IPR000225[Armadillo]
Solyc06g071000.3.1	protein_coding	Solyc06g071000.3	4200.1	3868.3	3972.5	4113.1	3746.3	4007	1.01471	0.711678	0.0210609	Biological Process:metabolic process (GO:0008152),Molecular Function:oxidoreductase activity (GO:0016491),Biological Process:oxidation-reduction process (GO:0055114)	1-pyrroline-5-carboxylate dehydrogenase	ko00250 Alanine, aspartate and glutamate metabolism ko00330 Arginine and proline metabolism ko01100 Metabolic pathways	Acyl-CoA reductase or other NAD-dependent aldehyde dehydrogenase	Energy production and conversion ;	IPR015590 [Aldehyde dehydrogenase domain]
Solyc02g088610.3.1	protein_coding	Solyc02g088610.3	3955.7	6790.5	3963.7	4221.4	3728.5	5542	1.09028	0.727933	0.124694	Molecular Function:ATP binding (GO:0005524),Biological Process:protein metabolic process (GO:0019538)	ATP-dependent Clp protease ATP-binding subunit ClpB		ATP-dependent Clp protease ATP-binding subunit ClpA	Posttranslational modification, protein turnover, chaperones ;	IPR003959 [ATPase, AAA-type, core] ; IPR004176[Clp, N-terminal] ; IPR019489[Clp ATPase, C-terminal]
Solyc09g082730.3.1	protein_coding	Solyc09g082730.3	5181.3	3864.9	4969.9	4346	4528	4423.7	1.05402	0.61783	0.0759082	--	--	--	Predicted oxidoreductase (related to aryl-alcohol dehydrogenase)	General function prediction only ;	IPR023210 [NADP-dependent oxidoreductase domain]
Solyc05g050120.3.1	protein_coding	Solyc05g050120.3	5267.3	5314.3	6107	6411.2	5521.8	6031.2	0.928992	0.320143	-0.106262	Molecular Function:malate dehydrogenase (decarboxylating) (NAD+) activity (GO:0004471),Molecular Function:NAD binding (GO:0051287),Biological Process:oxidation-reduction process (GO:0055114)	malate dehydrogenase (oxaloacetate-decarboxylating)(NADP+)	ko00620 Pyruvate metabolism ko00710 Carbon fixation in photosynthetic organisms ko01100 Metabolic pathways ko01200 Carbon metabolism	Malic enzyme	Energy production and conversion ;	IPR012301 [Malic enzyme, N-terminal domain] ; IPR012302[Malic enzyme, NAD-binding]
Solyc08g006890.3.1	protein_coding	Solyc08g006890.3	525.8	497.2	494.6	1029.8	999.9	942.7	0.510564	6.02e-05	-0.969837	Molecular Function:GTPase activity (GO:0003924)	tubulin alpha	ko04145 Phagosome	--	--	IPR003008 [Tubulin/FtsZ, GTPase domain] ; IPR018316[Tubulin/FtsZ, 2-layer sandwich domain]
Solyc12g043120.2.1	protein_coding	Solyc12g043120.2	1508.2	1554	1578.6	1577.3	1574.7	1605.6	0.97545	0.164015	-0.0358605	--	heat shock 70kDa protein 4		Molecular chaperone DnaK (HSP70)	Posttranslational modification, protein turnover, chaperones ;	IPR013126 [Heat shock protein 70 family]
Solyc01g104070.3.1	protein_coding	Solyc01g104070.3	3751.7	2997.1	3539.2	3468.2	3765.9	2836.1	1.02163	0.847701	0.0308702	Molecular Function:protein binding (GO:0005515),Biological Process:intracellular protein transport (GO:0006886),Molecular Function:Ran GTPase binding (GO:0008536)	importin-4	--	--	--	IPR000357 [HEAT repeat] ; IPR001494[Importin-beta, N-terminal domain]
Solyc10g055670.2.1	protein_coding	Solyc10g055670.2	7008.2	6347.9	6543.2	6841.8	6951.6	7061.6	0.954174	0.196661	-0.0676756	Molecular Function:ATP binding (GO:0005524),Biological Process:proton transport (GO:0015992),Biological Process:ATP metabolic process (GO:0046034)	V-type H+-transporting ATPase subunit B	ko00190 Oxidative phosphorylation ko01100 Metabolic pathways ko04145 Phagosome	Archaeal/vacuolar-type H+-ATPase subunit B/Vma2	Energy production and conversion ;	IPR000194 [ATPase, F1/V1/A1 complex, alpha/beta subunit, nucleotide-binding domain] ; IPR004100[ATPase, F1/V1/A1 complex, alpha/beta subunit, N-terminal domain]
Solyc01g104920.3.1	protein_coding	Solyc01g104920.3	4365.8	3475.1	4503.9	4522.4	4887.2	4105.8	0.913388	0.377586	-0.130701	Molecular Function:ATP binding (GO:0005524)	vesicle-fusing ATPase		ATP-dependent 26S proteasome regulatory subunit	Posttranslational modification, protein turnover, chaperones ;	IPR003959 [ATPase, AAA-type, core]
Solyc11g011470.2.1	protein_coding	Solyc11g011470.2	2981	3001.5	2996.7	3112.6	3000	3192.9	0.964935	0.189976	-0.0514968	Molecular Function:oxidoreductase activity (GO:0016491),Molecular Function:iron-sulfur cluster binding (GO:0051536),Biological Process:oxidation-reduction process (GO:0055114)	--	ko00190 Oxidative phosphorylation ko01100 Metabolic pathways	NADH dehydrogenase/NADH:ubiquinone oxidoreductase 75 kD subunit (chain G)	Energy production and conversion ;	IPR006656 [Molybdopterin oxidoreductase] ; IPR015405[NADH-quinone oxidoreductase, chain G, C-terminal] ; IPR019574[NADH:ubiquinone oxidoreductase, subunit G, iron-sulphur binding]
Solyc01g028810.3.1	protein_coding	Solyc01g028810.3	3569.3	3485	3030.7	9716.2	8696.7	10670.4	0.346763	0.000438119	-1.52798	Molecular Function:ATP binding (GO:0005524)	chaperonin GroEL	ko03018 RNA degradation	Chaperonin GroEL (HSP60 family)	Posttranslational modification, protein turnover, chaperones ;	IPR002423 [Chaperonin Cpn60/TCP-1 family]
Solyc10g007290.3.1	protein_coding	Solyc10g007290.3	1259.8	1121.7	1183.9	1253.4	1385	1184.7	0.932594	0.293221	-0.100679	Biological Process:tricarboxylic acid cycle (GO:0006099),Molecular Function:phosphoenolpyruvate carboxylase activity (GO:0008964),Biological Process:carbon fixation (GO:0015977)	phosphoenolpyruvate carboxylase	ko00620 Pyruvate metabolism ko00710 Carbon fixation in photosynthetic organisms ko01100 Metabolic pathways ko01200 Carbon metabolism	Phosphoenolpyruvate carboxylase	Energy production and conversion ;	IPR021135 [Phosphoenolpyruvate carboxylase]
Solyc03g118170.3.1	protein_coding	Solyc03g118170.3	2516.8	2314.8	2517.7	2218.3	2340.9	2073.8	1.10799	0.080364	0.147945	Molecular Function:nucleotide binding (GO:0000166),Molecular Function:aminoacyl-tRNA ligase activity (GO:0004812),Molecular Function:ATP binding (GO:0005524),Biological Process:tRNA aminoacylation for protein translation (GO:0006418)	glycyl-tRNA synthetase	ko00970 Aminoacyl-tRNA biosynthesis	Glycyl-tRNA synthetase (class II)	Translation, ribosomal structure and biogenesis ;	IPR002314 [Aminoacyl-tRNA synthetase, class II (G/ P/ S/T)] ; IPR004154[Anticodon-binding]
Solyc07g042550.3.1	protein_coding	Solyc07g042550.3	3428.1	3721.9	3984.7	3164.2	3728.3	2763.2	1.15317	0.20141	0.20561	Biological Process:sucrose metabolic process (GO:0005985),Molecular Function:sucrose synthase activity (GO:0016157)	sucrose synthase	ko00500 Starch and sucrose metabolism ko01100 Metabolic pathways	Glycosyltransferase involved in cell wall bisynthesis	Cell wall/membrane/envelope biogenesis ;	IPR000368 [Sucrose synthase] ; IPR001296[Glycosyl transferase, family 1]
Solyc12g043110.2.1	protein_coding	Solyc12g043110.2	1947.2	1932.8	1909.9	2086.6	2043.2	2133.2	0.924461	0.0049945	-0.113315	--	heat shock 70kDa protein 4		Molecular chaperone DnaK (HSP70)	Posttranslational modification, protein turnover, chaperones ;	IPR002885 [Pentatricopeptide repeat] ; IPR013126[Heat shock protein 70 family]
Solyc05g014470.3.1	protein_coding	Solyc05g014470.3	10193.1	5713	6822.7	15738.2	8613.6	11443.2	0.634971	0.15271	-0.655237	Biological Process:oxidation-reduction process (GO:0055114)	glyceraldehyde 3-phosphate dehydrogenase	ko00010 Glycolysis / Gluconeogenesis ko00710 Carbon fixation in photosynthetic organisms ko01100 Metabolic pathways ko01110 Biosynthesis of secondary metabolites ko01200 Carbon metabolism ko01230 Biosynthesis of amino acids	Glyceraldehyde-3-phosphate dehydrogenase/erythrose-4-phosphate dehydrogenase	Carbohydrate transport and metabolism ;	IPR020828 [Glyceraldehyde 3-phosphate dehydrogenase, NAD(P) binding domain] ; IPR020829[Glyceraldehyde 3-phosphate dehydrogenase, catalytic domain]
Solyc01g103010.3.1	protein_coding	Solyc01g103010.3	5309.9	4667.5	5266.2	4821	5061.5	4266.6	1.07735	0.309333	0.107493	--	cullin-associated NEDD8-dissociated protein 1	--	HEAT repeat	General function prediction only ;	IPR013932 [TATA-binding protein interacting (TIP20)]
Solyc01g104170.3.1	protein_coding	Solyc01g104170.3	2479.3	2254.6	2446.5	2248.8	2090.4	2238.5	1.09163	0.0815542	0.126481	--	--	--	Ankyrin repeat	Signal transduction mechanisms ;	IPR020683 [Ankyrin repeat-containing domain]
Solyc04g011400.3.1	protein_coding	Solyc04g011400.3	3840.4	3169.2	3328	4025.2	3575.8	3356.2	0.943453	0.505177	-0.0839779	--	UDP-glucuronate decarboxylase	ko00520 Amino sugar and nucleotide sugar metabolism ko01100 Metabolic pathways	Nucleoside-diphosphate-sugar epimerase	Cell wall/membrane/envelope biogenesis ;	IPR016040 [NAD(P)-binding domain]
Solyc08g082820.3.1	protein_coding	Solyc08g082820.3	837.7	897.5	911	911.9	930.5	874.7	0.973906	0.444108	-0.0381456	--	heat shock 70kDa protein 5	ko03060 Protein export ko04141 Protein processing in endoplasmic reticulum	Molecular chaperone DnaK (HSP70)	Posttranslational modification, protein turnover, chaperones ;	IPR013126 [Heat shock protein 70 family]
Solyc08g068330.3.1	protein_coding	Solyc08g068330.3	3399.8	3478.3	3615.5	3418.5	3424.6	3484.2	1.0161	0.450919	0.0230466	Molecular Function:translation initiation factor activity (GO:0003743),Cellular Component:cytoplasm (GO:0005737),Cellular Component:eukaryotic translation initiation factor 3 complex (GO:0005852),Biological Process:biosynthetic process (GO:0009058),Molecular Function:pyridoxal phosphate binding (GO:0030170)	translation initiation factor 3 subunit L	--	Aspartate/tyrosine/aromatic aminotransferase	Amino acid transport and metabolism ;	IPR004839 [Aminotransferase, class I/classII] ; IPR019382[Translation initiation factor 3 complex subunit L]
Solyc11g069720.2.1	protein_coding	Solyc11g069720.2	46.5	54.1	50	41.6	43.4	49.5	1.1197	0.17363	0.163116	Molecular Function:ATP binding (GO:0005524)	transitional endoplasmic reticulum ATPase	ko04141 Protein processing in endoplasmic reticulum	ATP-dependent 26S proteasome regulatory subunit	Posttranslational modification, protein turnover, chaperones ;	IPR003338 [CDC48, N-terminal subdomain] ; IPR003959[ATPase, AAA-type, core] ; IPR004201[CDC48, domain 2]
Solyc12g094620.2.1	protein_coding	Solyc12g094620.2	7317.8	7196.4	7831.8	6999.6	5324.1	6656.6	1.17733	0.109504	0.235514	Molecular Function:catalase activity (GO:0004096),Molecular Function:heme binding (GO:0020037),Biological Process:oxidation-reduction process (GO:0055114)	catalase	ko00380 Tryptophan metabolism ko00630 Glyoxylate and dicarboxylate metabolism ko01110 Biosynthesis of secondary metabolites ko01200 Carbon metabolism ko04016 MAPK signaling pathway - plant ko04146 Peroxisome	Catalase	Inorganic ion transport and metabolism ;	IPR010582 [Catalase immune-responsive domain] ; IPR011614[Catalase core domain]
Solyc11g012140.2.1	protein_coding	Solyc11g012140.2	4541.8	4478.6	4643.1	4548.8	4588	4379.2	1.01091	0.572091	0.0156588	Molecular Function:nucleotide binding (GO:0000166),Molecular Function:aminoacyl-tRNA ligase activity (GO:0004812),Molecular Function:ATP binding (GO:0005524),Biological Process:tRNA aminoacylation for protein translation (GO:0006418)	isoleucyl-tRNA synthetase	ko00970 Aminoacyl-tRNA biosynthesis	Isoleucyl-tRNA synthetase	Translation, ribosomal structure and biogenesis ;	IPR002300 [Aminoacyl-tRNA synthetase, class Ia] ; IPR013155[Methionyl/Valyl/Leucyl/Isoleucyl-tRNA synthetase, anticodon-binding]
Solyc08g062630.3.1	protein_coding	Solyc08g062630.3	4698.5	4904.5	4819	4418.9	4130.1	4785.5	1.08156	0.142356	0.113108	Molecular Function:metallopeptidase activity (GO:0008237),Molecular Function:zinc ion binding (GO:0008270)	puromycin-sensitive aminopeptidase	--	Aminopeptidase N	Amino acid transport and metabolism ;	IPR014782 [Peptidase M1, membrane alanine aminopeptidase, N-terminal] ; IPR024571[ERAP1-like C-terminal domain]
Solyc07g065950.3.1	protein_coding	Solyc07g065950.3	2452.6	2335.4	2453.3	2238.9	2155.7	2294.1	1.08262	0.0304945	0.114523	--	enhancer of mRNA-decapping protein 4	ko03018 RNA degradation	--	--	IPR032401 [Enhancer of mRNA-decapping protein 4, WD40 repeat region]
Solyc07g008880.3.1	protein_coding	Solyc07g008880.3	2466.1	2602.8	2601.5	2601.5	2725.1	2789.9	0.945038	0.106018	-0.0815559	Molecular Function:RNA binding (GO:0003723),Molecular Function:protein binding (GO:0005515),Molecular Function:U6 snRNA binding (GO:0017070),Molecular Function:U5 snRNA binding (GO:0030623)	pre-mRNA-processing factor 8	ko03040 Spliceosome	--	--	IPR000555 [JAB1/MPN/MOV34 metalloenzyme domain] ; IPR012591[PRO8NT domain] ; IPR012592[PROCN domain] ; IPR012984[PROCT domain] ; IPR019580[Pre-mRNA-processing-splicing factor 8, U6-snRNA-binding] ; IPR019581[Pre-mRNA-processing-splicing factor 8, U5-snRNA-binding] ; IPR019582[RNA recognition motif, spliceosomal PrP8] ; IPR021983[PRP8 domain IV core]
Solyc04g082790.3.1	protein_coding	Solyc04g082790.3	2018.9	2154.6	2091.6	1970.5	1883.3	1924.1	1.08432	0.0252398	0.116792	Molecular Function:nucleic acid binding (GO:0003676),Molecular Function:catalytic activity (GO:0003824),Molecular Function:ATP binding (GO:0005524),Molecular Function:coenzyme binding (GO:0050662)	ATP-dependent RNA helicase DDX19/DBP5	--	Superfamily II DNA and RNA helicase	Replication, recombination and repair ;	IPR001509 [NAD-dependent epimerase/dehydratase] ; IPR001650[Helicase, C-terminal] ; IPR011545[DEAD/DEAH box helicase domain]
Solyc08g079870.2.1	protein_coding	Solyc08g079870.2	814.5	1017.9	883.5	862.6	653.2	1345.6	0.949151	0.83146	-0.0752908	Molecular Function:serine-type endopeptidase activity (GO:0004252),Biological Process:proteolysis (GO:0006508)	--	--	Serine protease, subtilisin family	Posttranslational modification, protein turnover, chaperones ;	IPR000209 [Peptidase S8/S53 domain] ; IPR003137[PA domain] ; IPR010259[Peptidase S8 propeptide/proteinase inhibitor I9]
Solyc09g092380.3.1	protein_coding	Solyc09g092380.3	3080.8	2800.4	2904.5	2709.8	2755.1	1914.9	1.19051	0.175262	0.251576	Molecular Function:adenosylhomocysteinase activity (GO:0004013),Biological Process:S-adenosylhomocysteine catabolic process (GO:0019510),Molecular Function:NAD binding (GO:0051287)	adenosylhomocysteinase	ko00270 Cysteine and methionine metabolism ko01100 Metabolic pathways	S-adenosylhomocysteine hydrolase	Coenzyme transport and metabolism ;	IPR000043 [Adenosylhomocysteinase] ; IPR015878[S-adenosyl-L-homocysteine hydrolase, NAD binding domain]
Solyc07g044840.3.1	protein_coding	Solyc07g044840.3	6128.7	6006.3	6295.6	6427.4	6143.9	6054.4	0.989525	0.666967	-0.0151916	Molecular Function:catalytic activity (GO:0003824),Molecular Function:phosphoglycerate mutase activity (GO:0004619),Cellular Component:cytoplasm (GO:0005737),Biological Process:glucose catabolic process (GO:0006007),Molecular Function:manganese ion binding (GO:0030145),Molecular Function:metal ion binding (GO:0046872)	2,3-bisphosphoglycerate-independent phosphoglycerate mutase	ko00010 Glycolysis / Gluconeogenesis ko00260 Glycine, serine and threonine metabolism ko01100 Metabolic pathways ko01110 Biosynthesis of secondary metabolites ko01200 Carbon metabolism ko01230 Biosynthesis of amino acids	Phosphoglycerate mutase (BPG-independent, AlkP superfamily)	Carbohydrate transport and metabolism ;	IPR006124 [Metalloenzyme] ; IPR011258[BPG-independent PGAM, N-terminal]
Solyc12g095760.2.1	protein_coding	Solyc12g095760.2	2318.2	2200.8	2370.2	1928.3	1915	1462.6	1.2984	0.0305894	0.376739	Molecular Function:6-phosphofructokinase activity (GO:0003872),Biological Process:glycolytic process (GO:0006096)	diphosphate-dependent phosphofructokinase	ko00010 Glycolysis / Gluconeogenesis ko00030 Pentose phosphate pathway ko00051 Fructose and mannose metabolism ko01100 Metabolic pathways ko01110 Biosynthesis of secondary metabolites	6-phosphofructokinase	Carbohydrate transport and metabolism ;	IPR000023 [Phosphofructokinase domain]
Solyc06g068320.3.1	protein_coding	Solyc06g068320.3	2536.8	2489.6	2584.5	2544	2454.2	2470.5	1.01904	0.290007	0.0272099	Molecular Function:nucleotide binding (GO:0000166),Molecular Function:aminoacyl-tRNA ligase activity (GO:0004812),Molecular Function:proline-tRNA ligase activity (GO:0004827),Molecular Function:ATP binding (GO:0005524),Cellular Component:cytoplasm (GO:0005737),Biological Process:tRNA aminoacylation for protein translation (GO:0006418),Biological Process:prolyl-tRNA aminoacylation (GO:0006433)	prolyl-tRNA synthetase	ko00970 Aminoacyl-tRNA biosynthesis	Prolyl-tRNA synthetase	Translation, ribosomal structure and biogenesis ;	IPR002314 [Aminoacyl-tRNA synthetase, class II (G/ P/ S/T)] ; IPR004154[Anticodon-binding] ; IPR016061[Proline-tRNA ligase, class II, C-terminal]
Solyc06g068090.3.1	protein_coding	Solyc06g068090.3	4837.9	4288.3	4409.7	4196.3	5146.6	4300.8	0.992099	0.921825	-0.0114441	Molecular Function:catalytic activity (GO:0003824),Molecular Function:protein binding (GO:0005515)	phospholipase D1/2	ko00564 Glycerophospholipid metabolism ko00565 Ether lipid metabolism ko01100 Metabolic pathways ko01110 Biosynthesis of secondary metabolites ko04144 Endocytosis	Phosphatidylserine/phosphatidylglycerophosphate/cardiolipin synthase or related enzyme	Lipid transport and metabolism ;	IPR000008 [C2 domain] ; IPR001736[Phospholipase D/Transphosphatidylase] ; IPR024632[Phospholipase D, C-terminal]
Solyc09g009260.3.1	protein_coding	Solyc09g009260.3	5775.6	5646.6	6485.1	6377.6	6270.1	5442.5	0.98989	0.884517	-0.0146605	Molecular Function:fructose-bisphosphate aldolase activity (GO:0004332),Biological Process:glycolytic process (GO:0006096)	fructose-bisphosphate aldolase, class I	ko00010 Glycolysis / Gluconeogenesis ko00030 Pentose phosphate pathway ko00051 Fructose and mannose metabolism ko00710 Carbon fixation in photosynthetic organisms ko01100 Metabolic pathways ko01110 Biosynthesis of secondary metabolites ko01200 Carbon metabolism ko01230 Biosynthesis of amino acids	Fructose-bisphosphate aldolase class 1	Carbohydrate transport and metabolism ;	IPR000741 [Fructose-bisphosphate aldolase, class-I]
Solyc04g081570.3.1	protein_coding	Solyc04g081570.3	7748.9	9110.1	7808.1	7698.1	7810.5	9141.5	1.00069	0.99338	0.000994615	Molecular Function:ATP binding (GO:0005524),Biological Process:protein folding (GO:0006457),Biological Process:response to stress (GO:0006950),Molecular Function:unfolded protein binding (GO:0051082)	heat shock protein 90kDa beta	ko04141 Protein processing in endoplasmic reticulum ko04626 Plant-pathogen interaction	Molecular chaperone, HSP90 family	Posttranslational modification, protein turnover, chaperones ;	IPR001404 [Heat shock protein Hsp90 family] ; IPR003594[Histidine kinase-like ATPase, C-terminal domain]
Solyc05g012510.3.1	protein_coding	Solyc05g012510.3	2643	2439.2	2438.5	2312.1	2364.2	2349.3	1.07047	0.0772692	0.0982455	Biological Process:carbohydrate metabolic process (GO:0005975),Molecular Function:glycogen phosphorylase activity (GO:0008184)	glycogen phosphorylase	ko00500 Starch and sucrose metabolism ko01100 Metabolic pathways ko01110 Biosynthesis of secondary metabolites	Glucan phosphorylase	Carbohydrate transport and metabolism ;	IPR000811 [Glycosyl transferase, family 35]
Solyc10g085020.2.1	protein_coding	Solyc10g085020.2	82.2	77.2	68	112.9	112.3	84.2	0.734971	0.0573916	-0.444241	Molecular Function:GTPase activity (GO:0003924)	tubulin beta	ko04145 Phagosome	--	--	IPR003008 [Tubulin/FtsZ, GTPase domain] ; IPR018316[Tubulin/FtsZ, 2-layer sandwich domain]
Solyc04g081490.3.1	protein_coding	Solyc04g081490.3	673.3	546.8	613.1	1000.9	1074	869.7	0.622563	0.00613322	-0.683707	Molecular Function:GTPase activity (GO:0003924)	tubulin beta	ko04145 Phagosome	--	--	IPR003008 [Tubulin/FtsZ, GTPase domain] ; IPR018316[Tubulin/FtsZ, 2-layer sandwich domain]
Solyc10g086760.2.1	protein_coding	Solyc10g086760.2	24.7	24.8	23.2	28.8	32.8	25.8	0.831808	0.0792389	-0.265678	Molecular Function:GTPase activity (GO:0003924)	tubulin beta	ko04145 Phagosome	--	--	IPR003008 [Tubulin/FtsZ, GTPase domain] ; IPR018316[Tubulin/FtsZ, 2-layer sandwich domain]
Solyc04g005330.3.1	protein_coding	Solyc04g005330.3	1472.7	1357.6	1545.8	1473.2	1480.4	1284.7	1.03251	0.614761	0.04616	Molecular Function:protein binding (GO:0005515),Molecular Function:intramolecular transferase activity (GO:0016866),Biological Process:cellulose biosynthetic process (GO:0030244)	periodic tryptophan protein 1	--	Glycosyltransferase involved in cell wall bisynthesis	Cell wall/membrane/envelope biogenesis ;	IPR001680 [WD40 repeat] ; IPR004901[Reversibly glycosylated polypeptide family]
Solyc01g109540.3.1	protein_coding	Solyc01g109540.3	7262.9	6434.8	6967.2	8052.5	9104.5	7166.1	0.8496	0.116418	-0.235145	Molecular Function:protein kinase activity (GO:0004672),Molecular Function:structural molecule activity (GO:0005198),Biological Process:protein phosphorylation (GO:0006468),Biological Process:intracellular protein transport (GO:0006886),Biological Process:vesicle-mediated transport (GO:0016192),Cellular Component:membrane coat (GO:0030117),Cellular Component:COPI vesicle coat (GO:0030126)	coatomer subunit gamma	--	Serine/threonine protein kinase	Signal transduction mechanisms ;	IPR001245 [Serine-threonine/tyrosine-protein kinase catalytic domain] ; IPR002553[Clathrin/coatomer adaptor, adaptin-like, N-terminal] ; IPR013040[Coatomer, gamma subunit, appendage, Ig-like subdomain] ; IPR032154[Coatomer subunit gamma, C-terminal]
Solyc07g007790.3.1	protein_coding	Solyc07g007790.3	3288.8	3795.5	3255	2866.1	2990.7	3565.3	1.09735	0.332177	0.134018	Biological Process:sucrose metabolic process (GO:0005985),Molecular Function:sucrose synthase activity (GO:0016157)	sucrose-phosphate synthase	ko00500 Starch and sucrose metabolism ko01100 Metabolic pathways	Hydroxymethylpyrimidine pyrophosphatase and other HAD family phosphatases	Coenzyme transport and metabolism ; General function prediction only ;	IPR000368 [Sucrose synthase] ; IPR001296[Glycosyl transferase, family 1] ; IPR006380[Sucrose-phosphatase, N-terminal]
Solyc01g096060.3.1	protein_coding	Solyc01g096060.3	3538.6	3447.1	3534.9	3357.1	3368.3	3165.7	1.06364	0.0438887	0.0890141	Molecular Function:protein binding (GO:0005515),Biological Process:intracellular protein transport (GO:0006886),Molecular Function:Ran GTPase binding (GO:0008536)	exportin-2 (importin alpha re-exporter)	--	--	--	IPR001494 [Importin-beta, N-terminal domain] ; IPR005043[CAS/CSE, C-terminal] ; IPR013713[Exportin/Importin, Cse1-like]
Solyc12g055800.2.1	protein_coding	Solyc12g055800.2	562	535.2	523.7	552.1	598.9	599.7	0.925858	0.0895794	-0.111137	Molecular Function:ATP binding (GO:0005524)	V-type H+-transporting ATPase subunit A	ko00190 Oxidative phosphorylation ko01100 Metabolic pathways ko04145 Phagosome	Archaeal/vacuolar-type H+-ATPase catalytic subunit A/Vma1	Energy production and conversion ;	IPR000194 [ATPase, F1/V1/A1 complex, alpha/beta subunit, nucleotide-binding domain]
Solyc05g013040.3.1	protein_coding	Solyc05g013040.3	2728.8	2483.8	2697.1	2691.8	2806.8	2704.5	0.964233	0.314538	-0.0525462	Molecular Function:ARF guanyl-nucleotide exchange factor activity (GO:0005086),Molecular Function:protein binding (GO:0005515),Biological Process:regulation of ARF protein signal transduction (GO:0032012)	golgi-specific brefeldin A-resistance guanine nucleotide exchange factor 1	ko04144 Endocytosis	Guanine-nucleotide exchange factor, contains Sec7 domain	General function prediction only ;	IPR000717 [Proteasome component (PCI) domain] ; IPR000904[Sec7 domain] ; IPR032691[Guanine nucleotide exchange factor, N-terminal]
Solyc09g007540.3.1	protein_coding	Solyc09g007540.3	4713.6	4636.4	4748.3	4670.9	4638.1	4680.2	1.0078	0.362939	0.0112077	Molecular Function:nucleotide binding (GO:0000166),Molecular Function:aminoacyl-tRNA ligase activity (GO:0004812),Molecular Function:ATP binding (GO:0005524),Biological Process:tRNA aminoacylation for protein translation (GO:0006418)	valyl-tRNA synthetase	ko00970 Aminoacyl-tRNA biosynthesis	Tfp pilus assembly protein FimV	Cell motility ; Extracellular structures ;	IPR002300 [Aminoacyl-tRNA synthetase, class Ia] ; IPR013155[Methionyl/Valyl/Leucyl/Isoleucyl-tRNA synthetase, anticodon-binding]
Solyc06g007320.3.1	protein_coding	Solyc06g007320.3	2972.8	2705.3	3176.5	3110.7	3267.6	2696	0.975789	0.75421	-0.0353592	Molecular Function:small protein activating enzyme activity (GO:0008641)	ubiquitin-activating enzyme E1	ko04120 Ubiquitin mediated proteolysis	Ubiquitin	Posttranslational modification, protein turnover, chaperones ;	IPR000594 [THIF-type NAD/FAD binding fold] ; IPR018965[Ubiquitin-activating enzyme E1, C-terminal] ; IPR019572[Ubiquitin-activating enzyme, catalytic cysteine domain] ; IPR032418[Ubiquitin-activating enzyme E1, FCCH domain] ; IPR032420[Ubiquitin-activating enzyme E1, four-helix bundle]
Solyc01g088020.3.1	protein_coding	Solyc01g088020.3	6516.9	5860	6279	6331.9	6757.3	5911.5	0.981853	0.730133	-0.0264206	--	protein transport protein SEC31	ko04141 Protein processing in endoplasmic reticulum	Predicted ATPase	General function prediction only ;	IPR009917 [Steroid receptor RNA activator-protein/coat protein complex II, Sec31] ; IPR024298[Ancestral coatomer element 1, Sec16/Sec31]
Solyc01g007150.3.1	protein_coding	Solyc01g007150.3	1464.8	1380.5	1468.7	1617.6	1731.6	1558.3	0.879063	0.0276317	-0.185962	Molecular Function:structural molecule activity (GO:0005198),Biological Process:intracellular protein transport (GO:0006886),Biological Process:vesicle-mediated transport (GO:0016192),Cellular Component:membrane coat (GO:0030117),Cellular Component:COPI vesicle coat (GO:0030126)	coatomer subunit beta	--	--	--	IPR002553 [Clathrin/coatomer adaptor, adaptin-like, N-terminal] ; IPR011710[Coatomer beta subunit, C-terminal] ; IPR029446[Coatomer beta subunit, appendage platform domain]
Solyc03g082940.3.1	protein_coding	Solyc03g082940.3	814.8	646.2	757.3	828	845.2	662.7	0.949655	0.634827	-0.074524	Biological Process:intracellular protein transport (GO:0006886),Molecular Function:Ran GTPase binding (GO:0008536)	importin subunit beta-1	ko03013 RNA transport	--	--	IPR001494 [Importin-beta, N-terminal domain]
Solyc12g088720.2.1	protein_coding	Solyc12g088720.2	3935.8	3627.1	3837.4	4182.9	4098.3	3683.8	0.952804	0.352521	-0.0697486	Molecular Function:nucleic acid binding (GO:0003676),Molecular Function:RNA binding (GO:0003723)	polyadenylate-binding protein	ko03013 RNA transport ko03015 mRNA surveillance pathway ko03018 RNA degradation	RNA recognition motif (RRM) domain	Translation, ribosomal structure and biogenesis ;	IPR000504 [RNA recognition motif domain] ; IPR002004[Polyadenylate-binding protein/Hyperplastic disc protein]
Solyc06g075340.3.1	protein_coding	Solyc06g075340.3	4204.6	3744.4	3950.3	5033.4	4972	4742.3	0.806858	0.00403168	-0.309613	Molecular Function:ATP binding (GO:0005524)	carbamoyl-phosphate synthase large subunit	ko00240 Pyrimidine metabolism ko00250 Alanine, aspartate and glutamate metabolism ko01100 Metabolic pathways	Carbamoylphosphate synthase large subunit	Amino acid transport and metabolism ; Nucleotide transport and metabolism ;	IPR005479 [Carbamoyl-phosphate synthetase large subunit-like, ATP-binding domain] ; IPR005480[Carbamoyl-phosphate synthetase, large subunit oligomerisation domain] ; IPR011607[Methylglyoxal synthase-like domain]
Solyc02g076720.3.1	protein_coding	Solyc02g076720.3	1986.3	2009	2048	2040.7	1911.1	2066.3	1.00419	0.877889	0.00602848	--	phosphoribosylformylglycinamidine synthase	ko00230 Purine metabolism ko01100 Metabolic pathways ko01110 Biosynthesis of secondary metabolites	Phosphoribosylformylglycinamidine (FGAM) synthase, glutamine amidotransferase domain	Nucleotide transport and metabolism ;	IPR010918 [AIR synthase-related protein, C-terminal domain]
Solyc08g075390.3.1	protein_coding	Solyc08g075390.3	6931.7	6497.3	7020.1	6891	6693.5	6369.8	1.0248	0.498362	0.0353377	Molecular Function:hydrolase activity (GO:0016787)	--	--	Isopentenyldiphosphate isomerase	Lipid transport and metabolism ;	IPR000086 [NUDIX hydrolase domain]
Solyc06g076640.3.1	protein_coding	Solyc06g076640.3	84.5	78.2	70.9	164.9	169.9	149.4	0.482445	0.000335682	-1.05156	Molecular Function:GTPase activity (GO:0003924),Molecular Function:peroxidase activity (GO:0004601),Biological Process:response to oxidative stress (GO:0006979),Molecular Function:heme binding (GO:0020037),Biological Process:oxidation-reduction process (GO:0055114)	tubulin beta	ko04145 Phagosome	--	--	IPR002016 [Haem peroxidase, plant/fungal/bacterial] ; IPR003008[Tubulin/FtsZ, GTPase domain] ; IPR018316[Tubulin/FtsZ, 2-layer sandwich domain]
Solyc06g052030.3.1	protein_coding	Solyc06g052030.3	1519.4	1218.3	1471.9	1596	1646	1349.7	0.916785	0.38548	-0.125345	Molecular Function:calcium ion binding (GO:0005509),Biological Process:intracellular protein transport (GO:0006886),Molecular Function:Ran GTPase binding (GO:0008536)	importin subunit beta-1	ko03013 RNA transport	--	--	IPR001494 [Importin-beta, N-terminal domain] ; IPR002048[EF-hand domain]
Solyc06g059740.3.1	protein_coding	Solyc06g059740.3	11680.8	9413.3	11698.6	11300	14463.8	8241.5	0.964341	0.845915	-0.0523849	Biological Process:oxidation-reduction process (GO:0055114)	alcohol dehydrogenase class-P	ko00010 Glycolysis / Gluconeogenesis ko00071 Fatty acid degradation ko00350 Tyrosine metabolism ko00592 alpha-Linolenic acid metabolism ko01100 Metabolic pathways ko01110 Biosynthesis of secondary metabolites	Zn-dependent alcohol dehydrogenase	General function prediction only ;	IPR013149 [Alcohol dehydrogenase, C-terminal] ; IPR013154[Alcohol dehydrogenase, N-terminal]
Solyc07g005810.3.1	protein_coding	Solyc07g005810.3	2111.5	2045.2	2243.5	2252.8	2223.7	2123.8	0.969683	0.395615	-0.0444146	Molecular Function:RNA binding (GO:0003723),Molecular Function:protein binding (GO:0005515)	translation initiation factor 4G	ko03013 RNA transport	Molecular chaperone DnaK (HSP70)	Posttranslational modification, protein turnover, chaperones ;	IPR003890 [MIF4G-like, type 3] ; IPR003891[Initiation factor eIF-4 gamma, MA3] ; IPR013126[Heat shock protein 70 family]
Solyc05g053470.3.1	protein_coding	Solyc05g053470.3	2303.3	2824	2497	2541.6	2407.6	3011	0.957803	0.662293	-0.0621998	Molecular Function:ATP binding (GO:0005524)	chaperonin GroEL	ko03018 RNA degradation	Chaperonin GroEL (HSP60 family)	Posttranslational modification, protein turnover, chaperones ;	IPR002423 [Chaperonin Cpn60/TCP-1 family]
Solyc11g005330.2.1	protein_coding	Solyc11g005330.2	6021.1	5399.7	5839.3	5969.9	6063.4	5575.1	0.98022	0.650572	-0.028823	--	actin, other eukaryote	--	Actin-related protein	Cytoskeleton ;	IPR004000 [Actin family]
Solyc02g081160.3.1	protein_coding	Solyc02g081160.3	2337.2	2215.4	2458.5	2432.4	2516.4	2087.9	0.996362	0.956989	-0.0052582	Molecular Function:6-phosphofructokinase activity (GO:0003872),Biological Process:glycolytic process (GO:0006096)	diphosphate-dependent phosphofructokinase	ko00010 Glycolysis / Gluconeogenesis ko00030 Pentose phosphate pathway ko00051 Fructose and mannose metabolism ko01100 Metabolic pathways ko01110 Biosynthesis of secondary metabolites	6-phosphofructokinase	Carbohydrate transport and metabolism ;	IPR000023 [Phosphofructokinase domain]
Solyc09g010460.3.1	protein_coding	Solyc09g010460.3	3488.7	3556.4	3719.8	4023.4	4067.5	4259.5	0.871624	0.00610299	-0.198223	Molecular Function:protein binding (GO:0005515)	translation initiation factor 3 subunit A	ko03013 RNA transport	--	--	IPR000717 [Proteasome component (PCI) domain]
Solyc05g054640.3.1	protein_coding	Solyc05g054640.3	1962.4	1907.2	2019.8	1934.5	2023.2	2014.4	0.986152	0.556736	-0.0201177	Biological Process:metabolic process (GO:0008152)	2-oxoglutarate dehydrogenase E1 component	ko00020 Citrate cycle (TCA cycle) ko00310 Lysine degradation ko00380 Tryptophan metabolism ko01100 Metabolic pathways ko01110 Biosynthesis of secondary metabolites ko01200 Carbon metabolism	2-oxoglutarate dehydrogenase complex, dehydrogenase (E1) component, and related enzymes	Energy production and conversion ;	IPR001017 [Dehydrogenase, E1 component] ; IPR005475[Transketolase-like, pyrimidine-binding domain] ; IPR031717[Multifunctional 2-oxoglutarate metabolism enzyme, C-terminal]
Solyc05g053810.3.1	protein_coding	Solyc05g053810.3	4715.6	4161.1	4863	5429.8	5376.3	4570.7	0.893534	0.194518	-0.162405	Molecular Function:transferase activity (GO:0016740)	glycine hydroxymethyltransferase	ko00260 Glycine, serine and threonine metabolism ko00460 Cyanoamino acid metabolism ko00630 Glyoxylate and dicarboxylate metabolism ko00670 One carbon pool by folate ko01100 Metabolic pathways ko01110 Biosynthesis of secondary metabolites ko01200 Carbon metabolism ko01230 Biosynthesis of amino acids	Glycine/serine hydroxymethyltransferase	Amino acid transport and metabolism ;	IPR001085 [Serine hydroxymethyltransferase]
Solyc11g008870.2.1	protein_coding	Solyc11g008870.2	4255.9	3990	4052.3	4755.6	4742.3	3893.9	0.918338	0.285765	-0.122903	Molecular Function:methylenetetrahydrofolate reductase (NAD(P)H) activity (GO:0004489),Biological Process:methionine metabolic process (GO:0006555),Biological Process:oxidation-reduction process (GO:0055114)	methylenetetrahydrofolate reductase (NADPH)	ko00670 One carbon pool by folate ko01100 Metabolic pathways ko01200 Carbon metabolism	5,10-methylenetetrahydrofolate reductase	Amino acid transport and metabolism ;	IPR003171 [Methylenetetrahydrofolate reductase]
Solyc07g065630.3.1	protein_coding	Solyc07g065630.3	1898	1865.6	1917.6	1803.2	2067.4	1929.3	0.979534	0.637763	-0.0298323	Molecular Function:ubiquitin-protein transferase activity (GO:0004842)	E3 ubiquitin-protein ligase HUWE1	ko04120 Ubiquitin mediated proteolysis	--	--	IPR000569 [HECT domain] ; IPR010309[E3 ubiquitin ligase, domain of unknown function DUF908] ; IPR010314[E3 ubiquitin ligase, domain of unknown function DUF913] ; IPR015940[Ubiquitin-associated domain] ; IPR025527[Domain of unknown function DUF4414]
Solyc03g113800.3.1	protein_coding	Solyc03g113800.3	2819.4	2654.4	2679.2	3102.7	3039.3	2801.5	0.911612	0.0662407	-0.133509	Biological Process:metabolic process (GO:0008152),Molecular Function:oxidoreductase activity (GO:0016491),Biological Process:oxidation-reduction process (GO:0055114)	betaine-aldehyde dehydrogenase	ko00260 Glycine, serine and threonine metabolism ko01100 Metabolic pathways	Acyl-CoA reductase or other NAD-dependent aldehyde dehydrogenase	Energy production and conversion ;	IPR015590 [Aldehyde dehydrogenase domain]
Solyc02g070260.3.1	protein_coding	Solyc02g070260.3	2141.4	1885.4	1914.7	2230.2	2260	1989	0.917011	0.203155	-0.124988	--	--	--	Leucine-rich repeat (LRR) protein	Transcription ;	IPR025875 [Leucine rich repeat 4]
Solyc01g107870.3.1	protein_coding	Solyc01g107870.3	4234.1	3962.9	4551.9	4377.7	4118.2	4112.7	1.01113	0.818943	0.0159647	Molecular Function:nucleic acid binding (GO:0003676),Molecular Function:RNA binding (GO:0003723)	polyadenylate-binding protein	ko03013 RNA transport ko03015 mRNA surveillance pathway ko03018 RNA degradation	RNA recognition motif (RRM) domain	Translation, ribosomal structure and biogenesis ;	IPR000504 [RNA recognition motif domain] ; IPR002004[Polyadenylate-binding protein/Hyperplastic disc protein]
Solyc09g091180.3.1	protein_coding	Solyc09g091180.3	1915.6	2561.2	2043.6	2138	2017	2652.9	0.95777	0.747154	-0.0622494	Molecular Function:ATP binding (GO:0005524)	chaperonin GroEL	ko03018 RNA degradation	Chaperonin GroEL (HSP60 family)	Posttranslational modification, protein turnover, chaperones ;	IPR002423 [Chaperonin Cpn60/TCP-1 family]
Solyc04g012120.3.1	protein_coding	Solyc04g012120.3	688.9	520.2	601.5	630.9	586.6	573.3	1.01106	0.904631	0.0158636	--	14-3-3 protein epsilon		--	--	IPR023410 [14-3-3 domain]
Solyc02g090570.3.1	protein_coding	Solyc02g090570.3	2861.9	2802.6	2910.8	2831.9	3028.7	2862.3	0.983079	0.513489	-0.0246207	--	--	--	--	--	--
Solyc03g097290.3.1	protein_coding	Solyc03g097290.3	4202.3	4101.4	4365.8	4169.9	3848.2	3823.4	1.06992	0.111532	0.0975077	Molecular Function:nucleotide binding (GO:0000166),Molecular Function:nucleic acid binding (GO:0003676),Molecular Function:alanine-tRNA ligase activity (GO:0004813),Molecular Function:ATP binding (GO:0005524),Biological Process:alanyl-tRNA aminoacylation (GO:0006419),Biological Process:tRNA aminoacylation (GO:0043039)	alanyl-tRNA synthetase	ko00970 Aminoacyl-tRNA biosynthesis	Alanyl-tRNA synthetase	Translation, ribosomal structure and biogenesis ;	IPR003156 [DHHA1 domain] ; IPR012947[Threonyl/alanyl tRNA synthetase, SAD] ; IPR018164[Alanyl-tRNA synthetase, class IIc, N-terminal]
Solyc01g106210.3.1	protein_coding	Solyc01g106210.3	1375.3	1895	1555	1576.9	1437.4	1960.7	0.96991	0.83048	-0.0440779	--	molecular chaperone DnaK	ko03018 RNA degradation	Molecular chaperone DnaK (HSP70)	Posttranslational modification, protein turnover, chaperones ;	IPR013126 [Heat shock protein 70 family]
Solyc11g010560.2.1	protein_coding	Solyc11g010560.2	2560.4	2757.8	2472.5	2505.8	2582.4	2779.2	0.990251	0.838054	-0.014134	Molecular Function:microtubule motor activity (GO:0003777),Molecular Function:ATP binding (GO:0005524),Biological Process:microtubule-based movement (GO:0007018),Molecular Function:microtubule binding (GO:0008017)	--	--	--	--	IPR001752 [Kinesin motor domain]
Solyc11g069000.2.1	protein_coding	Solyc11g069000.2	3185.8	3153.3	3154.3	4298.7	4191.7	4049.9	0.757031	0.00429247	-0.401575	Molecular Function:alpha-L-fucosidase activity (GO:0004560),Molecular Function:ATP binding (GO:0005524),Biological Process:carbohydrate metabolic process (GO:0005975)	T-complex protein 1 subunit beta	--	Alpha-L-fucosidase	Carbohydrate transport and metabolism ;	IPR000933 [Glycoside hydrolase, family 29] ; IPR002423[Chaperonin Cpn60/TCP-1 family]
Solyc02g069800.1.1.1	protein_coding	Solyc02g069800.1	2049.7	2220.6	2148.1	2252	2019.7	2057.7	1.01406	0.751189	0.020145	Biological Process:metabolic process (GO:0008152),Molecular Function:hydrolase activity (GO:0016787)	--	--	Acetyl esterase/lipase	Lipid transport and metabolism ;	IPR013094 [Alpha/beta hydrolase fold-3]
Solyc12g099440.2.1	protein_coding	Solyc12g099440.2	3778.2	3496.3	3950.1	3404.5	3342.1	3430	1.10298	0.0606247	0.141408	Molecular Function:catalytic activity (GO:0003824),Molecular Function:3-hydroxyacyl-CoA dehydrogenase activity (GO:0003857),Biological Process:fatty acid metabolic process (GO:0006631),Biological Process:metabolic process (GO:0008152),Molecular Function:oxidoreductase activity (GO:0016491),Biological Process:oxidation-reduction process (GO:0055114)	--	ko00071 Fatty acid degradation ko00592 alpha-Linolenic acid metabolism ko01100 Metabolic pathways ko01110 Biosynthesis of secondary metabolites ko01212 Fatty acid metabolism	3-hydroxyacyl-CoA dehydrogenase	Lipid transport and metabolism ;	IPR001753 [Crotonase superfamily] ; IPR006108[3-hydroxyacyl-CoA dehydrogenase, C-terminal] ; IPR006176[3-hydroxyacyl-CoA dehydrogenase, NAD binding]
Solyc08g076650.3.1	protein_coding	Solyc08g076650.3	1595.8	1360.7	1533.5	1700.6	1812.8	1737.7	0.855059	0.0309079	-0.225904	Molecular Function:catalytic activity (GO:0003824),Biological Process:trehalose biosynthetic process (GO:0005992)	--	ko00500 Starch and sucrose metabolism ko01100 Metabolic pathways	Trehalose-6-phosphatase	Carbohydrate transport and metabolism ;	IPR001830 [Glycosyl transferase, family 20] ; IPR003337[Trehalose-phosphatase]
Solyc05g017760.3.1	protein_coding	Solyc05g017760.3	1774.1	1491.8	1710	1813.6	1827.3	1527.4	0.962773	0.647242	-0.0547323	Biological Process:metabolic process (GO:0008152)	acetyl-CoA C-acetyltransferase	ko00071 Fatty acid degradation ko00072 Synthesis and degradation of ketone bodies ko00280 Valine, leucine and isoleucine degradation ko00310 Lysine degradation ko00380 Tryptophan metabolism ko00620 Pyruvate metabolism ko00630 Glyoxylate and dicarboxylate metabolism ko00640 Propanoate metabolism ko00650 Butanoate metabolism ko00900 Terpenoid backbone biosynthesis ko01100 Metabolic pathways ko01110…	Acetyl-CoA acetyltransferase	Lipid transport and metabolism ;	IPR020616 [Thiolase, N-terminal] ; IPR020617[Thiolase, C-terminal]
Solyc03g123620.3.1	protein_coding	Solyc03g123620.3	8739.6	9489.3	7976.4	7700.7	7387.5	6157.5	1.23344	0.061725	0.302688	Molecular Function:enzyme inhibitor activity (GO:0004857),Cellular Component:cell wall (GO:0005618),Molecular Function:pectinesterase activity (GO:0030599),Biological Process:cell wall modification (GO:0042545)	pectinesterase	ko00040 Pentose and glucuronate interconversions ko01100 Metabolic pathways	Pectin methylesterase and related acyl-CoA thioesterases	Carbohydrate transport and metabolism ; Lipid transport and metabolism ;	IPR000070 [Pectinesterase, catalytic] ; IPR006501[Pectinesterase inhibitor domain]
Solyc04g071610.3.1	protein_coding	Solyc04g071610.3	10338.1	7809.8	9903.3	9383.7	8688	7522.1	1.09602	0.437542	0.132268	Biological Process:response to stress (GO:0006950)	--	--	--	--	IPR003496 [ABA/WDS induced protein]
Solyc08g081250.3.1	protein_coding	Solyc08g081250.3	4347.8	3979.4	4694	5107.1	5569.5	4982.2	0.831558	0.0322294	-0.266111	--	aminopeptidase N	ko00480 Glutathione metabolism ko01100 Metabolic pathways	Aminopeptidase N	Amino acid transport and metabolism ;	IPR024601 [Peptidase M1, alanyl aminopeptidase, C-terminal]
Solyc02g021420.3.1	protein_coding	Solyc02g021420.3	3476.8	3289.9	3217.3	3010.8	3273.5	2976	1.07815	0.11834	0.108559	Molecular Function:actin binding (GO:0003779),Biological Process:cytoskeleton organization (GO:0007010)	--	--	--	--	IPR003128 [Villin headpiece] ; IPR007123[Gelsolin-like domain]
Solyc01g009180.3.1	protein_coding	Solyc01g009180.3	1478.6	1452.7	1559.6	1524.3	1500.7	1427.1	1.00871	0.781089	0.0125186	Molecular Function:5-methyltetrahydropteroyltriglutamate-homocysteine S-methyltransferase activity (GO:0003871),Molecular Function:zinc ion binding (GO:0008270),Biological Process:cellular amino acid biosynthetic process (GO:0008652),Biological Process:methionine biosynthetic process (GO:0009086)	5-methyltetrahydropteroyltriglutamate--homocysteine methyltransferase	ko00270 Cysteine and methionine metabolism ko00450 Selenocompound metabolism ko01100 Metabolic pathways ko01110 Biosynthesis of secondary metabolites ko01230 Biosynthesis of amino acids	Methionine synthase II (cobalamin-independent)	Amino acid transport and metabolism ;	IPR002629 [Cobalamin-independent methionine synthase MetE, C-terminal/archaeal] ; IPR013215[Cobalamin-independent methionine synthase MetE, N-terminal]
Solyc10g083570.2.1	protein_coding	Solyc10g083570.2	1142	1181.1	1263.5	1303.6	1207	1050.4	1.00719	0.922131	0.0103344	Molecular Function:fructose-bisphosphate aldolase activity (GO:0004332),Biological Process:glycolytic process (GO:0006096)	fructose-bisphosphate aldolase, class I	ko00010 Glycolysis / Gluconeogenesis ko00030 Pentose phosphate pathway ko00051 Fructose and mannose metabolism ko00710 Carbon fixation in photosynthetic organisms ko01100 Metabolic pathways ko01110 Biosynthesis of secondary metabolites ko01200 Carbon metabolism ko01230 Biosynthesis of amino acids	Fructose-bisphosphate aldolase class 1	Carbohydrate transport and metabolism ;	IPR000741 [Fructose-bisphosphate aldolase, class-I]
Solyc10g081610.2.1	protein_coding	Solyc10g081610.2	3011.6	2791	2935.8	2717.5	2911.8	2606.1	1.06108	0.203122	0.0855304	Molecular Function:protein binding (GO:0005515),Biological Process:protein deubiquitination (GO:0016579),Molecular Function:thiol-dependent ubiquitinyl hydrolase activity (GO:0036459)	ubiquitin carboxyl-terminal hydrolase 7		Ubiquitin C-terminal hydrolase	Posttranslational modification, protein turnover, chaperones ;	IPR001394 [Peptidase C19, ubiquitin carboxyl-terminal hydrolase] ; IPR002083[MATH/TRAF domain] ; IPR024729[Ubiquitin carboxyl-terminal hydrolase 7, ICP0-binding domain] ; IPR029346[Ubiquitin carboxyl-terminal hydrolase, C-terminal]
Solyc07g008950.3.1	protein_coding	Solyc07g008950.3	4517.2	4269.2	4711	4557.2	4639.7	4348.2	0.996478	0.922989	-0.00508952	Molecular Function:tRNA binding (GO:0000049),Molecular Function:nucleotide binding (GO:0000166),Molecular Function:aminoacyl-tRNA ligase activity (GO:0004812),Molecular Function:ATP binding (GO:0005524),Biological Process:tRNA aminoacylation for protein translation (GO:0006418)	methionyl-tRNA synthetase	ko00450 Selenocompound metabolism ko00970 Aminoacyl-tRNA biosynthesis	Methionyl-tRNA synthetase	Translation, ribosomal structure and biogenesis ;	IPR002547 [tRNA-binding domain] ; IPR015413[Methionyl/Leucyl tRNA synthetase]
Solyc04g011500.3.1	protein_coding	Solyc04g011500.3	446.6	438.5	435.5	463.9	440.4	444.4	0.979165	0.305619	-0.0303759	--	actin, other eukaryote	--	Actin-related protein	Cytoskeleton ;	IPR004000 [Actin family]
Solyc10g080500.2.1	protein_coding	Solyc10g080500.2	556	452.6	512.6	548.7	564.8	509.1	0.937508	0.379476	-0.0930975	--	actin, other eukaryote	--	Actin-related protein	Cytoskeleton ;	IPR004000 [Actin family]
Solyc02g091580.3.1	protein_coding	Solyc02g091580.3	3618.7	3156.4	3695	3572.3	3712	3316.7	0.987652	0.841266	-0.0179251	Molecular Function:metalloendopeptidase activity (GO:0004222),Biological Process:proteolysis (GO:0006508)	oligopeptidase A	--	Zn-dependent oligopeptidase	Amino acid transport and metabolism ;	IPR001567 [Peptidase M3A/M3B catalytic domain]
Solyc05g050970.3.1	protein_coding	Solyc05g050970.3	2531.2	2370.1	2339.7	2609.3	2784.6	2612.3	0.904424	0.0371691	-0.144929	--	transketolase	ko00030 Pentose phosphate pathway ko00710 Carbon fixation in photosynthetic organisms ko01100 Metabolic pathways ko01110 Biosynthesis of secondary metabolites ko01200 Carbon metabolism ko01230 Biosynthesis of amino acids	Transketolase	Carbohydrate transport and metabolism ;	IPR005474 [Transketolase, N-terminal] ; IPR005475[Transketolase-like, pyrimidine-binding domain] ; IPR033248[Transketolase, C-terminal domain]
Solyc12g017835.1.1	protein_coding	Solyc12g017835.1	3967	3636.4	3800.4	3992	4394.8	3881.5	0.929534	0.190178	-0.105421	Molecular Function:ARF guanyl-nucleotide exchange factor activity (GO:0005086),Biological Process:regulation of ARF protein signal transduction (GO:0032012)	guanine nucleotide-exchange factor	--	Guanine-nucleotide exchange factor, contains Sec7 domain	General function prediction only ;	IPR000904 [Sec7 domain] ; IPR015403[Sec7, C-terminal] ; IPR032629[Mon2, dimerisation and cyclophilin-binding domain] ; IPR032691[Guanine nucleotide exchange factor, N-terminal] ; IPR032817[Mon2, C-terminal]
Solyc08g005800.3.1	protein_coding	Solyc08g005800.3	3094.9	3292.4	3610.5	3439	3977.9	2572.9	1.0008	0.995412	0.00115487	Molecular Function:hydrolase activity (GO:0016787)	O-palmitoleoyl-L-serine hydrolase		--	--	IPR004963 [Pectinacetylesterase/NOTUM]
Solyc02g069260.3.1	protein_coding	Solyc02g069260.3	5428.3	4691.2	5785.9	5590.5	6231.8	5362.1	0.925572	0.361596	-0.111583	Molecular Function:nucleic acid binding (GO:0003676),Molecular Function:protein binding (GO:0005515)	eukaryotic translation initiation factor 2C	--	--	--	IPR003100 [PAZ domain] ; IPR003165[Piwi domain] ; IPR014811[Argonaute, linker 1 domain] ; IPR032472[Argonaute linker 2 domain] ; IPR032474[Protein argonaute, N-terminal]
Solyc10g085555.1.1	protein_coding	Solyc10g085555.1	672.8	645.5	654.9	735.4	711.8	723.1	0.909183	0.00334433	-0.137357	--	enolase	ko00010 Glycolysis / Gluconeogenesis ko01100 Metabolic pathways ko01110 Biosynthesis of secondary metabolites ko01200 Carbon metabolism ko01230 Biosynthesis of amino acids ko03018 RNA degradation	Enolase	Carbohydrate transport and metabolism ;	IPR020810 [Enolase, C-terminal TIM barrel domain]
Solyc06g035970.3.1	protein_coding	Solyc06g035970.3	281	238.7	236.7	594.2	525.5	451.8	0.481324	0.00337189	-1.05492	Molecular Function:GTPase activity (GO:0003924)	tubulin beta	ko04145 Phagosome	--	--	IPR003008 [Tubulin/FtsZ, GTPase domain] ; IPR018316[Tubulin/FtsZ, 2-layer sandwich domain]
Solyc09g083410.3.1	protein_coding	Solyc09g083410.3	4133.3	3840.9	4074.8	3713.9	3961	3795.3	1.05046	0.169215	0.0710229	Biological Process:metabolic process (GO:0008152),Molecular Function:hydrolase activity (GO:0016787)	ureidoglycolate amidohydrolase	ko00230 Purine metabolism ko01100 Metabolic pathways	Acetylornithine deacetylase/Succinyl-diaminopimelate desuccinylase or related deacylase	Amino acid transport and metabolism ;	IPR002933 [Peptidase M20]
Solyc01g060470.3.1	protein_coding	Solyc01g060470.3	3071.5	2701.5	2986.2	3318.8	3295.7	2675.4	0.942873	0.499566	-0.084864	Molecular Function:protein binding (GO:0005515),Cellular Component:nucleus (GO:0005634),Cellular Component:cytoplasm (GO:0005737),Biological Process:protein import into nucleus (GO:0006606),Molecular Function:protein transporter activity (GO:0008565)	--	--	--	--	IPR000225 [Armadillo] ; IPR002652[Importin-alpha, importin-beta-binding domain] ; IPR032413[Atypical Arm repeat]
Solyc11g020040.2.1	protein_coding	Solyc11g020040.2	3260.2	7191.7	3024	2973.9	2077.1	4108.6	1.47123	0.384247	0.557025	--	heat shock 70kDa protein 1/2/6/8	ko03040 Spliceosome ko04141 Protein processing in endoplasmic reticulum ko04144 Endocytosis	Molecular chaperone DnaK (HSP70)	Posttranslational modification, protein turnover, chaperones ;	IPR013126 [Heat shock protein 70 family]
Solyc09g073000.3.1	protein_coding	Solyc09g073000.3	1675.2	1517.6	1554.5	1719.5	1778.7	1451	0.959206	0.578652	-0.0600881	Molecular Function:GTP binding (GO:0005525)	elongation factor Tu	--	Translation elongation factor EF-Tu, a GTPase	Translation, ribosomal structure and biogenesis ;	IPR004160 [Translation elongation factor EFTu/EF1A, C-terminal] ; IPR004161[Translation elongation factor EFTu-like, domain 2]
Solyc01g104775.1.1	protein_coding	Solyc01g104775.1	681.2	501.9	582.7	550.5	520.6	386.5	1.21144	0.228503	0.276727	--	actin, other eukaryote	--	Actin-related protein	Cytoskeleton ;	IPR004000 [Actin family]
Solyc03g111640.3.1	protein_coding	Solyc03g111640.3	1845.5	1695.3	1842.1	1867.9	1840	1831.5	0.971748	0.361793	-0.0413461	--	--	--	--	--	IPR003891 [Initiation factor eIF-4 gamma, MA3]
Solyc10g007480.3.1	protein_coding	Solyc10g007480.3	4477.7	3592	4136	4234.1	4671.5	3401.5	0.991761	0.944111	-0.0119358	--	UDP-glucose 4,6-dehydratase	ko00520 Amino sugar and nucleotide sugar metabolism	dTDP-D-glucose 4,6-dehydratase	Cell wall/membrane/envelope biogenesis ;	IPR016040 [NAD(P)-binding domain] ; IPR029903[RmlD-like substrate binding domain]
Solyc01g102510.3.1	protein_coding	Solyc01g102510.3	2164.6	2126.2	2202.8	2428	2498.2	2395.1	0.886946	0.00183547	-0.173081	--	--	--	PASTA domain, binds beta-lactams	Cell wall/membrane/envelope biogenesis ;	--
Solyc02g087880.3.1	protein_coding	Solyc02g087880.3	8.7	3.9	4.1	15	11.8	10.5	0.447721	0.0290361	-1.15933	Molecular Function:GTPase activity (GO:0003924)	tubulin alpha	ko04145 Phagosome	--	--	IPR003008 [Tubulin/FtsZ, GTPase domain] ; IPR018316[Tubulin/FtsZ, 2-layer sandwich domain]
Solyc09g010560.2.1	protein_coding	Solyc09g010560.2	3017.7	2963.3	3090	3036	3113	3054.7	0.985582	0.365819	-0.0209524	Molecular Function:catalytic activity (GO:0003824),Molecular Function:hydrolase activity (GO:0016787)	5-oxoprolinase (ATP-hydrolysing)	ko00480 Glutathione metabolism	N-methylhydantoinase B/oxoprolinase/acetone carboxylase, alpha subunit	Amino acid transport and metabolism ; Secondary metabolites biosynthesis, transport and catabolism ;	IPR002821 [Hydantoinase/oxoprolinase] ; IPR003692[Hydantoinase B/oxoprolinase] ; IPR008040[Hydantoinaseoxoprolinase, N-terminal]
Solyc09g090970.3.1	protein_coding	Solyc09g090970.3	4587.7	7905.8	6305.7	5488.1	3957.3	4562.1	1.34208	0.205087	0.424472	Biological Process:defense response (GO:0006952),Biological Process:response to biotic stimulus (GO:0009607)	--	--	--	--	IPR000916 [Bet v I/Major latex protein]
Solyc03g025730.3.1	protein_coding	Solyc03g025730.3	192.7	190.5	167.4	290.2	292.9	200	0.703103	0.0701411	-0.508192	Molecular Function:GTPase activity (GO:0003924)	tubulin beta	ko04145 Phagosome	--	--	IPR003008 [Tubulin/FtsZ, GTPase domain] ; IPR018316[Tubulin/FtsZ, 2-layer sandwich domain]
Solyc11g069790.2.1	protein_coding	Solyc11g069790.2	3512.9	4191.1	3054.1	6811.2	5530	8003.6	0.528789	0.0153352	-0.919237	Molecular Function:ATP binding (GO:0005524)	--	--	Chaperonin GroEL (HSP60 family)	Posttranslational modification, protein turnover, chaperones ;	IPR002423 [Chaperonin Cpn60/TCP-1 family]
Solyc06g083790.3.1	protein_coding	Solyc06g083790.3	6537.5	6419.4	6374.2	6249.2	6207.5	7250.4	0.980921	0.749545	-0.0277918	Molecular Function:catalytic activity (GO:0003824),Biological Process:metabolic process (GO:0008152)	--	ko00020 Citrate cycle (TCA cycle) ko00640 Propanoate metabolism ko01100 Metabolic pathways ko01110 Biosynthesis of secondary metabolites ko01200 Carbon metabolism	Succinyl-CoA synthetase, beta subunit	Energy production and conversion ;	IPR005811 [ATP-citrate lyase/succinyl-CoA ligase] ; IPR013650[ATP-grasp fold, succinyl-CoA synthetase-type]
Solyc01g094200.3.1	protein_coding	Solyc01g094200.3	2075.4	2207.9	2028.5	2083	2162.6	2250.1	0.971689	0.443743	-0.0414335	Molecular Function:malate dehydrogenase (decarboxylating) (NAD+) activity (GO:0004471),Molecular Function:NAD binding (GO:0051287),Biological Process:oxidation-reduction process (GO:0055114)	malate dehydrogenase (decarboxylating)	ko00620 Pyruvate metabolism ko00710 Carbon fixation in photosynthetic organisms ko01100 Metabolic pathways ko01200 Carbon metabolism	Malic enzyme	Energy production and conversion ;	IPR012301 [Malic enzyme, N-terminal domain] ; IPR012302[Malic enzyme, NAD-binding]
Solyc09g098240.3.1	protein_coding	Solyc09g098240.3	3138.8	2752	2974.8	2931.2	3400.9	2582.3	0.994526	0.953529	-0.00791943	Biological Process:intracellular protein transport (GO:0006886),Molecular Function:Ran GTPase binding (GO:0008536)	importin-7		--	--	IPR001494 [Importin-beta, N-terminal domain] ; IPR013713[Exportin/Importin, Cse1-like]
Solyc05g009600.3.1	protein_coding	Solyc05g009600.3	3627.5	3124	3215.5	3524.2	3844.5	3206.8	0.942461	0.446598	-0.0854946	Molecular Function:protein binding (GO:0005515)	serine/threonine-protein phosphatase 2A regulatory subunit A	ko03015 mRNA surveillance pathway	Predicted NTPase, NACHT family domain	Signal transduction mechanisms ;	IPR000357 [HEAT repeat]
Solyc02g072150.3.1	protein_coding	Solyc02g072150.3	1990.4	1897.9	1931.7	1892.5	1861.4	1831.9	1.04193	0.07237	0.0592552	Molecular Function:catalytic activity (GO:0003824),Biological Process:trehalose biosynthetic process (GO:0005992)	--	ko00500 Starch and sucrose metabolism ko01100 Metabolic pathways	Trehalose-6-phosphatase	Carbohydrate transport and metabolism ;	IPR001830 [Glycosyl transferase, family 20] ; IPR003337[Trehalose-phosphatase]
Solyc01g008960.3.1	protein_coding	Solyc01g008960.3	1712.1	1685.5	1883.6	1967.6	2037.4	1739.8	0.919301	0.229993	-0.121391	Molecular Function:nucleic acid binding (GO:0003676),Molecular Function:protein binding (GO:0005515)	eukaryotic translation initiation factor 2C	--	--	--	IPR003100 [PAZ domain] ; IPR003165[Piwi domain] ; IPR014811[Argonaute, linker 1 domain] ; IPR032472[Argonaute linker 2 domain] ; IPR032474[Protein argonaute, N-terminal]
Solyc01g108560.3.1	protein_coding	Solyc01g108560.3	2393.4	2450.2	2489.7	2352.8	2332.2	2276.8	1.05336	0.0263012	0.0750022	Biological Process:metabolic process (GO:0008152),Molecular Function:hydrolase activity (GO:0016787)	--	--	Acetyl esterase/lipase	Lipid transport and metabolism ;	IPR013094 [Alpha/beta hydrolase fold-3]
Solyc05g018570.3.1	protein_coding	Solyc05g018570.3	2963.9	2736.1	3041.9	3126.3	3109.7	2960.8	0.950537	0.224938	-0.0731851	Molecular Function:ATP binding (GO:0005524)	26S proteasome regulatory subunit T6	ko03050 Proteasome	ATP-dependent 26S proteasome regulatory subunit	Posttranslational modification, protein turnover, chaperones ;	IPR003959 [ATPase, AAA-type, core]
Solyc12g095990.2.1	protein_coding	Solyc12g095990.2	133.8	95	118.9	65.5	57.9	35.8	2.18405	0.0119992	1.127	Molecular Function:nucleic acid binding (GO:0003676),Molecular Function:ATP binding (GO:0005524)	translation initiation factor 4A	ko03013 RNA transport	Superfamily II DNA and RNA helicase	Replication, recombination and repair ;	IPR001650 [Helicase, C-terminal] ; IPR011545[DEAD/DEAH box helicase domain]
Solyc06g009530.3.1	protein_coding	Solyc06g009530.3	2481.9	2735	2652.2	2682.4	2724.1	3059.5	0.929494	0.230234	-0.105482	--	--	--	Predicted secreted protein	Function unknown ;	IPR002885 [Pentatricopeptide repeat] ; IPR033443[Pentacotripeptide-repeat region of PROPR]
Solyc04g011510.3.1	protein_coding	Solyc04g011510.3	6208	6243.3	6359.4	6713.4	6602	5871.2	0.980408	0.664521	-0.0285455	Molecular Function:triose-phosphate isomerase activity (GO:0004807),Biological Process:metabolic process (GO:0008152)	triosephosphate isomerase (TIM)	ko00010 Glycolysis / Gluconeogenesis ko00051 Fructose and mannose metabolism ko00562 Inositol phosphate metabolism ko00710 Carbon fixation in photosynthetic organisms ko01100 Metabolic pathways ko01110 Biosynthesis of secondary metabolites ko01200 Carbon metabolism ko01230 Biosynthesis of amino acids	Triosephosphate isomerase	Carbohydrate transport and metabolism ;	IPR000652 [Triosephosphate isomerase]
Solyc05g053300.3.1	protein_coding	Solyc05g053300.3	2384.1	2163.1	2184.7	2196.9	2473.5	2115.8	0.991998	0.895295	-0.0115902	Molecular Function:oxidoreductase activity (GO:0016491),Biological Process:cell redox homeostasis (GO:0045454),Biological Process:oxidation-reduction process (GO:0055114)	dihydrolipoamide dehydrogenase	ko00010 Glycolysis / Gluconeogenesis ko00020 Citrate cycle (TCA cycle) ko00260 Glycine, serine and threonine metabolism ko00280 Valine, leucine and isoleucine degradation ko00620 Pyruvate metabolism ko00630 Glyoxylate and dicarboxylate metabolism ko00640 Propanoate metabolism ko01100 Metabolic pathways ko01110 Biosynthesis of secondary metabolites ko01200 Carbon metabolism	Pyruvate/2-oxoglutarate dehydrogenase complex, dihydrolipoamide dehydrogenase (E3) component or related enzyme	Energy production and conversion ;	IPR004099 [Pyridine nucleotide-disulphide oxidoreductase, dimerisation domain] ; IPR023753[FAD/NAD(P)-binding domain]
Solyc12g017570.2.1	protein_coding	Solyc12g017570.2	2000.4	1637.4	2093.5	1739.2	1806.9	1698.1	1.09288	0.318745	0.12814	Molecular Function:GDP-dissociation inhibitor activity (GO:0005092),Biological Process:small GTPase mediated signal transduction (GO:0007264)	Rab GDP dissociation inhibitor	--	--	--	IPR018203 [GDP dissociation inhibitor]
Solyc03g120350.3.1	protein_coding	Solyc03g120350.3	2185.1	2095.8	2169.6	2268.6	2363.9	2206.5	0.943193	0.0724491	-0.0843744	Molecular Function:protein binding (GO:0005515)	N-alpha-acetyltransferase 15/16, NatA auxiliary subunit	--	Tetratricopeptide (TPR) repeat	General function prediction only ;	IPR011990 [Tetratricopeptide-like helical domain] ; IPR021183[N-terminal acetyltransferase A, auxiliary subunit]
Solyc08g062800.3.1	protein_coding	Solyc08g062800.3	83	61.7	75.2	64.9	66.3	65.3	1.11908	0.33652	0.162318	Molecular Function:nucleic acid binding (GO:0003676),Molecular Function:ATP binding (GO:0005524)	translation initiation factor 4A	ko03013 RNA transport	Superfamily II DNA and RNA helicase	Replication, recombination and repair ;	IPR001650 [Helicase, C-terminal] ; IPR011545[DEAD/DEAH box helicase domain]
Solyc12g055805.1.1	protein_coding	Solyc12g055805.1	2730.8	2527.1	2583.6	2756.4	2877.7	2898.3	0.919026	0.0374767	-0.121822	Molecular Function:ATP binding (GO:0005524),Biological Process:proton transport (GO:0015992),Biological Process:ATP metabolic process (GO:0046034)	V-type H+-transporting ATPase subunit A	ko00190 Oxidative phosphorylation ko01100 Metabolic pathways ko04145 Phagosome	Archaeal/vacuolar-type H+-ATPase catalytic subunit A/Vma1	Energy production and conversion ;	IPR000194 [ATPase, F1/V1/A1 complex, alpha/beta subunit, nucleotide-binding domain] ; IPR004100[ATPase, F1/V1/A1 complex, alpha/beta subunit, N-terminal domain] ; IPR031686[ATPsynthase alpha/beta subunit, N-terminal extension]
Solyc11g039830.2.1	protein_coding	Solyc11g039830.2	1389.9	1362.8	1430	1310.2	1269.9	1278.5	1.08399	0.00939544	0.116357	Molecular Function:nucleotide binding (GO:0000166),Molecular Function:aminoacyl-tRNA ligase activity (GO:0004812),Molecular Function:ATP binding (GO:0005524),Biological Process:tRNA aminoacylation for protein translation (GO:0006418)	glycyl-tRNA synthetase	ko00970 Aminoacyl-tRNA biosynthesis	Glycyl-tRNA synthetase (class II)	Translation, ribosomal structure and biogenesis ;	IPR000738 [WHEP-TRS domain] ; IPR002314[Aminoacyl-tRNA synthetase, class II (G/ P/ S/T)] ; IPR004154[Anticodon-binding]
Solyc04g049070.3.1	protein_coding	Solyc04g049070.3	2665	2688.8	2631.8	2492.3	2531.1	2806.1	1.01994	0.63078	0.0284806	Biological Process:carbohydrate metabolic process (GO:0005975)	alpha 1,3-glucosidase	ko00510 N-Glycan biosynthesis ko01100 Metabolic pathways ko04141 Protein processing in endoplasmic reticulum	Alpha-glucosidase, glycosyl hydrolase family GH31	Carbohydrate transport and metabolism ;	IPR000322 [Glycoside hydrolase family 31] ; IPR025887[Glycoside hydrolase family 31, N-terminal domain]
Solyc03g096920.3.1	protein_coding	Solyc03g096920.3	4208.5	4049.4	4158.4	4197.5	4440.2	4377.5	0.953985	0.0824214	-0.0679622	Biological Process:intracellular protein transport (GO:0006886),Molecular Function:Ran GTPase binding (GO:0008536)	exportin-1	ko03008 Ribosome biogenesis in eukaryotes ko03013 RNA transport	--	--	IPR001494 [Importin-beta, N-terminal domain] ; IPR013598[Exportin-1/Importin-beta-like] ; IPR014877[CRM1 C-terminal domain]
Solyc04g008740.3.1	protein_coding	Solyc04g008740.3	3683.9	3928.4	4184	4789.7	4648.7	4040.4	0.875174	0.107732	-0.192358	Molecular Function:magnesium ion binding (GO:0000287),Molecular Function:pyruvate kinase activity (GO:0004743),Biological Process:glycolytic process (GO:0006096),Molecular Function:potassium ion binding (GO:0030955)	pyruvate kinase	ko00010 Glycolysis / Gluconeogenesis ko00230 Purine metabolism ko00620 Pyruvate metabolism ko01100 Metabolic pathways ko01110 Biosynthesis of secondary metabolites ko01200 Carbon metabolism ko01230 Biosynthesis of amino acids	Pyruvate kinase	Carbohydrate transport and metabolism ;	IPR015793 [Pyruvate kinase, barrel] ; IPR015795[Pyruvate kinase, C-terminal]
Solyc04g082250.3.1	protein_coding	Solyc04g082250.3	2082.5	2204.8	1812.3	1636.6	1589.8	1802.5	1.21291	0.0546871	0.278472	Molecular Function:metalloendopeptidase activity (GO:0004222),Molecular Function:ATP binding (GO:0005524),Biological Process:proteolysis (GO:0006508)	cell division protease FtsH	--	ATP-dependent Zn proteases	Posttranslational modification, protein turnover, chaperones ;	IPR000642 [Peptidase M41] ; IPR003959[ATPase, AAA-type, core]
Solyc07g006650.3.1	protein_coding	Solyc07g006650.3	2337	2292.7	2337.6	2375.6	2242.7	2374.4	0.996368	0.864491	-0.00524993	--	xylose isomerase	ko00040 Pentose and glucuronate interconversions ko00051 Fructose and mannose metabolism ko01100 Metabolic pathways	Xylose isomerase	Carbohydrate transport and metabolism ;	--
Solyc09g031780.3.1	protein_coding	Solyc09g031780.3	2141.4	2457.7	2186.8	2340.2	2266.1	2492.8	0.955882	0.430487	-0.065096	Cellular Component:chloroplast (GO:0009507)	--	--	--	--	IPR031610 [Protein TIC110, chloroplastic]
Solyc01g090780.3.1	protein_coding	Solyc01g090780.3	2239.7	2280.4	2357	2241.5	2285.9	2331.4	1.00267	0.894245	0.00384414	--	CCR4-NOT transcription complex subunit 1	ko03018 RNA degradation	--	--	IPR007196 [CCR4-Not complex component, Not1, C-terminal] ; IPR024557[CCR4-Not complex, Not1 subunit, domain of unknown function DUF3819] ; IPR032191[CCR4-NOT transcription complex subunit 1, CAF1-binding domain] ; IPR032193[CCR4-NOT transcription complex subunit 1, TTP binding domain] ; IPR032194[CCR4-NOT transcription complex subunit 1, HEAT repeat]
Solyc07g043560.3.1	protein_coding	Solyc07g043560.3	3033.1	3235	3087.9	2997.6	3092	3537.4	0.97185	0.636721	-0.0411944	--	hypoxia up-regulated 1	ko04141 Protein processing in endoplasmic reticulum	Molecular chaperone DnaK (HSP70)	Posttranslational modification, protein turnover, chaperones ;	IPR013126 [Heat shock protein 70 family]
Solyc11g040390.2.1	protein_coding	Solyc11g040390.2	1513.8	1570	1520.3	1526.9	1547.8	1583.2	0.98845	0.499598	-0.0167605	Biological Process:cellular amino acid metabolic process (GO:0006520),Biological Process:metabolic process (GO:0008152),Molecular Function:oxidoreductase activity (GO:0016491),Molecular Function:amino acid binding (GO:0016597),Molecular Function:NADP binding (GO:0050661),Biological Process:oxidation-reduction process (GO:0055114)	--	ko00260 Glycine, serine and threonine metabolism ko00261 Monobactam biosynthesis ko00270 Cysteine and methionine metabolism ko00300 Lysine biosynthesis ko01100 Metabolic pathways ko01110 Biosynthesis of secondary metabolites ko01230 Biosynthesis of amino acids	Aspartokinase	Amino acid transport and metabolism ;	IPR001048 [Aspartate/glutamate/uridylate kinase] ; IPR001342[Homoserine dehydrogenase, catalytic] ; IPR002912[ACT domain] ; IPR005106[Aspartate/homoserine dehydrogenase, NAD-binding] ; IPR027795[GATS-like ACT domain]
Solyc06g065520.3.1	protein_coding	Solyc06g065520.3	3999.4	3677.2	3841.1	3966.9	3832	3436.8	1.0251	0.636806	0.0357626	Molecular Function:ATP binding (GO:0005524)	T-complex protein 1 subunit eta	--	Chaperonin GroEL (HSP60 family)	Posttranslational modification, protein turnover, chaperones ;	IPR002423 [Chaperonin Cpn60/TCP-1 family]
Solyc06g071920.3.1	protein_coding	Solyc06g071920.3	3652.3	3646.8	3592.1	4366.1	3788.4	4095.4	0.889085	0.111309	-0.169607	Biological Process:oxidation-reduction process (GO:0055114)	glyceraldehyde 3-phosphate dehydrogenase	ko00010 Glycolysis / Gluconeogenesis ko00710 Carbon fixation in photosynthetic organisms ko01100 Metabolic pathways ko01110 Biosynthesis of secondary metabolites ko01200 Carbon metabolism ko01230 Biosynthesis of amino acids	Glyceraldehyde-3-phosphate dehydrogenase/erythrose-4-phosphate dehydrogenase	Carbohydrate transport and metabolism ;	IPR020828 [Glyceraldehyde 3-phosphate dehydrogenase, NAD(P) binding domain] ; IPR020829[Glyceraldehyde 3-phosphate dehydrogenase, catalytic domain]
Solyc01g102310.3.1	protein_coding	Solyc01g102310.3	4989.5	3553.2	4334.4	4279	3655.3	4183.1	1.06269	0.609924	0.0877276	--	--	--	--	--	--
Solyc02g067080.3.1.1	protein_coding	Solyc02g067080.3	1040.8	880.5	890.2	1344.3	1371.4	1236.7	0.71134	0.00455512	-0.491389	Molecular Function:NAD binding (GO:0051287),Biological Process:oxidation-reduction process (GO:0055114)	UDPglucose 6-dehydrogenase	ko00040 Pentose and glucuronate interconversions ko00053 Ascorbate and aldarate metabolism ko00520 Amino sugar and nucleotide sugar metabolism ko01100 Metabolic pathways	UDP-glucose 6-dehydrogenase	Cell wall/membrane/envelope biogenesis ;	IPR001732 [UDP-glucose/GDP-mannose dehydrogenase, N-terminal] ; IPR014026[UDP-glucose/GDP-mannose dehydrogenase, dimerisation] ; IPR014027[UDP-glucose/GDP-mannose dehydrogenase, C-terminal]
Solyc03g118010.3.1	protein_coding	Solyc03g118010.3	335.9	324.6	358.4	353.5	337.3	388.9	0.943688	0.327594	-0.083618	--	staphylococcal nuclease domain-containing protein 1		Endonuclease YncB, thermonuclease family	Replication, recombination and repair ;	IPR002999 [Tudor domain] ; IPR016071[Staphylococcal nuclease (SNase-like), OB-fold]
Solyc03g118340.3.1	protein_coding	Solyc03g118340.3	752.7	829.6	764.4	706.6	713	756.3	1.0785	0.117035	0.109021	Molecular Function:protein binding (GO:0005515),Molecular Function:ATP binding (GO:0005524),Biological Process:protein metabolic process (GO:0019538)	ATP-dependent Clp protease ATP-binding subunit ClpC	ko01100 Metabolic pathways	ATP-dependent Clp protease ATP-binding subunit ClpA	Posttranslational modification, protein turnover, chaperones ;	IPR001943 [UVR domain] ; IPR003959[ATPase, AAA-type, core] ; IPR004176[Clp, N-terminal] ; IPR019489[Clp ATPase, C-terminal]
Solyc04g076090.3.1	protein_coding	Solyc04g076090.3	3085.6	2858.4	3236.2	3489.1	3597	3002.8	0.909931	0.228447	-0.136171	Molecular Function:glucose-6-phosphate isomerase activity (GO:0004347),Biological Process:gluconeogenesis (GO:0006094),Biological Process:glycolytic process (GO:0006096)	--	--	Glucose-6-phosphate isomerase	Carbohydrate transport and metabolism ;	IPR001672 [Phosphoglucose isomerase (PGI)]
Solyc02g092670.2.1	protein_coding	Solyc02g092670.2	2074.6	1629.8	1853.2	1355.8	1456.9	2255.3	1.09661	0.628686	0.133045	Molecular Function:serine-type endopeptidase activity (GO:0004252),Biological Process:proteolysis (GO:0006508)	--	--	Serine protease, subtilisin family	Posttranslational modification, protein turnover, chaperones ;	IPR000209 [Peptidase S8/S53 domain] ; IPR003137[PA domain] ; IPR010259[Peptidase S8 propeptide/proteinase inhibitor I9]
Solyc03g117630.1.1.1	protein_coding	Solyc03g117630.1	260.8	1048.3	243.4	242.4	261.6	608.5	1.39551	0.640622	0.480788	--	heat shock 70kDa protein 1/2/6/8	ko03040 Spliceosome ko04141 Protein processing in endoplasmic reticulum ko04144 Endocytosis	Molecular chaperone DnaK (HSP70)	Posttranslational modification, protein turnover, chaperones ;	IPR013126 [Heat shock protein 70 family]
Solyc04g005160.2.1	protein_coding	Solyc04g005160.2	1834.5	2017.1	2164	1777.3	1723.7	1743.6	1.14701	0.0563306	0.197876	Molecular Function:phosphogluconate dehydrogenase (decarboxylating) activity (GO:0004616),Biological Process:pentose-phosphate shunt (GO:0006098),Biological Process:oxidation-reduction process (GO:0055114)	--	ko00030 Pentose phosphate pathway ko00480 Glutathione metabolism ko01100 Metabolic pathways ko01110 Biosynthesis of secondary metabolites ko01200 Carbon metabolism	6-phosphogluconate dehydrogenase	Carbohydrate transport and metabolism ;	IPR006114 [6-phosphogluconate dehydrogenase, C-terminal] ; IPR006115[6-phosphogluconate dehydrogenase, NADP-binding]
Solyc02g088690.3.1.1	protein_coding	Solyc02g088690.3	1453.8	1189.8	1214.5	1739.3	1982.6	1472.6	0.742728	0.0584327	-0.429094	Molecular Function:NAD binding (GO:0051287),Biological Process:oxidation-reduction process (GO:0055114)	UDPglucose 6-dehydrogenase	ko00040 Pentose and glucuronate interconversions ko00053 Ascorbate and aldarate metabolism ko00520 Amino sugar and nucleotide sugar metabolism ko01100 Metabolic pathways	UDP-glucose 6-dehydrogenase	Cell wall/membrane/envelope biogenesis ;	IPR001732 [UDP-glucose/GDP-mannose dehydrogenase, N-terminal] ; IPR014026[UDP-glucose/GDP-mannose dehydrogenase, dimerisation] ; IPR014027[UDP-glucose/GDP-mannose dehydrogenase, C-terminal]
Solyc03g111010.3.1	protein_coding	Solyc03g111010.3	627.6	660.8	659.5	614.7	619.2	628.9	1.04568	0.0713895	0.0644468	Biological Process:oxidation-reduction process (GO:0055114)	glyceraldehyde 3-phosphate dehydrogenase	ko00010 Glycolysis / Gluconeogenesis ko00710 Carbon fixation in photosynthetic organisms ko01100 Metabolic pathways ko01110 Biosynthesis of secondary metabolites ko01200 Carbon metabolism ko01230 Biosynthesis of amino acids	Glyceraldehyde-3-phosphate dehydrogenase/erythrose-4-phosphate dehydrogenase	Carbohydrate transport and metabolism ;	IPR020828 [Glyceraldehyde 3-phosphate dehydrogenase, NAD(P) binding domain] ; IPR020829[Glyceraldehyde 3-phosphate dehydrogenase, catalytic domain]
Solyc01g104040.3.1	protein_coding	Solyc01g104040.3	2846.5	3148.6	2843.5	2797.4	2773.6	3369	0.988658	0.885006	-0.016457	Molecular Function:UDP-glucose:glycoprotein glucosyltransferase activity (GO:0003980),Biological Process:protein glycosylation (GO:0006486)	UDP-glucose:glycoprotein glucosyltransferase	ko04141 Protein processing in endoplasmic reticulum	--	--	IPR002495 [Glycosyl transferase, family 8] ; IPR009448[UDP-glucose:Glycoprotein Glucosyltransferase]
Solyc08g066800.3.1	protein_coding	Solyc08g066800.3	1275.2	1287.2	1328.3	1120.2	1265.9	1175.8	1.09231	0.0732029	0.127383	Molecular Function:catalytic activity (GO:0003824),Molecular Function:protein binding (GO:0005515)	phospholipase D1/2	ko00564 Glycerophospholipid metabolism ko00565 Ether lipid metabolism ko01100 Metabolic pathways ko01110 Biosynthesis of secondary metabolites ko04144 Endocytosis	Phosphatidylserine/phosphatidylglycerophosphate/cardiolipin synthase or related enzyme	Lipid transport and metabolism ;	IPR000008 [C2 domain] ; IPR001736[Phospholipase D/Transphosphatidylase] ; IPR024632[Phospholipase D, C-terminal]
Solyc01g102800.3.1	protein_coding	Solyc01g102800.3	3315.1	3397	3376.5	3324.6	3329.1	3350.2	1.00847	0.335952	0.0121634	--	histidyl-tRNA synthetase	ko00970 Aminoacyl-tRNA biosynthesis	Histidyl-tRNA synthetase	Translation, ribosomal structure and biogenesis ;	IPR001106 [Aromatic amino acid lyase] ; IPR004154[Anticodon-binding]
Solyc09g007910.3.1	protein_coding	Solyc09g007910.3	806.8	897	1086.5	487.1	401.3	405.7	2.15617	0.00458844	1.10847	--	phenylalanine ammonia-lyase	ko00360 Phenylalanine metabolism ko00940 Phenylpropanoid biosynthesis ko01100 Metabolic pathways ko01110 Biosynthesis of secondary metabolites	Histidine ammonia-lyase	Amino acid transport and metabolism ;	IPR001106 [Aromatic amino acid lyase]
Solyc12g056120.1.1.1	protein_coding	Solyc12g056120.1	1247.4	1311.9	1329.7	1342.6	1333.4	1346.8	0.96674	0.214099	-0.0488008	Molecular Function:phosphogluconate dehydrogenase (decarboxylating) activity (GO:0004616),Biological Process:pentose-phosphate shunt (GO:0006098),Biological Process:oxidation-reduction process (GO:0055114)	--	ko00030 Pentose phosphate pathway ko00480 Glutathione metabolism ko01100 Metabolic pathways ko01110 Biosynthesis of secondary metabolites ko01200 Carbon metabolism	6-phosphogluconate dehydrogenase	Carbohydrate transport and metabolism ;	IPR006114 [6-phosphogluconate dehydrogenase, C-terminal] ; IPR006115[6-phosphogluconate dehydrogenase, NADP-binding]
Solyc07g062650.3.1	protein_coding	Solyc07g062650.3	2681.2	2835.8	2725.9	3048.5	3078.5	3251.8	0.878886	0.00841108	-0.186251	Molecular Function:oxidoreductase activity (GO:0016491),Biological Process:oxidation-reduction process (GO:0055114)	malate dehydrogenase	ko00020 Citrate cycle (TCA cycle) ko00270 Cysteine and methionine metabolism ko00620 Pyruvate metabolism ko00630 Glyoxylate and dicarboxylate metabolism ko00710 Carbon fixation in photosynthetic organisms ko01100 Metabolic pathways ko01110 Biosynthesis of secondary metabolites ko01200 Carbon metabolism	Malate/lactate dehydrogenase	Energy production and conversion ;	IPR001236 [Lactate/malate dehydrogenase, N-terminal] ; IPR022383[Lactate/malate dehydrogenase, C-terminal]
Solyc07g047790.3.1	protein_coding	Solyc07g047790.3	1687.6	2180.2	1836.8	1887.8	1790.3	2207.2	0.969296	0.770182	-0.0449902	Molecular Function:ATP binding (GO:0005524),Biological Process:protein folding (GO:0006457),Biological Process:response to stress (GO:0006950),Molecular Function:unfolded protein binding (GO:0051082)	heat shock protein 90kDa beta	ko04141 Protein processing in endoplasmic reticulum ko04626 Plant-pathogen interaction	Molecular chaperone, HSP90 family	Posttranslational modification, protein turnover, chaperones ;	IPR001404 [Heat shock protein Hsp90 family] ; IPR003594[Histidine kinase-like ATPase, C-terminal domain]
Solyc01g088080.3.1	protein_coding	Solyc01g088080.3	4091.9	4020.4	4240.6	4406.2	4392.8	4237.3	0.947577	0.054371	-0.0776847	Molecular Function:ATP binding (GO:0005524)	T-complex protein 1 subunit theta	--	Chaperonin GroEL (HSP60 family)	Posttranslational modification, protein turnover, chaperones ;	IPR002423 [Chaperonin Cpn60/TCP-1 family]
Solyc01g110120.3.1	protein_coding	Solyc01g110120.3	5687.5	5145.2	5093.7	5110.6	5747.8	5707.1	0.96142	0.489373	-0.0567616	Molecular Function:hydrogen ion transmembrane transporter activity (GO:0015078),Biological Process:ATP hydrolysis coupled proton transport (GO:0015991)	V-type H+-transporting ATPase subunit a	ko00190 Oxidative phosphorylation ko01100 Metabolic pathways ko04145 Phagosome	Archaeal/vacuolar-type H+-ATPase subunit I/STV1	Energy production and conversion ;	IPR002490 [V-type ATPase, V0 complex, 116kDa subunit family]
Solyc03g118910.1.1.1	protein_coding	Solyc03g118910.1	1232.8	1308	1220.7	2875.5	2839.1	2785	0.44255	1.98e-06	-1.17609	Molecular Function:ATP binding (GO:0005524)	T-complex protein 1 subunit delta	--	Chaperonin GroEL (HSP60 family)	Posttranslational modification, protein turnover, chaperones ;	IPR002423 [Chaperonin Cpn60/TCP-1 family]
Solyc12g008570.2.1	protein_coding	Solyc12g008570.2	3132.2	2954.2	3100.4	3056.7	3039.7	2929.8	1.01779	0.473439	0.0254437	Molecular Function:nucleotide binding (GO:0000166),Molecular Function:arginine-tRNA ligase activity (GO:0004814),Molecular Function:ATP binding (GO:0005524),Cellular Component:cytoplasm (GO:0005737),Biological Process:arginyl-tRNA aminoacylation (GO:0006420)	arginyl-tRNA synthetase	ko00970 Aminoacyl-tRNA biosynthesis	Arginyl-tRNA synthetase	Translation, ribosomal structure and biogenesis ;	IPR001278 [Arginine-tRNA ligase] ; IPR005148[Arginyl tRNA synthetase N-terminal domain] ; IPR008909[DALR anticodon binding]
Solyc01g111170.3.1.1	protein_coding	Solyc01g111170.3	5717.3	4833.6	5955	5830	4756.9	4644	1.08371	0.45081	0.115981	Biological Process:protein peptidyl-prolyl isomerization (GO:0000413),Molecular Function:peptidyl-prolyl cis-trans isomerase activity (GO:0003755),Biological Process:protein folding (GO:0006457)	peptidylprolyl isomerase	--	Peptidyl-prolyl cis-trans isomerase (rotamase) - cyclophilin family	Posttranslational modification, protein turnover, chaperones ;	IPR002130 [Cyclophilin-type peptidyl-prolyl cis-trans isomerase domain]
Solyc06g011280.3.1	protein_coding	Solyc06g011280.3	2781.4	2733.4	2933.2	2783.9	2826.8	2851.9	0.998275	0.942503	-0.00249114	Molecular Function:translation elongation factor activity (GO:0003746),Molecular Function:protein binding (GO:0005515),Biological Process:translational elongation (GO:0006414)	elongation factor 1-gamma		Glutathione S-transferase	Posttranslational modification, protein turnover, chaperones ;	IPR001662 [Translation elongation factor EF1B, gamma chain, conserved] ; IPR004045[Glutathione S-transferase, N-terminal] ; IPR004046[Glutathione S-transferase, C-terminal]
Solyc01g090750.3.1	protein_coding	Solyc01g090750.3	4214.6	4279.1	4228.4	4715.9	4591.7	4169	0.944014	0.267122	-0.0831197	Molecular Function:ATP binding (GO:0005524)	T-complex protein 1 subunit alpha	--	Chaperonin GroEL (HSP60 family)	Posttranslational modification, protein turnover, chaperones ;	IPR002423 [Chaperonin Cpn60/TCP-1 family]
Solyc09g018450.3.1	protein_coding	Solyc09g018450.3	3224	3055	3188.7	3017.7	3030	2717.3	1.08017	0.110157	0.11126	Molecular Function:small protein activating enzyme activity (GO:0008641)	ubiquitin-activating enzyme E1	ko04120 Ubiquitin mediated proteolysis	Ubiquitin	Posttranslational modification, protein turnover, chaperones ;	IPR000594 [THIF-type NAD/FAD binding fold] ; IPR018965[Ubiquitin-activating enzyme E1, C-terminal] ; IPR019572[Ubiquitin-activating enzyme, catalytic cysteine domain] ; IPR032418[Ubiquitin-activating enzyme E1, FCCH domain] ; IPR032420[Ubiquitin-activating enzyme E1, four-helix bundle]
Solyc08g041870.3.1	protein_coding	Solyc08g041870.3	3884.3	3781.3	3178	3303	3505.1	2946.8	1.11161	0.256179	0.152645	Biological Process:biosynthetic process (GO:0009058),Molecular Function:pyridoxal phosphate binding (GO:0030170)	aspartate aminotransferase, chloroplastic	ko00220 Arginine biosynthesis ko00250 Alanine, aspartate and glutamate metabolism ko00270 Cysteine and methionine metabolism ko00330 Arginine and proline metabolism ko00350 Tyrosine metabolism ko00360 Phenylalanine metabolism ko00400 Phenylalanine, tyrosine and tryptophan biosynthesis ko00950 Isoquinoline alkaloid biosynthesis ko00960 Tropane, piperidine and pyridine alkaloid biosynthesis ko01100…	Aspartate/tyrosine/aromatic aminotransferase	Amino acid transport and metabolism ;	IPR004839 [Aminotransferase, class I/classII]
Solyc09g091460.3.1	protein_coding	Solyc09g091460.3	803.7	836.8	889.1	790.4	696.4	935.9	1.04412	0.655174	0.0622935	Molecular Function:protein kinase activity (GO:0004672),Molecular Function:protein binding (GO:0005515),Biological Process:protein phosphorylation (GO:0006468),Biological Process:metabolic process (GO:0008152)	--	--	Acetyl-CoA acetyltransferase	Lipid transport and metabolism ;	IPR000270 [PB1 domain] ; IPR001245[Serine-threonine/tyrosine-protein kinase catalytic domain] ; IPR020616[Thiolase, N-terminal] ; IPR020617[Thiolase, C-terminal]
Solyc07g045290.3.1	protein_coding	Solyc07g045290.3	2727.2	2667.7	2540.7	2084.1	2372.9	2060.4	1.2176	0.0145189	0.284043	Molecular Function:catalytic activity (GO:0003824),Biological Process:metabolic process (GO:0008152)	long-chain acyl-CoA synthetase	ko00061 Fatty acid biosynthesis ko00071 Fatty acid degradation ko01100 Metabolic pathways ko01212 Fatty acid metabolism ko04146 Peroxisome	Long-chain acyl-CoA synthetase (AMP-forming)	Lipid transport and metabolism ;	IPR000873 [AMP-dependent synthetase/ligase]
Solyc08g079170.3.1	protein_coding	Solyc08g079170.3	5733.3	6767.5	5980	5808.6	5249.5	6284.1	1.06565	0.429281	0.0917403	Molecular Function:protein binding (GO:0005515)	stress-induced-phosphoprotein 1		Tetratricopeptide (TPR) repeat	General function prediction only ;	IPR001440 [Tetratricopeptide repeat 1] ; IPR011990[Tetratricopeptide-like helical domain] ; IPR019734[Tetratricopeptide repeat]
Solyc05g010660.3.1	protein_coding	Solyc05g010660.3	2008.2	2620.3	1933.3	2018.8	1699.8	2019	1.14365	0.320027	0.193644	Molecular Function:DNA binding (GO:0003677),Molecular Function:DNA-directed 5'-3' RNA polymerase activity (GO:0003899),Molecular Function:ATP binding (GO:0005524),Biological Process:protein folding (GO:0006457),Biological Process:response to stress (GO:0006950),Molecular Function:unfolded protein binding (GO:0051082)	DNA-directed RNA polymerase, mitochondrial	--	Molecular chaperone, HSP90 family	Posttranslational modification, protein turnover, chaperones ;	IPR001404 [Heat shock protein Hsp90 family] ; IPR002092[DNA-directed RNA polymerase, phage-type] ; IPR003594[Histidine kinase-like ATPase, C-terminal domain] ; IPR029262[DNA-directed RNA polymerase, N-terminal]
Solyc02g091560.3.1	protein_coding	Solyc02g091560.3	1803.3	3430	1549.8	1442.4	1274.7	2536.7	1.29108	0.51225	0.368583	Molecular Function:transferase activity (GO:0016740)	glycine hydroxymethyltransferase	ko00260 Glycine, serine and threonine metabolism ko00460 Cyanoamino acid metabolism ko00630 Glyoxylate and dicarboxylate metabolism ko00670 One carbon pool by folate ko01100 Metabolic pathways ko01110 Biosynthesis of secondary metabolites ko01200 Carbon metabolism ko01230 Biosynthesis of amino acids	Glycine/serine hydroxymethyltransferase	Amino acid transport and metabolism ;	IPR001085 [Serine hydroxymethyltransferase]
Solyc01g099760.3.1	protein_coding	Solyc01g099760.3	2522.6	2130.5	2453.2	2385.7	2346	2062	1.04601	0.545766	0.0649011	Molecular Function:ATP binding (GO:0005524)	26S proteasome regulatory subunit T5	ko03050 Proteasome	ATP-dependent 26S proteasome regulatory subunit	Posttranslational modification, protein turnover, chaperones ;	IPR003959 [ATPase, AAA-type, core]
Solyc05g005800.3.1	protein_coding	Solyc05g005800.3	1553.6	1504	1610.9	1644.5	1655.9	1530.4	0.966403	0.345145	-0.049303	Molecular Function:nucleotide binding (GO:0000166),Molecular Function:aminoacyl-tRNA ligase activity (GO:0004812),Molecular Function:ATP binding (GO:0005524),Biological Process:tRNA aminoacylation for protein translation (GO:0006418),Biological Process:tRNA aminoacylation (GO:0043039)	threonyl-tRNA synthetase	ko00970 Aminoacyl-tRNA biosynthesis	Threonyl-tRNA synthetase	Translation, ribosomal structure and biogenesis ;	IPR002314 [Aminoacyl-tRNA synthetase, class II (G/ P/ S/T)] ; IPR004095[TGS] ; IPR004154[Anticodon-binding] ; IPR012947[Threonyl/alanyl tRNA synthetase, SAD]
Solyc07g045440.1.1.1	protein_coding	Solyc07g045440.1	2769	2017.5	2676.7	3374.8	4783.1	2755.7	0.683844	0.149059	-0.548261	--	--	--	--	--	IPR000782 [FAS1 domain]
Solyc05g055090.3.1	protein_coding	Solyc05g055090.3	1175.6	1142.6	1271.8	1197.7	1262.6	1230	0.972821	0.480718	-0.0397543	Molecular Function:protein binding (GO:0005515),Biological Process:protein deubiquitination (GO:0016579),Molecular Function:thiol-dependent ubiquitinyl hydrolase activity (GO:0036459)	ubiquitin carboxyl-terminal hydrolase 7		Ubiquitin C-terminal hydrolase	Posttranslational modification, protein turnover, chaperones ;	IPR001394 [Peptidase C19, ubiquitin carboxyl-terminal hydrolase] ; IPR002083[MATH/TRAF domain] ; IPR024729[Ubiquitin carboxyl-terminal hydrolase 7, ICP0-binding domain] ; IPR029346[Ubiquitin carboxyl-terminal hydrolase, C-terminal]
Solyc03g006140.3.1	protein_coding	Solyc03g006140.3	2119.8	1777.5	2117	1683.2	1704.3	1692.9	1.18382	0.111001	0.243455	--	neutral ceramidase	ko00600 Sphingolipid metabolism ko01100 Metabolic pathways	Predicted membrane-associated lipid hydrolase, neutral ceramidase superfamily	Lipid transport and metabolism ;	IPR031329 [Neutral/alkaline non-lysosomal ceramidase, N-terminal] ; IPR031331[Neutral/alkaline non-lysosomal ceramidase, C-terminal]
Solyc08g021920.3.1	protein_coding	Solyc08g021920.3	1562.7	1443.5	1560.4	1560.3	1584.5	1628.9	0.956616	0.193238	-0.0639875	--	DnaJ homolog subfamily C member 13	--	DnaJ-class molecular chaperone with C-terminal Zn finger domain	Posttranslational modification, protein turnover, chaperones ;	IPR001623 [DnaJ domain] ; IPR025640[Domain of unknown function DUF4339]
Solyc06g074650.3.1	protein_coding	Solyc06g074650.3	872.5	838.2	851.1	850.7	922.4	855.3	0.974661	0.428736	-0.037027	Biological Process:intracellular protein transport (GO:0006886),Biological Process:vesicle-mediated transport (GO:0016192),Cellular Component:membrane coat (GO:0030117),Cellular Component:clathrin adaptor complex (GO:0030131)	AP-2 complex subunit alpha	ko04144 Endocytosis	--	--	IPR002553 [Clathrin/coatomer adaptor, adaptin-like, N-terminal] ; IPR003164[Clathrin adaptor, alpha-adaptin, appendage, C-terminal subdomain] ; IPR008152[Clathrin adaptor, alpha/beta/gamma-adaptin, appendage, Ig-like subdomain]
Solyc07g065080.3.1	protein_coding	Solyc07g065080.3	5801.3	4771.6	4592.4	5041.9	5487.9	4685.5	0.996714	0.971756	-0.00474874	Molecular Function:protein binding (GO:0005515)	plastin-1	--	Leucine-rich repeat (LRR) protein	Transcription ;	IPR001611 [Leucine-rich repeat] ; IPR001715[Calponin homology domain] ; IPR013210[Leucine-rich repeat-containing N-terminal, plant-type]
Solyc01g109940.3.1	protein_coding	Solyc01g109940.3	3315.1	2942	3178.3	3130.1	3160.9	2811.4	1.03658	0.516217	0.0518367	Molecular Function:ATP binding (GO:0005524)	26S proteasome regulatory subunit T4	ko03050 Proteasome	ATP-dependent 26S proteasome regulatory subunit	Posttranslational modification, protein turnover, chaperones ;	IPR003959 [ATPase, AAA-type, core]
Solyc05g056310.3.1	protein_coding	Solyc05g056310.3	2779.1	2874.6	2686.4	4254.7	4203.8	4143.2	0.661823	2.32e-05	-0.595482	Molecular Function:ATP binding (GO:0005524)	T-complex protein 1 subunit gamma	--	Chaperonin GroEL (HSP60 family)	Posttranslational modification, protein turnover, chaperones ;	IPR002423 [Chaperonin Cpn60/TCP-1 family]
Solyc12g043000.2.1	protein_coding	Solyc12g043000.2	599.4	556.5	619.5	563.1	605.7	529	1.04571	0.421923	0.0644776	Molecular Function:structural molecule activity (GO:0005198),Molecular Function:protein binding (GO:0005515),Biological Process:intracellular protein transport (GO:0006886),Biological Process:vesicle-mediated transport (GO:0016192),Cellular Component:membrane coat (GO:0030117)	coatomer subunit beta'	--	Predicted NTPase, NACHT family domain	Signal transduction mechanisms ;	IPR001680 [WD40 repeat] ; IPR006692[Coatomer, WD associated region]
Solyc02g063090.3.1	protein_coding	Solyc02g063090.3	511.1	552	495.8	1401.2	1338.2	1439.9	0.373005	1.37e-05	-1.42273	Molecular Function:ATP binding (GO:0005524)	T-complex protein 1 subunit zeta	--	Chaperonin GroEL (HSP60 family)	Posttranslational modification, protein turnover, chaperones ;	IPR002423 [Chaperonin Cpn60/TCP-1 family]
Solyc05g010260.3.1	protein_coding	Solyc05g010260.3	1692.5	1671	1739.6	1611.8	1762	1528.3	1.041	0.400645	0.057974	Molecular Function:phosphogluconate dehydrogenase (decarboxylating) activity (GO:0004616),Biological Process:pentose-phosphate shunt (GO:0006098),Biological Process:oxidation-reduction process (GO:0055114)	--	ko00030 Pentose phosphate pathway ko00480 Glutathione metabolism ko01100 Metabolic pathways ko01110 Biosynthesis of secondary metabolites ko01200 Carbon metabolism	6-phosphogluconate dehydrogenase	Carbohydrate transport and metabolism ;	IPR006114 [6-phosphogluconate dehydrogenase, C-terminal] ; IPR006115[6-phosphogluconate dehydrogenase, NADP-binding]
Solyc09g065550.3.1	protein_coding	Solyc09g065550.3	1558.7	1465.8	1602.4	1410.4	1540.1	1457.9	1.04956	0.258163	0.0697908	Molecular Function:actin binding (GO:0003779)	--	--	--	--	IPR011684 [Protein Networked (NET), actin-binding (NAB) domain]
Solyc03g123730.3.1	protein_coding	Solyc03g123730.3	189.5	183.7	198.6	193.6	196.9	188.9	0.986883	0.633662	-0.0190491	Molecular Function:ATP binding (GO:0005524)	26S proteasome regulatory subunit T1	ko03050 Proteasome	ATP-dependent 26S proteasome regulatory subunit	Posttranslational modification, protein turnover, chaperones ;	IPR003959 [ATPase, AAA-type, core]
Solyc09g090700.1.1.1	protein_coding	Solyc09g090700.1	2882.4	2853.3	3030.4	3060.3	3133.1	2910.6	0.962884	0.257727	-0.0545654	Biological Process:metabolic process (GO:0008152),Molecular Function:oxidoreductase activity (GO:0016491),Biological Process:oxidation-reduction process (GO:0055114)	succinate-semialdehyde dehydrogenase, mitochondrial	ko00250 Alanine, aspartate and glutamate metabolism ko00650 Butanoate metabolism ko01100 Metabolic pathways	Acyl-CoA reductase or other NAD-dependent aldehyde dehydrogenase	Energy production and conversion ;	IPR015590 [Aldehyde dehydrogenase domain]
Solyc01g079680.3.1.1	protein_coding	Solyc01g079680.3	2304.1	2352.7	2244.1	2192.6	2132.8	2383.3	1.02865	0.477289	0.0407513	Molecular Function:protein binding (GO:0005515)	Ran GTPase-activating protein 1	ko03013 RNA transport	Leucine-rich repeat (LRR) protein	Transcription ;	IPR001611 [Leucine-rich repeat] ; IPR025265[WPP domain]
Solyc08g067030.3.1	protein_coding	Solyc08g067030.3	6486.9	6770.7	6364.9	6978.3	6454.6	6025.1	1.00845	0.864169	0.0121454	--	--	--	--	--	IPR006946 [Domain of unknown function DUF642]
Solyc09g064370.3.1	protein_coding	Solyc09g064370.3	3599	3586.7	3781.7	3556.4	3589.9	3360.4	1.04385	0.182686	0.0619119	Biological Process:oxidation-reduction process (GO:0055114)	--	ko00010 Glycolysis / Gluconeogenesis ko00071 Fatty acid degradation ko00350 Tyrosine metabolism ko01100 Metabolic pathways ko01110 Biosynthesis of secondary metabolites ko01200 Carbon metabolism	Zn-dependent alcohol dehydrogenase	General function prediction only ;	IPR013149 [Alcohol dehydrogenase, C-terminal] ; IPR013154[Alcohol dehydrogenase, N-terminal]
Solyc03g112075.1.1	protein_coding	Solyc03g112075.1	2692.8	2383.4	2622.2	2665.4	2656.1	2112.9	1.03551	0.690161	0.0503423	Biological Process:metabolic process (GO:0008152),Molecular Function:amino acid binding (GO:0016597),Molecular Function:NAD binding (GO:0051287),Biological Process:oxidation-reduction process (GO:0055114)	--	ko00260 Glycine, serine and threonine metabolism ko01100 Metabolic pathways ko01200 Carbon metabolism ko01230 Biosynthesis of amino acids	Phosphoglycerate dehydrogenase or related dehydrogenase	Coenzyme transport and metabolism ; General function prediction only ;	IPR002912 [ACT domain] ; IPR006139[D-isomer specific 2-hydroxyacid dehydrogenase, catalytic domain] ; IPR006140[D-isomer specific 2-hydroxyacid dehydrogenase, NAD-binding domain]
Solyc05g012070.3.1	protein_coding	Solyc05g012070.3	387.9	391.4	419.7	413.6	351.3	293.9	1.13241	0.264032	0.179402	Molecular Function:intramolecular transferase activity (GO:0016866),Biological Process:cellulose biosynthetic process (GO:0030244)	--	ko00520 Amino sugar and nucleotide sugar metabolism	Glycosyltransferase involved in cell wall bisynthesis	Cell wall/membrane/envelope biogenesis ;	IPR004901 [Reversibly glycosylated polypeptide family]
Solyc11g039650.2.1	protein_coding	Solyc11g039650.2	1577.5	1423.1	1567.8	1629.9	1780.4	1572.3	0.916871	0.157981	-0.12521	Molecular Function:GTPase activity (GO:0003924),Molecular Function:GTP binding (GO:0005525)	dynamin GTPase	ko04144 Endocytosis	--	--	IPR000375 [Dynamin central domain] ; IPR001849[Pleckstrin homology domain] ; IPR003130[Dynamin GTPase effector] ; IPR022812[Dynamin superfamily]
Solyc05g009220.3.1	protein_coding	Solyc05g009220.3	3463.3	3299.1	3623.2	3394.1	3290.2	3298.6	1.04034	0.2479	0.0570537	Molecular Function:nucleotide binding (GO:0000166),Molecular Function:aminoacyl-tRNA ligase activity (GO:0004812),Molecular Function:glutamine-tRNA ligase activity (GO:0004819),Molecular Function:ATP binding (GO:0005524),Cellular Component:cytoplasm (GO:0005737),Biological Process:tRNA aminoacylation for protein translation (GO:0006418),Biological Process:glutaminyl-tRNA aminoacylation (GO:000642…	glutaminyl-tRNA synthetase	ko00970 Aminoacyl-tRNA biosynthesis ko01100 Metabolic pathways	Glutamyl- or glutaminyl-tRNA synthetase	Translation, ribosomal structure and biogenesis ;	IPR007638 [Glutaminyl-tRNA synthetase, class Ib, non-specific RNA-binding domain 2] ; IPR007639[Glutaminyl-tRNA synthetase, class Ib, non-specific RNA-binding domain, N-terminal] ; IPR020058[Glutamyl/glutaminyl-tRNA synthetase, class Ib, catalytic domain] ; IPR020059[Glutamyl/glutaminyl-tRNA synthetase, class Ib, anti-codon binding domain]
Solyc12g008630.2.1	protein_coding	Solyc12g008630.2	3442	3404.1	3584.7	3627.7	3721.5	4027	0.916897	0.0761161	-0.125169	--	mitochondrial-processing peptidase subunit alpha	--	Predicted Zn-dependent peptidase	General function prediction only ;	IPR007863 [Peptidase M16, C-terminal] ; IPR011765[Peptidase M16, N-terminal]
Solyc01g111520.3.1	protein_coding	Solyc01g111520.3	3591.8	3437.9	3460.8	3390.9	3519	3559.3	1.00203	0.923903	0.00293224	Molecular Function:protein binding (GO:0005515),Molecular Function:lipid binding (GO:0008289)	--	--	--	--	IPR000008 [C2 domain] ; IPR031468[Synaptotagmin-like mitochondrial-lipid-binding domain]
Solyc06g071100.3.1	protein_coding	Solyc06g071100.3	770.3	754	697.1	860	882.9	1094.7	0.782845	0.0578501	-0.353202	Molecular Function:nucleotide binding (GO:0000166),Molecular Function:metal ion binding (GO:0046872)	H+-transporting ATPase	ko00190 Oxidative phosphorylation	Magnesium-transporting ATPase (P-type)	Inorganic ion transport and metabolism ;	IPR004014 [Cation-transporting P-type ATPase, N-terminal] ; IPR008250[P-type ATPase, A domain]
Solyc03g123830.3.1	protein_coding	Solyc03g123830.3	2209.9	1625.4	1993.2	2072.4	2143.2	1921.5	0.949716	0.603468	-0.0744324	Biological Process:metabolic process (GO:0008152),Molecular Function:amino acid binding (GO:0016597),Molecular Function:NAD binding (GO:0051287),Biological Process:oxidation-reduction process (GO:0055114)	--	ko00260 Glycine, serine and threonine metabolism ko01100 Metabolic pathways ko01200 Carbon metabolism ko01230 Biosynthesis of amino acids	Predicted regulator of amino acid metabolism, contains ACT domain	General function prediction only ;	IPR002912 [ACT domain] ; IPR006139[D-isomer specific 2-hydroxyacid dehydrogenase, catalytic domain] ; IPR006140[D-isomer specific 2-hydroxyacid dehydrogenase, NAD-binding domain]
Solyc04g082880.3.1	protein_coding	Solyc04g082880.3	877.7	858.2	879.8	836.5	944.2	830.2	1.00184	0.968121	0.00264988	Molecular Function:6-phosphofructokinase activity (GO:0003872),Biological Process:glycolytic process (GO:0006096)	diphosphate-dependent phosphofructokinase	ko00010 Glycolysis / Gluconeogenesis ko00030 Pentose phosphate pathway ko00051 Fructose and mannose metabolism ko01100 Metabolic pathways ko01110 Biosynthesis of secondary metabolites	6-phosphofructokinase	Carbohydrate transport and metabolism ;	IPR000023 [Phosphofructokinase domain]
Solyc05g005020.3.1	protein_coding	Solyc05g005020.3	1732.4	1487.7	1610.5	1678.6	1621.8	1729.1	0.960453	0.438531	-0.0582126	Molecular Function:ATP binding (GO:0005524),Molecular Function:kinase activity (GO:0016301),Biological Process:phosphorylation (GO:0016310)	alpha-glucan, water dikinase	--	Phosphoenolpyruvate synthase/pyruvate phosphate dikinase	Carbohydrate transport and metabolism ;	IPR002192 [Pyruvate phosphate dikinase, PEP/pyruvate-binding]
Solyc06g063140.3.1	protein_coding	Solyc06g063140.3	148.8	127.6	150.3	132.3	137.3	129.1	1.07023	0.292601	0.0979185	Molecular Function:ATP binding (GO:0005524)	26S proteasome regulatory subunit T1	ko03050 Proteasome	ATP-dependent 26S proteasome regulatory subunit	Posttranslational modification, protein turnover, chaperones ;	IPR003959 [ATPase, AAA-type, core] ; IPR018786[Protein of unknown function DUF2343]
Solyc06g084440.3.1	protein_coding	Solyc06g084440.3	1568.8	1441	1554.4	1504.3	1465.7	1460.5	1.03018	0.355645	0.0428925	--	nuclear protein localization protein 4 homolog	ko04141 Protein processing in endoplasmic reticulum	--	--	IPR007717 [Nuclear pore localisation protein NPL4, C-terminal] ; IPR024682[Nuclear pore localisation protein Npl4, ubiquitin-like domain]
Solyc01g059880.3.1	protein_coding	Solyc01g059880.3	400.1	344.5	393.1	370.6	378.4	370.8	1.01598	0.766594	0.0228791	Molecular Function:catalytic activity (GO:0003824),Biological Process:metabolic process (GO:0008152)	ATP citrate (pro-S)-lyase	ko00020 Citrate cycle (TCA cycle) ko01100 Metabolic pathways ko01110 Biosynthesis of secondary metabolites	Citrate synthase	Energy production and conversion ;	IPR002020 [Citrate synthase] ; IPR005811[ATP-citrate lyase/succinyl-CoA ligase]
Solyc02g080810.3.1	protein_coding	Solyc02g080810.3	3455.7	3738.8	3011.9	2778.9	2806.7	2854.4	1.20929	0.106927	0.274159	--	aminomethyltransferase	ko00260 Glycine, serine and threonine metabolism ko00630 Glyoxylate and dicarboxylate metabolism ko00670 One carbon pool by folate ko01100 Metabolic pathways ko01110 Biosynthesis of secondary metabolites ko01200 Carbon metabolism	Glycine cleavage system T protein (aminomethyltransferase)	Amino acid transport and metabolism ;	IPR006222 [Glycine cleavage T-protein-like, N-terminal] ; IPR013977[Glycine cleavage T-protein, C-terminal barrel domain]
Solyc05g005780.3.1	protein_coding	Solyc05g005780.3	1345.9	1233.8	1302	1410.8	1420.3	1374.8	0.922918	0.0380385	-0.115726	Biological Process:intracellular protein transport (GO:0006886),Biological Process:vesicle-mediated transport (GO:0016192),Cellular Component:membrane coat (GO:0030117),Cellular Component:clathrin adaptor complex (GO:0030131)	AP-1 complex subunit gamma-1		--	--	IPR002553 [Clathrin/coatomer adaptor, adaptin-like, N-terminal] ; IPR008152[Clathrin adaptor, alpha/beta/gamma-adaptin, appendage, Ig-like subdomain]
Solyc09g009390.3.1	protein_coding	Solyc09g009390.3	3787.9	3481.1	3539.7	3679.3	3619.6	3533.1	0.997849	0.943605	-0.00310663	Molecular Function:oxidoreductase activity (GO:0016491),Biological Process:oxidation-reduction process (GO:0055114)	monodehydroascorbate reductase (NADH)	ko00053 Ascorbate and aldarate metabolism ko01100 Metabolic pathways	NADPH-dependent 2,4-dienoyl-CoA reductase, sulfur reductase, or a related oxidoreductase	Lipid transport and metabolism ;	IPR023753 [FAD/NAD(P)-binding domain]
Solyc06g005940.3.1	protein_coding	Solyc06g005940.3	3246.4	2887.6	3802.2	3362.6	4095.4	3090.2	0.941981	0.637795	-0.0862307	Molecular Function:metalloendopeptidase activity (GO:0004222),Molecular Function:ATP binding (GO:0005524),Biological Process:proteolysis (GO:0006508),Biological Process:cell redox homeostasis (GO:0045454)	cell division protease FtsH	--	ATP-dependent Zn proteases	Posttranslational modification, protein turnover, chaperones ;	IPR000642 [Peptidase M41] ; IPR003959[ATPase, AAA-type, core] ; IPR013766[Thioredoxin domain]
Solyc07g032640.2.1	protein_coding	Solyc07g032640.2	766.7	660	642.9	659.7	656	689.2	1.03227	0.619495	0.0458217	Molecular Function:calcium ion binding (GO:0005509),Cellular Component:photosystem II (GO:0009523),Cellular Component:photosystem II oxygen evolving complex (GO:0009654),Biological Process:photosynthesis (GO:0015979),Cellular Component:extrinsic component of membrane (GO:0019898),Biological Process:photosystem II stabilization (GO:0042549)	photosystem II oxygen-evolving enhancer protein 1	ko00195 Photosynthesis ko01100 Metabolic pathways	--	--	IPR002628 [Photosystem II PsbO, manganese-stabilising]
Solyc03g120270.3.1	protein_coding	Solyc03g120270.3	1236	1040.7	1193.3	1223.1	1384.6	1146.6	0.924273	0.360448	-0.113608	Molecular Function:structural molecule activity (GO:0005198),Molecular Function:protein binding (GO:0005515),Biological Process:intracellular protein transport (GO:0006886),Biological Process:vesicle-mediated transport (GO:0016192),Cellular Component:membrane coat (GO:0030117)	coatomer subunit beta'	--	WD40 repeat	General function prediction only ;	IPR001680 [WD40 repeat] ; IPR006692[Coatomer, WD associated region]
Solyc11g006320.2.1	protein_coding	Solyc11g006320.2	1710.6	1638.4	1785.8	1751.8	1819.7	1781	0.959327	0.196538	-0.0599048	Molecular Function:protein binding (GO:0005515),Biological Process:protein deubiquitination (GO:0016579),Molecular Function:thiol-dependent ubiquitinyl hydrolase activity (GO:0036459)	ubiquitin carboxyl-terminal hydrolase 7		Ubiquitin C-terminal hydrolase	Posttranslational modification, protein turnover, chaperones ;	IPR001394 [Peptidase C19, ubiquitin carboxyl-terminal hydrolase] ; IPR002083[MATH/TRAF domain] ; IPR024729[Ubiquitin carboxyl-terminal hydrolase 7, ICP0-binding domain] ; IPR029346[Ubiquitin carboxyl-terminal hydrolase, C-terminal]
Solyc08g065220.3.1	protein_coding	Solyc08g065220.3	2977.9	3866.3	2734.5	3394.8	3373.5	3729.9	0.912414	0.445782	-0.13224	Molecular Function:glycine dehydrogenase (decarboxylating) activity (GO:0004375),Biological Process:glycine catabolic process (GO:0006546),Biological Process:oxidation-reduction process (GO:0055114)	glycine dehydrogenase	ko00260 Glycine, serine and threonine metabolism ko00630 Glyoxylate and dicarboxylate metabolism ko01100 Metabolic pathways ko01110 Biosynthesis of secondary metabolites ko01200 Carbon metabolism	Glycine cleavage system protein P (pyridoxal-binding), C-terminal domain	Amino acid transport and metabolism ;	IPR020581 [Glycine cleavage system P protein]
Solyc06g011370.3.1	protein_coding	Solyc06g011370.3	2049.7	3141.2	2257.6	2111.9	1939	3074.9	1.04529	0.835889	0.0638979	Molecular Function:ATP binding (GO:0005524),Biological Process:protein metabolic process (GO:0019538)	ATP-dependent Clp protease ATP-binding subunit ClpB		ATP-dependent Clp protease ATP-binding subunit ClpA	Posttranslational modification, protein turnover, chaperones ;	IPR003959 [ATPase, AAA-type, core] ; IPR004176[Clp, N-terminal] ; IPR019489[Clp ATPase, C-terminal]
Solyc09g011080.3.1	protein_coding	Solyc09g011080.3	230.2	799.9	199.8	229.5	168.5	785.4	1.03929	0.958026	0.0556032	Molecular Function:ATP binding (GO:0005524)	--	--	Ribulose bisphosphate carboxylase small subunit	Carbohydrate transport and metabolism ;	IPR003959 [ATPase, AAA-type, core]
Solyc06g073190.3.1	protein_coding	Solyc06g073190.3	2393.3	2566.7	2294.2	2951.3	2370.1	2368.8	0.943304	0.526342	-0.0842046	--	fructokinase	ko00051 Fructose and mannose metabolism ko00500 Starch and sucrose metabolism ko00520 Amino sugar and nucleotide sugar metabolism ko01100 Metabolic pathways	Sugar or nucleoside kinase, ribokinase family	Carbohydrate transport and metabolism ;	IPR011611 [Carbohydrate kinase PfkB]
Solyc11g011920.2.1	protein_coding	Solyc11g011920.2	2656.2	2749.9	2892.5	2587.2	2475.3	3090.2	1.0179	0.820876	0.02559	Molecular Function:carboxy-lyase activity (GO:0016831),Biological Process:carboxylic acid metabolic process (GO:0019752),Molecular Function:pyridoxal phosphate binding (GO:0030170)	glutamate decarboxylase	ko00250 Alanine, aspartate and glutamate metabolism ko00410 beta-Alanine metabolism ko00430 Taurine and hypotaurine metabolism ko00650 Butanoate metabolism ko01100 Metabolic pathways ko01110 Biosynthesis of secondary metabolites	Glutamate or tyrosine decarboxylase or a related PLP-dependent protein	Amino acid transport and metabolism ;	IPR002129 [Pyridoxal phosphate-dependent decarboxylase]
Solyc02g085790.3.1	protein_coding	Solyc02g085790.3	250.7	261.9	237	670.7	684.9	676.6	0.368861	8.48e-07	-1.43885	Molecular Function:ATP binding (GO:0005524)	T-complex protein 1 subunit zeta	--	Chaperonin GroEL (HSP60 family)	Posttranslational modification, protein turnover, chaperones ;	IPR002423 [Chaperonin Cpn60/TCP-1 family]
Solyc03g112590.3.1	protein_coding	Solyc03g112590.3	98.2	116	86.5	81.5	70.8	94.3	1.21938	0.174639	0.286152	Molecular Function:ATP binding (GO:0005524)	transitional endoplasmic reticulum ATPase	ko04141 Protein processing in endoplasmic reticulum	ATP-dependent 26S proteasome regulatory subunit	Posttranslational modification, protein turnover, chaperones ;	IPR003338 [CDC48, N-terminal subdomain] ; IPR003959[ATPase, AAA-type, core] ; IPR004201[CDC48, domain 2]
Solyc09g090140.3.1	protein_coding	Solyc09g090140.3	6502.6	5501.3	6337.3	6551.3	6783.1	5918.8	0.952631	0.493054	-0.0700102	Molecular Function:oxidoreductase activity (GO:0016491),Biological Process:oxidation-reduction process (GO:0055114)	malate dehydrogenase	ko00020 Citrate cycle (TCA cycle) ko00270 Cysteine and methionine metabolism ko00620 Pyruvate metabolism ko00630 Glyoxylate and dicarboxylate metabolism ko00710 Carbon fixation in photosynthetic organisms ko01100 Metabolic pathways ko01110 Biosynthesis of secondary metabolites ko01200 Carbon metabolism	Malate/lactate dehydrogenase	Energy production and conversion ;	IPR001236 [Lactate/malate dehydrogenase, N-terminal] ; IPR022383[Lactate/malate dehydrogenase, C-terminal]
Solyc06g073280.3.1	protein_coding	Solyc06g073280.3	1979.8	2098	2049.4	2182.2	2057.3	2262.4	0.942371	0.143772	-0.0856334	Biological Process:biosynthetic process (GO:0009058),Molecular Function:pyridoxal phosphate binding (GO:0030170)	LL-diaminopimelate aminotransferase	ko00300 Lysine biosynthesis ko01100 Metabolic pathways ko01110 Biosynthesis of secondary metabolites ko01230 Biosynthesis of amino acids	Aspartate/methionine/tyrosine aminotransferase	Amino acid transport and metabolism ;	IPR004839 [Aminotransferase, class I/classII]
Solyc12g099100.2.1	protein_coding	Solyc12g099100.2	584.9	580.4	623.7	593.4	578.8	641.4	0.986436	0.743451	-0.0197029	Molecular Function:oxidoreductase activity (GO:0016491),Biological Process:cell redox homeostasis (GO:0045454),Biological Process:oxidation-reduction process (GO:0055114)	dihydrolipoamide dehydrogenase	ko00010 Glycolysis / Gluconeogenesis ko00020 Citrate cycle (TCA cycle) ko00260 Glycine, serine and threonine metabolism ko00280 Valine, leucine and isoleucine degradation ko00620 Pyruvate metabolism ko00630 Glyoxylate and dicarboxylate metabolism ko00640 Propanoate metabolism ko01100 Metabolic pathways ko01110 Biosynthesis of secondary metabolites ko01200 Carbon metabolism	Pyruvate/2-oxoglutarate dehydrogenase complex, dihydrolipoamide dehydrogenase (E3) component or related enzyme	Energy production and conversion ;	IPR004099 [Pyridine nucleotide-disulphide oxidoreductase, dimerisation domain] ; IPR023753[FAD/NAD(P)-binding domain]
Solyc03g122310.3.1	protein_coding	Solyc03g122310.3	3262.4	2733.5	2980.7	3036.6	2765.7	2965.1	1.02386	0.707435	0.03402	Biological Process:metabolic process (GO:0008152),Molecular Function:oxidoreductase activity (GO:0016491),Biological Process:oxidation-reduction process (GO:0055114)	--	ko00010 Glycolysis / Gluconeogenesis ko00053 Ascorbate and aldarate metabolism ko00071 Fatty acid degradation ko00260 Glycine, serine and threonine metabolism ko00280 Valine, leucine and isoleucine degradation ko00310 Lysine degradation ko00330 Arginine and proline metabolism ko00340 Histidine metabolism ko00380 Tryptophan metabolism ko00410 beta-Alanine metabolism ko00561 Glycerolipid metabolism…	Acyl-CoA reductase or other NAD-dependent aldehyde dehydrogenase	Energy production and conversion ;	IPR015590 [Aldehyde dehydrogenase domain]
Solyc06g068990.3.1	protein_coding	Solyc06g068990.3	1055.7	953	1081.7	1054.6	1081.5	1056.9	0.967867	0.443074	-0.047119	Molecular Function:protein kinase activity (GO:0004672),Molecular Function:protein binding (GO:0005515),Molecular Function:ATP binding (GO:0005524),Biological Process:protein phosphorylation (GO:0006468)	--	--	WD40 repeat	General function prediction only ;	IPR000719 [Protein kinase domain] ; IPR001680[WD40 repeat]
Solyc09g098040.3.1	protein_coding	Solyc09g098040.3	3227.3	2114.2	2526.7	2579.8	3465.2	2620.3	0.908012	0.573975	-0.139216	Molecular Function:ATP binding (GO:0005524),Molecular Function:kinase activity (GO:0016301),Biological Process:phosphorylation (GO:0016310),Molecular Function:starch binding (GO:2001070)	phosphoglucan, water dikinase	--	Phosphohistidine swiveling domain of PEP-utilizing enzymes	Signal transduction mechanisms ;	IPR002044 [Carbohydrate binding module family 20] ; IPR002192[Pyruvate phosphate dikinase, PEP/pyruvate-binding]
Solyc08g074550.3.1	protein_coding	Solyc08g074550.3	1116	1093.7	1158.9	1100.4	1080.9	1084.2	1.03157	0.161813	0.0448452	Molecular Function:nucleotide binding (GO:0000166),Molecular Function:aminoacyl-tRNA ligase activity (GO:0004812),Molecular Function:ATP binding (GO:0005524),Biological Process:tRNA aminoacylation for protein translation (GO:0006418),Biological Process:tRNA aminoacylation (GO:0043039)	threonyl-tRNA synthetase	ko00970 Aminoacyl-tRNA biosynthesis	Threonyl-tRNA synthetase	Translation, ribosomal structure and biogenesis ;	IPR002314 [Aminoacyl-tRNA synthetase, class II (G/ P/ S/T)] ; IPR004095[TGS] ; IPR004154[Anticodon-binding] ; IPR012947[Threonyl/alanyl tRNA synthetase, SAD]
Solyc06g083190.3.1	protein_coding	Solyc06g083190.3	2014	3416.6	2169.7	2196.7	1947	2846.1	1.08734	0.714709	0.120805	Molecular Function:protein binding (GO:0005515)	FK506-binding protein 4/5		FKBP-type peptidyl-prolyl cis-trans isomerase	Posttranslational modification, protein turnover, chaperones ;	IPR001179 [FKBP-type peptidyl-prolyl cis-trans isomerase domain] ; IPR001440[Tetratricopeptide repeat 1]
Solyc12g044600.3.1	protein_coding	Solyc12g044600.3	1727.7	1555.8	1599.6	1704	1916.1	1683.5	0.920714	0.196306	-0.119175	Molecular Function:malate dehydrogenase (decarboxylating) (NAD+) activity (GO:0004471),Molecular Function:NAD binding (GO:0051287),Biological Process:oxidation-reduction process (GO:0055114)	malate dehydrogenase (oxaloacetate-decarboxylating)(NADP+)	ko00620 Pyruvate metabolism ko00710 Carbon fixation in photosynthetic organisms ko01100 Metabolic pathways ko01200 Carbon metabolism	Malic enzyme	Energy production and conversion ;	IPR012301 [Malic enzyme, N-terminal domain] ; IPR012302[Malic enzyme, NAD-binding]
Solyc11g010990.2.1	protein_coding	Solyc11g010990.2	1765.1	3522.6	2608.6	2306.8	2378.2	1895.8	1.1999	0.453965	0.262914	Biological Process:oxidation-reduction process (GO:0055114)	cinnamyl-alcohol dehydrogenase	ko00940 Phenylpropanoid biosynthesis ko01100 Metabolic pathways ko01110 Biosynthesis of secondary metabolites	D-arabinose 1-dehydrogenase, Zn-dependent alcohol dehydrogenase family	Carbohydrate transport and metabolism ;	IPR013149 [Alcohol dehydrogenase, C-terminal] ; IPR013154[Alcohol dehydrogenase, N-terminal]
Solyc11g051160.2.1	protein_coding	Solyc11g051160.2	2798.3	2862.9	2910.8	1970.4	1832.3	2673.4	1.32364	0.113201	0.404507	--	--	--	--	--	IPR001251 [CRAL-TRIO lipid binding domain] ; IPR011074[CRAL/TRIO, N-terminal domain]
Solyc10g086580.2.1	protein_coding	Solyc10g086580.2	887.7	1058.4	862.1	730.5	714.7	698.9	1.30973	0.0665202	0.389273	Molecular Function:ATP binding (GO:0005524)	--	--	Ribulose bisphosphate carboxylase small subunit	Carbohydrate transport and metabolism ;	IPR003959 [ATPase, AAA-type, core]
Solyc07g053280.3.1	protein_coding	Solyc07g053280.3	2069.1	2125.9	2045.4	2078.3	2089.4	2154	0.98714	0.46488	-0.0186741	Molecular Function:ketol-acid reductoisomerase activity (GO:0004455),Biological Process:branched-chain amino acid biosynthetic process (GO:0009082),Biological Process:oxidation-reduction process (GO:0055114)	ketol-acid reductoisomerase	ko00290 Valine, leucine and isoleucine biosynthesis ko00770 Pantothenate and CoA biosynthesis ko01100 Metabolic pathways ko01110 Biosynthesis of secondary metabolites ko01210 2-Oxocarboxylic acid metabolism ko01230 Biosynthesis of amino acids	Ketol-acid reductoisomerase	Amino acid transport and metabolism ; Coenzyme transport and metabolism ;	IPR000506 [Acetohydroxy acid isomeroreductase C-terminal] ; IPR013116[Acetohydroxy acid isomeroreductase, NADPH-binding domain]
Solyc03g118040.3.1	protein_coding	Solyc03g118040.3	3848.8	3982.6	3814.8	3804.4	4144.4	4171	0.960923	0.28707	-0.0575066	Molecular Function:calcium ion binding (GO:0005509),Cellular Component:endoplasmic reticulum (GO:0005783),Biological Process:protein folding (GO:0006457),Molecular Function:unfolded protein binding (GO:0051082)	calnexin	ko04141 Protein processing in endoplasmic reticulum ko04145 Phagosome	--	--	IPR001580 [Calreticulin/calnexin]
Solyc01g099090.3.1	protein_coding	Solyc01g099090.3	3014.9	3162	2921.2	2617.5	2301.1	2538.8	1.22001	0.00981132	0.286893	Biological Process:carbohydrate metabolic process (GO:0005975)	mannosylglycoprotein endo-beta-mannosidase	--	Beta-galactosidase/beta-glucuronidase	Carbohydrate transport and metabolism ;	IPR006102 [Glycoside hydrolase, family 2, immunoglobulin-like beta-sandwich]
Solyc07g055210.3.1	protein_coding	Solyc07g055210.3	2700.4	2838.3	2866.4	2817.3	2844.3	2868.4	0.985358	0.47897	-0.0212808	Biological Process:biosynthetic process (GO:0009058),Molecular Function:pyridoxal phosphate binding (GO:0030170)	aspartate aminotransferase, mitochondrial	ko00220 Arginine biosynthesis ko00250 Alanine, aspartate and glutamate metabolism ko00270 Cysteine and methionine metabolism ko00330 Arginine and proline metabolism ko00350 Tyrosine metabolism ko00360 Phenylalanine metabolism ko00400 Phenylalanine, tyrosine and tryptophan biosynthesis ko00710 Carbon fixation in photosynthetic organisms ko00950 Isoquinoline alkaloid biosynthesis ko00960 Tropane, p…	Aspartate/tyrosine/aromatic aminotransferase	Amino acid transport and metabolism ;	IPR004839 [Aminotransferase, class I/classII]
Solyc11g071620.2.1	protein_coding	Solyc11g071620.2	1449	1499.1	1254.1	1733	1282.2	910.6	1.07041	0.730377	0.0981582	Molecular Function:electron carrier activity (GO:0009055),Molecular Function:oxidoreductase activity (GO:0016491),Molecular Function:metal ion binding (GO:0046872),Molecular Function:iron-sulfur cluster binding (GO:0051536),Biological Process:oxidation-reduction process (GO:0055114)	abscisic-aldehyde oxidase	ko00906 Carotenoid biosynthesis ko01100 Metabolic pathways ko01110 Biosynthesis of secondary metabolites	Xanthine dehydrogenase, molybdopterin-binding subunit B	Nucleotide transport and metabolism ;	IPR000674 [Aldehyde oxidase/xanthine dehydrogenase, a/b hammerhead] ; IPR001041[2Fe-2S ferredoxin-type iron-sulfur binding domain] ; IPR002346[Molybdopterin dehydrogenase, FAD-binding] ; IPR002888[[2Fe-2S]-binding] ; IPR005107[CO dehydrogenase flavoprotein, C-terminal] ; IPR008274[Aldehyde oxidase/xanthine dehydrogenase, molybdopterin binding]
Solyc04g076790.3.1	protein_coding	Solyc04g076790.3	1199.5	1197.7	1200.3	1342.2	1416.5	1313.4	0.883451	0.0356138	-0.178778	Molecular Function:transferase activity (GO:0016740)	glycine hydroxymethyltransferase	ko00260 Glycine, serine and threonine metabolism ko00460 Cyanoamino acid metabolism ko00630 Glyoxylate and dicarboxylate metabolism ko00670 One carbon pool by folate ko01100 Metabolic pathways ko01110 Biosynthesis of secondary metabolites ko01200 Carbon metabolism ko01230 Biosynthesis of amino acids	Glycine/serine hydroxymethyltransferase	Amino acid transport and metabolism ;	IPR001085 [Serine hydroxymethyltransferase]
Solyc01g106260.3.1	protein_coding	Solyc01g106260.3	439.3	454.9	469.9	468.8	472.2	554.9	0.911893	0.210706	-0.133064	--	molecular chaperone DnaK	ko03018 RNA degradation	Molecular chaperone DnaK (HSP70)	Posttranslational modification, protein turnover, chaperones ;	IPR013126 [Heat shock protein 70 family]
Solyc02g083700.3.1	protein_coding	Solyc02g083700.3	1698.8	1400.6	1345.8	1343.8	1627.4	1459	1.00339	0.972666	0.0048765	Molecular Function:alpha-mannosidase activity (GO:0004559),Biological Process:carbohydrate metabolic process (GO:0005975),Biological Process:mannose metabolic process (GO:0006013),Molecular Function:zinc ion binding (GO:0008270),Molecular Function:mannosidase activity (GO:0015923)	alpha-mannosidase	ko00511 Other glycan degradation	Alpha-mannosidase	Carbohydrate transport and metabolism ;	IPR000602 [Glycoside hydrolase family 38, N-terminal domain] ; IPR011682[Glycosyl hydrolase family 38, C-terminal] ; IPR015341[Glycoside hydrolase family 38, central domain]
Solyc11g010200.2.1	protein_coding	Solyc11g010200.2	905.4	779.9	862.9	981.3	746.3	669.9	1.06286	0.644032	0.0879477	--	14-3-3 protein epsilon		--	--	IPR023410 [14-3-3 domain]
Solyc10g085790.2.1	protein_coding	Solyc10g085790.2	89	80.3	88.5	65	56.5	28.9	1.7141	0.0335149	0.777448	Molecular Function:nucleic acid binding (GO:0003676),Molecular Function:ATP binding (GO:0005524)	ATP-dependent RNA helicase DDX19/DBP5	--	Superfamily II DNA and RNA helicase	Replication, recombination and repair ;	IPR001650 [Helicase, C-terminal] ; IPR011545[DEAD/DEAH box helicase domain]
Solyc07g055320.3.1	protein_coding	Solyc07g055320.3	1811.1	1956.9	1605.9	1426.6	1341.8	1540.9	1.24705	0.0386788	0.318516	Molecular Function:metalloendopeptidase activity (GO:0004222),Molecular Function:protein binding (GO:0005515),Molecular Function:ATP binding (GO:0005524),Biological Process:proteolysis (GO:0006508),Molecular Function:zinc ion binding (GO:0008270)	cell division protease FtsH	--	ATP-dependent Zn proteases	Posttranslational modification, protein turnover, chaperones ;	IPR000642 [Peptidase M41] ; IPR001841[Zinc finger, RING-type] ; IPR003959[ATPase, AAA-type, core]
Solyc03g114860.3.1	protein_coding	Solyc03g114860.3	582.1	616.4	531.5	574.2	434	676.2	1.02707	0.848114	0.0385373	Molecular Function:intramolecular transferase activity (GO:0016866),Biological Process:cellulose biosynthetic process (GO:0030244)	--	ko00520 Amino sugar and nucleotide sugar metabolism	Glycosyltransferase involved in cell wall bisynthesis	Cell wall/membrane/envelope biogenesis ;	IPR004901 [Reversibly glycosylated polypeptide family]
Solyc11g068640.2.1	protein_coding	Solyc11g068640.2	1592	1485	1587.5	1541.9	1581.4	1494.1	1.0102	0.734115	0.0146417	--	--	--	--	--	--
Solyc11g071700.2.1	protein_coding	Solyc11g071700.2	1780.3	1548.3	1742.4	1714.4	1829.4	1648.7	0.976601	0.673253	-0.034159	Molecular Function:protein binding (GO:0005515),Biological Process:metabolic process (GO:0008152),Biological Process:protein deubiquitination (GO:0016579),Molecular Function:hydrolase activity (GO:0016787),Molecular Function:thiol-dependent ubiquitinyl hydrolase activity (GO:0036459)	ubiquitin carboxyl-terminal hydrolase 7		Acetyl esterase/lipase	Lipid transport and metabolism ;	IPR001394 [Peptidase C19, ubiquitin carboxyl-terminal hydrolase] ; IPR002083[MATH/TRAF domain] ; IPR013094[Alpha/beta hydrolase fold-3] ; IPR024729[Ubiquitin carboxyl-terminal hydrolase 7, ICP0-binding domain] ; IPR029346[Ubiquitin carboxyl-terminal hydrolase, C-terminal]
Solyc01g005560.3.1	protein_coding	Solyc01g005560.3	3198.3	2652.3	3186	3202.6	3309.1	2730.5	0.977754	0.79988	-0.0324562	Biological Process:oxidation-reduction process (GO:0055114)	isocitrate dehydrogenase	ko00020 Citrate cycle (TCA cycle) ko00480 Glutathione metabolism ko01100 Metabolic pathways ko01110 Biosynthesis of secondary metabolites ko01200 Carbon metabolism ko01210 2-Oxocarboxylic acid metabolism ko01230 Biosynthesis of amino acids ko04146 Peroxisome	Isocitrate dehydrogenase	Energy production and conversion ;	IPR024084 [Isopropylmalate dehydrogenase-like domain]
Solyc12g089310.2.1	protein_coding	Solyc12g089310.2	8.7	14.9	10.5	16.3	23.5	20.2	0.568333	0.0359769	-0.815191	Molecular Function:GTPase activity (GO:0003924)	tubulin beta	ko04145 Phagosome	--	--	IPR003008 [Tubulin/FtsZ, GTPase domain] ; IPR018316[Tubulin/FtsZ, 2-layer sandwich domain]
Solyc01g109830.3.1	protein_coding	Solyc01g109830.3	2841.3	2233.5	2721	3138.2	3298.9	2822.9	0.841879	0.10379	-0.248315	Molecular Function:catalytic activity (GO:0003824),Molecular Function:dihydrofolate reductase activity (GO:0004146),Biological Process:glycine biosynthetic process (GO:0006545),Biological Process:nucleotide biosynthetic process (GO:0009165),Biological Process:oxidation-reduction process (GO:0055114)	--	ko00240 Pyrimidine metabolism ko00670 One carbon pool by folate ko00790 Folate biosynthesis ko01100 Metabolic pathways	Thymidylate synthase	Nucleotide transport and metabolism ;	IPR001796 [Dihydrofolate reductase domain] ; IPR022643[Orn/DAP/Arg decarboxylase 2, C-terminal] ; IPR022644[Orn/DAP/Arg decarboxylase 2, N-terminal] ; IPR023451[Thymidylate synthase/dCMP hydroxymethylase domain]
Solyc07g055300.3.1	protein_coding	Solyc07g055300.3	844.7	706.3	833.1	739.7	893.5	787.2	0.985002	0.858155	-0.0218007	Molecular Function:catalytic activity (GO:0003824),Biological Process:trehalose biosynthetic process (GO:0005992)	--	ko00500 Starch and sucrose metabolism ko01100 Metabolic pathways	Trehalose-6-phosphatase	Carbohydrate transport and metabolism ;	IPR001830 [Glycosyl transferase, family 20] ; IPR003337[Trehalose-phosphatase]
Solyc07g005390.3.1	protein_coding	Solyc07g005390.3	3594.3	4532.6	3428	2959	2632.4	3685.1	1.24561	0.176795	0.316852	Biological Process:metabolic process (GO:0008152),Molecular Function:oxidoreductase activity (GO:0016491),Biological Process:oxidation-reduction process (GO:0055114)	glyceraldehyde-3-phosphate dehydrogenase (NADP+)	ko00010 Glycolysis / Gluconeogenesis ko00030 Pentose phosphate pathway ko01100 Metabolic pathways ko01200 Carbon metabolism	Acyl-CoA reductase or other NAD-dependent aldehyde dehydrogenase	Energy production and conversion ;	IPR015590 [Aldehyde dehydrogenase domain]
Solyc12g099430.2.1	protein_coding	Solyc12g099430.2	7185.7	7154.8	6991.6	5906.3	5504.3	5235.1	1.28154	0.00156603	0.357876	--	--	--	Pimeloyl-ACP methyl ester carboxylesterase	Coenzyme transport and metabolism ; General function prediction only ;	IPR000073 [Alpha/beta hydrolase fold-1]
Solyc11g010470.2.1	protein_coding	Solyc11g010470.2	1581.9	1270.4	1411.2	1287.2	1239.7	1270.4	1.12277	0.224556	0.167064	--	14-3-3 protein epsilon		--	--	IPR023410 [14-3-3 domain]
Solyc11g069270.2.1	protein_coding	Solyc11g069270.2	1862.6	2493.6	1807.5	1865.9	1567.4	1999.5	1.13453	0.392576	0.182101	Molecular Function:carbohydrate binding (GO:0030246)	--	--	Beta-galactosidase GanA	Carbohydrate transport and metabolism ;	IPR000922 [D-galactoside/L-rhamnose binding SUEL lectin domain] ; IPR031330[Glycoside hydrolase 35, catalytic domain]
Solyc04g072670.3.1	protein_coding	Solyc04g072670.3	1657.9	1822.7	1823.4	1452.2	1251	1749.2	1.19127	0.14065	0.252498	--	apoptotic chromatin condensation inducer in the nucleus	ko03013 RNA transport ko03015 mRNA surveillance pathway ko03040 Spliceosome	--	--	IPR003034 [SAP domain] ; IPR032552[Acin1, RNSP1-SAP18 binding (RSB) motif]
Solyc10g018300.2.1	protein_coding	Solyc10g018300.2	1445	1529.9	1230.7	1295.5	1315.7	1386.6	1.05198	0.498683	0.0731053	--	transketolase	ko00030 Pentose phosphate pathway ko00710 Carbon fixation in photosynthetic organisms ko01100 Metabolic pathways ko01110 Biosynthesis of secondary metabolites ko01200 Carbon metabolism ko01230 Biosynthesis of amino acids	Transketolase	Carbohydrate transport and metabolism ;	IPR005474 [Transketolase, N-terminal] ; IPR005475[Transketolase-like, pyrimidine-binding domain] ; IPR033248[Transketolase, C-terminal domain]
Solyc10g051010.2.1	protein_coding	Solyc10g051010.2	3232.9	3436.2	4894.6	1017	989.5	1785.8	3.04926	0.0114236	1.60846	Molecular Function:iron ion binding (GO:0005506),Molecular Function:heme binding (GO:0020037),Molecular Function:protein dimerization activity (GO:0046983),Biological Process:oxidation-reduction process (GO:0055114)	--	--	Cytochrome P450	Secondary metabolites biosynthesis, transport and catabolism ; Defense mechanisms ;	IPR001128 [Cytochrome P450] ; IPR002885[Pentatricopeptide repeat] ; IPR006869[Domain of unknown function DUF547] ; IPR008906[HAT, C-terminal dimerisation domain] ; IPR025757[Ternary complex factor MIP1, leucine-zipper]
Solyc01g102570.3.1	protein_coding	Solyc01g102570.3	1695.3	1672.8	1652.1	1789.9	1816.8	1846.2	0.920648	0.00214752	-0.119279	Molecular Function:translation initiation factor activity (GO:0003743),Molecular Function:protein binding (GO:0005515),Cellular Component:eukaryotic translation initiation factor 3 complex (GO:0005852),Biological Process:translational initiation (GO:0006413),Molecular Function:translation initiation factor binding (GO:0031369)	translation initiation factor 3 subunit C	ko03013 RNA transport	--	--	IPR000717 [Proteasome component (PCI) domain] ; IPR008905[Eukaryotic translation initiation factor 3 subunit C, N-terminal domain]
Solyc01g010750.3.1	protein_coding	Solyc01g010750.3	1681	1533.1	1675	1727.3	1774.7	1465.6	0.984198	0.819792	-0.0229801	--	--	--	--	--	--
Solyc03g098280.3.1	protein_coding	Solyc03g098280.3	1828.3	1799.1	1979.6	1771	1720.7	1578.6	1.10585	0.0898199	0.145158	Molecular Function:nucleic acid binding (GO:0003676),Molecular Function:protein binding (GO:0005515)	eukaryotic translation initiation factor 2C	--	--	--	IPR003100 [PAZ domain] ; IPR003165[Piwi domain] ; IPR014811[Argonaute, linker 1 domain] ; IPR024357[Argonaut, glycine-rich domain] ; IPR032472[Argonaute linker 2 domain] ; IPR032473[Protein argonaute, Mid domain] ; IPR032474[Protein argonaute, N-terminal]
Solyc11g008340.2.1	protein_coding	Solyc11g008340.2	2027.9	1870.1	2027.2	1929.8	2069.7	2043.1	0.980571	0.594646	-0.0283056	Cellular Component:exocyst (GO:0000145),Biological Process:vesicle docking involved in exocytosis (GO:0006904),Biological Process:protein transport (GO:0015031)	exocyst complex component 4	--	--	--	IPR007191 [Sec8 exocyst complex component specific domain]
Solyc04g072850.3.1	protein_coding	Solyc04g072850.3	1865.9	2252.6	2119.7	2345.1	2286.9	1612.9	0.998927	0.99358	-0.00154866	Biological Process:carbohydrate metabolic process (GO:0005975)	--	--	Periplasmic beta-glucosidase and related glycosidases	Carbohydrate transport and metabolism ;	IPR001764 [Glycoside hydrolase, family 3, N-terminal] ; IPR002772[Glycoside hydrolase family 3 C-terminal domain] ; IPR026891[Fibronectin type III-like domain]
Solyc01g101060.3.1	protein_coding	Solyc01g101060.3	1763.6	1380.1	1610.9	1313.6	1594.5	1152.2	1.171	0.246564	0.227738	Molecular Function:methionine adenosyltransferase activity (GO:0004478),Biological Process:S-adenosylmethionine biosynthetic process (GO:0006556)	S-adenosylmethionine synthetase	ko00270 Cysteine and methionine metabolism ko01100 Metabolic pathways ko01110 Biosynthesis of secondary metabolites ko01230 Biosynthesis of amino acids	S-adenosylmethionine synthetase	Coenzyme transport and metabolism ;	IPR022628 [S-adenosylmethionine synthetase, N-terminal] ; IPR022629[S-adenosylmethionine synthetase, central domain] ; IPR022630[S-adenosylmethionine synthetase, C-terminal]
Solyc10g076510.2.1	protein_coding	Solyc10g076510.2	5911.4	4784.8	6312.4	5810.1	8513.4	3887.6	0.933969	0.791374	-0.0985537	Molecular Function:magnesium ion binding (GO:0000287),Molecular Function:catalytic activity (GO:0003824),Molecular Function:thiamine pyrophosphate binding (GO:0030976)	pyruvate decarboxylase	ko00010 Glycolysis / Gluconeogenesis ko01100 Metabolic pathways ko01110 Biosynthesis of secondary metabolites	TPP-dependent 2-oxoacid decarboxylase, includes indolepyruvate decarboxylase	Carbohydrate transport and metabolism ; Coenzyme transport and metabolism ; General function prediction only ;	IPR011766 [Thiamine pyrophosphate enzyme, C-terminal TPP-binding] ; IPR012000[Thiamine pyrophosphate enzyme, central domain] ; IPR012001[Thiamine pyrophosphate enzyme, N-terminal TPP-binding domain]
Solyc05g013990.3.1	protein_coding	Solyc05g013990.3	2259.8	2212.5	2362.1	2858.9	2824.3	2776.9	0.807839	0.000415711	-0.30786	Molecular Function:ATP binding (GO:0005524)	T-complex protein 1 subunit epsilon	--	Chaperonin GroEL (HSP60 family)	Posttranslational modification, protein turnover, chaperones ;	IPR002423 [Chaperonin Cpn60/TCP-1 family]
Solyc12g099260.2.1	protein_coding	Solyc12g099260.2	381.4	310.9	389.3	456.7	538.3	401.5	0.774508	0.0888263	-0.368649	Molecular Function:catalytic activity (GO:0003824),Biological Process:metabolic process (GO:0008152)	ATP citrate (pro-S)-lyase	ko00020 Citrate cycle (TCA cycle) ko01100 Metabolic pathways ko01110 Biosynthesis of secondary metabolites	Citrate synthase	Energy production and conversion ;	IPR002020 [Citrate synthase] ; IPR005811[ATP-citrate lyase/succinyl-CoA ligase]
Solyc01g088170.3.1	protein_coding	Solyc01g088170.3	1018.8	992.7	1152.1	1473.3	1346.4	1053	0.816898	0.152268	-0.291773	Molecular Function:electron carrier activity (GO:0009055),Molecular Function:oxidoreductase activity (GO:0016491),Molecular Function:metal ion binding (GO:0046872),Molecular Function:iron-sulfur cluster binding (GO:0051536),Biological Process:oxidation-reduction process (GO:0055114)	abscisic-aldehyde oxidase	ko00906 Carotenoid biosynthesis ko01100 Metabolic pathways ko01110 Biosynthesis of secondary metabolites	Xanthine dehydrogenase, molybdopterin-binding subunit B	Nucleotide transport and metabolism ;	IPR000674 [Aldehyde oxidase/xanthine dehydrogenase, a/b hammerhead] ; IPR001041[2Fe-2S ferredoxin-type iron-sulfur binding domain] ; IPR002346[Molybdopterin dehydrogenase, FAD-binding] ; IPR002888[[2Fe-2S]-binding] ; IPR005107[CO dehydrogenase flavoprotein, C-terminal] ; IPR008274[Aldehyde oxidase/xanthine dehydrogenase, molybdopterin binding]
Solyc01g100860.3.1	protein_coding	Solyc01g100860.3	642.1	613.8	694.2	689.7	780.3	659.3	0.915841	0.239865	-0.126831	Molecular Function:GTP binding (GO:0005525)	ADP-ribosylation factor 1	ko04144 Endocytosis	GTPase SAR1 family domain	General function prediction only ;	IPR006689 [Small GTPase superfamily, ARF/SAR type]
Solyc06g063360.3.1	protein_coding	Solyc06g063360.3	7768	5049	5683.5	5807.5	6504.8	6864.6	0.964728	0.80999	-0.0518053	Molecular Function:protein kinase activity (GO:0004672),Molecular Function:protein binding (GO:0005515),Biological Process:protein phosphorylation (GO:0006468)	--	--	Serine/threonine protein kinase	Signal transduction mechanisms ;	IPR001245 [Serine-threonine/tyrosine-protein kinase catalytic domain] ; IPR001611[Leucine-rich repeat] ; IPR013210[Leucine-rich repeat-containing N-terminal, plant-type] ; IPR022796[Chlorophyll A-B binding protein]
Solyc08g013860.3.1	protein_coding	Solyc08g013860.3	1616.2	1667.5	1646.4	1521.9	1554.1	1581.4	1.05855	0.0161753	0.0820921	Molecular Function:malate dehydrogenase (decarboxylating) (NAD+) activity (GO:0004471),Molecular Function:NAD binding (GO:0051287),Biological Process:oxidation-reduction process (GO:0055114)	malate dehydrogenase (decarboxylating)	ko00620 Pyruvate metabolism ko00710 Carbon fixation in photosynthetic organisms ko01100 Metabolic pathways ko01200 Carbon metabolism	Malic enzyme	Energy production and conversion ;	IPR012301 [Malic enzyme, N-terminal domain] ; IPR012302[Malic enzyme, NAD-binding]
Solyc05g014200.3.1	protein_coding	Solyc05g014200.3	1426.9	1301.2	1405.8	1358.2	1477.5	1429.1	0.969307	0.449135	-0.0449746	--	--	--	--	--	--
Solyc03g095410.3.1	protein_coding	Solyc03g095410.3	2749.1	2613.8	2769.4	2721.7	2947.8	2741.7	0.966842	0.346531	-0.0486482	Cellular Component:cytoplasm (GO:0005737),Biological Process:exocytosis (GO:0006887),Biological Process:vesicle docking (GO:0048278)	exocyst complex component 5	--	--	--	IPR009976 [Exocyst complex component Sec10-like]
Solyc08g015690.3.1	protein_coding	Solyc08g015690.3	3279	3094.2	3101.5	3187.6	3394.7	2969.3	0.991949	0.860559	-0.0116622	--	--	--	LEA14-like dessication related protein	Defense mechanisms ;	IPR004864 [Late embryogenesis abundant protein, LEA-14]
Solyc02g093830.3.1	protein_coding	Solyc02g093830.3	1885.5	1917.8	1959.5	1909.9	1907.2	2007.2	0.989441	0.629072	-0.0153147	Molecular Function:glucose-6-phosphate dehydrogenase activity (GO:0004345),Biological Process:glucose metabolic process (GO:0006006),Molecular Function:NADP binding (GO:0050661),Biological Process:oxidation-reduction process (GO:0055114)	--	ko00030 Pentose phosphate pathway ko00480 Glutathione metabolism ko01100 Metabolic pathways ko01110 Biosynthesis of secondary metabolites ko01200 Carbon metabolism	Glucose-6-phosphate 1-dehydrogenase	Carbohydrate transport and metabolism ;	IPR022674 [Glucose-6-phosphate dehydrogenase, NAD-binding] ; IPR022675[Glucose-6-phosphate dehydrogenase, C-terminal]
Solyc07g053260.3.1	protein_coding	Solyc07g053260.3	2800.8	2518.8	2832.3	2752.6	2787.1	2835.7	0.973315	0.507737	-0.0390217	--	14-3-3 protein epsilon		--	--	IPR023410 [14-3-3 domain]
Solyc01g088370.3.1	protein_coding	Solyc01g088370.3	2746.1	2628.5	2858.7	3104.7	3046.2	3004.3	0.899303	0.0133129	-0.153121	Molecular Function:nucleic acid binding (GO:0003676)	translation initiation factor 3 subunit B	ko03013 RNA transport	Predicted NTPase, NACHT family domain	Signal transduction mechanisms ;	IPR000504 [RNA recognition motif domain] ; IPR013979[Translation initiation factor, beta propellor-like domain]
Solyc07g018360.3.1	protein_coding	Solyc07g018360.3	2345.7	3111.9	2191	2120.3	1832.4	2259.7	1.23118	0.198866	0.300045	Molecular Function:nucleic acid binding (GO:0003676),Molecular Function:translation elongation factor activity (GO:0003746),Cellular Component:intracellular (GO:0005622),Biological Process:translational elongation (GO:0006414)	elongation factor Ts	--	Translation elongation factor EF-Ts	Translation, ribosomal structure and biogenesis ;	IPR003029 [S1 domain] ; IPR014039[Translation elongation factor EFTs/EF1B, dimerisation]
Solyc05g025740.3.1	protein_coding	Solyc05g025740.3	1671.6	1535.6	1650.2	1636.4	1718.4	1673.7	0.965974	0.304132	-0.0499438	Molecular Function:protein binding (GO:0005515)	--	--	--	--	IPR001452 [SH3 domain]
Solyc06g060290.3.1	protein_coding	Solyc06g060290.3	2713.7	2624.4	2635.1	2628.3	2611.9	2767.2	0.995729	0.850563	-0.00617502	Biological Process:cell redox homeostasis (GO:0045454)	protein disulfide-isomerase A1	ko04141 Protein processing in endoplasmic reticulum	Negative regulator of GroEL, contains thioredoxin-like and TPR-like domains	Posttranslational modification, protein turnover, chaperones ;	IPR013766 [Thioredoxin domain]
Solyc08g015860.3.1	protein_coding	Solyc08g015860.3	867.2	819	892.2	952.5	907.7	906.2	0.932042	0.0758325	-0.101534	Molecular Function:GDP-dissociation inhibitor activity (GO:0005092),Biological Process:small GTPase mediated signal transduction (GO:0007264)	Rab GDP dissociation inhibitor	--	--	--	IPR018203 [GDP dissociation inhibitor]
Solyc01g111780.3.1	protein_coding	Solyc01g111780.3	1903.6	1787.3	1929	1693.6	1850.3	1696.9	1.07234	0.135098	0.100757	Molecular Function:protein binding (GO:0005515),Biological Process:intracellular protein transport (GO:0006886),Molecular Function:Ran GTPase binding (GO:0008536)	transportin-1	--	HEAT repeat	General function prediction only ;	IPR000357 [HEAT repeat] ; IPR001494[Importin-beta, N-terminal domain]
Solyc05g056250.3.1	protein_coding	Solyc05g056250.3	2669.5	2689	2760.3	2310.7	2307	2037.9	1.21984	0.00667857	0.286698	Molecular Function:nucleotide binding (GO:0000166),Molecular Function:nucleic acid binding (GO:0003676),Molecular Function:aminoacyl-tRNA ligase activity (GO:0004812),Molecular Function:ATP binding (GO:0005524),Biological Process:tRNA aminoacylation for protein translation (GO:0006418)			Aspartyl/asparaginyl-tRNA synthetase	Translation, ribosomal structure and biogenesis ;	IPR004364 [Aminoacyl-tRNA synthetase, class II (D/K/N)] ; IPR004365[OB-fold nucleic acid binding domain, AA-tRNA synthetase-type]
Solyc01g073640.3.1	protein_coding	Solyc01g073640.3	2038.9	1686.8	1586.5	2042.9	2046.8	1821.4	0.898682	0.270082	-0.154117	--	--	--	NAD(P)-dependent dehydrogenase, short-chain alcohol dehydrogenase family	Lipid transport and metabolism ; Secondary metabolites biosynthesis, transport and catabolism ; General function prediction only ;	--
Solyc01g106770.3.1	protein_coding	Solyc01g106770.3	964.1	991.6	990.7	963.3	1034.5	1044.3	0.968541	0.303958	-0.0461143	Molecular Function:protein binding (GO:0005515),Molecular Function:kinase activity (GO:0016301),Molecular Function:macromolecular complex binding (GO:0044877)	serine/threonine-protein kinase mTOR	ko04136 Autophagy - other	--	--	IPR000403 [Phosphatidylinositol 3-/4-kinase, catalytic domain] ; IPR003151[PIK-related kinase, FAT] ; IPR003152[FATC domain] ; IPR009076[FKBP12-rapamycin binding domain] ; IPR024585[Domain of unknown function DUF3385, target of rapamycin protein]
Solyc12g057120.2.1	protein_coding	Solyc12g057120.2	833.6	719.2	793.5	878.7	889.4	728.3	0.939873	0.464054	-0.0894616	Molecular Function:cytochrome-c oxidase activity (GO:0004129),Cellular Component:mitochondrion (GO:0005739)	14-3-3 protein epsilon		--	--	IPR003213 [Cytochrome c oxidase, subunit VIb] ; IPR023410[14-3-3 domain]
Solyc01g102410.3.1	protein_coding	Solyc01g102410.3	3013.8	2649.4	3048.6	2857.8	3056.6	2596.5	1.02361	0.735025	0.0336591	Molecular Function:nucleotide binding (GO:0000166),Molecular Function:aminoacyl-tRNA ligase activity (GO:0004812),Molecular Function:ATP binding (GO:0005524),Cellular Component:cytoplasm (GO:0005737),Biological Process:tRNA aminoacylation for protein translation (GO:0006418),Biological Process:tRNA aminoacylation (GO:0043039)	glutamyl-tRNA synthetase	ko00860 Porphyrin and chlorophyll metabolism ko00970 Aminoacyl-tRNA biosynthesis ko01100 Metabolic pathways ko01110 Biosynthesis of secondary metabolites	Glutamyl- or glutaminyl-tRNA synthetase	Translation, ribosomal structure and biogenesis ;	IPR020058 [Glutamyl/glutaminyl-tRNA synthetase, class Ib, catalytic domain] ; IPR020059[Glutamyl/glutaminyl-tRNA synthetase, class Ib, anti-codon binding domain]
Solyc08g075310.3.1	protein_coding	Solyc08g075310.3	2533.7	2315.5	2716.4	2595.2	2674.7	2616.7	0.959298	0.416848	-0.059949	Biological Process:intracellular protein transport (GO:0006886),Biological Process:vesicle-mediated transport (GO:0016192),Cellular Component:membrane coat (GO:0030117)	AP-4 complex subunit epsilon-1		--	--	IPR002553 [Clathrin/coatomer adaptor, adaptin-like, N-terminal]
Solyc07g006790.3.1	protein_coding	Solyc07g006790.3	1660	1900.4	1776.2	1858.7	1860.9	2083.3	0.919644	0.201598	-0.120853	Biological Process:metabolic process (GO:0008152)	pyruvate dehydrogenase E2 component (dihydrolipoamide acetyltransferase)	ko00010 Glycolysis / Gluconeogenesis ko00020 Citrate cycle (TCA cycle) ko00620 Pyruvate metabolism ko01100 Metabolic pathways ko01110 Biosynthesis of secondary metabolites ko01200 Carbon metabolism	Pyruvate/2-oxoglutarate dehydrogenase complex, dihydrolipoamide acyltransferase (E2) component	Energy production and conversion ;	IPR000089 [Biotin/lipoyl attachment] ; IPR001078[2-oxoacid dehydrogenase acyltransferase, catalytic domain] ; IPR004167[E3-binding domain]
Solyc01g100380.3.1	protein_coding	Solyc01g100380.3	3888.2	3810.5	3906.4	3983.4	4042.2	4111.1	0.956199	0.0198547	-0.0646172	Molecular Function:calcium ion binding (GO:0005509),Cellular Component:endoplasmic reticulum (GO:0005783),Biological Process:protein folding (GO:0006457),Molecular Function:unfolded protein binding (GO:0051082)	calreticulin	ko04141 Protein processing in endoplasmic reticulum ko04145 Phagosome	--	--	IPR001580 [Calreticulin/calnexin]
Solyc04g073990.3.1	protein_coding	Solyc04g073990.3	4562.6	4103	4842.8	4475.6	5206.3	3495.2	1.02514	0.848102	0.0358239	Molecular Function:calcium ion binding (GO:0005509),Molecular Function:calcium-dependent phospholipid binding (GO:0005544)	annexin D	--	--	--	IPR018502 [Annexin repeat]
Solyc10g085430.2.1	protein_coding	Solyc10g085430.2	3060.5	3085.3	3316.9	2847.1	2634.9	2497.8	1.18583	0.0192331	0.245899	Biological Process:lipid metabolic process (GO:0006629)	saposin		Uncharacterized protein YxjI	Function unknown ;	IPR007612 [LURP1-related protein domain] ; IPR007856[Saposin-like type B, region 1] ; IPR008138[Saposin B type, region 2]
Solyc08g081320.3.1	protein_coding	Solyc08g081320.3	3585.5	3265.6	3438.8	3269.3	3540.2	2997.4	1.04925	0.426182	0.0693599	Biological Process:intracellular protein transport (GO:0006886),Biological Process:vesicle-mediated transport (GO:0016192),Cellular Component:membrane coat (GO:0030117),Cellular Component:clathrin adaptor complex (GO:0030131)	AP-1 complex subunit beta-1		Predicted NTPase, NACHT family domain	Signal transduction mechanisms ;	IPR002553 [Clathrin/coatomer adaptor, adaptin-like, N-terminal] ; IPR008152[Clathrin adaptor, alpha/beta/gamma-adaptin, appendage, Ig-like subdomain] ; IPR015151[Beta-adaptin appendage, C-terminal subdomain]
Solyc04g007060.3.1	protein_coding	Solyc04g007060.3	1146.8	1001.3	1214.7	1211	1192.5	946.8	1.00373	0.970498	0.00537269	Molecular Function:ADP binding (GO:0043531)	--	--	ATP-, maltotriose- and DNA-dependent transcriptional regulator MalT	Transcription ;	IPR002182 [NB-ARC]
Solyc07g056490.3.1	protein_coding	Solyc07g056490.3	5234.7	5385.6	5245.2	4735.2	4838.1	4819.1	1.10235	0.00106777	0.140586	Molecular Function:protein binding (GO:0005515)	glutathione S-transferase	ko00480 Glutathione metabolism	Glutathione S-transferase	Posttranslational modification, protein turnover, chaperones ;	IPR004045 [Glutathione S-transferase, N-terminal]
Solyc02g085350.3.1	protein_coding	Solyc02g085350.3	2187.6	2194	2217.7	2054.7	2059	2174.1	1.04954	0.060975	0.0697577	Molecular Function:oxidoreductase activity (GO:0016491),Biological Process:oxidation-reduction process (GO:0055114)	succinate dehydrogenase (ubiquinone) flavoprotein subunit	ko00020 Citrate cycle (TCA cycle) ko00190 Oxidative phosphorylation ko01100 Metabolic pathways ko01110 Biosynthesis of secondary metabolites ko01200 Carbon metabolism	Succinate dehydrogenase/fumarate reductase, flavoprotein subunit	Energy production and conversion ;	IPR003953 [FAD-dependent oxidoreductase 2, FAD binding domain] ; IPR015939[Fumarate reductase/succinate dehydrogenase flavoprotein-like, C-terminal]
Solyc04g076060.3.1	protein_coding	Solyc04g076060.3	1188	1004	1142	1118.9	1221.8	1046.7	0.984236	0.824251	-0.0229243	--	14-3-3 protein epsilon		--	--	IPR023410 [14-3-3 domain]
Solyc05g056230.3.1	protein_coding	Solyc05g056230.3	2065.6	2263.5	2071.5	1917.3	1872.8	1884.7	1.1279	0.021845	0.173638	Molecular Function:calcium ion binding (GO:0005509),Cellular Component:endoplasmic reticulum (GO:0005783),Biological Process:protein folding (GO:0006457),Molecular Function:unfolded protein binding (GO:0051082)	calreticulin	ko04141 Protein processing in endoplasmic reticulum ko04145 Phagosome	--	--	IPR001580 [Calreticulin/calnexin]
Solyc01g104590.3.1	protein_coding	Solyc01g104590.3	4987	4902	4845.1	5760.6	6020.2	6163.5	0.821102	0.00101968	-0.284367	Molecular Function:structural constituent of ribosome (GO:0003735),Cellular Component:intracellular (GO:0005622),Cellular Component:ribosome (GO:0005840),Biological Process:translation (GO:0006412)	large subunit ribosomal protein L3e	ko03010 Ribosome	Ribosomal protein L3	Translation, ribosomal structure and biogenesis ;	IPR000597 [Ribosomal protein L3]
Solyc07g063650.3.1	protein_coding	Solyc07g063650.3	2561.4	2609.2	2705.2	2465.7	2415.4	2416.7	1.0792	0.0132305	0.109965	Molecular Function:zinc ion binding (GO:0008270),Biological Process:protein deubiquitination (GO:0016579),Molecular Function:thiol-dependent ubiquitinyl hydrolase activity (GO:0036459)	ubiquitin carboxyl-terminal hydrolase 5/13	--	--	--	IPR001394 [Peptidase C19, ubiquitin carboxyl-terminal hydrolase] ; IPR001607[Zinc finger, UBP-type] ; IPR015940[Ubiquitin-associated domain]
Solyc04g076880.3.1	protein_coding	Solyc04g076880.3	2681.9	1828.2	2327.2	1967.8	1891.8	1635.3	1.2443	0.169394	0.315334	Molecular Function:phosphoenolpyruvate carboxykinase (ATP) activity (GO:0004612),Molecular Function:ATP binding (GO:0005524),Biological Process:gluconeogenesis (GO:0006094)	phosphoenolpyruvate carboxykinase (ATP)	ko00010 Glycolysis / Gluconeogenesis ko00020 Citrate cycle (TCA cycle) ko00620 Pyruvate metabolism ko00710 Carbon fixation in photosynthetic organisms ko01100 Metabolic pathways ko01110 Biosynthesis of secondary metabolites ko01200 Carbon metabolism	Phosphoenolpyruvate carboxykinase, ATP-dependent	Energy production and conversion ;	IPR001272 [Phosphoenolpyruvate carboxykinase, ATP-utilising]
Solyc02g091100.3.1	protein_coding	Solyc02g091100.3	4247.5	3338.1	4321.7	2550.8	2654.7	2423.2	1.56086	0.0115801	0.642337	Molecular Function:magnesium ion binding (GO:0000287),Molecular Function:catalytic activity (GO:0003824),Molecular Function:thiamine pyrophosphate binding (GO:0030976)	2-hydroxyacyl-CoA lyase 1	ko04146 Peroxisome	Acetolactate synthase large subunit or other thiamine pyrophosphate-requiring enzyme	Amino acid transport and metabolism ; Coenzyme transport and metabolism ;	IPR011766 [Thiamine pyrophosphate enzyme, C-terminal TPP-binding] ; IPR012000[Thiamine pyrophosphate enzyme, central domain] ; IPR012001[Thiamine pyrophosphate enzyme, N-terminal TPP-binding domain]
Solyc09g031970.3.1	protein_coding	Solyc09g031970.3	1717.6	1430.3	1501.8	1412.3	1464.3	1183.4	1.14525	0.18263	0.195658	Biological Process:carbohydrate metabolic process (GO:0005975),Molecular Function:glycogen phosphorylase activity (GO:0008184)	glycogen phosphorylase	ko00500 Starch and sucrose metabolism ko01100 Metabolic pathways ko01110 Biosynthesis of secondary metabolites	Glucan phosphorylase	Carbohydrate transport and metabolism ;	IPR000811 [Glycosyl transferase, family 35]
Solyc06g073330.3.1	protein_coding	Solyc06g073330.3	4445.5	4396.8	4545.9	4239.4	4247.2	4111.5	1.06272	0.0132856	0.0877558	Molecular Function:nucleotide binding (GO:0000166),Molecular Function:nucleic acid binding (GO:0003676),Molecular Function:aminoacyl-tRNA ligase activity (GO:0004812),Molecular Function:ATP binding (GO:0005524),Biological Process:tRNA aminoacylation for protein translation (GO:0006418)	lysyl-tRNA synthetase, class II	ko00970 Aminoacyl-tRNA biosynthesis	Lysyl-tRNA synthetase (class II)	Translation, ribosomal structure and biogenesis ;	IPR004364 [Aminoacyl-tRNA synthetase, class II (D/K/N)] ; IPR004365[OB-fold nucleic acid binding domain, AA-tRNA synthetase-type]
Solyc01g109350.3.1	protein_coding	Solyc01g109350.3	1932.4	1940.4	1965	1932.8	1980.4	2035.6	0.981341	0.302374	-0.0271739	Molecular Function:protein binding (GO:0005515)	phospholipase A-2-activating protein	ko04141 Protein processing in endoplasmic reticulum	Membrane protein involved in colicin uptake	Cell wall/membrane/envelope biogenesis ;	IPR001680 [WD40 repeat] ; IPR013535[PUL domain] ; IPR015155[PLAA family ubiquitin binding, PFU]
Solyc09g065190.2.1	protein_coding	Solyc09g065190.2	2435.6	2334.2	2391.7	2272.5	2195.6	2384.8	1.04503	0.173989	0.0635472	Molecular Function:protein binding (GO:0005515)	Ran GTPase-activating protein 1	ko03013 RNA transport	Leucine-rich repeat (LRR) protein	Transcription ;	IPR001611 [Leucine-rich repeat] ; IPR025265[WPP domain]
Solyc05g050600.3.1	protein_coding	Solyc05g050600.3	1620.8	1563.4	1656.9	1658.9	1822	1778.1	0.920536	0.0670742	-0.119454	Molecular Function:GTPase activity (GO:0003924),Molecular Function:GTP binding (GO:0005525)	--	--	Replication fork clamp-binding protein CrfC (dynamin-like GTPase family)	Replication, recombination and repair ;	IPR000375 [Dynamin central domain] ; IPR003130[Dynamin GTPase effector] ; IPR022812[Dynamin superfamily]
Solyc04g051370.3.1	protein_coding	Solyc04g051370.3	1776.6	1562.9	1616.8	1516.8	1719	1331.3	1.08522	0.371594	0.117985	Molecular Function:protein binding (GO:0005515)	26S proteasome regulatory subunit N5	ko03050 Proteasome	--	--	IPR000717 [Proteasome component (PCI) domain]
Solyc01g079250.3.1	protein_coding	Solyc01g079250.3	1273.5	1246.4	1303	1278.2	1245.7	1398.8	0.974558	0.537247	-0.0371795	Molecular Function:helicase activity (GO:0004386)	pre-mRNA-splicing factor ATP-dependent RNA helicase DHX15/PRP43	ko03040 Spliceosome	HrpA-like RNA helicase	Translation, ribosomal structure and biogenesis ;	IPR001650 [Helicase, C-terminal] ; IPR003593[AAA+ ATPase domain] ; IPR007502[Helicase-associated domain] ; IPR011709[Domain of unknown function DUF1605]
Solyc11g062130.2.1	protein_coding	Solyc11g062130.2	3152.8	3619.9	3019	3069.6	3160.4	3273.6	1.03031	0.642313	0.0430852	--	solute carrier family 25 (mitochondrial adenine nucleotide translocator), member 4/5/6/31		--	--	IPR018108 [Mitochondrial substrate/solute carrier]
Solyc06g019170.3.1	protein_coding	Solyc06g019170.3	2128.1	1884	2467.1	2103.9	2495	1818.9	1.00957	0.94077	0.0137369	Biological Process:metabolic process (GO:0008152),Molecular Function:oxidoreductase activity (GO:0016491),Biological Process:oxidation-reduction process (GO:0055114)	--	ko00330 Arginine and proline metabolism ko01100 Metabolic pathways ko01110 Biosynthesis of secondary metabolites ko01230 Biosynthesis of amino acids	Gamma-glutamyl phosphate reductase	Amino acid transport and metabolism ;	IPR001048 [Aspartate/glutamate/uridylate kinase] ; IPR015590[Aldehyde dehydrogenase domain]
Solyc07g063440.3.1	protein_coding	Solyc07g063440.3	2394	2123.8	2350.1	2320.6	2529.6	2175.4	0.977554	0.711975	-0.0327524	--	trafficking protein particle complex subunit 10	--	--	--	IPR021773 [Foie gras liver health family 1] ; IPR022233[TRAPP II complex, TRAPPC10]
Solyc06g071790.3.1	protein_coding	Solyc06g071790.3	1076.3	1245.7	1069.6	980.2	1003.2	1057.1	1.11547	0.13192	0.157657	Molecular Function:GTP binding (GO:0005525)	elongation factor Tu	--	Translation elongation factor EF-Tu, a GTPase	Translation, ribosomal structure and biogenesis ;	IPR004160 [Translation elongation factor EFTu/EF1A, C-terminal] ; IPR004161[Translation elongation factor EFTu-like, domain 2]
Solyc02g023970.3.1	protein_coding	Solyc02g023970.3	2567.4	2458.5	2611.5	2427.4	2500.6	2052.8	1.09406	0.208096	0.129689	Molecular Function:GTP binding (GO:0005525)	obg-like ATPase 1	--	Ribosome-binding ATPase YchF, GTP1/OBG family	Translation, ribosomal structure and biogenesis ;	IPR006073 [GTP binding domain] ; IPR013029[Domain of unknown function DUF933]
Solyc09g008280.2.1.1	protein_coding	Solyc09g008280.2	1297.1	1056.1	1081.1	1460.6	2028.9	1517.6	0.685886	0.0556955	-0.543959	Molecular Function:methionine adenosyltransferase activity (GO:0004478),Biological Process:S-adenosylmethionine biosynthetic process (GO:0006556)	S-adenosylmethionine synthetase	ko00270 Cysteine and methionine metabolism ko01100 Metabolic pathways ko01110 Biosynthesis of secondary metabolites ko01230 Biosynthesis of amino acids	S-adenosylmethionine synthetase	Coenzyme transport and metabolism ;	IPR022628 [S-adenosylmethionine synthetase, N-terminal] ; IPR022629[S-adenosylmethionine synthetase, central domain] ; IPR022630[S-adenosylmethionine synthetase, C-terminal]
Solyc02g063070.3.1	protein_coding	Solyc02g063070.3	2396.2	2180.9	2570.5	2263.9	2336.3	2279	1.03902	0.479367	0.0552181	--	14-3-3 protein epsilon		--	--	IPR023410 [14-3-3 domain]
Solyc03g119270.2.1	protein_coding	Solyc03g119270.2	1274.2	1297.2	1277.6	1244.3	1270.4	1335.5	0.999688	0.989305	-0.000449718	Biological Process:intracellular protein transport (GO:0006886),Biological Process:vesicle-mediated transport (GO:0016192),Cellular Component:membrane coat (GO:0030117)	AP-3 complex subunit delta		Histidyl-tRNA synthetase	Translation, ribosomal structure and biogenesis ;	IPR002553 [Clathrin/coatomer adaptor, adaptin-like, N-terminal] ; IPR004154[Anticodon-binding]
Solyc11g072880.2.1	protein_coding	Solyc11g072880.2	937.7	1003.5	996.7	2456.9	2643.5	2889.9	0.367683	0.000187588	-1.44346	Molecular Function:nucleotide binding (GO:0000166),Molecular Function:metal ion binding (GO:0046872)	Ca2+-transporting ATPase	--	Magnesium-transporting ATPase (P-type)	Inorganic ion transport and metabolism ;	IPR004014 [Cation-transporting P-type ATPase, N-terminal] ; IPR006068[Cation-transporting P-type ATPase, C-terminal] ; IPR008250[P-type ATPase, A domain]
Solyc12g009960.2.1	protein_coding	Solyc12g009960.2	2913.9	2646.4	2926.5	2862.8	2851.2	2671.4	1.01209	0.774698	0.0173411	Molecular Function:RNA binding (GO:0003723),Molecular Function:protein binding (GO:0005515)	translation initiation factor 4G	ko03013 RNA transport	--	--	IPR003890 [MIF4G-like, type 3] ; IPR003891[Initiation factor eIF-4 gamma, MA3]
Solyc01g104950.3.1	protein_coding	Solyc01g104950.3	1726.3	2227.4	1775.1	1851.8	1915.7	1849.2	1.01996	0.837364	0.0285102	Biological Process:carbohydrate metabolic process (GO:0005975)	xylan 1,4-beta-xylosidase	ko00520 Amino sugar and nucleotide sugar metabolism ko01100 Metabolic pathways	Periplasmic beta-glucosidase and related glycosidases	Carbohydrate transport and metabolism ;	IPR001764 [Glycoside hydrolase, family 3, N-terminal] ; IPR002772[Glycoside hydrolase family 3 C-terminal domain] ; IPR026891[Fibronectin type III-like domain]
Solyc12g056530.2.1	protein_coding	Solyc12g056530.2	2770.9	2433.6	2735.3	2588.7	2713.2	2347.8	1.03792	0.557988	0.0536995	--	fructose-1,6-bisphosphatase I	ko00010 Glycolysis / Gluconeogenesis ko00030 Pentose phosphate pathway ko00051 Fructose and mannose metabolism ko00710 Carbon fixation in photosynthetic organisms ko01100 Metabolic pathways ko01110 Biosynthesis of secondary metabolites ko01200 Carbon metabolism	Fructose-1,6-bisphosphatase	Carbohydrate transport and metabolism ;	IPR033391 [Fructose-1-6-bisphosphatase class I, N-terminal]
Solyc08g076970.3.1	protein_coding	Solyc08g076970.3	2931.4	3565.1	2881.4	3433.5	3159.6	3858.1	0.897304	0.29827	-0.156332	Biological Process:metabolic process (GO:0008152),Molecular Function:hydrolase activity (GO:0016787)	acetylornithine deacetylase	ko00220 Arginine biosynthesis ko01100 Metabolic pathways ko01110 Biosynthesis of secondary metabolites ko01210 2-Oxocarboxylic acid metabolism ko01230 Biosynthesis of amino acids	Acetylornithine deacetylase/Succinyl-diaminopimelate desuccinylase or related deacylase	Amino acid transport and metabolism ;	IPR002933 [Peptidase M20] ; IPR011650[Peptidase M20, dimerisation domain]
Solyc03g097670.3.1	protein_coding	Solyc03g097670.3	1148.4	1045.8	1496	2350.1	2107.6	1675.3	0.601696	0.0273882	-0.732894	--	sacsin	--	Tfp pilus assembly protein FimV	Cell motility ; Extracellular structures ;	--
Solyc09g009370.3.1	protein_coding	Solyc09g009370.3	880.6	865.8	887.2	851.1	826.4	875.3	1.03165	0.156644	0.0449557	--	vacuolar protein sorting-associated protein 13A/C	--	--	--	IPR009291 [Vacuolar protein sorting-associated protein 62] ; IPR009543[Vacuolar protein sorting-associated protein 13, SHR-binding domain] ; IPR026854[Vacuolar protein sorting-associated protein 13, N-terminal domain] ; IPR031642[VPS13, repeated coiled region] ; IPR031645[Vacuolar protein sorting-associated protein 13, C-terminal] ; IPR031646[Vacuolar protein sorting-associated protein 13, second…
Solyc01g008320.3.1	protein_coding	Solyc01g008320.3	1435.9	1458.4	1349.3	2322.8	2238.6	2147.2	0.632561	0.0001717	-0.660723	Molecular Function:ATP binding (GO:0005524),Molecular Function:metal ion binding (GO:0046872)	--	--	Biotin carboxylase	Lipid transport and metabolism ;	IPR004177 [DDHD domain] ; IPR005479[Carbamoyl-phosphate synthetase large subunit-like, ATP-binding domain] ; IPR005481[Biotin carboxylase-like, N-terminal domain] ; IPR005482[Biotin carboxylase, C-terminal]
Solyc07g008610.2.1.1	protein_coding	Solyc07g008610.2	1689.3	1593.1	1827.9	1799	1735.3	1646.3	0.98643	0.787415	-0.0197112	Molecular Function:ATP binding (GO:0005524),Molecular Function:ATPase activity (GO:0016887)	ATP-binding cassette, subfamily F, member 1	--	ATPase components of ABC transporters with duplicated ATPase domains	General function prediction only ;	IPR003439 [ABC transporter-like]
Solyc06g066790.3.1	protein_coding	Solyc06g066790.3	1009.5	1019.4	1062.8	998.6	993.5	981.9	1.03958	0.0834274	0.0559957	Molecular Function:protein binding (GO:0005515)	N-alpha-acetyltransferase 15/16, NatA auxiliary subunit	--	Tetratricopeptide (TPR) repeat	General function prediction only ;	IPR001357 [BRCT domain] ; IPR011990[Tetratricopeptide-like helical domain] ; IPR021183[N-terminal acetyltransferase A, auxiliary subunit]
Solyc02g083900.3.1	protein_coding	Solyc02g083900.3	1443.7	1390.7	1403.1	1387.2	1561.5	1399.8	0.974474	0.560501	-0.0373045	Molecular Function:protein binding (GO:0005515),Molecular Function:kinase activity (GO:0016301)	transformation/transcription domain-associated protein		--	--	IPR000403 [Phosphatidylinositol 3-/4-kinase, catalytic domain] ; IPR003151[PIK-related kinase, FAT] ; IPR003152[FATC domain]
Solyc03g113405.1.1	protein_coding	Solyc03g113405.1	491.8	360.6	413.6	407.6	504.7	538.2	0.872802	0.32334	-0.196273	Molecular Function:nucleotide binding (GO:0000166),Molecular Function:metal ion binding (GO:0046872)	H+-transporting ATPase	ko00190 Oxidative phosphorylation	Magnesium-transporting ATPase (P-type)	Inorganic ion transport and metabolism ;	IPR008250 [P-type ATPase, A domain]
Solyc03g097190.3.1	protein_coding	Solyc03g097190.3	1972.5	1797.2	1787.6	2520.1	2707	2333.4	0.735044	0.00566059	-0.444098	--	--	--	--	--	--
Solyc06g072300.3.1	protein_coding	Solyc06g072300.3	1423.4	1476.8	1443.5	1394.9	1381.6	1416.5	1.03594	0.0540377	0.0509416	Molecular Function:nucleic acid binding (GO:0003676),Molecular Function:protein binding (GO:0005515)	eukaryotic translation initiation factor 2C	--	--	--	IPR003100 [PAZ domain] ; IPR003165[Piwi domain] ; IPR014811[Argonaute, linker 1 domain] ; IPR024357[Argonaut, glycine-rich domain] ; IPR032472[Argonaute linker 2 domain] ; IPR032473[Protein argonaute, Mid domain] ; IPR032474[Protein argonaute, N-terminal]
Solyc02g083580.3.1	protein_coding	Solyc02g083580.3	1737.8	1838.2	1472.2	1518.7	1545.8	1531.1	1.09849	0.300901	0.135516	Molecular Function:GTP binding (GO:0005525),Biological Process:small GTPase mediated signal transduction (GO:0007264)	3-dehydroquinate synthase	ko00400 Phenylalanine, tyrosine and tryptophan biosynthesis ko01100 Metabolic pathways ko01110 Biosynthesis of secondary metabolites ko01230 Biosynthesis of amino acids	3-dehydroquinate synthetase	Amino acid transport and metabolism ;	IPR001806 [Small GTPase superfamily] ; IPR030960[3-dehydroquinate synthase domain]
Solyc07g045350.3.1	protein_coding	Solyc07g045350.3	1646	1444.3	1720.4	1595.4	1541.7	1248.9	1.09683	0.355523	0.133341	Biological Process:metabolic process (GO:0008152)	acetyl-CoA C-acetyltransferase	ko00071 Fatty acid degradation ko00072 Synthesis and degradation of ketone bodies ko00280 Valine, leucine and isoleucine degradation ko00310 Lysine degradation ko00380 Tryptophan metabolism ko00620 Pyruvate metabolism ko00630 Glyoxylate and dicarboxylate metabolism ko00640 Propanoate metabolism ko00650 Butanoate metabolism ko00900 Terpenoid backbone biosynthesis ko01100 Metabolic pathways ko01110…	Acetyl-CoA acetyltransferase	Lipid transport and metabolism ;	IPR020616 [Thiolase, N-terminal] ; IPR020617[Thiolase, C-terminal]
Solyc08g076220.3.1	protein_coding	Solyc08g076220.3	2128.3	2554.2	1896.3	1651.3	1738.5	1832.1	1.25985	0.086101	0.33325	Molecular Function:ATP binding (GO:0005524),Biological Process:metabolic process (GO:0008152),Molecular Function:kinase activity (GO:0016301)	phosphoribulokinase	ko00710 Carbon fixation in photosynthetic organisms ko01100 Metabolic pathways ko01200 Carbon metabolism	Uridine kinase	Nucleotide transport and metabolism ;	IPR006083 [Phosphoribulokinase/uridine kinase]
Solyc02g084440.3.1	protein_coding	Solyc02g084440.3	950.1	1288.3	876.8	796.5	712.2	972	1.25577	0.2263	0.328578	Molecular Function:fructose-bisphosphate aldolase activity (GO:0004332),Biological Process:glycolytic process (GO:0006096)	fructose-bisphosphate aldolase, class I	ko00010 Glycolysis / Gluconeogenesis ko00030 Pentose phosphate pathway ko00051 Fructose and mannose metabolism ko00710 Carbon fixation in photosynthetic organisms ko01100 Metabolic pathways ko01110 Biosynthesis of secondary metabolites ko01200 Carbon metabolism ko01230 Biosynthesis of amino acids	Fructose-bisphosphate aldolase class 1	Carbohydrate transport and metabolism ;	IPR000741 [Fructose-bisphosphate aldolase, class-I]
Solyc01g008310.3.1	protein_coding	Solyc01g008310.3	2826.7	2607.2	2793	2535.2	2549.3	2415.3	1.09695	0.039382	0.133497	Molecular Function:magnesium ion binding (GO:0000287),Molecular Function:RNA binding (GO:0003723),Molecular Function:phenylalanine-tRNA ligase activity (GO:0004826),Molecular Function:ATP binding (GO:0005524),Biological Process:phenylalanyl-tRNA aminoacylation (GO:0006432)	phenylalanyl-tRNA synthetase beta chain	ko00970 Aminoacyl-tRNA biosynthesis	Phenylalanyl-tRNA synthetase beta subunit	Translation, ribosomal structure and biogenesis ;	IPR005146 [B3/B4 tRNA-binding domain] ; IPR005147[tRNA synthetase, B5-domain]
Solyc10g079880.2.1	protein_coding	Solyc10g079880.2	1524.2	1618.4	1599.8	1580.5	1568.5	1566.1	1.00579	0.783227	0.00832898	Molecular Function:protein binding (GO:0005515)	translation initiation factor 3 subunit E	ko03013 RNA transport	--	--	IPR000717 [Proteasome component (PCI) domain] ; IPR019010[Eukaryotic translation initiation factor 3 subunit E, N-terminal]
Solyc04g007070.3.1	protein_coding	Solyc04g007070.3	1954.5	1953.7	2151.2	2425.8	2037.2	2044.2	0.931184	0.359131	-0.102862	Molecular Function:ADP binding (GO:0043531)	--	--	ATP-, maltotriose- and DNA-dependent transcriptional regulator MalT	Transcription ;	IPR002182 [NB-ARC]
Solyc01g112350.3.1	protein_coding	Solyc01g112350.3	1201.6	1175.4	1191	1229.5	1254.2	1178	0.974411	0.257967	-0.037398	Molecular Function:ARF guanyl-nucleotide exchange factor activity (GO:0005086),Biological Process:regulation of ARF protein signal transduction (GO:0032012)	brefeldin A-inhibited guanine nucleotide-exchange protein	ko04144 Endocytosis	Guanine-nucleotide exchange factor, contains Sec7 domain	General function prediction only ;	IPR000904 [Sec7 domain] ; IPR015403[Sec7, C-terminal] ; IPR032629[Mon2, dimerisation and cyclophilin-binding domain] ; IPR032691[Guanine nucleotide exchange factor, N-terminal]
Solyc02g021650.3.1	protein_coding	Solyc02g021650.3	2538.4	2607.6	2595.6	2502	2643.7	2578.9	1.0022	0.908267	0.00317154	Molecular Function:nucleic acid binding (GO:0003676),Cellular Component:nucleus (GO:0005634)	DNA damage-binding protein 1	ko03420 Nucleotide excision repair ko04120 Ubiquitin mediated proteolysis	--	--	IPR004871 [Cleavage/polyadenylation specificity factor, A subunit, C-terminal]
Solyc05g013850.2.1	protein_coding	Solyc05g013850.2	375.3	377.9	609.3	386.7	519	540.2	0.94232	0.775781	-0.0857115	--	--	--	--	--	IPR027942 [Sieve element occlusion, N-terminal] ; IPR027944[Sieve element occlusion, C-terminal]
Solyc02g070810.3.1	protein_coding	Solyc02g070810.3	1307.9	1333	1318.7	1293.5	1273.4	1365	1.00704	0.764017	0.0101281	--	nuclear pore complex protein Nup210	ko03013 RNA transport	IMP dehydrogenase/GMP reductase	Nucleotide transport and metabolism ;	IPR003343 [Bacterial Ig-like, group 2] ; IPR007570[Uncharacterised protein family Ycf23]
Solyc02g065400.3.1	protein_coding	Solyc02g065400.3	943.6	841.2	788.8	726.7	741	843.5	1.11353	0.209035	0.155146	Molecular Function:calcium ion binding (GO:0005509),Cellular Component:photosystem II (GO:0009523),Cellular Component:photosystem II oxygen evolving complex (GO:0009654),Biological Process:photosynthesis (GO:0015979),Cellular Component:extrinsic component of membrane (GO:0019898),Biological Process:photosystem II stabilization (GO:0042549)	photosystem II oxygen-evolving enhancer protein 1	ko00195 Photosynthesis ko01100 Metabolic pathways	--	--	IPR002628 [Photosystem II PsbO, manganese-stabilising]
Solyc01g091460.3.1	protein_coding	Solyc01g091460.3	2413.2	2129.2	2276.8	2431.7	2782.4	2484.4	0.885783	0.0983682	-0.174975	Molecular Function:ARF guanyl-nucleotide exchange factor activity (GO:0005086),Biological Process:regulation of ARF protein signal transduction (GO:0032012)	brefeldin A-inhibited guanine nucleotide-exchange protein	ko04144 Endocytosis	Guanine-nucleotide exchange factor, contains Sec7 domain	General function prediction only ;	IPR000904 [Sec7 domain] ; IPR015403[Sec7, C-terminal] ; IPR032629[Mon2, dimerisation and cyclophilin-binding domain] ; IPR032691[Guanine nucleotide exchange factor, N-terminal] ; IPR032817[Mon2, C-terminal]
Solyc07g056140.3.1	protein_coding	Solyc07g056140.3	1475.4	1352.2	1358.3	1873.7	1981.5	1788.6	0.741681	0.00210982	-0.431129	Biological Process:biosynthetic process (GO:0009058),Molecular Function:nucleotidyltransferase activity (GO:0016779)	glucose-1-phosphate adenylyltransferase	ko00500 Starch and sucrose metabolism ko00520 Amino sugar and nucleotide sugar metabolism ko01100 Metabolic pathways ko01110 Biosynthesis of secondary metabolites	ADP-glucose pyrophosphorylase	Carbohydrate transport and metabolism ;	IPR005835 [Nucleotidyl transferase domain]
Solyc08g080200.3.1	protein_coding	Solyc08g080200.3	1232.3	2086.6	1880.4	1613.1	1652.4	1376.4	1.12008	0.531247	0.163602	Cellular Component:integral component of membrane (GO:0016021),Molecular Function:flavin adenine dinucleotide binding (GO:0050660),Biological Process:transmembrane transport (GO:0055085),Biological Process:oxidation-reduction process (GO:0055114)	--	--	Choline dehydrogenase or related flavoprotein	Lipid transport and metabolism ; General function prediction only ;	IPR000172 [Glucose-methanol-choline oxidoreductase, N-terminal] ; IPR004331[SPX domain] ; IPR007867[Glucose-methanol-choline oxidoreductase, C-terminal] ; IPR011701[Major facilitator superfamily]
Solyc01g006280.3.1	protein_coding	Solyc01g006280.3	1643.5	1769.8	1712.4	1652.9	1579.6	1527.1	1.07692	0.0772882	0.106909	Molecular Function:formate-tetrahydrofolate ligase activity (GO:0004329),Molecular Function:ATP binding (GO:0005524),Biological Process:folic acid-containing compound biosynthetic process (GO:0009396)	formate--tetrahydrofolate ligase	ko00670 One carbon pool by folate ko01100 Metabolic pathways ko01200 Carbon metabolism	Formyltetrahydrofolate synthetase	Nucleotide transport and metabolism ;	IPR000559 [Formate-tetrahydrofolate ligase, FTHFS]
Solyc11g033270.2.1	protein_coding	Solyc11g033270.2	1423.8	1322.1	1467	1582.7	1491.5	1460.7	0.928995	0.130022	-0.106257	Molecular Function:protein kinase activity (GO:0004672),Molecular Function:ATP binding (GO:0005524),Biological Process:protein phosphorylation (GO:0006468)	--	--	TolB amino-terminal domain (function unknown)	General function prediction only ;	IPR000719 [Protein kinase domain]
Solyc08g079180.3.1	protein_coding	Solyc08g079180.3	1559.3	1766.7	1462.7	1632.6	1537.2	1787.7	0.965951	0.651997	-0.0499787	Molecular Function:GTP binding (GO:0005525)	elongation factor G	--	Translation elongation factor EF-G, a GTPase	Translation, ribosomal structure and biogenesis ;	IPR000640 [Translation elongation factor EFG, V domain] ; IPR004161[Translation elongation factor EFTu-like, domain 2] ; IPR005517[Translation elongation factor EFG/EF2, domain IV] ; IPR009022[Elongation factor G, III-V domain]
Solyc09g010130.3.1	protein_coding	Solyc09g010130.3	1950.2	1859	2095.2	2052.2	2042.2	2033.7	0.963496	0.391562	-0.0536494	Molecular Function:structural constituent of ribosome (GO:0003735),Cellular Component:ribosome (GO:0005840),Biological Process:translation (GO:0006412),Molecular Function:phosphatidylinositol binding (GO:0035091)	--	--	Ribosomal protein S11	Translation, ribosomal structure and biogenesis ;	IPR001683 [Phox homologous domain] ; IPR001971[Ribosomal protein S11] ; IPR015404[Sorting nexin Vps5-like, C-terminal]
Solyc02g080630.3.1	protein_coding	Solyc02g080630.3	5690.1	7152	6573.3	6431.5	5990.7	6279.2	1.03818	0.620561	0.0540552	--	lactoylglutathione lyase	ko00620 Pyruvate metabolism	Catechol 2,3-dioxygenase or other lactoylglutathione lyase family enzyme	Secondary metabolites biosynthesis, transport and catabolism ;	IPR004360 [Glyoxalase/fosfomycin resistance/dioxygenase domain]
Solyc04g011350.3.1	protein_coding	Solyc04g011350.3	555	628.3	553.8	558.7	576.2	662.1	0.966667	0.646635	-0.0489096	Biological Process:metabolic process (GO:0008152)	2-oxoglutarate dehydrogenase E1 component	ko00020 Citrate cycle (TCA cycle) ko00310 Lysine degradation ko00380 Tryptophan metabolism ko01100 Metabolic pathways ko01110 Biosynthesis of secondary metabolites ko01200 Carbon metabolism	2-oxoglutarate dehydrogenase complex, dehydrogenase (E1) component, and related enzymes	Energy production and conversion ;	IPR001017 [Dehydrogenase, E1 component] ; IPR005475[Transketolase-like, pyrimidine-binding domain] ; IPR031717[Multifunctional 2-oxoglutarate metabolism enzyme, C-terminal] ; IPR032106[2-oxoglutarate dehydrogenase E1 component, N-terminal domain]
Solyc06g005160.3.1	protein_coding	Solyc06g005160.3	936.1	990.6	1026.9	828	774.1	628.1	1.32437	0.0209514	0.405301	Molecular Function:peroxidase activity (GO:0004601),Biological Process:response to oxidative stress (GO:0006979),Molecular Function:heme binding (GO:0020037),Biological Process:oxidation-reduction process (GO:0055114)	L-ascorbate peroxidase	ko00053 Ascorbate and aldarate metabolism ko00480 Glutathione metabolism	Catalase (peroxidase I)	Inorganic ion transport and metabolism ;	IPR002016 [Haem peroxidase, plant/fungal/bacterial]
Solyc11g028100.2.1	protein_coding	Solyc11g028100.2	967.9	939.5	993.2	968.1	953.5	878.8	1.03578	0.351609	0.0507184	Molecular Function:translation elongation factor activity (GO:0003746),Molecular Function:protein binding (GO:0005515),Biological Process:translational elongation (GO:0006414)	elongation factor 1-gamma		Glutathione S-transferase	Posttranslational modification, protein turnover, chaperones ;	IPR001662 [Translation elongation factor EF1B, gamma chain, conserved] ; IPR004045[Glutathione S-transferase, N-terminal] ; IPR004046[Glutathione S-transferase, C-terminal]
Solyc10g083720.2.1	protein_coding	Solyc10g083720.2	956.9	870	1135.4	1130.7	1174	1073.3	0.876939	0.171903	-0.189452	Molecular Function:magnesium ion binding (GO:0000287),Molecular Function:pyruvate kinase activity (GO:0004743),Biological Process:glycolytic process (GO:0006096),Molecular Function:potassium ion binding (GO:0030955)	pyruvate kinase	ko00010 Glycolysis / Gluconeogenesis ko00230 Purine metabolism ko00620 Pyruvate metabolism ko01100 Metabolic pathways ko01110 Biosynthesis of secondary metabolites ko01200 Carbon metabolism ko01230 Biosynthesis of amino acids	Phosphohistidine swiveling domain of PEP-utilizing enzymes	Signal transduction mechanisms ;	IPR007507 [3-deoxy-D-manno-octulosonic-acid transferase, N-terminal] ; IPR015793[Pyruvate kinase, barrel] ; IPR015795[Pyruvate kinase, C-terminal]
Solyc07g017610.3.1	protein_coding	Solyc07g017610.3	1456.4	1409.5	1613	1316.8	1307.2	1244.7	1.15773	0.0361096	0.211296	Molecular Function:oxidoreductase activity (GO:0016491),Biological Process:oxidation-reduction process (GO:0055114)	--	ko00310 Lysine degradation ko01100 Metabolic pathways ko01110 Biosynthesis of secondary metabolites	Saccharopine dehydrogenase, NADP-dependent	Amino acid transport and metabolism ;	IPR005097 [Saccharopine dehydrogenase, NADP binding domain] ; IPR007545[LOR/SDH bifunctional enzyme, conserved domain] ; IPR007886[Alanine dehydrogenase/pyridine nucleotide transhydrogenase, N-terminal] ; IPR032095[Saccharopine dehydrogenase, C-terminal]
Solyc03g058380.3.1	protein_coding	Solyc03g058380.3	772.8	847.3	810.3	894.4	932.2	909.1	0.888402	0.0135564	-0.170716	Molecular Function:GTP binding (GO:0005525)	translation initiation factor 5B	ko03013 RNA transport	Translation initiation factor IF-2, a GTPase	Translation, ribosomal structure and biogenesis ;	IPR004161 [Translation elongation factor EFTu-like, domain 2] ; IPR023115[Translation initiation factor IF- 2, domain 3]
Solyc06g083620.3.1	protein_coding	Solyc06g083620.3	3642.2	3318	3169.6	3645.9	4504.5	3381.2	0.878438	0.271497	-0.186987	Molecular Function:ATP binding (GO:0005524)	26S proteasome regulatory subunit T2	ko03050 Proteasome	ATP-dependent 26S proteasome regulatory subunit	Posttranslational modification, protein turnover, chaperones ;	IPR003959 [ATPase, AAA-type, core]
Solyc02g030170.3.1	protein_coding	Solyc02g030170.3	2490.5	2223.2	1990.9	2178.7	2534.8	2710.1	0.903147	0.323009	-0.146968	Molecular Function:oxidoreductase activity (GO:0016491),Molecular Function:flavin adenine dinucleotide binding (GO:0050660),Biological Process:oxidation-reduction process (GO:0055114)	--	ko00100 Steroid biosynthesis ko01100 Metabolic pathways ko01110 Biosynthesis of secondary metabolites	FAD/FMN-containing dehydrogenase	Energy production and conversion ;	IPR006094 [FAD linked oxidase, N-terminal]
Solyc04g081400.3.1	protein_coding	Solyc04g081400.3	1665.1	1217.7	1566.1	1701.5	1797.6	1350.3	0.917412	0.525272	-0.124358	Molecular Function:ATP binding (GO:0005524),Biological Process:carbohydrate metabolic process (GO:0005975)	hexokinase	ko00010 Glycolysis / Gluconeogenesis ko00051 Fructose and mannose metabolism ko00052 Galactose metabolism ko00500 Starch and sucrose metabolism ko00520 Amino sugar and nucleotide sugar metabolism ko01100 Metabolic pathways ko01110 Biosynthesis of secondary metabolites ko01200 Carbon metabolism	Hexokinase	Carbohydrate transport and metabolism ;	IPR022672 [Hexokinase, N-terminal] ; IPR022673[Hexokinase, C-terminal]
Solyc12g014380.2.1	protein_coding	Solyc12g014380.2	2701	2685	2544.6	2183.7	2215	1961.5	1.24691	0.00509389	0.318358	Molecular Function:glucose-6-phosphate isomerase activity (GO:0004347),Biological Process:gluconeogenesis (GO:0006094),Biological Process:glycolytic process (GO:0006096)	glucose-6-phosphate isomerase	ko00010 Glycolysis / Gluconeogenesis ko00030 Pentose phosphate pathway ko00500 Starch and sucrose metabolism ko00520 Amino sugar and nucleotide sugar metabolism ko01100 Metabolic pathways ko01110 Biosynthesis of secondary metabolites ko01200 Carbon metabolism	Glucose-6-phosphate isomerase	Carbohydrate transport and metabolism ;	IPR001672 [Phosphoglucose isomerase (PGI)]
Solyc01g068590.3.1	protein_coding	Solyc01g068590.3	2161.8	2190.1	2087.9	1859.7	1967.6	1882.4	1.12787	0.00557056	0.173601	--	--	--	Ribosome association toxin PasT (RatA) of the RatAB toxin-antitoxin module	Translation, ribosomal structure and biogenesis ;	IPR005031 [Coenzyme Q-binding protein COQ10, START domain] ; IPR023214[HAD-like domain]
Solyc12g098490.2.1	protein_coding	Solyc12g098490.2	1168.5	1254.7	1106.4	1172.2	1021.6	850.6	1.15937	0.189277	0.213347	Molecular Function:transferase activity (GO:0016740)	glycine hydroxymethyltransferase	ko00260 Glycine, serine and threonine metabolism ko00460 Cyanoamino acid metabolism ko00630 Glyoxylate and dicarboxylate metabolism ko00670 One carbon pool by folate ko01100 Metabolic pathways ko01110 Biosynthesis of secondary metabolites ko01200 Carbon metabolism ko01230 Biosynthesis of amino acids	Glycine/serine hydroxymethyltransferase	Amino acid transport and metabolism ;	IPR001085 [Serine hydroxymethyltransferase]
Solyc09g061840.3.1	protein_coding	Solyc09g061840.3	374.1	376.5	342.4	440.5	458.2	496.6	0.783344	0.00712718	-0.352282	Biological Process:metabolic process (GO:0008152)	acetyl-CoA acyltransferase 1	ko00071 Fatty acid degradation ko00280 Valine, leucine and isoleucine degradation ko00592 alpha-Linolenic acid metabolism ko01040 Biosynthesis of unsaturated fatty acids ko01100 Metabolic pathways ko01110 Biosynthesis of secondary metabolites ko01212 Fatty acid metabolism ko04146 Peroxisome	Acetyl-CoA acetyltransferase	Lipid transport and metabolism ;	IPR020616 [Thiolase, N-terminal] ; IPR020617[Thiolase, C-terminal]
Solyc05g056580.3.1	protein_coding	Solyc05g056580.3	1270.8	1121.1	1120.4	1576.4	2094.6	1479.3	0.68196	0.0505586	-0.55224	Molecular Function:methyltransferase activity (GO:0008168)	--	--	Ubiquinone/menaquinone biosynthesis C-methylase UbiE	Coenzyme transport and metabolism ;	IPR004159 [Putative S-adenosyl-L-methionine-dependent methyltransferase]
Solyc12g010960.2.1	protein_coding	Solyc12g010960.2	3754.4	2837.8	3657.4	2375.9	2784.7	2520.3	1.33443	0.052799	0.41622	Biological Process:oxidation-reduction process (GO:0055114)	--	--	NADPH-dependent curcumin reductase CurA	Secondary metabolites biosynthesis, transport and catabolism ; General function prediction only ;	IPR013149 [Alcohol dehydrogenase, C-terminal]
Solyc04g074510.3.1	protein_coding	Solyc04g074510.3	2343.4	1834.6	2035	1946.5	2435.8	1645.8	1.03067	0.832852	0.0435867	--	14-3-3 protein epsilon		--	--	IPR023410 [14-3-3 domain]
Solyc01g111630.3.1	protein_coding	Solyc01g111630.3	1963.7	2291.8	2041.3	1659.7	1448.8	1891.6	1.25933	0.0556461	0.332662	Biological Process:metabolic process (GO:0008152),Molecular Function:NAD binding (GO:0051287),Biological Process:oxidation-reduction process (GO:0055114)	hydroxypyruvate reductase 1	ko00260 Glycine, serine and threonine metabolism ko00630 Glyoxylate and dicarboxylate metabolism ko01100 Metabolic pathways ko01110 Biosynthesis of secondary metabolites ko01200 Carbon metabolism	Lactate dehydrogenase or related 2-hydroxyacid dehydrogenase	Energy production and conversion ; Coenzyme transport and metabolism ; General function prediction only ;	IPR006139 [D-isomer specific 2-hydroxyacid dehydrogenase, catalytic domain] ; IPR006140[D-isomer specific 2-hydroxyacid dehydrogenase, NAD-binding domain]
Solyc01g112280.3.1	protein_coding	Solyc01g112280.3	1978.8	1882.4	1861.2	1800	1985.1	1861.5	1.01342	0.718751	0.0192379	Biological Process:metabolic process (GO:0008152),Molecular Function:hydrolase activity (GO:0016787)	aminoacylase	ko00220 Arginine biosynthesis ko01100 Metabolic pathways ko01110 Biosynthesis of secondary metabolites ko01210 2-Oxocarboxylic acid metabolism ko01230 Biosynthesis of amino acids	Acetylornithine deacetylase/Succinyl-diaminopimelate desuccinylase or related deacylase	Amino acid transport and metabolism ;	IPR002933 [Peptidase M20]
Solyc02g081390.3.1	protein_coding	Solyc02g081390.3	3818	4301.6	3743.3	3722.5	3491.6	4082.7	1.05011	0.484741	0.0705426	Molecular Function:oxidoreductase activity (GO:0016491),Biological Process:oxidation-reduction process (GO:0055114)	--	ko00330 Arginine and proline metabolism ko00410 beta-Alanine metabolism	Putative intracellular protease/amidase	General function prediction only ;	IPR002818 [DJ-1/PfpI] ; IPR002937[Amine oxidase]
Solyc02g086880.3.1	protein_coding	Solyc02g086880.3	4533	4053.7	4594.9	4121.7	4283.6	4793.7	0.998682	0.983589	-0.00190313	Biological Process:metabolic process (GO:0008152),Molecular Function:NAD binding (GO:0051287),Biological Process:oxidation-reduction process (GO:0055114)	formate dehydrogenase	ko00630 Glyoxylate and dicarboxylate metabolism ko01100 Metabolic pathways ko01200 Carbon metabolism	Lactate dehydrogenase or related 2-hydroxyacid dehydrogenase	Energy production and conversion ; Coenzyme transport and metabolism ; General function prediction only ;	IPR006139 [D-isomer specific 2-hydroxyacid dehydrogenase, catalytic domain] ; IPR006140[D-isomer specific 2-hydroxyacid dehydrogenase, NAD-binding domain]
Solyc08g079260.3.1	protein_coding	Solyc08g079260.3	2489.6	2578.2	2669.7	2644.8	2497.4	2515.8	1.01038	0.723002	0.0148998	Molecular Function:protein binding (GO:0005515)	suppressor of tumorigenicity protein 13	--	Tetratricopeptide (TPR) repeat	General function prediction only ;	IPR019734 [Tetratricopeptide repeat]
Solyc03g112150.1.1.1	protein_coding	Solyc03g112150.1	1017.6	1015.8	873.1	904.5	942.3	879.6	1.06606	0.306232	0.0922857	Molecular Function:GTP binding (GO:0005525)	elongation factor Tu	--	Translation elongation factor EF-Tu, a GTPase	Translation, ribosomal structure and biogenesis ;	IPR004160 [Translation elongation factor EFTu/EF1A, C-terminal] ; IPR004161[Translation elongation factor EFTu-like, domain 2]
Solyc02g062500.3.1	protein_coding	Solyc02g062500.3	3068.8	1947.4	3423.7	2358.5	2564.2	2151.9	1.19299	0.379013	0.254577	Molecular Function:oxidoreductase activity (GO:0016491),Biological Process:oxidation-reduction process (GO:0055114)	--	--	Isopenicillin N synthase and related dioxygenases	Secondary metabolites biosynthesis, transport and catabolism ;	IPR005123 [Oxoglutarate/iron-dependent dioxygenase] ; IPR026992[Non-haem dioxygenase N-terminal domain]
Solyc02g020980.3.1	protein_coding	Solyc02g020980.3	1636.1	1615.8	1545.2	1245.3	1315	1284.2	1.24778	0.000743496	0.319367	Molecular Function:4-alpha-glucanotransferase activity (GO:0004134),Biological Process:carbohydrate metabolic process (GO:0005975)	4-alpha-glucanotransferase	ko00500 Starch and sucrose metabolism ko01100 Metabolic pathways	4-alpha-glucanotransferase	Carbohydrate transport and metabolism ;	IPR003385 [Glycoside hydrolase, family 77]
Solyc07g044860.3.1	protein_coding	Solyc07g044860.3	2383.7	2144.1	2051.8	2075.3	1962.9	2278.4	1.04164	0.552336	0.0588517	Molecular Function:calcium ion binding (GO:0005509),Cellular Component:photosystem II (GO:0009523),Cellular Component:photosystem II oxygen evolving complex (GO:0009654),Biological Process:photosynthesis (GO:0015979),Cellular Component:extrinsic component of membrane (GO:0019898)	photosystem II oxygen-evolving enhancer protein 2	ko00195 Photosynthesis ko01100 Metabolic pathways	--	--	IPR002683 [PsbP family]
Solyc02g062340.3.1	protein_coding	Solyc02g062340.3	625.9	1023.1	513.2	408.2	374.9	651.6	1.50707	0.243737	0.591751	Molecular Function:fructose-bisphosphate aldolase activity (GO:0004332),Biological Process:glycolytic process (GO:0006096)	fructose-bisphosphate aldolase, class I	ko00010 Glycolysis / Gluconeogenesis ko00030 Pentose phosphate pathway ko00051 Fructose and mannose metabolism ko00710 Carbon fixation in photosynthetic organisms ko01100 Metabolic pathways ko01110 Biosynthesis of secondary metabolites ko01200 Carbon metabolism ko01230 Biosynthesis of amino acids	Fructose-bisphosphate aldolase class 1	Carbohydrate transport and metabolism ;	IPR000741 [Fructose-bisphosphate aldolase, class-I]
Solyc02g078640.3.1	protein_coding	Solyc02g078640.3	1193.1	1171.9	1215.8	1358.9	1441.2	1388.5	0.854892	0.00173581	-0.226186	--	cytoskeleton-associated protein 5	--	--	--	IPR024395 [CLASP N-terminal domain]
Solyc10g080710.2.1	protein_coding	Solyc10g080710.2	4732.2	5137.6	5129.8	4981.4	4810.7	5368.6	0.989374	0.81295	-0.0154123	Molecular Function:nucleotide binding (GO:0000166),Molecular Function:nucleic acid binding (GO:0003676),Molecular Function:aminoacyl-tRNA ligase activity (GO:0004812),Molecular Function:ATP binding (GO:0005524),Biological Process:tRNA aminoacylation for protein translation (GO:0006418)	asparaginyl-tRNA synthetase	ko00970 Aminoacyl-tRNA biosynthesis	Aspartyl/asparaginyl-tRNA synthetase	Translation, ribosomal structure and biogenesis ;	IPR000504 [RNA recognition motif domain] ; IPR004364[Aminoacyl-tRNA synthetase, class II (D/K/N)] ; IPR004365[OB-fold nucleic acid binding domain, AA-tRNA synthetase-type]
Solyc09g008840.3.1	protein_coding	Solyc09g008840.3	1081.4	1492	876.8	1104.1	1064	1129.5	1.04628	0.805496	0.0652636	Molecular Function:magnesium ion binding (GO:0000287),Molecular Function:pyruvate kinase activity (GO:0004743),Biological Process:glycolytic process (GO:0006096),Molecular Function:potassium ion binding (GO:0030955)	pyruvate kinase	ko00010 Glycolysis / Gluconeogenesis ko00230 Purine metabolism ko00620 Pyruvate metabolism ko01100 Metabolic pathways ko01110 Biosynthesis of secondary metabolites ko01200 Carbon metabolism ko01230 Biosynthesis of amino acids	Pyruvate kinase	Carbohydrate transport and metabolism ;	IPR015793 [Pyruvate kinase, barrel] ; IPR015795[Pyruvate kinase, C-terminal]
Solyc03g120850.3.1	protein_coding	Solyc03g120850.3	533.5	570.7	464.1	668.1	578.4	751.6	0.784896	0.072	-0.349427	Molecular Function:ATP binding (GO:0005524)	chaperonin GroEL	ko03018 RNA degradation	Chaperonin GroEL (HSP60 family)	Posttranslational modification, protein turnover, chaperones ;	IPR002423 [Chaperonin Cpn60/TCP-1 family]
Solyc09g091750.3.1	protein_coding	Solyc09g091750.3	722	694.7	754.8	786.6	828.7	791.2	0.902348	0.0232326	-0.148244	--	26S proteasome regulatory subunit N2	ko03050 Proteasome	--	--	IPR002015 [Proteasome/cyclosome repeat]
Solyc11g069400.2.1	protein_coding	Solyc11g069400.2	4511.1	4011.4	4460.1	4342.1	4385	4375.9	0.990811	0.824323	-0.0133178	Biological Process:cell redox homeostasis (GO:0045454)	protein disulfide-isomerase A1	ko04141 Protein processing in endoplasmic reticulum	Thiol-disulfide isomerase or thioredoxin	Posttranslational modification, protein turnover, chaperones ;	IPR013766 [Thioredoxin domain]
Solyc07g065120.3.1	protein_coding	Solyc07g065120.3	2125.8	1862.2	2151.2	2157.5	2276.5	2001.6	0.953944	0.463284	-0.068024	Biological Process:lipid metabolic process (GO:0006629),Molecular Function:phosphoric diester hydrolase activity (GO:0008081)	--	--	Uncharacterized conserved protein	Function unknown ;	IPR030395 [Glycerophosphodiester phosphodiesterase domain]
Solyc07g032740.3.1	protein_coding	Solyc07g032740.3	1534.4	1105.3	1504.7	1329.2	1597.3	1047.5	1.04288	0.800692	0.0605714	Biological Process:biosynthetic process (GO:0009058),Molecular Function:pyridoxal phosphate binding (GO:0030170)	aspartate aminotransferase, cytoplasmic	ko00220 Arginine biosynthesis ko00250 Alanine, aspartate and glutamate metabolism ko00270 Cysteine and methionine metabolism ko00330 Arginine and proline metabolism ko00350 Tyrosine metabolism ko00360 Phenylalanine metabolism ko00400 Phenylalanine, tyrosine and tryptophan biosynthesis ko00710 Carbon fixation in photosynthetic organisms ko00950 Isoquinoline alkaloid biosynthesis ko00960 Tropane, p…	Aspartate/tyrosine/aromatic aminotransferase	Amino acid transport and metabolism ;	IPR004839 [Aminotransferase, class I/classII]
Solyc10g081530.2.1	protein_coding	Solyc10g081530.2	2128.1	1932.9	1968.6	1978.1	2168.4	2120.8	0.962073	0.393239	-0.0557818	--	V-type H+-transporting ATPase subunit d	ko00190 Oxidative phosphorylation ko01100 Metabolic pathways ko04145 Phagosome	Archaeal/vacuolar-type H+-ATPase subunit C/Vma6	Energy production and conversion ;	IPR002843 [ATPase, V0 complex, c/d subunit]
Solyc07g041870.3.1	protein_coding	Solyc07g041870.3	2079.2	1911.6	2080.5	1964.3	1898.4	1830.8	1.06636	0.137892	0.0926897	Biological Process:cellular protein modification process (GO:0006464)	tubulin--tyrosine ligase-like protein 12	--	--	--	IPR004344 [Tubulin-tyrosine ligase/Tubulin polyglutamylase]
Solyc03g120700.3.1	protein_coding	Solyc03g120700.3	1587.3	1596.4	1487	1641.4	1783.8	1617.7	0.926193	0.118548	-0.110615	--	conserved oligomeric Golgi complex subunit 1	--	--	--	--
Solyc10g078930.2.1	protein_coding	Solyc10g078930.2	2067.5	3214.4	2033.6	2218.3	2048	2894.1	1.02166	0.917043	0.0309163	Molecular Function:ATPase activator activity (GO:0001671),Biological Process:response to stress (GO:0006950),Molecular Function:chaperone binding (GO:0051087)	--	--	Activator of HSP90 ATPase	Posttranslational modification, protein turnover, chaperones ;	IPR013538 [Activator of Hsp90 ATPase homologue 1-like] ; IPR015310[Activator of Hsp90 ATPase, N-terminal]
Solyc11g039980.2.1	protein_coding	Solyc11g039980.2	3226.7	3550	3230.9	3470.3	3517.3	3980.9	0.912395	0.175759	-0.13227	Molecular Function:ATP binding (GO:0005524),Biological Process:proton transport (GO:0015992),Biological Process:ATP metabolic process (GO:0046034)	--	--	FoF1-type ATP synthase, alpha subunit	Energy production and conversion ;	IPR000194 [ATPase, F1/V1/A1 complex, alpha/beta subunit, nucleotide-binding domain] ; IPR004100[ATPase, F1/V1/A1 complex, alpha/beta subunit, N-terminal domain]
Solyc03g019790.3.1	protein_coding	Solyc03g019790.3	2145.6	2574.2	2411.9	2255.6	2102.1	1999.7	1.1218	0.150519	0.165809	Biological Process:carbohydrate metabolic process (GO:0005975)	alpha-galactosidase	ko00052 Galactose metabolism ko00561 Glycerolipid metabolism ko00600 Sphingolipid metabolism ko00603 Glycosphingolipid biosynthesis - globo and isoglobo series	Uncharacterized membrane protein	Function unknown ;	IPR002241 [Glycoside hydrolase, family 27]
Solyc05g053650.3.1	protein_coding	Solyc05g053650.3	901.5	809.7	821.6	863.9	910.5	821.1	0.975843	0.617763	-0.0352793	--	26S proteasome regulatory subunit N2	ko03050 Proteasome	--	--	IPR002015 [Proteasome/cyclosome repeat]
Solyc08g044400.2.1	protein_coding	Solyc08g044400.2	1216.1	1076.9	1174.1	1258.4	1319.3	1116.4	0.938551	0.357848	-0.0914935	Molecular Function:protein binding (GO:0005515),Molecular Function:phosphoric ester hydrolase activity (GO:0042578)	--	--	--	--	IPR001202 [WW domain] ; IPR002013[SAC domain]
Solyc07g017780.3.1	protein_coding	Solyc07g017780.3	1321.4	1277.4	1437.3	1641	1676	1800.6	0.78867	0.00607159	-0.342505	Molecular Function:nucleotide binding (GO:0000166),Molecular Function:metal ion binding (GO:0046872)	H+-transporting ATPase	ko00190 Oxidative phosphorylation	Magnesium-transporting ATPase (P-type)	Inorganic ion transport and metabolism ;	IPR004014 [Cation-transporting P-type ATPase, N-terminal] ; IPR008250[P-type ATPase, A domain]
Solyc04g081440.3.1	protein_coding	Solyc04g081440.3	669.6	575.9	668.1	708.8	762	604	0.922306	0.390153	-0.116683	Molecular Function:glycopeptide alpha-N-acetylgalactosaminidase activity (GO:0033926)	--	--	Glycogen debranching enzyme (alpha-1,6-glucosidase)	Carbohydrate transport and metabolism ;	IPR024746 [Glycosyl hydrolase family 100]
Solyc01g059870.3.1	protein_coding	Solyc01g059870.3	998.3	928.6	968.2	1068.7	1069	1078.9	0.90005	0.0063486	-0.151923	Molecular Function:phosphorelay sensor kinase activity (GO:0000155),Molecular Function:protein binding (GO:0005515),Biological Process:signal transduction (GO:0007165),Biological Process:detection of visible light (GO:0009584),Biological Process:protein-chromophore linkage (GO:0018298)	phytochrome B	ko04712 Circadian rhythm - plant	Bacteriophytochrome (light-regulated signal transduction histidine kinase)	Signal transduction mechanisms ;	IPR003018 [GAF domain] ; IPR003594[Histidine kinase-like ATPase, C-terminal domain] ; IPR003661[Signal transduction histidine kinase, dimerisation/phosphoacceptor domain] ; IPR013515[Phytochrome, central region] ; IPR013654[PAS fold-2] ; IPR013767[PAS fold]
Solyc02g082220.3.1	protein_coding	Solyc02g082220.3	1943.3	1790.2	1901.3	1762.2	1897.4	1787.8	1.0344	0.368503	0.0487966	Biological Process:intracellular protein transport (GO:0006886),Biological Process:ER to Golgi vesicle-mediated transport (GO:0006888),Molecular Function:zinc ion binding (GO:0008270),Cellular Component:COPII vesicle coat (GO:0030127)	protein transport protein SEC24	ko04141 Protein processing in endoplasmic reticulum	--	--	IPR006895 [Zinc finger, Sec23/Sec24-type] ; IPR006896[Sec23/Sec24, trunk domain] ; IPR006900[Sec23/Sec24, helical domain] ; IPR007123[Gelsolin-like domain] ; IPR012990[Sec23/Sec24 beta-sandwich]
Solyc04g055170.3.1	protein_coding	Solyc04g055170.3	4039.4	3635.8	4230.6	3938.3	4187.8	3665.2	1.00971	0.876952	0.0139418	Molecular Function:calcium ion binding (GO:0005509),Molecular Function:calcium-dependent phospholipid binding (GO:0005544)	annexin D	--	--	--	IPR018502 [Annexin repeat]
Solyc06g063090.3.1	protein_coding	Solyc06g063090.3	1298.9	1250.4	1411.1	1168.4	1118.6	928.3	1.23174	0.0465951	0.300693	Biological Process:biosynthetic process (GO:0009058),Molecular Function:pyridoxal phosphate binding (GO:0030170)	alanine transaminase	ko00220 Arginine biosynthesis ko00250 Alanine, aspartate and glutamate metabolism ko00710 Carbon fixation in photosynthetic organisms ko01100 Metabolic pathways ko01200 Carbon metabolism ko01210 2-Oxocarboxylic acid metabolism ko01230 Biosynthesis of amino acids	Aspartate/methionine/tyrosine aminotransferase	Amino acid transport and metabolism ;	IPR004839 [Aminotransferase, class I/classII]
Solyc09g007270.3.1	protein_coding	Solyc09g007270.3	2053.7	3219.8	2309.3	2121.7	1866.7	2520.4	1.16501	0.423246	0.220339	Molecular Function:peroxidase activity (GO:0004601),Biological Process:response to oxidative stress (GO:0006979),Molecular Function:heme binding (GO:0020037),Biological Process:oxidation-reduction process (GO:0055114)	L-ascorbate peroxidase	ko00053 Ascorbate and aldarate metabolism ko00480 Glutathione metabolism	Catalase (peroxidase I)	Inorganic ion transport and metabolism ;	IPR002016 [Haem peroxidase, plant/fungal/bacterial]
Solyc11g011390.2.1	protein_coding	Solyc11g011390.2	3076.4	3535.7	2991.7	2298	2060.8	2655.5	1.36917	0.0233594	0.453306	Molecular Function:glutamate-ammonia ligase activity (GO:0004356),Biological Process:nitrogen compound metabolic process (GO:0006807)	--	--	Glutamine synthetase	Amino acid transport and metabolism ;	IPR008146 [Glutamine synthetase, catalytic domain]
Solyc12g010840.2.1	protein_coding	Solyc12g010840.2	1029.6	930	1002.3	1117.5	1132.2	861	0.952165	0.621808	-0.0707163	Molecular Function:ketol-acid reductoisomerase activity (GO:0004455),Biological Process:branched-chain amino acid biosynthetic process (GO:0009082),Biological Process:oxidation-reduction process (GO:0055114)	ketol-acid reductoisomerase	ko00290 Valine, leucine and isoleucine biosynthesis ko00770 Pantothenate and CoA biosynthesis ko01100 Metabolic pathways ko01110 Biosynthesis of secondary metabolites ko01210 2-Oxocarboxylic acid metabolism ko01230 Biosynthesis of amino acids	Ketol-acid reductoisomerase	Amino acid transport and metabolism ; Coenzyme transport and metabolism ;	IPR000506 [Acetohydroxy acid isomeroreductase C-terminal] ; IPR013116[Acetohydroxy acid isomeroreductase, NADPH-binding domain]
Solyc02g085810.3.1	protein_coding	Solyc02g085810.3	1543.9	1493.7	1483.5	1505.7	1527.1	1426.9	1.01377	0.597433	0.0197272	--	--	--	--	--	--
Solyc03g121590.3.1	protein_coding	Solyc03g121590.3	1159.4	1321.8	1134.8	1374.8	1670.3	1455.6	0.803431	0.0495888	-0.315755	Molecular Function:flavin adenine dinucleotide binding (GO:0050660),Biological Process:oxidation-reduction process (GO:0055114)	--	--	Choline dehydrogenase or related flavoprotein	Lipid transport and metabolism ; General function prediction only ;	IPR000172 [Glucose-methanol-choline oxidoreductase, N-terminal] ; IPR007867[Glucose-methanol-choline oxidoreductase, C-terminal] ; IPR008803[RHD3/Sey1]
Solyc04g076230.3.1	protein_coding	Solyc04g076230.3	1716.5	1660.9	1802.4	1890.6	2007.1	1849.9	0.901211	0.0389455	-0.150063	--	AP-4 complex subunit mu-1		--	--	IPR022775 [AP complex, mu/sigma subunit] ; IPR028565[Mu homology domain]
Solyc12g043020.2.1	protein_coding	Solyc12g043020.2	360.1	324.5	338	377.6	378.4	357.5	0.918366	0.0713348	-0.12286	Molecular Function:catalytic activity (GO:0003824),Biological Process:metabolic process (GO:0008152)	dihydroxy-acid dehydratase	ko00290 Valine, leucine and isoleucine biosynthesis ko00770 Pantothenate and CoA biosynthesis ko01100 Metabolic pathways ko01110 Biosynthesis of secondary metabolites ko01210 2-Oxocarboxylic acid metabolism ko01230 Biosynthesis of amino acids	Dihydroxyacid dehydratase/phosphogluconate dehydratase	Amino acid transport and metabolism ; Carbohydrate transport and metabolism ;	IPR000581 [Dihydroxy-acid/6-phosphogluconate dehydratase]
Solyc01g081540.3.1	protein_coding	Solyc01g081540.3	1428.5	1156.4	1390.9	1425.2	1728.1	1195.7	0.914187	0.518943	-0.129439	Molecular Function:motor activity (GO:0003774),Molecular Function:protein binding (GO:0005515),Molecular Function:ATP binding (GO:0005524),Cellular Component:myosin complex (GO:0016459)	myosin V	--	--	--	IPR000048 [IQ motif, EF-hand binding site] ; IPR001609[Myosin head, motor domain] ; IPR002710[Dilute domain]
Solyc08g043170.3.1	protein_coding	Solyc08g043170.3	1342.4	1309.9	1409.4	1402.3	1481.3	1352.4	0.958853	0.289314	-0.0606189	Biological Process:metabolic process (GO:0008152),Molecular Function:oxidoreductase activity (GO:0016491),Biological Process:oxidation-reduction process (GO:0055114)	--	ko00330 Arginine and proline metabolism ko01100 Metabolic pathways ko01110 Biosynthesis of secondary metabolites ko01230 Biosynthesis of amino acids	Gamma-glutamyl phosphate reductase	Amino acid transport and metabolism ;	IPR001048 [Aspartate/glutamate/uridylate kinase] ; IPR015590[Aldehyde dehydrogenase domain]
Solyc10g038130.2.1	protein_coding	Solyc10g038130.2	882.9	1110	978.3	865.4	859.2	901.2	1.13154	0.161455	0.178289	Molecular Function:hydrolase activity (GO:0016787)	--	--	--	--	IPR004963 [Pectinacetylesterase/NOTUM]
Solyc07g049530.3.1	protein_coding	Solyc07g049530.3	137.6	144.6	165	300.5	201.3	393.6	0.499442	0.111799	-1.00161	Molecular Function:oxidoreductase activity (GO:0016491),Biological Process:oxidation-reduction process (GO:0055114)	aminocyclopropanecarboxylate oxidase	ko00270 Cysteine and methionine metabolism ko01100 Metabolic pathways ko01110 Biosynthesis of secondary metabolites	Isopenicillin N synthase and related dioxygenases	Secondary metabolites biosynthesis, transport and catabolism ;	IPR005123 [Oxoglutarate/iron-dependent dioxygenase] ; IPR026992[Non-haem dioxygenase N-terminal domain]
Solyc11g071770.1.1.1	protein_coding	Solyc11g071770.1	1138.9	1033.9	1098.1	998.6	976.1	1034.6	1.08693	0.0673234	0.12026	Molecular Function:GTP binding (GO:0005525)	ribosome assembly protein 1	ko03008 Ribosome biogenesis in eukaryotes	Translation elongation factor EF-G, a GTPase	Translation, ribosomal structure and biogenesis ;	IPR000640 [Translation elongation factor EFG, V domain] ; IPR004161[Translation elongation factor EFTu-like, domain 2] ; IPR009022[Elongation factor G, III-V domain]
Solyc12g040510.2.1	protein_coding	Solyc12g040510.2	467	497.1	453.2	437.8	459.9	434.1	1.0642	0.135194	0.0897677	Molecular Function:protein binding (GO:0005515)	guanine nucleotide-binding protein subunit beta-2-like 1 protein		Uncharacterized protein, contains caspase domain	General function prediction only ;	IPR001680 [WD40 repeat]
Solyc08g076920.3.1	protein_coding	Solyc08g076920.3	2375.6	2134.3	2351.6	2264.5	2097.9	2227.3	1.04125	0.379853	0.0583112	Molecular Function:GTPase activator activity (GO:0005096)	ADP-ribosylation factor GTPase-activating protein 2/3	ko04144 Endocytosis	--	--	IPR001164 [Arf GTPase activating protein]
Solyc09g011880.3.1	protein_coding	Solyc09g011880.3	1578.3	1378.4	1560.3	1456	1622	1431.2	1.00173	0.977729	0.00249341	--	--	--	Serine/threonine protein kinase	Signal transduction mechanisms ;	--
Solyc01g086750.3.1	protein_coding	Solyc01g086750.3	1685.3	1677.4	1779.3	1622.7	1638.4	1541.7	1.07063	0.0634311	0.0984539	--	protein TIF31	--	Predicted ATPase, archaeal AAA+ ATPase superfamily	General function prediction only ;	IPR007967 [Protein of unknown function DUF727] ; IPR025697[CLU domain] ; IPR028275[Clustered mitochondria protein, N-terminal] ; IPR033646[CLU central domain]
Solyc03g117330.3.1	protein_coding	Solyc03g117330.3	348.1	293.8	306.7	308.3	302.1	316.1	1.02385	0.684926	0.0340089	Molecular Function:nucleotide binding (GO:0000166),Molecular Function:aminoacyl-tRNA ligase activity (GO:0004812),Molecular Function:proline-tRNA ligase activity (GO:0004827),Molecular Function:ATP binding (GO:0005524),Cellular Component:cytoplasm (GO:0005737),Biological Process:tRNA aminoacylation for protein translation (GO:0006418),Biological Process:prolyl-tRNA aminoacylation (GO:0006433)	prolyl-tRNA synthetase	ko00970 Aminoacyl-tRNA biosynthesis	Prolyl-tRNA synthetase	Translation, ribosomal structure and biogenesis ;	IPR002314 [Aminoacyl-tRNA synthetase, class II (G/ P/ S/T)] ; IPR004154[Anticodon-binding] ; IPR016061[Proline-tRNA ligase, class II, C-terminal]
Solyc11g056680.1.1.1	protein_coding	Solyc11g056680.1	3394.2	4340	3491.7	3372	2926.4	2894.2	1.22119	0.115114	0.288286	Molecular Function:protein binding (GO:0005515)	--	--	Leucine-rich repeat (LRR) protein	Transcription ;	IPR001611 [Leucine-rich repeat] ; IPR013210[Leucine-rich repeat-containing N-terminal, plant-type]
Solyc05g009530.3.1	protein_coding	Solyc05g009530.3	962.9	981.4	1032.4	1116.7	1194.7	1018.5	0.893931	0.0992328	-0.161765	Biological Process:metabolic process (GO:0008152)	pyruvate dehydrogenase E2 component (dihydrolipoamide acetyltransferase)	ko00010 Glycolysis / Gluconeogenesis ko00020 Citrate cycle (TCA cycle) ko00620 Pyruvate metabolism ko01100 Metabolic pathways ko01110 Biosynthesis of secondary metabolites ko01200 Carbon metabolism	Pyruvate/2-oxoglutarate dehydrogenase complex, dihydrolipoamide acyltransferase (E2) component	Energy production and conversion ;	IPR000089 [Biotin/lipoyl attachment] ; IPR001078[2-oxoacid dehydrogenase acyltransferase, catalytic domain] ; IPR004167[E3-binding domain]
Solyc03g119040.3.1	protein_coding	Solyc03g119040.3	851.7	867.4	883.5	1011.2	1022.7	1142	0.819484	0.0111278	-0.287212	Molecular Function:protein binding (GO:0005515)	guanine nucleotide-binding protein subunit beta-2-like 1 protein		WD40 repeat	General function prediction only ;	IPR001680 [WD40 repeat]
Solyc04g049490.3.1	protein_coding	Solyc04g049490.3	1469.3	1381.4	1424.5	1548	1668.7	1614.1	0.884988	0.0127229	-0.17627	--	vacuolar protein sorting-associated protein 53	--	--	--	IPR007234 [Vps53-like, N-terminal]
Solyc05g056270.3.1	protein_coding	Solyc05g056270.3	927.8	1152.2	953	872.4	819.2	989.3	1.13134	0.248427	0.178028	--	--	--	2-Methylisocitrate lyase and related enzymes, PEP mutase family	Carbohydrate transport and metabolism ;	--
Solyc01g091160.3.1	protein_coding	Solyc01g091160.3	2805.9	2645.3	2456.8	2330.2	1964.9	2059.1	1.24453	0.0253816	0.315602	Molecular Function:metal ion binding (GO:0046872)	arginase	ko00220 Arginine biosynthesis ko00330 Arginine and proline metabolism ko01100 Metabolic pathways ko01110 Biosynthesis of secondary metabolites ko01230 Biosynthesis of amino acids	Arginase family enzyme	Amino acid transport and metabolism ;	IPR006035 [Ureohydrolase]
Solyc11g072190.2.1	protein_coding	Solyc11g072190.2	1598.3	1718.7	1604	1748.9	1679.1	1569.9	0.984614	0.71427	-0.0223705	Molecular Function:translation elongation factor activity (GO:0003746),Biological Process:translational elongation (GO:0006414)	elongation factor 1-beta	--	--	--	IPR014038 [Translation elongation factor EF1B, beta/delta subunit, guanine nucleotide exchange domain]
Solyc05g012480.3.1	protein_coding	Solyc05g012480.3	2815.7	2789.3	2794.5	3072.9	2929.9	3277	0.905138	0.099448	-0.14379	--	mitochondrial-processing peptidase subunit beta	--	Predicted Zn-dependent peptidase	General function prediction only ;	IPR007863 [Peptidase M16, C-terminal] ; IPR011765[Peptidase M16, N-terminal]
Solyc10g049620.2.1	protein_coding	Solyc10g049620.2	2448.6	2177.8	2356.6	1758	1701.6	1289	1.47054	0.0113585	0.556345	Molecular Function:catalytic activity (GO:0003824),Molecular Function:coenzyme binding (GO:0050662)			Uncharacterized conserved protein YbjT, contains NAD(P)-binding and DUF2867 domains	General function prediction only ;	IPR001509 [NAD-dependent epimerase/dehydratase]
Solyc10g081120.2.1	protein_coding	Solyc10g081120.2	1221.6	1251.1	1188.8	1020.7	985.1	1035.8	1.20381	0.000914327	0.267604	Biological Process:L-arabinose metabolic process (GO:0046373),Molecular Function:alpha-L-arabinofuranosidase activity (GO:0046556)	alpha-N-arabinofuranosidase	ko00520 Amino sugar and nucleotide sugar metabolism	Alpha-L-arabinofuranosidase	Carbohydrate transport and metabolism ;	IPR010720 [Alpha-L-arabinofuranosidase, C-terminal]
Solyc01g099160.3.1	protein_coding	Solyc01g099160.3	1190.1	1633.1	1237.4	1110.2	1008.1	906.4	1.34248	0.0859515	0.424901	Molecular Function:protein binding (GO:0005515),Molecular Function:metal ion binding (GO:0046872),Biological Process:oxidation-reduction process (GO:0055114)	linoleate 9S-lipoxygenase	ko00591 Linoleic acid metabolism	--	--	IPR001024 [PLAT/LH2 domain] ; IPR013819[Lipoxygenase, C-terminal]
Solyc06g076360.3.1	protein_coding	Solyc06g076360.3	1285.3	1415.7	1320.4	1342.5	1361.2	1497.9	0.957112	0.391526	-0.063241	Cellular Component:outer membrane (GO:0019867)	--	--	Outer membrane protein assembly factor BamA	Cell wall/membrane/envelope biogenesis ;	IPR000184 [Bacterial surface antigen (D15)]
Solyc03g033400.3.1	protein_coding	Solyc03g033400.3	657.2	655.3	662.1	599	612.8	650.7	1.06019	0.134544	0.08432	Molecular Function:protein transporter activity (GO:0008565),Biological Process:protein transport (GO:0015031),Cellular Component:retromer complex (GO:0030904)	vacuolar protein sorting-associated protein 35	ko04144 Endocytosis	--	--	IPR005378 [Vacuolar protein sorting-associated protein 35]
Solyc12g099000.2.1	protein_coding	Solyc12g099000.2	684	670.1	651.4	643	635.3	635.1	1.04813	0.0350549	0.0678235	Molecular Function:methionine adenosyltransferase activity (GO:0004478),Biological Process:S-adenosylmethionine biosynthetic process (GO:0006556)	S-adenosylmethionine synthetase	ko00270 Cysteine and methionine metabolism ko01100 Metabolic pathways ko01110 Biosynthesis of secondary metabolites ko01230 Biosynthesis of amino acids	S-adenosylmethionine synthetase	Coenzyme transport and metabolism ;	IPR022628 [S-adenosylmethionine synthetase, N-terminal] ; IPR022629[S-adenosylmethionine synthetase, central domain] ; IPR022630[S-adenosylmethionine synthetase, C-terminal]
Solyc01g111440.3.1	protein_coding	Solyc01g111440.3	1871.4	1767.3	1970.9	1530	1421.5	1750.6	1.193	0.0557678	0.254593	--	spartin	ko04144 Endocytosis	--	--	IPR009686 [Senescence/spartin-associated]
Solyc03g025530.3.1	protein_coding	Solyc03g025530.3	1540.6	1473.3	1513.2	1511.1	1562.8	1666.6	0.954984	0.225771	-0.0664521	--	--	--	--	--	--
Solyc12g042065.1.1	protein_coding	Solyc12g042065.1	1015.3	1105.6	995.4	1194.1	1110.2	1236.5	0.880112	0.0480748	-0.184241	Molecular Function:protein binding (GO:0005515),Molecular Function:ATP binding (GO:0005524)	ATP-dependent Clp protease ATP-binding subunit ClpC	ko01100 Metabolic pathways	ATP-dependent Clp protease ATP-binding subunit ClpA	Posttranslational modification, protein turnover, chaperones ;	IPR001943 [UVR domain] ; IPR003959[ATPase, AAA-type, core] ; IPR019489[Clp ATPase, C-terminal]
Solyc09g098150.3.1	protein_coding	Solyc09g098150.3	2297.2	1867.5	2347.4	2098.6	2165.8	1874.9	1.06072	0.518777	0.0850487	--	--	--	Uncharacterized protein, contains caspase domain	General function prediction only ;	--
Solyc01g098920.3.1	protein_coding	Solyc01g098920.3	1924.5	1928.7	1914.7	1842	1849.8	1779	1.05431	0.0122076	0.0762943	Molecular Function:GTP binding (GO:0005525),Biological Process:small GTPase mediated signal transduction (GO:0007264)	mitochondrial Rho GTPase 1		--	--	IPR001806 [Small GTPase superfamily] ; IPR013566[EF hand associated, type-1] ; IPR013567[EF hand associated, type-2]
Solyc01g109300.3.1	protein_coding	Solyc01g109300.3	3722.2	3718.5	3787.5	3651.9	4076	3385.9	1.01029	0.867437	0.0147745	Molecular Function:metal ion binding (GO:0046872),Biological Process:dimethylallyl diphosphate biosynthetic process (GO:0050992),Molecular Function:4-hydroxy-3-methylbut-2-en-1-yl diphosphate reductase activity (GO:0051745)	4-hydroxy-3-methylbut-2-en-1-yl diphosphate reductase	ko00900 Terpenoid backbone biosynthesis ko01100 Metabolic pathways ko01110 Biosynthesis of secondary metabolites	4-Hydroxy-3-methylbut-2-enyl diphosphate reductase IspH	Lipid transport and metabolism ;	IPR003451 [4-hydroxy-3-methylbut-2-enyl diphosphate reductase]
Solyc12g096760.2.1	protein_coding	Solyc12g096760.2	4252.5	4372	4169.4	4107.6	4038.7	3634.1	1.08603	0.100757	0.119068	Biological Process:oxidation-reduction process (GO:0055114)	--	--	NADPH-dependent curcumin reductase CurA	Secondary metabolites biosynthesis, transport and catabolism ; General function prediction only ;	IPR013149 [Alcohol dehydrogenase, C-terminal]
Solyc03g121720.3.1	protein_coding	Solyc03g121720.3	1471.5	1508.6	1380.7	1524.1	1367.9	1488.6	0.99548	0.918582	-0.00653566	Molecular Function:nucleic acid binding (GO:0003676),Molecular Function:phosphogluconate dehydrogenase (decarboxylating) activity (GO:0004616),Molecular Function:NAD binding (GO:0051287),Biological Process:oxidation-reduction process (GO:0055114)	--	ko00630 Glyoxylate and dicarboxylate metabolism ko00650 Butanoate metabolism ko01100 Metabolic pathways ko01200 Carbon metabolism	3-hydroxyisobutyrate dehydrogenase or related beta-hydroxyacid dehydrogenase	Lipid transport and metabolism ;	IPR000504 [RNA recognition motif domain] ; IPR006115[6-phosphogluconate dehydrogenase, NADP-binding] ; IPR029154[3-hydroxyisobutyrate dehydrogenase, NAD-binding domain]
Solyc02g062970.3.1	protein_coding	Solyc02g062970.3	1134.4	926.1	1233.2	1212.9	1452.4	879.2	0.929242	0.681518	-0.105873	Molecular Function:hydrolase activity (GO:0016787)	Xaa-Pro aminopeptidase	--	Xaa-Pro aminopeptidase	Amino acid transport and metabolism ;	IPR000587 [Creatinase, N-terminal] ; IPR000994[Peptidase M24] ; IPR032416[Peptidase M24, C-terminal domain]
Solyc01g110450.3.1	protein_coding	Solyc01g110450.3	4058.4	3642.4	3786.2	3698.1	3580.8	3308	1.08502	0.148703	0.117722	--	aldehyde reductase	ko00040 Pentose and glucuronate interconversions ko00051 Fructose and mannose metabolism ko00052 Galactose metabolism ko00561 Glycerolipid metabolism ko00790 Folate biosynthesis ko01100 Metabolic pathways	Aldo/keto reductase, related to diketogulonate reductase	Secondary metabolites biosynthesis, transport and catabolism ;	IPR023210 [NADP-dependent oxidoreductase domain]
Solyc11g008810.2.1	protein_coding	Solyc11g008810.2	2127.1	2439.3	2090.4	2117.4	2191.5	2327.6	1.00306	0.959954	0.00440624	Biological Process:carbohydrate metabolic process (GO:0005975)	hexosaminidase	ko00511 Other glycan degradation ko00520 Amino sugar and nucleotide sugar metabolism ko00531 Glycosaminoglycan degradation ko00603 Glycosphingolipid biosynthesis - globo and isoglobo series ko00604 Glycosphingolipid biosynthesis - ganglio series ko01100 Metabolic pathways	N-acetyl-beta-hexosaminidase	Carbohydrate transport and metabolism ;	IPR015883 [Glycoside hydrolase family 20, catalytic domain] ; IPR029019[Beta-hexosaminidase, eukaryotic type, N-terminal]
Solyc09g082060.3.1	protein_coding	Solyc09g082060.3	811.5	842.5	943.4	1011.1	872.3	851.3	0.949793	0.514209	-0.0743144	--	cysteine synthase A	ko00270 Cysteine and methionine metabolism ko00920 Sulfur metabolism ko01100 Metabolic pathways ko01110 Biosynthesis of secondary metabolites ko01200 Carbon metabolism ko01230 Biosynthesis of amino acids	Cysteine synthase	Amino acid transport and metabolism ;	IPR001926 [Tryptophan synthase beta subunit-like PLP-dependent enzyme]
Solyc04g071900.3.1	protein_coding	Solyc04g071900.3	2436.2	2534.9	3715.9	3814	2913	2247.1	0.968008	0.883406	-0.0469092	Molecular Function:peroxidase activity (GO:0004601),Biological Process:response to oxidative stress (GO:0006979),Molecular Function:heme binding (GO:0020037),Biological Process:oxidation-reduction process (GO:0055114)	peroxidase	ko00940 Phenylpropanoid biosynthesis ko01100 Metabolic pathways ko01110 Biosynthesis of secondary metabolites	--	--	IPR002016 [Haem peroxidase, plant/fungal/bacterial]
Solyc04g047770.3.1	protein_coding	Solyc04g047770.3	2830.3	2714.2	2868	2960.7	2963.6	2753.7	0.969405	0.348905	-0.044828	--	--	--	--	--	IPR013809 [ENTH domain]
Solyc01g088505.1.1	protein_coding	Solyc01g088505.1	1365.2	1223.7	1343.3	1258.9	1330.9	1182.9	1.04228	0.434799	0.0597393	Molecular Function:GTPase activity (GO:0003924),Molecular Function:GTP binding (GO:0005525)	--	--	--	--	IPR000375 [Dynamin central domain] ; IPR003130[Dynamin GTPase effector] ; IPR022812[Dynamin superfamily]
Solyc07g064810.3.1	protein_coding	Solyc07g064810.3	1742.8	1401.4	1653	1781.5	1774.6	1442.9	0.959632	0.679823	-0.0594469	Biological Process:histidine biosynthetic process (GO:0000105)	--	ko00340 Histidine metabolism ko01100 Metabolic pathways ko01110 Biosynthesis of secondary metabolites ko01230 Biosynthesis of amino acids	Imidazoleglycerol phosphate synthase glutamine amidotransferase subunit HisH	Amino acid transport and metabolism ;	IPR006062 [Histidine biosynthesis] ; IPR017926[Glutamine amidotransferase]
Solyc02g083810.3.1	protein_coding	Solyc02g083810.3	3860.4	3785.4	3179.5	2880.1	2601.4	2540.4	1.34947	0.0175345	0.432391	Molecular Function:oxidoreductase activity (GO:0016491),Biological Process:oxidation-reduction process (GO:0055114)	ferredoxin--NADP+ reductase	ko00195 Photosynthesis ko01100 Metabolic pathways	Sulfite reductase, alpha subunit (flavoprotein)	Inorganic ion transport and metabolism ;	IPR001433 [Oxidoreductase FAD/NAD(P)-binding] ; IPR008333[Oxidoreductase, FAD-binding domain]
Solyc10g050840.2.1	protein_coding	Solyc10g050840.2	1207.5	1220.4	1190.2	1083.3	1088.2	1135.6	1.09404	0.00531164	0.129666	Biological Process:proteolysis (GO:0006508),Molecular Function:serine-type peptidase activity (GO:0008236)	--	--	Dipeptidyl aminopeptidase/acylaminoacyl peptidase	Amino acid transport and metabolism ;	IPR001375 [Peptidase S9, prolyl oligopeptidase, catalytic domain]
Solyc03g098240.3.1	protein_coding	Solyc03g098240.3	1101	959.6	1208.1	665	745.4	789.2	1.48604	0.0115134	0.571476	Molecular Function:carboxy-lyase activity (GO:0016831),Biological Process:carboxylic acid metabolic process (GO:0019752),Molecular Function:pyridoxal phosphate binding (GO:0030170)	glutamate decarboxylase	ko00250 Alanine, aspartate and glutamate metabolism ko00410 beta-Alanine metabolism ko00430 Taurine and hypotaurine metabolism ko00650 Butanoate metabolism ko01100 Metabolic pathways ko01110 Biosynthesis of secondary metabolites	Glutamate or tyrosine decarboxylase or a related PLP-dependent protein	Amino acid transport and metabolism ;	IPR002129 [Pyridoxal phosphate-dependent decarboxylase]
Solyc01g108600.3.1	protein_coding	Solyc01g108600.3	851.3	1052.7	934.3	1544.1	1386.3	1709.7	0.611689	0.00549657	-0.709129	Biological Process:proteolysis (GO:0006508)	presequence protease	--	Zn-dependent peptidase, M16 (insulinase) family	Posttranslational modification, protein turnover, chaperones ;	IPR007863 [Peptidase M16, C-terminal] ; IPR011765[Peptidase M16, N-terminal] ; IPR013578[Peptidase M16C associated]
Solyc12g009610.2.1	protein_coding	Solyc12g009610.2	2204.9	1793	2106.5	2053.9	2094.6	1938.3	1.00289	0.966862	0.00416554	--	TBC1 domain family member 15		--	--	IPR000195 [Rab-GTPase-TBC domain] ; IPR021935[Domain of unknown function DUF3548]
Solyc05g024415.1.1	protein_coding	Solyc05g024415.1	1304.5	868.8	1260	1247.2	1524	895.8	0.936269	0.750289	-0.0950043	Molecular Function:protein binding (GO:0005515)	--	--	N-acetylneuraminic acid mutarotase	Cell wall/membrane/envelope biogenesis ;	IPR006652 [Kelch repeat type 1]
Solyc08g083320.3.1	protein_coding	Solyc08g083320.3	1664.5	965.6	1307.7	1508.6	2653.3	1494.3	0.696192	0.257139	-0.522443	--	granule-bound starch synthase	ko00500 Starch and sucrose metabolism ko01100 Metabolic pathways ko01110 Biosynthesis of secondary metabolites	Glycogen synthase	Carbohydrate transport and metabolism ;	IPR001296 [Glycosyl transferase, family 1] ; IPR013534[Starch synthase, catalytic domain]
Solyc06g034120.3.1	protein_coding	Solyc06g034120.3	926.9	903.8	928.5	887.8	794.4	791.9	1.11523	0.0432664	0.157346	Biological Process:oxidation-reduction process (GO:0055114)	NADPH2:quinone reductase	--	NADPH:quinone reductase or related Zn-dependent oxidoreductase	Energy production and conversion ; General function prediction only ;	IPR013149 [Alcohol dehydrogenase, C-terminal] ; IPR013154[Alcohol dehydrogenase, N-terminal]
Solyc08g080140.3.1	protein_coding	Solyc08g080140.3	1789.1	1201.2	1730.1	2054.5	2110.3	1429.4	0.843803	0.368099	-0.245023	--	--	ko00520 Amino sugar and nucleotide sugar metabolism	dTDP-4-dehydrorhamnose reductase	Cell wall/membrane/envelope biogenesis ;	IPR029903 [RmlD-like substrate binding domain]
Solyc04g049630.3.1	protein_coding	Solyc04g049630.3	811.1	719.7	845.1	819.7	847.4	730.4	0.990991	0.895489	-0.0130567	Biological Process:proteolysis (GO:0006508),Molecular Function:serine-type peptidase activity (GO:0008236)	--	--	Dipeptidyl aminopeptidase/acylaminoacyl peptidase	Amino acid transport and metabolism ;	IPR001375 [Peptidase S9, prolyl oligopeptidase, catalytic domain]
Solyc05g008600.3.1	protein_coding	Solyc05g008600.3	3768.4	3843.9	3699.5	3841.7	3971	3517.3	0.998394	0.967799	-0.00231934	Molecular Function:fructose-bisphosphate aldolase activity (GO:0004332),Biological Process:glycolytic process (GO:0006096)	fructose-bisphosphate aldolase, class I	ko00010 Glycolysis / Gluconeogenesis ko00030 Pentose phosphate pathway ko00051 Fructose and mannose metabolism ko00710 Carbon fixation in photosynthetic organisms ko01100 Metabolic pathways ko01110 Biosynthesis of secondary metabolites ko01200 Carbon metabolism ko01230 Biosynthesis of amino acids	Fructose-bisphosphate aldolase class 1	Carbohydrate transport and metabolism ;	IPR000741 [Fructose-bisphosphate aldolase, class-I]
Solyc01g006510.3.1	protein_coding	Solyc01g006510.3	1135.5	1096.4	1173.7	1105.5	1100.7	899.9	1.09642	0.234201	0.132805	Biological Process:oxidation-reduction process (GO:0055114)	L-iditol 2-dehydrogenase	ko00040 Pentose and glucuronate interconversions ko00051 Fructose and mannose metabolism ko01100 Metabolic pathways	Threonine dehydrogenase or related Zn-dependent dehydrogenase	Amino acid transport and metabolism ; General function prediction only ;	IPR013149 [Alcohol dehydrogenase, C-terminal] ; IPR013154[Alcohol dehydrogenase, N-terminal]
Solyc01g095970.3.1	protein_coding	Solyc01g095970.3	1198.8	1234.8	1255.8	1332.9	1370.9	1296.5	0.922281	0.018877	-0.116722	Molecular Function:GTPase activity (GO:0003924),Molecular Function:GTP binding (GO:0005525)	--	--	Replication fork clamp-binding protein CrfC (dynamin-like GTPase family)	Replication, recombination and repair ;	IPR000375 [Dynamin central domain] ; IPR003130[Dynamin GTPase effector] ; IPR022812[Dynamin superfamily]
Solyc06g050980.3.1	protein_coding	Solyc06g050980.3	1165.9	864.9	1102.7	1239	1290.9	1104.5	0.862178	0.194186	-0.213942	Biological Process:cellular iron ion homeostasis (GO:0006879),Molecular Function:ferric iron binding (GO:0008199)	ferritin heavy chain		Ferritin	Inorganic ion transport and metabolism ;	IPR008331 [Ferritin/DPS protein domain]
Solyc05g053540.3.1	protein_coding	Solyc05g053540.3	458.7	370.1	453.4	475.2	442.7	429.9	0.951328	0.528265	-0.0719851	Molecular Function:catalytic activity (GO:0003824),Biological Process:metabolic process (GO:0008152)	dihydroxy-acid dehydratase	ko00290 Valine, leucine and isoleucine biosynthesis ko00770 Pantothenate and CoA biosynthesis ko01100 Metabolic pathways ko01110 Biosynthesis of secondary metabolites ko01210 2-Oxocarboxylic acid metabolism ko01230 Biosynthesis of amino acids	Dihydroxyacid dehydratase/phosphogluconate dehydratase	Amino acid transport and metabolism ; Carbohydrate transport and metabolism ;	IPR000581 [Dihydroxy-acid/6-phosphogluconate dehydratase]
Solyc04g082630.3.1	protein_coding	Solyc04g082630.3	1051.2	1253	885.8	1043.2	1243.8	1137.4	0.93155	0.553496	-0.102295	Biological Process:oxidation-reduction process (GO:0055114)	glyceraldehyde-3-phosphate dehydrogenase (NADP+) (phosphorylating)	ko00710 Carbon fixation in photosynthetic organisms ko01100 Metabolic pathways ko01200 Carbon metabolism	Glyceraldehyde-3-phosphate dehydrogenase/erythrose-4-phosphate dehydrogenase	Carbohydrate transport and metabolism ;	IPR003823 [Domain of unknown function CP12] ; IPR020828[Glyceraldehyde 3-phosphate dehydrogenase, NAD(P) binding domain] ; IPR020829[Glyceraldehyde 3-phosphate dehydrogenase, catalytic domain]
Solyc01g008840.3.1	protein_coding	Solyc01g008840.3	1128.4	977.2	1067.3	1251.8	1381.1	1255.4	0.816012	0.0175187	-0.293337	Molecular Function:protein kinase activity (GO:0004672),Molecular Function:protein binding (GO:0005515),Molecular Function:ATP binding (GO:0005524),Biological Process:protein phosphorylation (GO:0006468),Biological Process:signal transduction (GO:0007165)	--	--	Serine/threonine protein kinase	Signal transduction mechanisms ;	IPR000717 [Proteasome component (PCI) domain] ; IPR000719[Protein kinase domain] ; IPR004041[NAF domain]
Solyc07g063100.3.1	protein_coding	Solyc07g063100.3	2057.8	2123.6	2251.7	2130.6	2307.8	2205.7	0.968243	0.410848	-0.0465597	--	--	--	--	--	--
Solyc04g071350.3.1	protein_coding	Solyc04g071350.3	1879.2	1799.3	1843.2	1785.2	1887.9	1634.4	1.04036	0.40714	0.05708	--	exocyst complex component 2		--	--	--
Solyc06g005080.3.1	protein_coding	Solyc06g005080.3	1250	1207.5	1233.3	1182.9	1210.5	1291.7	1.00155	0.959212	0.00222979	Biological Process:intracellular protein transport (GO:0006886),Biological Process:vesicle-mediated transport (GO:0016192)	vacuolar protein sorting-associated protein 18		--	--	IPR000547 [Clathrin, heavy chain/VPS, 7-fold repeat] ; IPR007810[Pep3/Vps18/deep orange]
Solyc09g007940.3.1	protein_coding	Solyc09g007940.3	924.1	1071.6	1013.7	1066.8	691.8	670.8	1.23874	0.227105	0.308876	--	adenosine kinase	ko00230 Purine metabolism ko01100 Metabolic pathways	Sugar or nucleoside kinase, ribokinase family	Carbohydrate transport and metabolism ;	IPR011611 [Carbohydrate kinase PfkB]
Solyc02g064680.3.1	protein_coding	Solyc02g064680.3	615.5	647.1	642.8	582.6	584.6	760	0.988688	0.908884	-0.0164124	Molecular Function:nucleotide binding (GO:0000166),Molecular Function:calmodulin binding (GO:0005516),Molecular Function:metal ion binding (GO:0046872)	Ca2+-transporting ATPase	--	Magnesium-transporting ATPase (P-type)	Inorganic ion transport and metabolism ;	IPR004014 [Cation-transporting P-type ATPase, N-terminal] ; IPR006068[Cation-transporting P-type ATPase, C-terminal] ; IPR008250[P-type ATPase, A domain] ; IPR024750[Calcium-transporting P-type ATPase, N-terminal autoinhibitory domain]
Solyc06g053590.3.1	protein_coding	Solyc06g053590.3	1121.9	1199.9	1138.5	1203	1180.5	1300.6	0.939252	0.163994	-0.0904151	Biological Process:protein import into nucleus (GO:0006606)	nucleoprotein TPR	ko03013 RNA transport	--	--	IPR012929 [Nucleoprotein TPR/MLP1]
Solyc05g012260.3.1	protein_coding	Solyc05g012260.3	1269.9	1163.3	1198.9	1284.2	1258.5	1113.7	0.993354	0.901782	-0.00961998	Molecular Function:acid phosphatase activity (GO:0003993),Molecular Function:hydrolase activity (GO:0016787),Molecular Function:metal ion binding (GO:0046872)			3',5'-cyclic AMP phosphodiesterase CpdA	Signal transduction mechanisms ;	IPR004843 [Calcineurin-like phosphoesterase domain, ApaH type] ; IPR015914[Purple acid phosphatase, N-terminal] ; IPR025733[Iron/zinc purple acid phosphatase-like C-terminal domain]
Solyc07g008160.3.1	protein_coding	Solyc07g008160.3	715.1	787	742.2	744.8	738.1	750.7	1.00479	0.875014	0.00689469	--	nuclear pore complex protein Nup155	ko03013 RNA transport	--	--	IPR007187 [Nucleoporin, Nup133/Nup155-like, C-terminal] ; IPR014908[Nucleoporin, Nup133/Nup155-like, N-terminal]
Solyc09g008610.3.1	protein_coding	Solyc09g008610.3	1569.8	1625.4	1554	2014.2	2218.2	2273	0.73004	0.00200481	-0.453953	--	--	--	--	--	IPR002372 [Pyrrolo-quinoline quinone repeat] ; IPR011678[Domain of unknown function DUF1620]
Solyc09g091840.3.1	protein_coding	Solyc09g091840.3	2689.3	3083.3	2991.7	2603.8	2451	2643.8	1.13843	0.0554577	0.187043	Molecular Function:oxidoreductase activity (GO:0016491),Biological Process:cell redox homeostasis (GO:0045454),Biological Process:oxidation-reduction process (GO:0055114)	glutathione reductase (NADPH)	ko00480 Glutathione metabolism	Pyruvate/2-oxoglutarate dehydrogenase complex, dihydrolipoamide dehydrogenase (E3) component or related enzyme	Energy production and conversion ;	IPR004099 [Pyridine nucleotide-disulphide oxidoreductase, dimerisation domain] ; IPR023753[FAD/NAD(P)-binding domain]
Solyc02g082280.3.1	protein_coding	Solyc02g082280.3	1385.3	1397.8	1434.3	1415.2	1420	1381.4	1.00019	0.989512	0.000273691	--	trafficking protein particle complex subunit 11	--	--	--	IPR021773 [Foie gras liver health family 1] ; IPR025876[Trafficking protein particle complex subunit 11, C-terminal]
Solyc06g009650.3.1	protein_coding	Solyc06g009650.3	1651.2	1581.9	1637.5	1711.2	1763.6	1770.2	0.928618	0.0115132	-0.106843	--	vacuolar protein sorting-associated protein 51	--	--	--	--
Solyc07g055860.3.1	protein_coding	Solyc07g055860.3	1494.2	1650.5	1584.1	1551	1487	1663.8	1.00574	0.902122	0.00826095	Molecular Function:protein binding (GO:0005515),Molecular Function:hydrolase activity (GO:0016787)	serine/threonine-protein phosphatase 5		Diadenosine tetraphosphatase ApaH/serine/threonine protein phosphatase, PP2A family	Signal transduction mechanisms ;	IPR001440 [Tetratricopeptide repeat 1] ; IPR004843[Calcineurin-like phosphoesterase domain, ApaH type] ; IPR013235[PPP domain]
Solyc12g098150.2.1	protein_coding	Solyc12g098150.2	2762.1	2772.8	2810.4	2785.2	2751.4	2743.9	1.00783	0.327647	0.011246	--	--	--	Predicted oxidoreductase (related to aryl-alcohol dehydrogenase)	General function prediction only ;	IPR023210 [NADP-dependent oxidoreductase domain]
Solyc08g007110.3.1	protein_coding	Solyc08g007110.3	917.9	913.2	893.5	935.9	932	952.7	0.965965	0.0310017	-0.0499576	Molecular Function:DNA binding (GO:0003677),Molecular Function:helicase activity (GO:0004386),Molecular Function:ATP binding (GO:0005524),Cellular Component:cytoplasm (GO:0005737),Molecular Function:zinc ion binding (GO:0008270),Molecular Function:hydrolase activity (GO:0016787)	regulator of nonsense transcripts 1	ko03013 RNA transport ko03015 mRNA surveillance pathway	Superfamily I DNA and/or RNA helicase	Replication, recombination and repair ;	IPR006935 [Helicase/UvrB, N-terminal] ; IPR018999[RNA helicase UPF1, UPF2-interacting domain]
Solyc04g079180.3.1	protein_coding	Solyc04g079180.3	1325.6	1309.9	1410.3	1456.3	1410	1446.9	0.938004	0.0598141	-0.0923336	--	--	--	--	--	IPR025397 [Protein of unknown function DUF4370]
Solyc06g066730.3.1	protein_coding	Solyc06g066730.3	243.4	244.9	255.8	239	260.8	259.6	0.979853	0.562299	-0.0293635	Molecular Function:structural molecule activity (GO:0005198),Molecular Function:protein binding (GO:0005515),Biological Process:intracellular protein transport (GO:0006886),Biological Process:vesicle-mediated transport (GO:0016192),Cellular Component:membrane coat (GO:0030117)	coatomer subunit beta'	--	Predicted NTPase, NACHT family domain	Signal transduction mechanisms ;	IPR001680 [WD40 repeat] ; IPR006692[Coatomer, WD associated region]
Solyc09g057660.3.1	protein_coding	Solyc09g057660.3	1869.6	2102.9	1890.9	1849.6	1716.6	2059.4	1.04227	0.558971	0.0597305	Molecular Function:protein binding (GO:0005515)	FK506-binding protein 4/5		FKBP-type peptidyl-prolyl cis-trans isomerase	Posttranslational modification, protein turnover, chaperones ;	IPR001179 [FKBP-type peptidyl-prolyl cis-trans isomerase domain] ; IPR001440[Tetratricopeptide repeat 1]
Solyc02g089260.3.1	protein_coding	Solyc02g089260.3	1398.4	1342.2	1483.8	1338.5	1462	1262.8	1.03965	0.492501	0.0560946	--	E3 ubiquitin-protein ligase UBR4		--	--	--
Solyc01g091530.3.1	protein_coding	Solyc01g091530.3	3897.4	3369.7	3976	3869.3	4278.2	3594.8	0.957487	0.577846	-0.0626751	--	--	--	--	--	IPR000782 [FAS1 domain]
Solyc05g013870.3.1	protein_coding	Solyc05g013870.3	302.6	283.7	423.5	287.2	381.2	420.1	0.927699	0.67928	-0.108272	--	--	--	--	--	IPR027942 [Sieve element occlusion, N-terminal] ; IPR027944[Sieve element occlusion, C-terminal]
Solyc05g013380.3.1	protein_coding	Solyc05g013380.3	1275.9	1453.9	1269	1244.5	1077.4	1243.8	1.12146	0.153764	0.165382	Biological Process:biosynthetic process (GO:0009058),Molecular Function:pyridoxal phosphate binding (GO:0030170)	--	ko00220 Arginine biosynthesis ko00250 Alanine, aspartate and glutamate metabolism ko00260 Glycine, serine and threonine metabolism ko00630 Glyoxylate and dicarboxylate metabolism ko00710 Carbon fixation in photosynthetic organisms ko01100 Metabolic pathways ko01110 Biosynthesis of secondary metabolites ko01200 Carbon metabolism ko01210 2-Oxocarboxylic acid metabolism ko01230 Biosynthesis of amino…	Aspartate/methionine/tyrosine aminotransferase	Amino acid transport and metabolism ;	IPR004839 [Aminotransferase, class I/classII]
Solyc10g083970.1.1.1	protein_coding	Solyc10g083970.1	856.9	743.5	854.7	607.4	782.9	487.8	1.30723	0.108864	0.386508	Molecular Function:methionine adenosyltransferase activity (GO:0004478),Biological Process:S-adenosylmethionine biosynthetic process (GO:0006556)	S-adenosylmethionine synthetase	ko00270 Cysteine and methionine metabolism ko01100 Metabolic pathways ko01110 Biosynthesis of secondary metabolites ko01230 Biosynthesis of amino acids	S-adenosylmethionine synthetase	Coenzyme transport and metabolism ;	IPR022628 [S-adenosylmethionine synthetase, N-terminal] ; IPR022629[S-adenosylmethionine synthetase, central domain] ; IPR022630[S-adenosylmethionine synthetase, C-terminal]
Solyc05g053830.3.1	protein_coding	Solyc05g053830.3	1224.1	1122.7	1170.9	1138.7	1202.9	1161.7	1.00411	0.896924	0.00591791	Biological Process:intracellular protein transport (GO:0006886),Biological Process:ER to Golgi vesicle-mediated transport (GO:0006888),Molecular Function:zinc ion binding (GO:0008270),Cellular Component:COPII vesicle coat (GO:0030127)	protein transport protein SEC23	ko04141 Protein processing in endoplasmic reticulum	--	--	IPR006895 [Zinc finger, Sec23/Sec24-type] ; IPR006896[Sec23/Sec24, trunk domain] ; IPR006900[Sec23/Sec24, helical domain] ; IPR007123[Gelsolin-like domain] ; IPR012990[Sec23/Sec24 beta-sandwich]
Solyc05g054240.3.1	protein_coding	Solyc05g054240.3	1111	924	1074.8	990.9	1096	869.5	1.05189	0.588107	0.0729803	Biological Process:protein methylation (GO:0006479),Molecular Function:methyltransferase activity (GO:0008168)	type I protein arginine methyltransferase		Predicted RNA methylase	General function prediction only ;	IPR025799 [Protein arginine N-methyltransferase]
Solyc07g063040.3.1	protein_coding	Solyc07g063040.3	2024.7	1906.7	2028.1	2052	2099.7	2046.7	0.961458	0.13991	-0.0567046	--	--	ko00270 Cysteine and methionine metabolism ko01100 Metabolic pathways	Ribulose-5-phosphate 4-epimerase/Fuculose-1-phosphate aldolase	Carbohydrate transport and metabolism ;	IPR001303 [Class II aldolase/adducin N-terminal]
Solyc01g096040.3.1.1	protein_coding	Solyc01g096040.3	1828.3	1624.2	1710.5	2081.4	2488	1757.4	0.816052	0.151875	-0.293266	--	--	--	--	--	IPR032799 [Xylanase inhibitor, C-terminal] ; IPR032861[Xylanase inhibitor, N-terminal]
Solyc12g056220.2.1	protein_coding	Solyc12g056220.2	1013.1	913	905.9	825.4	931.6	1125	0.982651	0.868275	-0.0252491	Molecular Function:transporter activity (GO:0005215),Biological Process:transport (GO:0006810),Cellular Component:membrane (GO:0016020)	aquaporin PIP	--	Glycerol uptake facilitator and related aquaporins (Major Intrinsic Protein Family)	Carbohydrate transport and metabolism ;	IPR000425 [Major intrinsic protein]
Solyc01g100720.3.1	protein_coding	Solyc01g100720.3	708.3	896.6	744.3	783.8	748.1	797.6	1.00846	0.917526	0.0121492	Molecular Function:protein binding (GO:0005515),Cellular Component:nucleus (GO:0005634),Cellular Component:cytoplasm (GO:0005737),Biological Process:protein import into nucleus (GO:0006606),Molecular Function:protein transporter activity (GO:0008565)	--	--	--	--	IPR000225 [Armadillo] ; IPR002652[Importin-alpha, importin-beta-binding domain] ; IPR032413[Atypical Arm repeat]
Solyc03g051900.3.1	protein_coding	Solyc03g051900.3	942.8	890.5	1024.4	1094.5	1024	1064.2	0.897885	0.0694784	-0.155397	Molecular Function:nucleic acid binding (GO:0003676),Cellular Component:nucleus (GO:0005634),Biological Process:mRNA processing (GO:0006397)	rRNA biogenesis protein RRP5	--	Polyribonucleotide nucleotidyltransferase (polynucleotide phosphorylase)	Translation, ribosomal structure and biogenesis ;	IPR003029 [S1 domain] ; IPR008847[Suppressor of forked]
Solyc02g082830.2.1.1	protein_coding	Solyc02g082830.2	2135.8	1905	2130	2084.3	2315.9	1773.6	0.999514	0.995702	-0.000701211	--	phosphoserine aminotransferase	ko00260 Glycine, serine and threonine metabolism ko00750 Vitamin B6 metabolism ko01100 Metabolic pathways ko01200 Carbon metabolism ko01230 Biosynthesis of amino acids	Phosphoserine aminotransferase	Coenzyme transport and metabolism ; Amino acid transport and metabolism ;	IPR000192 [Aminotransferase class V domain]
Solyc07g007210.3.1	protein_coding	Solyc07g007210.3	1968.4	1979.6	2049.5	2153.8	2079.8	2212.5	0.930408	0.0313943	-0.104065	Molecular Function:GTP binding (GO:0005525)	116 kDa U5 small nuclear ribonucleoprotein component	ko03040 Spliceosome	Translation elongation factor EF-G, a GTPase	Translation, ribosomal structure and biogenesis ;	IPR000640 [Translation elongation factor EFG, V domain] ; IPR004161[Translation elongation factor EFTu-like, domain 2] ; IPR005517[Translation elongation factor EFG/EF2, domain IV] ; IPR031950[116 kDa U5 small nuclear ribonucleoprotein component, N-terminal]
Solyc08g079900.2.1	protein_coding	Solyc08g079900.2	139.5	144.8	148.1	215.5	128.6	158.3	0.860669	0.457056	-0.21647	Molecular Function:serine-type endopeptidase activity (GO:0004252),Biological Process:proteolysis (GO:0006508)	--	--	Serine protease, subtilisin family	Posttranslational modification, protein turnover, chaperones ;	IPR000209 [Peptidase S8/S53 domain] ; IPR003137[PA domain] ; IPR010259[Peptidase S8 propeptide/proteinase inhibitor I9]
Solyc06g009040.3.1	protein_coding	Solyc06g009040.3	4219.1	4770.6	4511.7	5156.2	4338.6	4961.7	0.933933	0.339157	-0.0986093	Molecular Function:protein binding (GO:0005515)	glutathione S-transferase	ko00480 Glutathione metabolism	Glutathione S-transferase	Posttranslational modification, protein turnover, chaperones ;	IPR004045 [Glutathione S-transferase, N-terminal] ; IPR004046[Glutathione S-transferase, C-terminal]
Solyc05g006520.3.1	protein_coding	Solyc05g006520.3	1760.9	1649.5	1755.1	1778.2	1783.6	2045.6	0.921193	0.197407	-0.118424	Biological Process:metabolic process (GO:0008152)	pyruvate dehydrogenase E1 component alpha subunit	ko00010 Glycolysis / Gluconeogenesis ko00020 Citrate cycle (TCA cycle) ko00620 Pyruvate metabolism ko01100 Metabolic pathways ko01110 Biosynthesis of secondary metabolites ko01200 Carbon metabolism	TPP-dependent pyruvate or acetoin dehydrogenase subunit alpha	Energy production and conversion ;	IPR001017 [Dehydrogenase, E1 component]
Solyc02g082800.3.1	protein_coding	Solyc02g082800.3	428.8	414.5	402.9	400.1	404.3	391.5	1.04206	0.116143	0.0594389	Molecular Function:protein binding (GO:0005515)	ubiquilin	ko04141 Protein processing in endoplasmic reticulum	Ubiquitin	Posttranslational modification, protein turnover, chaperones ;	IPR000626 [Ubiquitin domain] ; IPR015940[Ubiquitin-associated domain]
Solyc01g087120.3.1	protein_coding	Solyc01g087120.3	2317.5	2559.9	2518.9	2527.2	2412.2	2782.9	0.957785	0.45887	-0.0622269	Biological Process:ATP synthesis coupled proton transport (GO:0015986)	F-type H+-transporting ATPase subunit O	ko00190 Oxidative phosphorylation ko01100 Metabolic pathways	FoF1-type ATP synthase, delta subunit	Energy production and conversion ;	IPR000711 [ATPase, OSCP/delta subunit]
Solyc04g007560.3.1	protein_coding	Solyc04g007560.3	1657.8	1543.2	1690	1844.1	1888.6	1695.5	0.901035	0.0713299	-0.150344	Molecular Function:protein binding (GO:0005515)	programmed cell death 6-interacting protein	ko04144 Endocytosis	--	--	IPR004328 [BRO1 domain] ; IPR025304[ALIX V-shaped domain]
Solyc07g044760.3.1	protein_coding	Solyc07g044760.3	987.9	998.7	1116.2	953.6	862.8	1048.5	1.08304	0.305503	0.115086	Molecular Function:nucleic acid binding (GO:0003676),Molecular Function:ATP binding (GO:0005524)	--	--	Superfamily II DNA and RNA helicase	Replication, recombination and repair ;	IPR001650 [Helicase, C-terminal] ; IPR011545[DEAD/DEAH box helicase domain]
Solyc10g005890.3.1	protein_coding	Solyc10g005890.3	702.8	682.4	739.1	730.1	686.8	722.7	0.992849	0.822544	-0.0103536	Molecular Function:aspartic-type endopeptidase activity (GO:0004190),Molecular Function:protein binding (GO:0005515),Biological Process:proteolysis (GO:0006508)	DNA damage-inducible protein 1	--	--	--	IPR000626 [Ubiquitin domain] ; IPR015940[Ubiquitin-associated domain] ; IPR019103[Aspartic peptidase, DDI1-type]
Solyc09g082990.3.1	protein_coding	Solyc09g082990.3	402.6	403.3	407	380.2	336.5	373.4	1.11265	0.0931866	0.154	Molecular Function:catalytic activity (GO:0003824),Molecular Function:coenzyme binding (GO:0050662)	--	ko00053 Ascorbate and aldarate metabolism ko00520 Amino sugar and nucleotide sugar metabolism ko01100 Metabolic pathways ko01110 Biosynthesis of secondary metabolites	Nucleoside-diphosphate-sugar epimerase	Cell wall/membrane/envelope biogenesis ;	IPR001509 [NAD-dependent epimerase/dehydratase]
Solyc01g010870.3.1	protein_coding	Solyc01g010870.3	939.7	861.4	857.6	1006.1	1015.6	970.2	0.888633	0.0210572	-0.170341	Molecular Function:methyltransferase activity (GO:0008168)	--	--	Ubiquinone/menaquinone biosynthesis C-methylase UbiE	Coenzyme transport and metabolism ;	IPR004159 [Putative S-adenosyl-L-methionine-dependent methyltransferase]
Solyc04g063290.3.1	protein_coding	Solyc04g063290.3	2908.9	2704.9	2873.8	2990.4	3184.5	2801.7	0.945525	0.269248	-0.0808124	Molecular Function:RNA binding (GO:0003723),Molecular Function:structural constituent of ribosome (GO:0003735),Cellular Component:ribosome (GO:0005840),Biological Process:translation (GO:0006412)	small subunit ribosomal protein S2e	ko03010 Ribosome	Ribosomal protein S5	Translation, ribosomal structure and biogenesis ;	IPR005324 [Ribosomal protein S5, C-terminal] ; IPR013810[Ribosomal protein S5, N-terminal]
Solyc04g072030.1.1.1	protein_coding	Solyc04g072030.1	1651.9	1321.4	1736.1	1411.5	2049.8	1976.8	0.866001	0.365368	-0.207559	Molecular Function:GTPase activity (GO:0003924),Molecular Function:GTP binding (GO:0005525)	--	--	--	--	IPR000375 [Dynamin central domain] ; IPR003130[Dynamin GTPase effector] ; IPR022812[Dynamin superfamily]
Solyc08g082700.3.1	protein_coding	Solyc08g082700.3	2344.6	2169.8	2458.7	2447.5	2422.1	2306.6	0.971698	0.513506	-0.0414199	--	26S proteasome regulatory subunit N12	ko03050 Proteasome	--	--	IPR033464 [CSN8/PSMD8/EIF3K]
Solyc12g098500.2.1	protein_coding	Solyc12g098500.2	139	205.8	130.9	105.3	105.3	100.9	1.52713	0.146998	0.61082	Molecular Function:adenosylhomocysteinase activity (GO:0004013),Biological Process:S-adenosylhomocysteine catabolic process (GO:0019510),Molecular Function:NAD binding (GO:0051287)	adenosylhomocysteinase	ko00270 Cysteine and methionine metabolism ko01100 Metabolic pathways	S-adenosylhomocysteine hydrolase	Coenzyme transport and metabolism ;	IPR000043 [Adenosylhomocysteinase] ; IPR015878[S-adenosyl-L-homocysteine hydrolase, NAD binding domain]
Solyc01g111530.3.1	protein_coding	Solyc01g111530.3	752.4	755.4	835.9	779.9	745.3	738.8	1.0352	0.428359	0.049914	Molecular Function:ubiquitin-protein transferase activity (GO:0004842),Molecular Function:carbohydrate binding (GO:0030246)	E3 ubiquitin-protein ligase TRIP12	ko04120 Ubiquitin mediated proteolysis	Beta-galactosidase GanA	Carbohydrate transport and metabolism ;	IPR000569 [HECT domain] ; IPR000922[D-galactoside/L-rhamnose binding SUEL lectin domain] ; IPR025300[Beta-galactosidase jelly roll domain] ; IPR031330[Glycoside hydrolase 35, catalytic domain]
Solyc04g010070.3.1	protein_coding	Solyc04g010070.3	1678.6	1539	1593.3	1536.4	1690.7	1569.9	1.0029	0.944035	0.00417437	Molecular Function:calcium ion binding (GO:0005509)	serine/threonine-protein phosphatase 2A regulatory subunit B''	ko03015 mRNA surveillance pathway	--	--	IPR002048 [EF-hand domain]
Solyc07g062130.3.1	protein_coding	Solyc07g062130.3	1274.7	1044.3	1203.2	1285.5	1327.8	857.2	1.0149	0.921851	0.0213333	--	UDP-glucose 4,6-dehydratase	ko00520 Amino sugar and nucleotide sugar metabolism	dTDP-D-glucose 4,6-dehydratase	Cell wall/membrane/envelope biogenesis ;	IPR016040 [NAD(P)-binding domain] ; IPR029903[RmlD-like substrate binding domain]
Solyc02g088550.3.1	protein_coding	Solyc02g088550.3	1682.3	1620.2	1691.7	1749.8	1757.7	1774.8	0.945459	0.0152622	-0.0809126	Cellular Component:ubiquitin ligase complex (GO:0000151),Molecular Function:ubiquitin-protein transferase activity (GO:0004842),Biological Process:ubiquitin-dependent protein catabolic process (GO:0006511),Biological Process:protein ubiquitination (GO:0016567),Molecular Function:ubiquitin-ubiquitin ligase activity (GO:0034450)	ubiquitin conjugation factor E4 B	ko04120 Ubiquitin mediated proteolysis ko04141 Protein processing in endoplasmic reticulum	--	--	IPR003613 [U box domain] ; IPR019474[Ubiquitin conjugation factor E4, core]
Solyc05g014000.3.1	protein_coding	Solyc05g014000.3	1822.3	2443.2	1776.7	2663.9	1740.4	1792.8	0.975004	0.895381	-0.0365193	--	pectate lyase	ko00040 Pentose and glucuronate interconversions	Pectate lyase	Carbohydrate transport and metabolism ;	IPR002022 [Pectate lyase/Amb allergen]
Solyc03g097800.3.1	protein_coding	Solyc03g097800.3	2939.7	2694.3	2763.1	2727.9	2719.8	2575.6	1.04659	0.230847	0.0656954	Molecular Function:hydrogen ion transmembrane transporter activity (GO:0015078),Biological Process:ATP hydrolysis coupled proton transport (GO:0015991)	V-type H+-transporting ATPase subunit C	ko00190 Oxidative phosphorylation ko01100 Metabolic pathways ko04145 Phagosome	--	--	IPR004907 [ATPase, V1 complex, subunit C]
Solyc11g062270.2.1	protein_coding	Solyc11g062270.2	905.6	939.3	925.7	1049.9	1029.8	961.2	0.911112	0.0344281	-0.1343	Biological Process:SRP-dependent cotranslational protein targeting to membrane (GO:0006614),Molecular Function:7S RNA binding (GO:0008312),Cellular Component:signal recognition particle (GO:0048500)	signal recognition particle subunit SRP72	ko03060 Protein export	--	--	IPR013699 [Signal recognition particle, SRP72 subunit, RNA-binding] ; IPR031545[Putative TPR-like repeat]
Solyc12g099080.2.1	protein_coding	Solyc12g099080.2	198.1	179.1	180.6	224.1	233.1	228.1	0.81395	0.00304482	-0.296988	Molecular Function:GTP binding (GO:0005525)	ADP-ribosylation factor 1	ko04144 Endocytosis	GTPase SAR1 family domain	General function prediction only ;	IPR006689 [Small GTPase superfamily, ARF/SAR type]
Solyc10g079500.2.1	protein_coding	Solyc10g079500.2	1302.4	1300.5	1336.3	1294.8	1251.9	1210.3	1.0485	0.0879023	0.0683216	Molecular Function:catalytic activity (GO:0003824),Biological Process:oxidation-reduction process (GO:0055114)	IMP dehydrogenase	ko00230 Purine metabolism ko01100 Metabolic pathways ko01110 Biosynthesis of secondary metabolites	CBS domain	Signal transduction mechanisms ;	IPR001093 [IMP dehydrogenase/GMP reductase]
Solyc09g018790.3.1	protein_coding	Solyc09g018790.3	1366.8	1530.2	1433	1436.5	1342.9	1398.7	1.03636	0.40692	0.05152	Molecular Function:phosphogluconate dehydrogenase (decarboxylating) activity (GO:0004616),Molecular Function:NAD binding (GO:0051287),Biological Process:oxidation-reduction process (GO:0055114)	--	ko00630 Glyoxylate and dicarboxylate metabolism ko00650 Butanoate metabolism ko01100 Metabolic pathways ko01200 Carbon metabolism	3-hydroxyisobutyrate dehydrogenase or related beta-hydroxyacid dehydrogenase	Lipid transport and metabolism ;	IPR006115 [6-phosphogluconate dehydrogenase, NADP-binding] ; IPR029154[3-hydroxyisobutyrate dehydrogenase, NAD-binding domain]
Solyc10g074580.2.1	protein_coding	Solyc10g074580.2	1616.3	1635.1	1591.3	1443.1	1469.2	1486.8	1.10084	0.00118337	0.138603	--	--	--	Uncharacterized conserved protein, contains ATP-grasp and redox domains	Function unknown ;	IPR002791 [Domain of unknown function DUF89]
Solyc05g052760.3.1	protein_coding	Solyc05g052760.3	1268.7	1159.4	1299.3	1075	1212.6	1139.6	1.08759	0.16046	0.121139	Molecular Function:phosphatidylinositol phospholipase C activity (GO:0004435),Molecular Function:protein binding (GO:0005515),Biological Process:lipid metabolic process (GO:0006629),Biological Process:signal transduction (GO:0007165),Biological Process:intracellular signal transduction (GO:0035556)	phosphatidylinositol phospholipase C, delta	ko00562 Inositol phosphate metabolism ko01100 Metabolic pathways ko04070 Phosphatidylinositol signaling system ko04933 AGE-RAGE signaling pathway in diabetic complications	--	--	IPR000008 [C2 domain] ; IPR000909[Phosphatidylinositol-specific phospholipase C, X domain] ; IPR001711[Phospholipase C, phosphatidylinositol-specific, Y domain] ; IPR015359[Phosphoinositide-specific phospholipase C, EF-hand-like domain]
Solyc01g111240.3.1.1	protein_coding	Solyc01g111240.3	1251.6	1384.8	1340.4	1210.5	1146.8	1387.2	1.06204	0.397843	0.0868349	Molecular Function:GTP binding (GO:0005525)	--	--	Predicted GTPase	General function prediction only ;	IPR006703 [AIG1-type guanine nucleotide-binding (G) domain] ; IPR024283[Translocase of chloroplast 159/132, membrane anchor domain]
Solyc08g081190.3.1	protein_coding	Solyc08g081190.3	677.6	595.9	639	565.1	605.9	809	0.965909	0.790005	-0.0500407	Molecular Function:transporter activity (GO:0005215),Biological Process:transport (GO:0006810),Cellular Component:membrane (GO:0016020)	aquaporin PIP	--	Glycerol uptake facilitator and related aquaporins (Major Intrinsic Protein Family)	Carbohydrate transport and metabolism ;	IPR000425 [Major intrinsic protein]
Solyc03g117480.3.1	protein_coding	Solyc03g117480.3	789.3	805.1	701	690.9	743.6	847.2	1.006	0.939125	0.00863646	Molecular Function:inorganic diphosphatase activity (GO:0004427),Molecular Function:calcium ion binding (GO:0005509),Molecular Function:hydrogen-translocating pyrophosphatase activity (GO:0009678),Biological Process:proton transport (GO:0015992),Cellular Component:membrane (GO:0016020)	inorganic pyrophosphatase	ko00190 Oxidative phosphorylation	Na+ or H+-translocating membrane pyrophosphatase	Energy production and conversion ;	IPR002048 [EF-hand domain] ; IPR004131[Pyrophosphate-energised proton pump]
Solyc01g099350.3.1	protein_coding	Solyc01g099350.3	2454.2	2498.6	2504.9	2729.3	2733.4	2790.5	0.903613	0.000474975	-0.146223	Molecular Function:fatty-acyl-CoA binding (GO:0000062),Molecular Function:protein binding (GO:0005515)	--	--	N-acetylneuraminic acid mutarotase	Cell wall/membrane/envelope biogenesis ;	IPR000582 [Acyl-CoA-binding protein, ACBP] ; IPR006652[Kelch repeat type 1]
Solyc06g073540.3.1	protein_coding	Solyc06g073540.3	1861.9	1979.3	1981	1941.6	1814.3	1777.7	1.05215	0.203847	0.073346	Molecular Function:nucleic acid binding (GO:0003676),Molecular Function:protein binding (GO:0005515)	eukaryotic translation initiation factor 2C	--	--	--	IPR003100 [PAZ domain] ; IPR003165[Piwi domain] ; IPR014811[Argonaute, linker 1 domain] ; IPR032472[Argonaute linker 2 domain] ; IPR032473[Protein argonaute, Mid domain] ; IPR032474[Protein argonaute, N-terminal]
Solyc11g065620.2.1	protein_coding	Solyc11g065620.2	3390	3454.8	3396.5	3271.6	3025.9	3713.9	1.02296	0.740653	0.0327551	Molecular Function:oxidoreductase activity (GO:0016491),Molecular Function:heme binding (GO:0020037),Molecular Function:iron-sulfur cluster binding (GO:0051536),Biological Process:oxidation-reduction process (GO:0055114)	sulfite reductase (ferredoxin)	ko00920 Sulfur metabolism ko01100 Metabolic pathways	Sulfite reductase, beta subunit (hemoprotein)	Inorganic ion transport and metabolism ;	IPR005117 [Nitrite/Sulfite reductase ferredoxin-like domain] ; IPR006067[Nitrite/sulphite reductase 4Fe-4S domain]
Solyc03g032160.3.1	protein_coding	Solyc03g032160.3	504.3	509.6	516.9	501.4	481	514.3	1.02278	0.334145	0.0325007	Molecular Function:protein binding (GO:0005515)	ubiquilin	ko04141 Protein processing in endoplasmic reticulum	Ubiquitin	Posttranslational modification, protein turnover, chaperones ;	IPR000626 [Ubiquitin domain] ; IPR015940[Ubiquitin-associated domain]
Solyc05g005700.3.1	protein_coding	Solyc05g005700.3	2626.2	2688.3	2997.4	2676.3	2670.7	2506.4	1.05838	0.29714	0.0818609	Biological Process:metabolic process (GO:0008152),Molecular Function:oxidoreductase activity (GO:0016491),Biological Process:oxidation-reduction process (GO:0055114)	aldehyde dehydrogenase (NAD+)	ko00010 Glycolysis / Gluconeogenesis ko00053 Ascorbate and aldarate metabolism ko00071 Fatty acid degradation ko00280 Valine, leucine and isoleucine degradation ko00310 Lysine degradation ko00330 Arginine and proline metabolism ko00340 Histidine metabolism ko00380 Tryptophan metabolism ko00410 beta-Alanine metabolism ko00561 Glycerolipid metabolism ko00620 Pyruvate metabolism ko01100 Metabolic pa…	Acyl-CoA reductase or other NAD-dependent aldehyde dehydrogenase	Energy production and conversion ;	IPR015590 [Aldehyde dehydrogenase domain]
Solyc06g066060.3.1	protein_coding	Solyc06g066060.3	1391.9	1404.4	1508.3	1637.3	1694.8	1662.8	0.861799	0.00472471	-0.214577	Molecular Function:nucleic acid binding (GO:0003676),Molecular Function:ATP binding (GO:0005524)	ATP-dependent RNA helicase UAP56/SUB2	ko03013 RNA transport ko03015 mRNA surveillance pathway ko03040 Spliceosome	Superfamily II DNA and RNA helicase	Replication, recombination and repair ;	IPR001650 [Helicase, C-terminal] ; IPR011545[DEAD/DEAH box helicase domain]
Solyc01g088700.3.1	protein_coding	Solyc01g088700.3	1028.3	986.7	1077.6	926	932.3	901.6	1.12055	0.0164515	0.164204	Molecular Function:RNA binding (GO:0003723),Molecular Function:protein binding (GO:0005515)	translation initiation factor 4G	ko03013 RNA transport	--	--	IPR003890 [MIF4G-like, type 3] ; IPR003891[Initiation factor eIF-4 gamma, MA3]
Solyc08g081410.3.1	protein_coding	Solyc08g081410.3	1606.3	1394.9	1604.8	1762.1	1857.2	1717.9	0.862999	0.0401113	-0.212569	Cellular Component:Golgi membrane (GO:0000139),Cellular Component:cytoplasm (GO:0005737),Biological Process:intracellular protein transport (GO:0006886),Molecular Function:protein transporter activity (GO:0008565),Cellular Component:membrane (GO:0016020),Biological Process:vesicle fusion with Golgi apparatus (GO:0048280)	--	--	--	--	IPR006953 [Vesicle tethering protein Uso1/P115-like , head domain] ; IPR006955[Uso1/p115-like vesicle tethering protein, C-terminal]
Solyc06g065840.3.1	protein_coding	Solyc06g065840.3	873.3	826.6	828.8	880	955.9	901.2	0.923861	0.0633708	-0.114252	--	trafficking protein particle complex subunit 9	--	--	--	IPR013935 [TRAPP II complex, Trs120]
Solyc06g082090.3.1	protein_coding	Solyc06g082090.3	1256.5	1160.9	1215.4	1200.3	1223.9	1035.3	1.05009	0.42742	0.0705184	--	--	--	Methionine aminopeptidase	Translation, ribosomal structure and biogenesis ;	IPR000994 [Peptidase M24]
Solyc09g074940.2.1	protein_coding	Solyc09g074940.2	1276.8	1322.1	1338.8	1283.8	1363.3	1397.1	0.973666	0.407015	-0.0385011	Molecular Function:GTP binding (GO:0005525)	--	--	Predicted GTPase	General function prediction only ;	IPR006703 [AIG1-type guanine nucleotide-binding (G) domain] ; IPR024283[Translocase of chloroplast 159/132, membrane anchor domain]
Solyc06g069210.3.1	protein_coding	Solyc06g069210.3	1747.5	1631.5	1683.6	1959.8	2165.6	2090.4	0.814473	0.00504613	-0.296062	Biological Process:intra-Golgi vesicle-mediated transport (GO:0006891),Cellular Component:integral component of Golgi membrane (GO:0030173)	homeobox protein cut-like	--	--	--	IPR012955 [CASP, C-terminal]
Solyc01g111710.3.1	protein_coding	Solyc01g111710.3	3092.5	2876.4	3135.8	2997.3	3077	3007.4	1.00253	0.931707	0.0036491	Cellular Component:proteasome complex (GO:0000502),Molecular Function:protein binding (GO:0005515),Molecular Function:enzyme regulator activity (GO:0030234),Biological Process:regulation of protein catabolic process (GO:0042176)	26S proteasome regulatory subunit N3	ko03050 Proteasome	--	--	IPR000717 [Proteasome component (PCI) domain] ; IPR013586[26S proteasome regulatory subunit, C-terminal]
Solyc09g092550.3.1	protein_coding	Solyc09g092550.3	845.6	930.6	920.1	909.3	881.4	1086.1	0.937257	0.435194	-0.0934839	--	--	--	--	--	--
Solyc07g041900.3.1	protein_coding	Solyc07g041900.3	2311.7	1753.6	2982.1	2213	2240.8	1732.7	1.13916	0.504265	0.187968	Biological Process:proteolysis (GO:0006508),Molecular Function:cysteine-type peptidase activity (GO:0008234)	cathepsin H		Cysteine protease, C1A family	Posttranslational modification, protein turnover, chaperones ;	IPR000668 [Peptidase C1A, papain C-terminal] ; IPR013201[Cathepsin propeptide inhibitor domain (I29)]
Solyc06g048610.3.1	protein_coding	Solyc06g048610.3	1819.3	1851.5	1820.3	1741.4	1631.8	1677	1.0873	0.011823	0.120755	Molecular Function:tRNA binding (GO:0000049)	aminoacyl tRNA synthase complex-interacting multifunctional protein 1	--	Methionyl-tRNA synthetase	Translation, ribosomal structure and biogenesis ;	IPR002547 [tRNA-binding domain]
Solyc11g069380.2.1	protein_coding	Solyc11g069380.2	2261.5	2786.3	2121.2	2223	2104.9	2296.9	1.08215	0.436395	0.113895	Biological Process:terpenoid biosynthetic process (GO:0016114),Molecular Function:4-hydroxy-3-methylbut-2-en-1-yl diphosphate synthase activity (GO:0046429),Biological Process:oxidation-reduction process (GO:0055114)	--	ko00900 Terpenoid backbone biosynthesis ko01100 Metabolic pathways ko01110 Biosynthesis of secondary metabolites	4-hydroxy-3-methylbut-2-en-1-yl diphosphate synthase IspG/GcpE	Lipid transport and metabolism ;	IPR004588 [4-hydroxy-3-methylbut-2-en-1-yl diphosphate synthase, bacterial-type]
Solyc06g069180.3.1	protein_coding	Solyc06g069180.3	1801.7	1691	1786.2	1680.9	1801.9	1539.4	1.05111	0.362767	0.0719179	--	serine/threonine-protein phosphatase 2A regulatory subunit A	ko03015 mRNA surveillance pathway	Predicted NTPase, NACHT family domain	Signal transduction mechanisms ;	IPR032878 [Vacuole morphology and inheritance protein 14, Fab1-binding region]
Solyc06g072120.3.1	protein_coding	Solyc06g072120.3	1165.8	1077.7	1049.7	1154.8	1228.8	1034.8	0.963375	0.564182	-0.0538311	Molecular Function:structural constituent of ribosome (GO:0003735),Cellular Component:intracellular (GO:0005622),Cellular Component:ribosome (GO:0005840),Biological Process:translation (GO:0006412)	small subunit ribosomal protein SAe	ko03010 Ribosome	Ribosomal protein S2	Translation, ribosomal structure and biogenesis ;	IPR001865 [Ribosomal protein S2]
Solyc02g091410.3.1	protein_coding	Solyc02g091410.3	1013.2	940.2	1023.7	1051.3	1056.7	1014.3	0.953496	0.175588	-0.0687015	Molecular Function:protein binding (GO:0005515)	--	--	Periplasmic serine protease, S1-C subfamily, contain C-terminal PDZ domain	Posttranslational modification, protein turnover, chaperones ;	IPR001478 [PDZ domain] ; IPR025926[PDZ-like domain]
Solyc11g012770.2.1	protein_coding	Solyc11g012770.2	1848.6	1979.7	1821.4	1657.1	1804.8	1805.9	1.0725	0.140956	0.100974	--	sister chromatid cohesion protein PDS5	--	--	--	--
Solyc08g029190.3.1	protein_coding	Solyc08g029190.3	1311.6	1121.1	1323.9	1442.2	1574.2	1203.4	0.890232	0.290342	-0.167747	Molecular Function:protein binding (GO:0005515)	--	--	Tetratricopeptide (TPR) repeat	General function prediction only ;	IPR000270 [PB1 domain]
Solyc12g056240.2.1	protein_coding	Solyc12g056240.2	1707	1559.3	1693.7	1659.8	1591.5	1522.8	1.03894	0.371061	0.0551113	Molecular Function:glutathione peroxidase activity (GO:0004602),Biological Process:response to oxidative stress (GO:0006979),Biological Process:oxidation-reduction process (GO:0055114)	glutathione peroxidase	ko00480 Glutathione metabolism ko00590 Arachidonic acid metabolism	Glutathione peroxidase, house-cleaning role in reducing lipid peroxides	Defense mechanisms ; Lipid transport and metabolism ;	IPR000889 [Glutathione peroxidase]
Solyc08g068220.3.1	protein_coding	Solyc08g068220.3	1142.7	1053	1154.7	1214.9	1210.4	1093.2	0.952224	0.33487	-0.0706272	Molecular Function:structural constituent of ribosome (GO:0003735),Cellular Component:intracellular (GO:0005622),Cellular Component:ribosome (GO:0005840),Biological Process:translation (GO:0006412),Biological Process:intracellular protein transport (GO:0006886),Biological Process:vesicle-mediated transport (GO:0016192),Cellular Component:membrane coat (GO:0030117),Cellular Component:clathrin adap…	--	--	Ribosomal protein L27	Translation, ribosomal structure and biogenesis ;	IPR001684 [Ribosomal protein L27] ; IPR002553[Clathrin/coatomer adaptor, adaptin-like, N-terminal] ; IPR015151[Beta-adaptin appendage, C-terminal subdomain]
Solyc03g005730.3.1	protein_coding	Solyc03g005730.3	1153.6	1062.7	1061.9	1281.1	1380.5	1131.7	0.864208	0.0938279	-0.21055	Biological Process:metabolic process (GO:0008152)	--	ko00290 Valine, leucine and isoleucine biosynthesis ko00660 C5-Branched dibasic acid metabolism ko00966 Glucosinolate biosynthesis ko01100 Metabolic pathways ko01110 Biosynthesis of secondary metabolites ko01210 2-Oxocarboxylic acid metabolism ko01230 Biosynthesis of amino acids	Homoaconitase/3-isopropylmalate dehydratase large subunit	Amino acid transport and metabolism ;	IPR001030 [Aconitase/3-isopropylmalate dehydratase large subunit, alpha/beta/alpha domain]
Solyc03g118425.1.1	protein_coding	Solyc03g118425.1	2156.1	2125.5	1857.7	782.7	761.9	810.1	2.60725	0.00484066	1.38253	Cellular Component:nucleus (GO:0005634),Molecular Function:zinc ion binding (GO:0008270)	transcriptional repressor NF-X1		--	--	IPR000967 [Zinc finger, NF-X1-type]
Solyc01g094410.3.1.1	protein_coding	Solyc01g094410.3	1046.1	1109.1	1115	1171.1	1234	1289.8	0.885058	0.0255178	-0.176156	Molecular Function:protein binding (GO:0005515)	--	--	--	--	IPR000008 [C2 domain] ; IPR013583[Phosphoribosyltransferase C-terminal]
Solyc05g026560.3.1	protein_coding	Solyc05g026560.3	928.5	1154.9	950.4	957.7	915.4	1071.5	1.03029	0.746538	0.0430543	--	--	--	--	--	--
Solyc01g098000.3.1	protein_coding	Solyc01g098000.3	853.1	890.3	862.6	955.9	895	897.6	0.948154	0.105607	-0.0768074	Molecular Function:translation elongation factor activity (GO:0003746),Biological Process:translational elongation (GO:0006414)	elongation factor 1-beta	--	--	--	IPR014038 [Translation elongation factor EF1B, beta/delta subunit, guanine nucleotide exchange domain]
Solyc01g088560.3.1	protein_coding	Solyc01g088560.3	595.3	619.1	622.1	620.2	664.7	697.7	0.926309	0.112334	-0.110435	Molecular Function:GTP binding (GO:0005525),Biological Process:small GTPase mediated signal transduction (GO:0007264)	Ras-related protein Rab-6A	--	GTPase SAR1 family domain	General function prediction only ;	IPR001806 [Small GTPase superfamily]
Solyc09g074320.3.1	protein_coding	Solyc09g074320.3	1519.5	1196.8	1561.6	1560.9	1728.6	1363.4	0.919405	0.468543	-0.121227	Molecular Function:hydrolase activity (GO:0016787)	protein phosphatase	--	Diadenosine tetraphosphatase ApaH/serine/threonine protein phosphatase, PP2A family	Signal transduction mechanisms ;	IPR004843 [Calcineurin-like phosphoesterase domain, ApaH type]
Solyc05g054350.3.1	protein_coding	Solyc05g054350.3	2193	2344.3	2128.9	1739.8	1985.3	1714.2	1.22556	0.0190034	0.293444	--	--	--	Pimeloyl-ACP methyl ester carboxylesterase	Coenzyme transport and metabolism ; General function prediction only ;	IPR000073 [Alpha/beta hydrolase fold-1]
Solyc06g065710.3.1	protein_coding	Solyc06g065710.3	1768.5	1831.6	1833.1	1722	1647.3	1874.3	1.03616	0.418286	0.0512445	--	--	--	--	--	--
Solyc02g062810.3.1	protein_coding	Solyc02g062810.3	484.2	464.4	476.1	437.2	450.7	463	1.05463	0.0591485	0.0767373	Molecular Function:signal recognition particle binding (GO:0005047),Biological Process:SRP-dependent cotranslational protein targeting to membrane (GO:0006614),Molecular Function:7S RNA binding (GO:0008312),Molecular Function:endoplasmic reticulum signal peptide binding (GO:0030942)	signal recognition particle subunit SRP68	ko03060 Protein export	--	--	IPR026258 [Signal recognition particle subunit SRP68]
Solyc11g006660.2.1	protein_coding	Solyc11g006660.2	147.6	166.2	151.9	148.2	153.3	173.2	0.981041	0.767365	-0.0276152	--	peptide chain release factor subunit 1	ko03015 mRNA surveillance pathway	Peptide chain release factor 1 (eRF1)	Translation, ribosomal structure and biogenesis ;	IPR005140 [eRF1 domain 1/Pelota-like] ; IPR005141[eRF1 domain 2] ; IPR005142[eRF1 domain 3]
Solyc07g049450.3.1	protein_coding	Solyc07g049450.3	1832	1875.4	1737.2	1730.5	1737.1	1923.2	1.00998	0.823222	0.0143267	Biological Process:cell redox homeostasis (GO:0045454)	protein disulfide-isomerase A6	ko04141 Protein processing in endoplasmic reticulum	Negative regulator of GroEL, contains thioredoxin-like and TPR-like domains	Posttranslational modification, protein turnover, chaperones ;	IPR013766 [Thioredoxin domain]
Solyc11g067240.2.1	protein_coding	Solyc11g067240.2	843.8	761.3	808.4	863.8	855.2	840.1	0.943105	0.122849	-0.0845097	Molecular Function:ATP binding (GO:0005524)	vacuolar protein-sorting-associated protein 4	ko04144 Endocytosis	Intein/homing endonuclease	Replication, recombination and repair ; Mobilome: prophages, transposons;	IPR003959 [ATPase, AAA-type, core] ; IPR007330[MIT] ; IPR015415[Vps4 oligomerisation, C-terminal]
Solyc06g069480.3.1	protein_coding	Solyc06g069480.3	755.3	723.1	777.6	748.6	768.3	771.3	0.985928	0.56959	-0.0204461	Molecular Function:nucleic acid binding (GO:0003676),Molecular Function:ATP binding (GO:0005524)	activating signal cointegrator complex subunit 3	--	Replicative superfamily II helicase	Replication, recombination and repair ;	IPR001650 [Helicase, C-terminal] ; IPR004179[Sec63 domain] ; IPR011545[DEAD/DEAH box helicase domain]
Solyc01g111760.3.1	protein_coding	Solyc01g111760.3	398	377.8	365.2	403.7	441.3	431.5	0.89385	0.037711	-0.161895	Biological Process:proton transport (GO:0015992),Biological Process:ATP metabolic process (GO:0046034)	V-type H+-transporting ATPase subunit B	ko00190 Oxidative phosphorylation ko01100 Metabolic pathways ko04145 Phagosome	Archaeal/vacuolar-type H+-ATPase subunit B/Vma2	Energy production and conversion ;	IPR004100 [ATPase, F1/V1/A1 complex, alpha/beta subunit, N-terminal domain]
Solyc08g075440.3.1	protein_coding	Solyc08g075440.3	1014.1	983.3	969	1036.6	1099.1	973.5	0.954072	0.28527	-0.0678303	--	conserved oligomeric Golgi complex subunit 6	--	--	--	--
Solyc06g075010.3.1	protein_coding	Solyc06g075010.3	577.5	490.8	460.2	1033.1	1024.8	897.3	0.517224	0.0010733	-0.951139	Molecular Function:ATP binding (GO:0005524)	--	--	Chaperonin GroEL (HSP60 family)	Posttranslational modification, protein turnover, chaperones ;	IPR002423 [Chaperonin Cpn60/TCP-1 family]
Solyc01g058390.3.1	protein_coding	Solyc01g058390.3	1352.7	1273.4	1230.2	1439.7	1255.6	1155.9	1.00132	0.985918	0.00190924	Molecular Function:ATP binding (GO:0005524)	N-acetylgalactosamine kinase	--	Galactokinase	Carbohydrate transport and metabolism ;	IPR006204 [GHMP kinase N-terminal domain] ; IPR013750[GHMP kinase, C-terminal domain] ; IPR019539[Galactokinase galactose-binding domain]
Solyc10g047320.2.1	protein_coding	Solyc10g047320.2	1122.7	1148.5	1180.5	1197.4	1158.1	1134.2	0.989111	0.637447	-0.0157959	Molecular Function:ADP binding (GO:0043531)	--	--	WD40 repeat	General function prediction only ;	IPR002182 [NB-ARC]
Solyc01g100320.3.1	protein_coding	Solyc01g100320.3	2919.1	2713	3022.6	2906.3	3141.6	2890.2	0.968293	0.481932	-0.0464844	Cellular Component:endoplasmic reticulum (GO:0005783),Biological Process:cell redox homeostasis (GO:0045454)	protein disulfide-isomerase A6	ko04141 Protein processing in endoplasmic reticulum	Negative regulator of GroEL, contains thioredoxin-like and TPR-like domains	Posttranslational modification, protein turnover, chaperones ;	IPR011679 [Endoplasmic reticulum, protein ERp29, C-terminal] ; IPR013766[Thioredoxin domain]
Solyc02g069670.3.1	protein_coding	Solyc02g069670.3	1140.2	1265.6	1143.9	996.4	966.7	1071.1	1.1699	0.0290889	0.226381	Biological Process:carbohydrate metabolic process (GO:0005975)	alpha-glucosidase	ko00052 Galactose metabolism ko00500 Starch and sucrose metabolism ko01100 Metabolic pathways	Alpha-glucosidase, glycosyl hydrolase family GH31	Carbohydrate transport and metabolism ;	IPR000322 [Glycoside hydrolase family 31] ; IPR025887[Glycoside hydrolase family 31, N-terminal domain] ; IPR031727[Galactose mutarotase, N-terminal barrel]
Solyc10g005960.1.1.1	protein_coding	Solyc10g005960.1	1835.2	1684.8	1748.3	1900.9	1782.5	1485.5	1.01923	0.812819	0.0274802	--	--	--	--	--	IPR000782 [FAS1 domain]
Solyc03g111180.3.1	protein_coding	Solyc03g111180.3	1741.6	1809.7	1745.9	1539	1501.5	1570.7	1.14877	0.00154012	0.200088	Molecular Function:aminopeptidase activity (GO:0004177),Biological Process:proteolysis (GO:0006508),Molecular Function:zinc ion binding (GO:0008270)	aspartyl aminopeptidase	--	Aspartyl aminopeptidase	Amino acid transport and metabolism ;	IPR001948 [Peptidase M18]
Solyc05g055210.2.1.1	protein_coding	Solyc05g055210.2	241.5	238.2	252.7	207.3	222.2	216	1.13462	0.00928486	0.182215	--	peptide chain release factor subunit 1	ko03015 mRNA surveillance pathway	Peptide chain release factor 1 (eRF1)	Translation, ribosomal structure and biogenesis ;	IPR005140 [eRF1 domain 1/Pelota-like] ; IPR005141[eRF1 domain 2] ; IPR005142[eRF1 domain 3]
Solyc03g032070.3.1	protein_coding	Solyc03g032070.3	1048.6	1099.2	1044.6	998.5	959.8	1127.1	1.03468	0.541701	0.0491839	Molecular Function:DNA helicase activity (GO:0003678),Molecular Function:ATP binding (GO:0005524)	RuvB-like protein 2	--	DNA helicase TIP49, TBP-interacting protein	Transcription ;	IPR010339 [TIP49, C-terminal]
Solyc10g049890.2.1	protein_coding	Solyc10g049890.2	170.1	138.6	214.2	215.5	253.2	158.4	0.833838	0.379808	-0.26216	Biological Process:metabolic process (GO:0008152),Molecular Function:NAD binding (GO:0051287),Biological Process:oxidation-reduction process (GO:0055114)	--	ko00260 Glycine, serine and threonine metabolism ko01100 Metabolic pathways ko01200 Carbon metabolism ko01230 Biosynthesis of amino acids	Phosphoglycerate dehydrogenase or related dehydrogenase	Coenzyme transport and metabolism ; General function prediction only ;	IPR006139 [D-isomer specific 2-hydroxyacid dehydrogenase, catalytic domain] ; IPR006140[D-isomer specific 2-hydroxyacid dehydrogenase, NAD-binding domain]
Solyc03g117040.3.1	protein_coding	Solyc03g117040.3	1621.9	1406.2	1588.8	1838.9	1958.6	1682.6	0.842485	0.0509486	-0.247278	Biological Process:gene silencing by RNA (GO:0031047)	--	--	--	--	IPR005379 [Uncharacterised domain XH] ; IPR005380[XS domain] ; IPR005381[Zinc finger-XS domain]
Solyc04g082140.3.1	protein_coding	Solyc04g082140.3	1127.8	1340.5	1122.5	1088.4	1171.1	1155.8	1.05139	0.485258	0.072293	Molecular Function:copper ion binding (GO:0005507),Molecular Function:oxidoreductase activity (GO:0016491),Biological Process:oxidation-reduction process (GO:0055114)	--	--	Multicopper oxidase with three cupredoxin domains (includes cell division protein FtsP and spore coat protein CotA)	Cell cycle control, cell division, chromosome partitioning ; Inorganic ion transport and metabolism ; Cell wall/membrane/envelope biogenesis ;	IPR001117 [Multicopper oxidase, type 1] ; IPR011706[Multicopper oxidase, type 2] ; IPR011707[Multicopper oxidase, type 3]
Solyc04g072290.3.1	protein_coding	Solyc04g072290.3	2223.1	2016.1	2205	2180.1	2240.8	2109.2	0.986846	0.726631	-0.0191038	Cellular Component:exocyst (GO:0000145),Biological Process:exocytosis (GO:0006887)	exocyst complex component 3	--	--	--	IPR010326 [Exocyst complex component EXOC3/Sec6]
Solyc05g054760.3.1	protein_coding	Solyc05g054760.3	4192	4164.9	5055	6069	7210.5	5090.7	0.73009	0.0715787	-0.453854	Molecular Function:protein binding (GO:0005515)	--	ko00053 Ascorbate and aldarate metabolism ko00480 Glutathione metabolism ko01100 Metabolic pathways	Glutathione S-transferase	Posttranslational modification, protein turnover, chaperones ;	IPR004045 [Glutathione S-transferase, N-terminal]
Solyc09g075450.3.1	protein_coding	Solyc09g075450.3	826.3	820	819.4	854.5	846.7	880.8	0.954957	0.0212978	-0.0664917	Biological Process:tricarboxylic acid cycle (GO:0006099),Molecular Function:lyase activity (GO:0016829)	fumarate hydratase, class II	ko00020 Citrate cycle (TCA cycle) ko00620 Pyruvate metabolism ko01100 Metabolic pathways ko01110 Biosynthesis of secondary metabolites ko01200 Carbon metabolism	Fumarate hydratase class II	Energy production and conversion ;	IPR018951 [Fumarase C, C-terminal] ; IPR022761[Fumarate lyase, N-terminal]
Solyc06g066610.3.1	protein_coding	Solyc06g066610.3	1484.5	1379.9	1390.5	1415.2	1472.5	1430.2	0.98541	0.604492	-0.0212046	--	TATA element modulatory factor	--	--	--	IPR022091 [TATA element modulatory factor 1 TATA binding] ; IPR022092[TATA element modulatory factor 1 DNA binding]
Solyc07g005940.3.1	protein_coding	Solyc07g005940.3	1770.1	1620.5	1615.8	1658.7	1690.8	1734.1	0.984814	0.665212	-0.022077	Biological Process:ATP hydrolysis coupled proton transport (GO:0015991)	V-type H+-transporting ATPase subunit H	ko00190 Oxidative phosphorylation ko01100 Metabolic pathways ko04145 Phagosome	--	--	IPR011987 [ATPase, V1 complex, subunit H, C-terminal]
Solyc04g008310.2.1.1	protein_coding	Solyc04g008310.2	1250.5	1117.1	1222	1096.1	1131.9	1108.9	1.07573	0.114693	0.105315	Biological Process:metabolic process (GO:0008152)	cis-zeatin O-glucosyltransferase	ko00908 Zeatin biosynthesis	UDP:flavonoid glycosyltransferase YjiC, YdhE family	Carbohydrate transport and metabolism ;	IPR002213 [UDP-glucuronosyl/UDP-glucosyltransferase]
Solyc04g005030.3.1	protein_coding	Solyc04g005030.3	1281.2	1334.9	1295.9	1249.4	1173.8	1314.4	1.04666	0.253941	0.0657942	Molecular Function:protein binding (GO:0005515),Biological Process:carbohydrate metabolic process (GO:0005975)	--	--	Phosphomannomutase	Carbohydrate transport and metabolism ;	IPR001680 [WD40 repeat] ; IPR005844[Alpha-D-phosphohexomutase, alpha/beta/alpha domain I] ; IPR005845[Alpha-D-phosphohexomutase, alpha/beta/alpha domain II] ; IPR005846[Alpha-D-phosphohexomutase, alpha/beta/alpha domain III]
Solyc09g013080.3.1	protein_coding	Solyc09g013080.3	1455.3	1504.6	1537.7	1718.8	1700.3	1535.3	0.907799	0.0731564	-0.139555	Molecular Function:acetyl-CoA carboxylase activity (GO:0003989),Biological Process:fatty acid biosynthetic process (GO:0006633),Cellular Component:acetyl-CoA carboxylase complex (GO:0009317)	acetyl-CoA carboxylase carboxyl transferase subunit alpha	ko00061 Fatty acid biosynthesis ko00620 Pyruvate metabolism ko00640 Propanoate metabolism ko01100 Metabolic pathways ko01110 Biosynthesis of secondary metabolites ko01200 Carbon metabolism ko01212 Fatty acid metabolism	Acetyl-CoA carboxylase alpha subunit	Lipid transport and metabolism ;	IPR001095 [Acetyl-CoA carboxylase, alpha subunit]
Solyc12g007170.2.1	protein_coding	Solyc12g007170.2	889.7	953.3	1048.3	995	827.3	1130.7	0.979106	0.845747	-0.030463	Molecular Function:catalytic activity (GO:0003824),Molecular Function:3-hydroxyacyl-CoA dehydrogenase activity (GO:0003857),Biological Process:fatty acid metabolic process (GO:0006631),Biological Process:metabolic process (GO:0008152),Molecular Function:oxidoreductase activity (GO:0016491),Biological Process:oxidation-reduction process (GO:0055114)	--	ko00071 Fatty acid degradation ko00592 alpha-Linolenic acid metabolism ko01100 Metabolic pathways ko01110 Biosynthesis of secondary metabolites ko01212 Fatty acid metabolism	3-hydroxyacyl-CoA dehydrogenase	Lipid transport and metabolism ;	IPR001753 [Crotonase superfamily] ; IPR006108[3-hydroxyacyl-CoA dehydrogenase, C-terminal] ; IPR006176[3-hydroxyacyl-CoA dehydrogenase, NAD binding]
Solyc10g083650.1.1.1	protein_coding	Solyc10g083650.1	1494.4	1858.5	1599.2	1501.4	1195.7	1570.5	1.16039	0.222268	0.214615	Molecular Function:oxidoreductase activity (GO:0016491)	--	--	Peroxiredoxin	Posttranslational modification, protein turnover, chaperones ;	IPR013740 [Redoxin]
Solyc04g074720.3.1	protein_coding	Solyc04g074720.3	1037.6	950.6	1037.7	1000.4	1010.1	934.9	1.02733	0.512888	0.0389007	--	--	--	--	--	IPR028091 [FAM91, N-terminal domain] ; IPR028097[FAM91, C-terminal domain]
Solyc03g034180.3.1	protein_coding	Solyc03g034180.3	98	86.3	96.8	102.3	89.9	78.2	1.03957	0.674596	0.0559883	--	14-3-3 protein epsilon		--	--	IPR023410 [14-3-3 domain]
Solyc07g065900.3.1	protein_coding	Solyc07g065900.3	267.2	330.9	241.3	245.9	241.1	261	1.12219	0.326758	0.16632	Molecular Function:fructose-bisphosphate aldolase activity (GO:0004332),Molecular Function:ATP binding (GO:0005524),Biological Process:glycolytic process (GO:0006096),Biological Process:metabolic process (GO:0008152),Molecular Function:kinase activity (GO:0016301)	uridine kinase	ko00240 Pyrimidine metabolism ko01100 Metabolic pathways	Fructose-bisphosphate aldolase class 1	Carbohydrate transport and metabolism ;	IPR000741 [Fructose-bisphosphate aldolase, class-I] ; IPR006083[Phosphoribulokinase/uridine kinase] ; IPR029057[Phosphoribosyltransferase-like]
Solyc03g115990.2.1	protein_coding	Solyc03g115990.2	2273.3	1945.6	2087.4	2612.8	2486	2338.2	0.847963	0.0381341	-0.237927	Molecular Function:oxidoreductase activity (GO:0016491),Biological Process:oxidation-reduction process (GO:0055114)	malate dehydrogenase	ko00020 Citrate cycle (TCA cycle) ko00270 Cysteine and methionine metabolism ko00620 Pyruvate metabolism ko00630 Glyoxylate and dicarboxylate metabolism ko00710 Carbon fixation in photosynthetic organisms ko01100 Metabolic pathways ko01110 Biosynthesis of secondary metabolites ko01200 Carbon metabolism	Malate/lactate dehydrogenase	Energy production and conversion ;	IPR001236 [Lactate/malate dehydrogenase, N-terminal] ; IPR022383[Lactate/malate dehydrogenase, C-terminal]
Solyc01g073740.3.1	protein_coding	Solyc01g073740.3	1017.3	1049.7	1022.1	919.4	941.9	1008.8	1.0763	0.0636375	0.106086	--	citrate synthase	ko00020 Citrate cycle (TCA cycle) ko00630 Glyoxylate and dicarboxylate metabolism ko01100 Metabolic pathways ko01110 Biosynthesis of secondary metabolites ko01200 Carbon metabolism ko01210 2-Oxocarboxylic acid metabolism ko01230 Biosynthesis of amino acids	Citrate synthase	Energy production and conversion ;	IPR002020 [Citrate synthase]
Solyc10g007720.3.1	protein_coding	Solyc10g007720.3	697.3	667.9	688.3	691.7	779.2	756.4	0.921968	0.103874	-0.117211	Biological Process:intra-Golgi vesicle-mediated transport (GO:0006891),Cellular Component:Golgi transport complex (GO:0017119)	conserved oligomeric Golgi complex subunit 5	--	--	--	IPR019465 [Conserved oligomeric Golgi complex subunit 5]
Solyc01g108030.3.1	protein_coding	Solyc01g108030.3	1715.5	1710.1	1645.6	1613.1	1226.6	1569.7	1.15009	0.150577	0.201745	--	3-methylcrotonyl-CoA carboxylase beta subunit	ko00280 Valine, leucine and isoleucine degradation ko01100 Metabolic pathways	Acetyl-CoA carboxylase, carboxyltransferase component	Lipid transport and metabolism ;	IPR000022 [Carboxyl transferase]
Solyc01g104015.1.1	protein_coding	Solyc01g104015.1	1271	1367.4	1365.5	1156.6	1244.1	1137	1.13178	0.027431	0.178594	--	--	--	--	--	IPR010417 [Embryo-specific ATS3]
Solyc11g069050.2.1	protein_coding	Solyc11g069050.2	1438.6	1303.2	1645.9	1232.5	1260.8	1108.9	1.21806	0.0760099	0.284587	Molecular Function:catalytic activity (GO:0003824),Biological Process:metabolic process (GO:0008152)	4-coumarate--CoA ligase	ko00130 Ubiquinone and other terpenoid-quinone biosynthesis ko00360 Phenylalanine metabolism ko00940 Phenylpropanoid biosynthesis ko01100 Metabolic pathways ko01110 Biosynthesis of secondary metabolites	Acyl-CoA synthetase (AMP-forming)/AMP-acid ligase II	Lipid transport and metabolism ; Secondary metabolites biosynthesis, transport and catabolism ;	IPR000873 [AMP-dependent synthetase/ligase] ; IPR025110[AMP-binding enzyme C-terminal domain]
Solyc08g081530.3.1	protein_coding	Solyc08g081530.3	1924.9	1740.5	1967.9	2237.3	2135.5	1900	0.898052	0.155065	-0.155129	Molecular Function:oxidoreductase activity (GO:0016491),Biological Process:oxidation-reduction process (GO:0055114)	monodehydroascorbate reductase (NADH)	ko00053 Ascorbate and aldarate metabolism ko01100 Metabolic pathways	NADPH-dependent 2,4-dienoyl-CoA reductase, sulfur reductase, or a related oxidoreductase	Lipid transport and metabolism ;	IPR023753 [FAD/NAD(P)-binding domain]
Solyc02g093900.3.1	protein_coding	Solyc02g093900.3	472.2	407.2	442.8	470.7	464.8	522.1	0.907108	0.159542	-0.140654	Molecular Function:electron carrier activity (GO:0009055),Molecular Function:heme binding (GO:0020037)	ubiquinol-cytochrome c reductase cytochrome c1 subunit	ko00190 Oxidative phosphorylation ko01100 Metabolic pathways	Cytochrome c1	Energy production and conversion ;	IPR002326 [Cytochrome c1]
Solyc04g040180.3.1	protein_coding	Solyc04g040180.3	1417.6	822.7	1377	1178	1134.8	1204.7	1.02837	0.878685	0.0403628	Biological Process:metabolic process (GO:0008152),Molecular Function:methyltransferase activity (GO:0008168)	--	--	Ubiquinone/menaquinone biosynthesis C-methylase UbiE	Coenzyme transport and metabolism ;	IPR013216 [Methyltransferase type 11]
Solyc03g045050.3.1	protein_coding	Solyc03g045050.3	875.6	909.2	932.5	854.3	846	939.1	1.02951	0.487877	0.0419638	--	--	--	--	--	--
Solyc01g100350.3.1	protein_coding	Solyc01g100350.3	1170.5	1143.2	1120.6	1073	1112.7	1266.7	0.994757	0.925738	-0.00758356	Molecular Function:GTP binding (GO:0005525)	GTP-binding protein SAR1	ko04141 Protein processing in endoplasmic reticulum	GTPase SAR1 family domain	General function prediction only ;	IPR006689 [Small GTPase superfamily, ARF/SAR type]
Solyc10g081020.2.1	protein_coding	Solyc10g081020.2	1045.1	1033.7	1128.5	1109	1152.9	1160.6	0.937122	0.102007	-0.0936912	Molecular Function:DNA binding (GO:0003677)	transcription elongation factor SPT6	--	Transcriptional accessory protein Tex/SPT6	Transcription ;	IPR000980 [SH2 domain] ; IPR027999[Death-like domain of Spt6] ; IPR028083[Spt6 acidic, N-terminal domain] ; IPR028088[Helix-turn-helix DNA-binding domain of Spt6] ; IPR028231[Transcription elongation factor Spt6, YqgF domain] ; IPR032706[Transcription elongation factor Spt6, helix-hairpin-helix motif]
Solyc08g041890.3.1	protein_coding	Solyc08g041890.3	1763.3	1595.1	1662.1	1874.3	1801.2	1768.1	0.922276	0.0721478	-0.11673	Molecular Function:protein binding (GO:0005515),Cellular Component:nucleus (GO:0005634),Cellular Component:cytoplasm (GO:0005737),Biological Process:protein import into nucleus (GO:0006606),Molecular Function:protein transporter activity (GO:0008565)	--	--	--	--	IPR000225 [Armadillo] ; IPR002652[Importin-alpha, importin-beta-binding domain] ; IPR032413[Atypical Arm repeat]
Solyc02g084920.3.1	protein_coding	Solyc02g084920.3	1560.9	1457	1561.6	1364.9	1215.2	1116.8	1.23874	0.0213052	0.308874	Molecular Function:threonine-type endopeptidase activity (GO:0004298),Cellular Component:proteasome core complex (GO:0005839),Biological Process:proteolysis involved in cellular protein catabolic process (GO:0051603)	20S proteasome subunit beta 6	ko03050 Proteasome	20S proteasome, alpha and beta subunits	Posttranslational modification, protein turnover, chaperones ;	IPR001353 [Proteasome, subunit alpha/beta]
Solyc12g095930.2.1	protein_coding	Solyc12g095930.2	297.9	292	283.6	349.4	326.3	351.2	0.850618	0.00478894	-0.233416	Molecular Function:transferase activity (GO:0016740)	glycine hydroxymethyltransferase	ko00260 Glycine, serine and threonine metabolism ko00460 Cyanoamino acid metabolism ko00630 Glyoxylate and dicarboxylate metabolism ko00670 One carbon pool by folate ko01100 Metabolic pathways ko01110 Biosynthesis of secondary metabolites ko01200 Carbon metabolism ko01230 Biosynthesis of amino acids	Glycine/serine hydroxymethyltransferase	Amino acid transport and metabolism ;	IPR001085 [Serine hydroxymethyltransferase]
Solyc06g084520.3.1	protein_coding	Solyc06g084520.3	884.5	857.5	909	852.2	932	792.2	1.02896	0.595186	0.0411801	Biological Process:ubiquitin-dependent protein catabolic process (GO:0006511),Molecular Function:ubiquitin protein ligase binding (GO:0031625)	cullin 1	ko04120 Ubiquitin mediated proteolysis ko04141 Protein processing in endoplasmic reticulum	--	--	IPR001373 [Cullin, N-terminal] ; IPR019559[Cullin protein, neddylation domain]
Solyc04g071340.3.1	protein_coding	Solyc04g071340.3	889.8	943.2	676	531.2	550.9	639	1.45779	0.0407036	0.543782	--	fructose-1,6-bisphosphatase I	ko00010 Glycolysis / Gluconeogenesis ko00030 Pentose phosphate pathway ko00051 Fructose and mannose metabolism ko00710 Carbon fixation in photosynthetic organisms ko01100 Metabolic pathways ko01110 Biosynthesis of secondary metabolites ko01200 Carbon metabolism	Fructose-1,6-bisphosphatase	Carbohydrate transport and metabolism ;	IPR033391 [Fructose-1-6-bisphosphatase class I, N-terminal]
Solyc12g100120.2.1	protein_coding	Solyc12g100120.2	2368.5	2054.1	2636.3	2033.5	2135.6	1732.5	1.1961	0.136165	0.258337	--	uncharacterized protein	--	Uncharacterized conserved protein, DUF1680 family	Function unknown ;	IPR012878 [Beta-L-arabinofuranosidase, GH127]
Solyc12g005080.2.1	protein_coding	Solyc12g005080.2	1259.5	1262.8	1322	1313.6	1342.1	1414.8	0.944429	0.10659	-0.0824851	Biological Process:metabolic process (GO:0008152)	2-oxoglutarate dehydrogenase E2 component (dihydrolipoamide succinyltransferase)	ko00020 Citrate cycle (TCA cycle) ko00310 Lysine degradation ko01100 Metabolic pathways ko01110 Biosynthesis of secondary metabolites ko01200 Carbon metabolism	Pyruvate/2-oxoglutarate dehydrogenase complex, dihydrolipoamide acyltransferase (E2) component	Energy production and conversion ;	IPR000089 [Biotin/lipoyl attachment] ; IPR001078[2-oxoacid dehydrogenase acyltransferase, catalytic domain]
Solyc02g091900.3.1.1	protein_coding	Solyc02g091900.3	782.2	781.7	815.5	817	832.1	831.5	0.959203	0.0508847	-0.0600913	--	cysteine desulfurase	ko00730 Thiamine metabolism ko01100 Metabolic pathways ko04122 Sulfur relay system	Cysteine sulfinate desulfinase/cysteine desulfurase or related enzyme	Amino acid transport and metabolism ;	IPR000192 [Aminotransferase class V domain]
Solyc12g010380.2.1	protein_coding	Solyc12g010380.2	1610.7	1172.9	1384.1	1337.5	1326.8	1312.4	1.04803	0.664703	0.0676797	--	adenylate kinase	ko00230 Purine metabolism ko00730 Thiamine metabolism ko01100 Metabolic pathways ko01110 Biosynthesis of secondary metabolites	Adenylate kinase or related kinase	Nucleotide transport and metabolism ;	IPR018962 [Domain of unknown function DUF1995]
Solyc01g107550.3.1	protein_coding	Solyc01g107550.3	1877.2	1971.3	1872.4	1848	1757	1853.1	1.04815	0.122486	0.0678433	--	5-methylthioribose kinase	ko00270 Cysteine and methionine metabolism ko01100 Metabolic pathways	5-Methylthioribose kinase, methionine salvage pathway	Amino acid transport and metabolism ;	IPR002575 [Aminoglycoside phosphotransferase]
Solyc05g053140.3.1	protein_coding	Solyc05g053140.3	997	909.9	954.5	968.3	1006.2	892.9	0.997908	0.964069	-0.00302199	Molecular Function:protein binding (GO:0005515)	26S proteasome regulatory subunit N9	ko03050 Proteasome	--	--	IPR000717 [Proteasome component (PCI) domain]
Solyc01g100360.3.1	protein_coding	Solyc01g100360.3	2009.7	2057.2	2220.9	2762.8	2832.1	2290	0.797448	0.0429864	-0.326537	Molecular Function:oxidoreductase activity (GO:0016491),Biological Process:cell redox homeostasis (GO:0045454),Biological Process:oxidation-reduction process (GO:0055114)	dihydrolipoamide dehydrogenase	ko00010 Glycolysis / Gluconeogenesis ko00020 Citrate cycle (TCA cycle) ko00260 Glycine, serine and threonine metabolism ko00280 Valine, leucine and isoleucine degradation ko00620 Pyruvate metabolism ko00630 Glyoxylate and dicarboxylate metabolism ko00640 Propanoate metabolism ko01100 Metabolic pathways ko01110 Biosynthesis of secondary metabolites ko01200 Carbon metabolism	Pyruvate/2-oxoglutarate dehydrogenase complex, dihydrolipoamide dehydrogenase (E3) component or related enzyme	Energy production and conversion ;	IPR004099 [Pyridine nucleotide-disulphide oxidoreductase, dimerisation domain] ; IPR023753[FAD/NAD(P)-binding domain]
Solyc08g080130.3.1	protein_coding	Solyc08g080130.3	641.3	706.5	714	634.5	579.2	745.6	1.05231	0.561976	0.0735661	Molecular Function:catalytic activity (GO:0003824),Molecular Function:protein binding (GO:0005515)	phospholipase D1/2	ko00564 Glycerophospholipid metabolism ko00565 Ether lipid metabolism ko01100 Metabolic pathways ko01110 Biosynthesis of secondary metabolites ko04144 Endocytosis	Phosphatidylserine/phosphatidylglycerophosphate/cardiolipin synthase or related enzyme	Lipid transport and metabolism ;	IPR000008 [C2 domain] ; IPR001736[Phospholipase D/Transphosphatidylase] ; IPR024632[Phospholipase D, C-terminal]
Solyc07g019670.3.1	protein_coding	Solyc07g019670.3	720.6	747.9	890.2	719.6	668.7	741.4	1.10753	0.250277	0.147342	Molecular Function:catalytic activity (GO:0003824),Molecular Function:3-hydroxyacyl-CoA dehydrogenase activity (GO:0003857),Biological Process:fatty acid metabolic process (GO:0006631),Biological Process:metabolic process (GO:0008152),Molecular Function:oxidoreductase activity (GO:0016491),Biological Process:oxidation-reduction process (GO:0055114)	--	ko00071 Fatty acid degradation ko00592 alpha-Linolenic acid metabolism ko01100 Metabolic pathways ko01110 Biosynthesis of secondary metabolites ko01212 Fatty acid metabolism	3-hydroxyacyl-CoA dehydrogenase	Lipid transport and metabolism ;	IPR001753 [Crotonase superfamily] ; IPR006108[3-hydroxyacyl-CoA dehydrogenase, C-terminal] ; IPR006176[3-hydroxyacyl-CoA dehydrogenase, NAD binding]
Solyc08g074410.3.1	protein_coding	Solyc08g074410.3	2255.7	2306.3	2353	2188.1	2059.1	2105.8	1.08846	0.0163502	0.122291	Molecular Function:nucleotide binding (GO:0000166),Molecular Function:aminoacyl-tRNA ligase activity (GO:0004812),Molecular Function:ATP binding (GO:0005524),Biological Process:tRNA aminoacylation for protein translation (GO:0006418)	tryptophanyl-tRNA synthetase	ko00970 Aminoacyl-tRNA biosynthesis	Tryptophanyl-tRNA synthetase	Translation, ribosomal structure and biogenesis ;	IPR002305 [Aminoacyl-tRNA synthetase, class Ic]
Solyc01g098870.3.1	protein_coding	Solyc01g098870.3	3525.1	3339.3	3418.8	3512.1	3392.4	3160.8	1.02165	0.566177	0.0308991	Molecular Function:nucleotide binding (GO:0000166),Molecular Function:aminoacyl-tRNA ligase activity (GO:0004812),Molecular Function:ATP binding (GO:0005524),Biological Process:tRNA aminoacylation for protein translation (GO:0006418)	--	--	Seryl-tRNA synthetase	Translation, ribosomal structure and biogenesis ;	IPR002314 [Aminoacyl-tRNA synthetase, class II (G/ P/ S/T)] ; IPR015866[Serine-tRNA synthetase, type1, N-terminal]
Solyc01g096450.3.1	protein_coding	Solyc01g096450.3	1597.3	2078.9	1724.7	1606.2	1497	1805.5	1.10027	0.389249	0.137859	--	--	--	--	--	IPR032799 [Xylanase inhibitor, C-terminal] ; IPR032861[Xylanase inhibitor, N-terminal]
Solyc02g084600.3.1.1	protein_coding	Solyc02g084600.3	2096.1	1735.7	1861.8	1546.8	1468	1164.6	1.3623	0.0325885	0.446045	Molecular Function:protein binding (GO:0005515)	--	--	Leucine-rich repeat (LRR) protein	Transcription ;	IPR001611 [Leucine-rich repeat] ; IPR013210[Leucine-rich repeat-containing N-terminal, plant-type]
Solyc05g026540.3.1	protein_coding	Solyc05g026540.3	769.3	741.1	844	897.7	961.2	904.2	0.852086	0.0206761	-0.230928	--	--	--	--	--	IPR019308 [Transmembrane protein 214]
Solyc10g050890.2.1	protein_coding	Solyc10g050890.2	1093.6	1070	1280.5	1314.5	1251	1076.4	0.945688	0.535854	-0.0805643	Molecular Function:oxidoreductase activity (GO:0016491),Molecular Function:heme binding (GO:0020037),Molecular Function:iron-sulfur cluster binding (GO:0051536),Biological Process:oxidation-reduction process (GO:0055114)	ferredoxin-nitrite reductase	ko00910 Nitrogen metabolism	Ferredoxin-NADP reductase	Energy production and conversion ;	IPR005117 [Nitrite/Sulfite reductase ferredoxin-like domain] ; IPR006067[Nitrite/sulphite reductase 4Fe-4S domain]
Solyc04g005080.3.1	protein_coding	Solyc04g005080.3	1067.2	1127.3	1102	1095.2	1057.7	1142.7	1.00027	0.992535	0.000393934	Biological Process:metabolic process (GO:0008152)	pyruvate dehydrogenase E1 component alpha subunit	ko00010 Glycolysis / Gluconeogenesis ko00020 Citrate cycle (TCA cycle) ko00620 Pyruvate metabolism ko01100 Metabolic pathways ko01110 Biosynthesis of secondary metabolites ko01200 Carbon metabolism	TPP-dependent pyruvate or acetoin dehydrogenase subunit alpha	Energy production and conversion ;	IPR001017 [Dehydrogenase, E1 component]
Solyc08g061000.3.1	protein_coding	Solyc08g061000.3	458.1	529.6	508.4	470	458	526.7	1.02846	0.669131	0.0404849	Molecular Function:nucleic acid binding (GO:0003676),Molecular Function:ATP binding (GO:0005524)	ATP-dependent RNA helicase UAP56/SUB2	ko03013 RNA transport ko03015 mRNA surveillance pathway ko03040 Spliceosome	Superfamily II DNA and RNA helicase	Replication, recombination and repair ;	IPR001650 [Helicase, C-terminal] ; IPR011545[DEAD/DEAH box helicase domain]
Solyc01g109570.3.1	protein_coding	Solyc01g109570.3	874.8	1045.4	1024.1	1096	1043.2	1080.8	0.914379	0.175624	-0.129136	Molecular Function:protein binding (GO:0005515),Biological Process:carbohydrate metabolic process (GO:0005975)	--	--	WD40 repeat	General function prediction only ;	IPR000490 [Glycoside hydrolase family 17] ; IPR001680[WD40 repeat] ; IPR012946[X8 domain]
Solyc06g072380.3.1	protein_coding	Solyc06g072380.3	1793.1	1913.2	1893.3	1768.2	1661.8	1815.9	1.06742	0.115377	0.0941335	Molecular Function:glycerone kinase activity (GO:0004371),Biological Process:glycerol metabolic process (GO:0006071)	--	ko00051 Fructose and mannose metabolism ko00561 Glycerolipid metabolism ko01100 Metabolic pathways ko01200 Carbon metabolism	Dihydroxyacetone kinase	Carbohydrate transport and metabolism ;	IPR004006 [DhaK domain] ; IPR004007[DhaL domain]
Solyc11g069370.2.1	protein_coding	Solyc11g069370.2	835.8	849.6	852.3	800.6	752.1	806.5	1.07566	0.0296548	0.105224	Molecular Function:DNA helicase activity (GO:0003678),Molecular Function:double-stranded RNA binding (GO:0003725),Molecular Function:ATP binding (GO:0005524),Molecular Function:zinc ion binding (GO:0008270)	--	--	DNA helicase TIP49, TBP-interacting protein	Transcription ;	IPR006070 [YrdC-like domain] ; IPR010339[TIP49, C-terminal] ; IPR011016[Zinc finger, RING-CH-type]
Solyc06g073310.3.1	protein_coding	Solyc06g073310.3	791.6	678.9	751.3	895.7	997.1	909	0.79299	0.0134822	-0.334625	Molecular Function:structural constituent of ribosome (GO:0003735),Cellular Component:ribosome (GO:0005840),Biological Process:translation (GO:0006412),Molecular Function:rRNA binding (GO:0019843)	large subunit ribosomal protein L9e	ko03010 Ribosome	Ribosomal protein L6P/L9E	Translation, ribosomal structure and biogenesis ;	IPR020040 [Ribosomal protein L6, alpha-beta domain]
Solyc06g073050.3.1	protein_coding	Solyc06g073050.3	582.4	545.1	605.3	777.2	784	710	0.762945	0.00365286	-0.39035	Molecular Function:DNA binding (GO:0003677),Biological Process:metabolic process (GO:0008152),Molecular Function:hydrolase activity (GO:0016787)	--	--	Metal-dependent amidase/aminoacylase/carboxypeptidase	General function prediction only ;	IPR002933 [Peptidase M20] ; IPR003441[NAC domain] ; IPR011650[Peptidase M20, dimerisation domain]
Solyc01g009235.1.1	protein_coding	Solyc01g009235.1	642.9	611	608.7	584.8	624.2	603.9	1.02741	0.354915	0.0390185	Molecular Function:electron carrier activity (GO:0009055),Molecular Function:oxidoreductase activity (GO:0016491),Molecular Function:metal ion binding (GO:0046872),Molecular Function:iron-sulfur cluster binding (GO:0051536),Biological Process:oxidation-reduction process (GO:0055114)	abscisic-aldehyde oxidase	ko00906 Carotenoid biosynthesis ko01100 Metabolic pathways ko01110 Biosynthesis of secondary metabolites	Xanthine dehydrogenase, molybdopterin-binding subunit B	Nucleotide transport and metabolism ;	IPR000674 [Aldehyde oxidase/xanthine dehydrogenase, a/b hammerhead] ; IPR001041[2Fe-2S ferredoxin-type iron-sulfur binding domain] ; IPR002346[Molybdopterin dehydrogenase, FAD-binding] ; IPR002888[[2Fe-2S]-binding] ; IPR005107[CO dehydrogenase flavoprotein, C-terminal] ; IPR008274[Aldehyde oxidase/xanthine dehydrogenase, molybdopterin binding]
Solyc02g079170.3.1	protein_coding	Solyc02g079170.3	673.9	700.6	807.5	754.4	672.9	782.8	0.987286	0.866943	-0.0184605	Molecular Function:calcium ion binding (GO:0005509),Molecular Function:oxidoreductase activity (GO:0016491),Biological Process:oxidation-reduction process (GO:0055114)	NADH:ubiquinone reductase (non-electrogenic)	--	NADH dehydrogenase, FAD-containing subunit	Energy production and conversion ;	IPR002048 [EF-hand domain] ; IPR023753[FAD/NAD(P)-binding domain]
Solyc04g063230.3.1	protein_coding	Solyc04g063230.3	586.1	564.5	523.9	916.7	1327.2	918.3	0.529536	0.0657484	-0.917198	Molecular Function:methyltransferase activity (GO:0008168)	--	--	--	--	IPR004159 [Putative S-adenosyl-L-methionine-dependent methyltransferase]
Solyc01g112100.3.1	protein_coding	Solyc01g112100.3	1576	1365.4	1702.2	1394.1	1438.5	1400.7	1.09692	0.297594	0.133461	Molecular Function:N,N-dimethylaniline monooxygenase activity (GO:0004499),Molecular Function:flavin adenine dinucleotide binding (GO:0050660),Molecular Function:NADP binding (GO:0050661),Biological Process:oxidation-reduction process (GO:0055114)	dimethylaniline monooxygenase (N-oxide forming)		Predicted flavoprotein CzcO associated with the cation diffusion facilitator CzcD	Inorganic ion transport and metabolism ;	IPR020946 [Flavin monooxygenase-like]
Solyc08g077180.3.1	protein_coding	Solyc08g077180.3	894.5	726.7	806	819.5	921.8	688.9	0.998766	0.990966	-0.00178206	Molecular Function:magnesium ion binding (GO:0000287),Molecular Function:pyruvate kinase activity (GO:0004743),Biological Process:glycolytic process (GO:0006096),Molecular Function:potassium ion binding (GO:0030955)	pyruvate kinase	ko00010 Glycolysis / Gluconeogenesis ko00230 Purine metabolism ko00620 Pyruvate metabolism ko01100 Metabolic pathways ko01110 Biosynthesis of secondary metabolites ko01200 Carbon metabolism ko01230 Biosynthesis of amino acids	Pyruvate kinase	Carbohydrate transport and metabolism ;	IPR015793 [Pyruvate kinase, barrel] ; IPR015795[Pyruvate kinase, C-terminal]
Solyc02g089070.3.1	protein_coding	Solyc02g089070.3	1079.8	1116.5	1132.4	1110	1117.7	1021.4	1.0245	0.485927	0.0349187	Molecular Function:protein binding (GO:0005515)	translation initiation factor 3 subunit M	--	--	--	IPR000717 [Proteasome component (PCI) domain]
Solyc08g076990.3.1	protein_coding	Solyc08g076990.3	1607.4	1639.6	1698.5	1562	1496.8	1573	1.06773	0.0429721	0.0945434	Biological Process:metabolic process (GO:0008152),Molecular Function:hydrolase activity (GO:0016787)	acetylornithine deacetylase	ko00220 Arginine biosynthesis ko01100 Metabolic pathways ko01110 Biosynthesis of secondary metabolites ko01210 2-Oxocarboxylic acid metabolism ko01230 Biosynthesis of amino acids	Acetylornithine deacetylase/Succinyl-diaminopimelate desuccinylase or related deacylase	Amino acid transport and metabolism ;	IPR002933 [Peptidase M20] ; IPR011650[Peptidase M20, dimerisation domain]
Solyc06g009750.3.1	protein_coding	Solyc06g009750.3	553.2	499.4	544.4	503.8	530.1	472.7	1.06	0.269223	0.0840679	Molecular Function:protein binding (GO:0005515),Cellular Component:nucleus (GO:0005634),Cellular Component:cytoplasm (GO:0005737),Biological Process:protein import into nucleus (GO:0006606),Molecular Function:protein transporter activity (GO:0008565)	--	--	--	--	IPR000225 [Armadillo] ; IPR002652[Importin-alpha, importin-beta-binding domain] ; IPR032413[Atypical Arm repeat]
Solyc02g087190.1.1.1	protein_coding	Solyc02g087190.1	1063.1	1119	1083.7	1122.4	1084.1	940.6	1.03772	0.530491	0.0534134	Molecular Function:peroxidase activity (GO:0004601),Biological Process:response to oxidative stress (GO:0006979),Molecular Function:heme binding (GO:0020037),Biological Process:oxidation-reduction process (GO:0055114)	peroxidase	ko00940 Phenylpropanoid biosynthesis ko01100 Metabolic pathways ko01110 Biosynthesis of secondary metabolites	--	--	IPR002016 [Haem peroxidase, plant/fungal/bacterial]
Solyc10g007600.3.1	protein_coding	Solyc10g007600.3	2827.3	4279.9	3356.1	5241.3	1231.7	4686.5	0.937614	0.869397	-0.0929345	Molecular Function:oxidoreductase activity (GO:0016491)	(S)-2-hydroxy-acid oxidase	ko00630 Glyoxylate and dicarboxylate metabolism ko01100 Metabolic pathways ko01110 Biosynthesis of secondary metabolites ko01200 Carbon metabolism ko04146 Peroxisome	FMN-dependent dehydrogenase, includes L-lactate dehydrogenase and type II isopentenyl diphosphate isomerase	Energy production and conversion ; Lipid transport and metabolism ; General function prediction only ;	IPR000262 [FMN-dependent dehydrogenase]
Solyc11g069490.2.1	protein_coding	Solyc11g069490.2	1686.6	1642.3	1673.6	1721.5	1772.7	1721.5	0.959123	0.0299677	-0.0602116	--	serine/threonine-protein phosphatase 6 regulatory subunit 3	--	--	--	IPR007587 [SIT4 phosphatase-associated protein family]
Solyc02g082840.3.1	protein_coding	Solyc02g082840.3	590.5	579.3	578.1	672.7	634.8	646.3	0.894616	0.0044768	-0.16066	Biological Process:protein targeting to Golgi (GO:0000042),Molecular Function:protein binding (GO:0005515)	--	--	--	--	IPR000237 [GRIP domain]
Solyc09g007250.3.1	protein_coding	Solyc09g007250.3	1839.2	1771.5	1823.7	1755.8	1551.3	2096.6	1.00568	0.954756	0.00817318	Molecular Function:structural constituent of ribosome (GO:0003735),Cellular Component:ribosome (GO:0005840),Biological Process:translation (GO:0006412)	large subunit ribosomal protein L4e	ko03010 Ribosome	Ribosomal protein L4	Translation, ribosomal structure and biogenesis ;	IPR002136 [Ribosomal protein L4/L1e] ; IPR025755[60S ribosomal protein L4, C-terminal domain]
Solyc11g065920.2.1	protein_coding	Solyc11g065920.2	1005.8	939.6	1083.5	992.2	1051.9	1011	0.991424	0.856094	-0.0124257	Molecular Function:electron carrier activity (GO:0009055),Molecular Function:oxidoreductase activity (GO:0016491),Molecular Function:metal ion binding (GO:0046872),Molecular Function:iron-sulfur cluster binding (GO:0051536),Biological Process:oxidation-reduction process (GO:0055114)	--	ko00230 Purine metabolism ko00232 Caffeine metabolism ko01100 Metabolic pathways ko01110 Biosynthesis of secondary metabolites ko04146 Peroxisome	Xanthine dehydrogenase, molybdopterin-binding subunit B	Nucleotide transport and metabolism ;	IPR000674 [Aldehyde oxidase/xanthine dehydrogenase, a/b hammerhead] ; IPR001041[2Fe-2S ferredoxin-type iron-sulfur binding domain] ; IPR002346[Molybdopterin dehydrogenase, FAD-binding] ; IPR002888[[2Fe-2S]-binding] ; IPR005107[CO dehydrogenase flavoprotein, C-terminal] ; IPR008274[Aldehyde oxidase/xanthine dehydrogenase, molybdopterin binding]
Solyc11g007690.2.1	protein_coding	Solyc11g007690.2	402.2	460	453.8	610.2	582.4	533.6	0.762368	0.00912724	-0.39144	Molecular Function:magnesium ion binding (GO:0000287),Molecular Function:pyruvate kinase activity (GO:0004743),Biological Process:glycolytic process (GO:0006096),Molecular Function:potassium ion binding (GO:0030955)	pyruvate kinase	ko00010 Glycolysis / Gluconeogenesis ko00230 Purine metabolism ko00620 Pyruvate metabolism ko01100 Metabolic pathways ko01110 Biosynthesis of secondary metabolites ko01200 Carbon metabolism ko01230 Biosynthesis of amino acids	Phosphohistidine swiveling domain of PEP-utilizing enzymes	Signal transduction mechanisms ;	IPR015793 [Pyruvate kinase, barrel]
Solyc07g016150.3.1	protein_coding	Solyc07g016150.3	633.5	628.2	654	712	639.4	642.1	0.960973	0.358704	-0.057432	Molecular Function:translation elongation factor activity (GO:0003746),Biological Process:translational elongation (GO:0006414)	elongation factor 1-beta	--	--	--	IPR014038 [Translation elongation factor EF1B, beta/delta subunit, guanine nucleotide exchange domain]
Solyc01g009280.3.1	protein_coding	Solyc01g009280.3	78.1	78.3	73.9	97.9	90.7	92.3	0.819865	0.00296114	-0.286542	Molecular Function:protein binding (GO:0005515),Molecular Function:hydrolase activity (GO:0016787)	--	--	Diadenosine tetraphosphatase ApaH/serine/threonine protein phosphatase, PP2A family	Signal transduction mechanisms ;	IPR004843 [Calcineurin-like phosphoesterase domain, ApaH type] ; IPR011498[Kelch repeat type 2]
Solyc06g084210.3.1	protein_coding	Solyc06g084210.3	1569.7	1424.5	1550.4	1468	1522.4	1382.4	1.03929	0.401673	0.055596	Biological Process:intracellular protein transport (GO:0006886),Biological Process:ER to Golgi vesicle-mediated transport (GO:0006888),Molecular Function:zinc ion binding (GO:0008270),Cellular Component:COPII vesicle coat (GO:0030127)	protein transport protein SEC24	ko04141 Protein processing in endoplasmic reticulum	--	--	IPR006895 [Zinc finger, Sec23/Sec24-type] ; IPR006896[Sec23/Sec24, trunk domain] ; IPR006900[Sec23/Sec24, helical domain] ; IPR007123[Gelsolin-like domain] ; IPR012990[Sec23/Sec24 beta-sandwich]
Solyc09g065540.3.1	protein_coding	Solyc09g065540.3	880.9	833.9	826.5	829.1	697.3	802.6	1.09116	0.180731	0.125856	Molecular Function:ATP binding (GO:0005524)	3-methylcrotonyl-CoA carboxylase alpha subunit	ko00280 Valine, leucine and isoleucine degradation ko01100 Metabolic pathways	Acetyl/propionyl-CoA carboxylase, alpha subunit	Lipid transport and metabolism ;	IPR000089 [Biotin/lipoyl attachment] ; IPR005479[Carbamoyl-phosphate synthetase large subunit-like, ATP-binding domain] ; IPR005481[Biotin carboxylase-like, N-terminal domain] ; IPR005482[Biotin carboxylase, C-terminal]
Solyc07g056540.3.1	protein_coding	Solyc07g056540.3	1246.2	2034.9	1212.1	895.1	837.9	1329.1	1.46736	0.199025	0.553222	Molecular Function:oxidoreductase activity (GO:0016491)	essential nuclear protein 1	--	FMN-dependent dehydrogenase, includes L-lactate dehydrogenase and type II isopentenyl diphosphate isomerase	Energy production and conversion ; Lipid transport and metabolism ; General function prediction only ;	IPR000262 [FMN-dependent dehydrogenase] ; IPR007955[Bystin]
Solyc02g031860.3.1	protein_coding	Solyc02g031860.3	464.7	458.9	467.5	428.6	415	454.9	1.07131	0.0615772	0.0993801	Molecular Function:protein kinase activity (GO:0004672),Molecular Function:protein binding (GO:0005515),Biological Process:protein phosphorylation (GO:0006468)	--	--	Ankyrin repeat	Signal transduction mechanisms ;	IPR000270 [PB1 domain] ; IPR001245[Serine-threonine/tyrosine-protein kinase catalytic domain]
Solyc07g064610.3.1	protein_coding	Solyc07g064610.3	2019.3	2113.5	2088	2282.5	2530.7	2848	0.811988	0.0444971	-0.30047	Molecular Function:protein kinase activity (GO:0004672),Molecular Function:calcium ion binding (GO:0005509),Molecular Function:ATP binding (GO:0005524),Biological Process:protein phosphorylation (GO:0006468)	calcium-dependent protein kinase	ko04626 Plant-pathogen interaction	Serine/threonine protein kinase	Signal transduction mechanisms ;	IPR000719 [Protein kinase domain] ; IPR002048[EF-hand domain]
Solyc07g066470.3.1	protein_coding	Solyc07g066470.3	1524.2	1547.8	1405.4	1432.3	1374.2	1224.5	1.11074	0.121778	0.151523	Molecular Function:hydroxymethylbilane synthase activity (GO:0004418),Biological Process:tetrapyrrole biosynthetic process (GO:0033014)	hydroxymethylbilane synthase	ko00860 Porphyrin and chlorophyll metabolism ko01100 Metabolic pathways ko01110 Biosynthesis of secondary metabolites	Porphobilinogen deaminase	Coenzyme transport and metabolism ;	IPR022417 [Porphobilinogen deaminase, N-terminal] ; IPR022418[Porphobilinogen deaminase, C-terminal]
Solyc08g022210.3.1	protein_coding	Solyc08g022210.3	1474.5	841.3	1524.8	1699.6	1820.7	985.5	0.852368	0.55097	-0.230452	Biological Process:cellular metabolic process (GO:0044237)	methylthioribose-1-phosphate isomerase	ko00270 Cysteine and methionine metabolism ko01100 Metabolic pathways	Methylthioribose-1-phosphate isomerase (methionine salvage pathway), a paralog of eIF-2B alpha subunit	Amino acid transport and metabolism ;	IPR000649 [Initiation factor 2B-related]
Solyc02g069100.3.1	protein_coding	Solyc02g069100.3	1777.2	1962.4	2111.4	1682.5	1544.9	1777.4	1.16908	0.0749618	0.225371	Molecular Function:cysteine-type endopeptidase activity (GO:0004197),Biological Process:proteolysis (GO:0006508),Molecular Function:cysteine-type peptidase activity (GO:0008234),Biological Process:regulation of catalytic activity (GO:0050790)	cathepsin B		Cysteine protease, C1A family	Posttranslational modification, protein turnover, chaperones ;	IPR000668 [Peptidase C1A, papain C-terminal] ; IPR012599[Peptidase C1A, propeptide]
Solyc11g017250.2.1	protein_coding	Solyc11g017250.2	1338.4	1501.9	1387.7	1786	1836.2	1524.7	0.821465	0.0470792	-0.283728	Biological Process:metabolic process (GO:0008152)	pyruvate dehydrogenase E2 component (dihydrolipoamide acetyltransferase)	ko00010 Glycolysis / Gluconeogenesis ko00020 Citrate cycle (TCA cycle) ko00620 Pyruvate metabolism ko01100 Metabolic pathways ko01110 Biosynthesis of secondary metabolites ko01200 Carbon metabolism	Pyruvate/2-oxoglutarate dehydrogenase complex, dihydrolipoamide acyltransferase (E2) component	Energy production and conversion ;	IPR000089 [Biotin/lipoyl attachment] ; IPR001078[2-oxoacid dehydrogenase acyltransferase, catalytic domain] ; IPR004167[E3-binding domain]
Solyc03g121640.3.1	protein_coding	Solyc03g121640.3	632.7	694.4	679.2	769.1	728.5	790.8	0.876726	0.0225203	-0.189802	Molecular Function:ATP binding (GO:0005524)	chaperonin GroEL	ko03018 RNA degradation	Chaperonin GroEL (HSP60 family)	Posttranslational modification, protein turnover, chaperones ;	IPR002423 [Chaperonin Cpn60/TCP-1 family]
Solyc08g008210.3.1	protein_coding	Solyc08g008210.3	628.3	603.1	623.5	604.5	645.9	641.7	0.980339	0.461955	-0.0286469	Biological Process:ATP hydrolysis coupled proton transport (GO:0015991)	V-type H+-transporting ATPase subunit E	ko00190 Oxidative phosphorylation ko01100 Metabolic pathways ko04145 Phagosome	--	--	IPR002842 [ATPase, V1/A1 complex, subunit E]
Solyc05g052600.3.1	protein_coding	Solyc05g052600.3	4940.8	5430.9	3904.7	3863.5	3695.3	3868.9	1.24928	0.167316	0.321097	--	sedoheptulose-bisphosphatase	ko00710 Carbon fixation in photosynthetic organisms ko01100 Metabolic pathways ko01200 Carbon metabolism	Fructose-1,6-bisphosphatase	Carbohydrate transport and metabolism ;	IPR033391 [Fructose-1-6-bisphosphatase class I, N-terminal]
Solyc01g094060.3.1	protein_coding	Solyc01g094060.3	1394.6	1160.9	1236.5	1259.6	1391	1221	0.97944	0.772962	-0.0299709	Molecular Function:protein binding (GO:0005515)	--	--	WD40 repeat	General function prediction only ;	IPR000409 [BEACH domain] ; IPR001680[WD40 repeat] ; IPR031570[Domain of unknown function DUF4704]
Solyc11g012970.2.1	protein_coding	Solyc11g012970.2	1687.9	1683.2	1645.2	1511.8	1581.8	1483.1	1.09605	0.0105004	0.132316	Biological Process:metabolic process (GO:0008152),Molecular Function:hydrolase activity (GO:0016787)	aminoacylase	ko00220 Arginine biosynthesis ko01100 Metabolic pathways ko01110 Biosynthesis of secondary metabolites ko01210 2-Oxocarboxylic acid metabolism ko01230 Biosynthesis of amino acids	Acetylornithine deacetylase/Succinyl-diaminopimelate desuccinylase or related deacylase	Amino acid transport and metabolism ;	IPR002933 [Peptidase M20]
Solyc08g066790.3.1	protein_coding	Solyc08g066790.3	348	366.6	364.2	340.5	326.5	329.3	1.08281	0.0191284	0.114775	Molecular Function:catalytic activity (GO:0003824),Molecular Function:protein binding (GO:0005515)	phospholipase D1/2	ko00564 Glycerophospholipid metabolism ko00565 Ether lipid metabolism ko01100 Metabolic pathways ko01110 Biosynthesis of secondary metabolites ko04144 Endocytosis	Phosphatidylserine/phosphatidylglycerophosphate/cardiolipin synthase or related enzyme	Lipid transport and metabolism ;	IPR000008 [C2 domain] ; IPR001736[Phospholipase D/Transphosphatidylase] ; IPR024632[Phospholipase D, C-terminal]
Solyc08g006660.1.1.1	protein_coding	Solyc08g006660.1	1093.3	1040.4	1073	1182.6	1259.5	1147.1	0.89343	0.0252174	-0.162573	--	conserved oligomeric Golgi complex subunit 2	--	--	--	IPR024602 [Conserved oligomeric Golgi complex, subunit 2, N-terminal] ; IPR024603[COG complex component, COG2, C-terminal]
Solyc01g079450.3.1	protein_coding	Solyc01g079450.3	889.8	903.6	953.6	907.4	896.4	983.8	0.985436	0.707954	-0.0211666	Biological Process:proteolysis (GO:0006508),Molecular Function:serine-type peptidase activity (GO:0008236)	--	--	Dipeptidyl aminopeptidase/acylaminoacyl peptidase	Amino acid transport and metabolism ;	IPR001375 [Peptidase S9, prolyl oligopeptidase, catalytic domain]
Solyc05g005490.3.1	protein_coding	Solyc05g005490.3	1120.9	1381.1	1413.7	991.9	896.4	1206.7	1.26517	0.103886	0.339331	Molecular Function:carbonate dehydratase activity (GO:0004089),Molecular Function:zinc ion binding (GO:0008270)	carbonic anhydrase	ko00910 Nitrogen metabolism	Carbonic anhydrase	Inorganic ion transport and metabolism ;	IPR001765 [Carbonic anhydrase]
Solyc11g007720.2.1	protein_coding	Solyc11g007720.2	1278.1	1304	1318.6	1304.5	1257.2	1426.3	0.978109	0.603868	-0.0319324	Biological Process:metabolic process (GO:0008152)	pyruvate dehydrogenase E2 component (dihydrolipoamide acetyltransferase)	ko00010 Glycolysis / Gluconeogenesis ko00020 Citrate cycle (TCA cycle) ko00620 Pyruvate metabolism ko01100 Metabolic pathways ko01110 Biosynthesis of secondary metabolites ko01200 Carbon metabolism	Pyruvate/2-oxoglutarate dehydrogenase complex, dihydrolipoamide acyltransferase (E2) component	Energy production and conversion ;	IPR000089 [Biotin/lipoyl attachment] ; IPR001078[2-oxoacid dehydrogenase acyltransferase, catalytic domain] ; IPR004167[E3-binding domain]
Solyc10g051340.2.1	protein_coding	Solyc10g051340.2	3382.9	3239.8	3334.2	3025.1	2989	2863.7	1.12155	0.00505927	0.165494	Molecular Function:actin binding (GO:0003779),Biological Process:cytoskeleton organization (GO:0007010)	adenylyl cyclase-associated protein	--	--	--	IPR013912 [Adenylate cyclase-associated CAP, C-terminal] ; IPR013992[Adenylate cyclase-associated CAP, N-terminal]
Solyc03g121270.3.1	protein_coding	Solyc03g121270.3	1049.9	866.1	982.6	993.8	1192	929.6	0.93041	0.491316	-0.104061	Biological Process:metabolic process (GO:0008152),Molecular Function:hydrolase activity (GO:0016787)	jasmonoyl-L-amino acid hydrolase	--	Metal-dependent amidase/aminoacylase/carboxypeptidase	General function prediction only ;	IPR002933 [Peptidase M20] ; IPR011650[Peptidase M20, dimerisation domain]
Solyc11g064890.2.1	protein_coding	Solyc11g064890.2	592.7	610.5	569.6	575.7	554.9	570.7	1.04203	0.149853	0.0593922	Molecular Function:protein kinase activity (GO:0004672),Biological Process:protein phosphorylation (GO:0006468)	BR-signaling kinase	ko04075 Plant hormone signal transduction	GAF domain	Signal transduction mechanisms ;	IPR001245 [Serine-threonine/tyrosine-protein kinase catalytic domain]
Solyc10g078620.1.1	protein_coding	Solyc10g078620.1	150.9	140.4	172.6	171.3	174.1	204.6	0.843455	0.114625	-0.245618	--	small subunit ribosomal protein S5e	ko03010 Ribosome	Ribosomal protein S7	Translation, ribosomal structure and biogenesis ;	IPR023798 [Ribosomal protein S7 domain]
Solyc01g097520.3.1	protein_coding	Solyc01g097520.3	3682	3613.2	3447.6	3488.7	3932.1	3213.3	1.01022	0.877519	0.0146721	Molecular Function:calcium ion binding (GO:0005509),Molecular Function:calcium-dependent phospholipid binding (GO:0005544)	annexin D	--	--	--	IPR018502 [Annexin repeat]
Solyc01g081070.3.1	protein_coding	Solyc01g081070.3	1475.2	1374.7	1537.8	1308.4	1370.7	1231.2	1.12209	0.0630888	0.166186	Biological Process:intracellular protein transport (GO:0006886),Biological Process:ER to Golgi vesicle-mediated transport (GO:0006888),Molecular Function:zinc ion binding (GO:0008270),Cellular Component:COPII vesicle coat (GO:0030127)	protein transport protein SEC23	ko04141 Protein processing in endoplasmic reticulum	--	--	IPR006895 [Zinc finger, Sec23/Sec24-type] ; IPR006896[Sec23/Sec24, trunk domain] ; IPR006900[Sec23/Sec24, helical domain] ; IPR007123[Gelsolin-like domain] ; IPR012990[Sec23/Sec24 beta-sandwich]
Solyc11g033280.2.1	protein_coding	Solyc11g033280.2	1906.6	1952.8	2066	2139.9	2110.1	2178.5	0.921739	0.0308613	-0.11757	Molecular Function:nucleic acid binding (GO:0003676),Molecular Function:ATP binding (GO:0005524)	ATP-dependent RNA helicase	ko03013 RNA transport ko03015 mRNA surveillance pathway ko03040 Spliceosome	Superfamily II DNA and RNA helicase	Replication, recombination and repair ;	IPR001650 [Helicase, C-terminal] ; IPR011545[DEAD/DEAH box helicase domain]
Solyc01g102660.3.1	protein_coding	Solyc01g102660.3	1662.4	1878.7	1861.8	1374.3	1412.7	1230.9	1.34471	0.00651946	0.427292	Molecular Function:protein binding (GO:0005515)	maleylacetoacetate isomerase	ko00350 Tyrosine metabolism ko01100 Metabolic pathways	Glutathione S-transferase	Posttranslational modification, protein turnover, chaperones ;	IPR004045 [Glutathione S-transferase, N-terminal] ; IPR004046[Glutathione S-transferase, C-terminal]
Solyc04g076380.3.1	protein_coding	Solyc04g076380.3	942.9	1020.2	960.9	926.1	1062.3	1070.9	0.955774	0.437872	-0.0652583	Molecular Function:FMN binding (GO:0010181),Molecular Function:oxidoreductase activity (GO:0016491),Biological Process:oxidation-reduction process (GO:0055114)	NADPH-ferrihemoprotein reductase	--	Cytochrome P450	Secondary metabolites biosynthesis, transport and catabolism ; Defense mechanisms ;	IPR001433 [Oxidoreductase FAD/NAD(P)-binding] ; IPR003097[FAD-binding, type 1] ; IPR008254[Flavodoxin/nitric oxide synthase]
Solyc11g006250.2.1	protein_coding	Solyc11g006250.2	944.8	1492.7	1280.9	1424.4	1500.3	1162.6	0.909745	0.551769	-0.136466	--	--	--	Phospholipase/lecithinase/hemolysin	Lipid transport and metabolism ; General function prediction only ;	IPR001087 [GDSL lipase/esterase]
Solyc03g111200.3.1	protein_coding	Solyc03g111200.3	775.3	856.7	750.9	749.3	738.9	881.2	1.0057	0.939665	0.00819664	Molecular Function:adenylate kinase activity (GO:0004017)	adenylate kinase	ko00230 Purine metabolism ko00730 Thiamine metabolism ko01100 Metabolic pathways ko01110 Biosynthesis of secondary metabolites	Adenylate kinase or related kinase	Nucleotide transport and metabolism ;	IPR007862 [Adenylate kinase, active site lid domain]
Solyc03g025270.3.1	protein_coding	Solyc03g025270.3	1954.6	1876.6	2020.3	2291.6	2212.9	2034.6	0.894848	0.0572351	-0.160286	Molecular Function:RNA binding (GO:0003723),Biological Process:rRNA processing (GO:0006364),Biological Process:tRNA processing (GO:0008033),Molecular Function:methyltransferase activity (GO:0008168)	rRNA 2'-O-methyltransferase fibrillarin	ko03008 Ribosome biogenesis in eukaryotes	Fibrillarin-like rRNA methylase	Translation, ribosomal structure and biogenesis ;	IPR000692 [Fibrillarin]
Solyc04g010220.3.1	protein_coding	Solyc04g010220.3	2460.6	2122	2475.8	2490.5	2631.6	2388.4	0.939804	0.327785	-0.0895678	--	--	--	--	--	--
Solyc12g009250.2.1	protein_coding	Solyc12g009250.2	1784.2	2256.2	1652.1	1857.1	1756.7	1984.7	1.01679	0.88005	0.024022	Cellular Component:cytoplasm (GO:0005737),Biological Process:protein folding (GO:0006457)	chaperonin GroES	--	Co-chaperonin GroES (HSP10)	Posttranslational modification, protein turnover, chaperones ;	IPR020818 [GroES chaperonin family]
Solyc11g069090.2.1	protein_coding	Solyc11g069090.2	932.5	806.1	865.6	578.5	650.2	611	1.41556	0.00372104	0.50137	Molecular Function:ATP binding (GO:0005524),Molecular Function:ATPase activity (GO:0016887)	ATP-binding cassette, subfamily F, member 2	--	ATPase components of ABC transporters with duplicated ATPase domains	General function prediction only ;	IPR003439 [ABC transporter-like] ; IPR032781[ABC-transporter extension domain]
Solyc08g074620.2.1	protein_coding	Solyc08g074620.2	978.8	1146.6	1132	1179.1	1131.2	1532.7	0.847619	0.228761	-0.238512	Molecular Function:catechol oxidase activity (GO:0004097),Biological Process:metabolic process (GO:0008152),Molecular Function:oxidoreductase activity (GO:0016491),Biological Process:oxidation-reduction process (GO:0055114)	polyphenol oxidase	ko00350 Tyrosine metabolism ko00950 Isoquinoline alkaloid biosynthesis ko01100 Metabolic pathways ko01110 Biosynthesis of secondary metabolites	--	--	IPR002227 [Tyrosinase copper-binding domain] ; IPR022739[Polyphenol oxidase, central domain] ; IPR022740[Polyphenol oxidase, C-terminal]
Solyc07g007600.3.1	protein_coding	Solyc07g007600.3	429.7	441	422.1	233.7	254.7	149.3	2.02729	0.00260617	1.01955	Molecular Function:inorganic diphosphatase activity (GO:0004427),Molecular Function:hydrogen-translocating pyrophosphatase activity (GO:0009678),Biological Process:proton transport (GO:0015992),Cellular Component:membrane (GO:0016020)	inorganic pyrophosphatase	ko00190 Oxidative phosphorylation	Na+ or H+-translocating membrane pyrophosphatase	Energy production and conversion ;	IPR004131 [Pyrophosphate-energised proton pump]
Solyc11g066680.2.1	protein_coding	Solyc11g066680.2	1029.4	1030.4	1019.3	1076.5	1054.8	1101.4	0.952486	0.0212469	-0.0702309	Biological Process:metabolic process (GO:0008152)	cis-zeatin O-glucosyltransferase	ko00908 Zeatin biosynthesis	UDP:flavonoid glycosyltransferase YjiC, YdhE family	Carbohydrate transport and metabolism ;	IPR002213 [UDP-glucuronosyl/UDP-glucosyltransferase]
Solyc07g062970.3.1	protein_coding	Solyc07g062970.3	1233.6	1117.8	1351.8	931.4	939.4	919.1	1.32736	0.0449209	0.408559	Molecular Function:catalytic activity (GO:0003824)	protein phosphatase 1L	--	Serine/threonine protein phosphatase PrpC	Signal transduction mechanisms ;	IPR001932 [PPM-type phosphatase domain]
Solyc06g062950.1.1.1	protein_coding	Solyc06g062950.1	1800	2069.3	1912.2	1925.3	1700.9	2026.2	1.02284	0.745777	0.0325803	Molecular Function:serine-type endopeptidase activity (GO:0004252),Biological Process:proteolysis (GO:0006508)	--	--	Serine protease, subtilisin family	Posttranslational modification, protein turnover, chaperones ;	IPR000209 [Peptidase S8/S53 domain] ; IPR003137[PA domain] ; IPR010259[Peptidase S8 propeptide/proteinase inhibitor I9]
Solyc08g078510.3.1	protein_coding	Solyc08g078510.3	1129.8	1269	1392.1	864.9	883.6	1012.7	1.37292	0.0181199	0.457245	--	--	--	--	--	IPR004182 [GRAM domain]
Solyc03g005600.3.1	protein_coding	Solyc03g005600.3	605.8	563.1	546	698.9	896.9	674.1	0.755496	0.063676	-0.404504	Molecular Function:methyltransferase activity (GO:0008168)	--	--	--	--	IPR004159 [Putative S-adenosyl-L-methionine-dependent methyltransferase]
Solyc02g065660.3.1	protein_coding	Solyc02g065660.3	1049.3	1068.2	1027.9	920.6	940.2	938.9	1.12348	0.000962337	0.167971	--	--	--	--	--	--
Solyc01g110360.3.1	protein_coding	Solyc01g110360.3	433.4	727.5	390.3	306.1	286.5	473.4	1.45516	0.253676	0.541177	Molecular Function:fructose-bisphosphate aldolase activity (GO:0004332),Biological Process:glycolytic process (GO:0006096)	fructose-bisphosphate aldolase, class I	ko00010 Glycolysis / Gluconeogenesis ko00030 Pentose phosphate pathway ko00051 Fructose and mannose metabolism ko00710 Carbon fixation in photosynthetic organisms ko01100 Metabolic pathways ko01110 Biosynthesis of secondary metabolites ko01200 Carbon metabolism ko01230 Biosynthesis of amino acids	Fructose-bisphosphate aldolase class 1	Carbohydrate transport and metabolism ;	IPR000741 [Fructose-bisphosphate aldolase, class-I]
Solyc02g070330.3.1	protein_coding	Solyc02g070330.3	1163.6	1133.7	1122	1255.3	1354.5	1274.9	0.880197	0.00907125	-0.184102	Molecular Function:RNA binding (GO:0003723)	small subunit ribosomal protein S4e	ko03010 Ribosome	Ribosomal protein S4E	Translation, ribosomal structure and biogenesis ;	IPR002942 [RNA-binding S4 domain] ; IPR005824[KOW] ; IPR013843[Ribosomal protein S4e, N-terminal] ; IPR013845[Ribosomal protein S4e, central region] ; IPR032277[40S ribosomal protein S4, C-terminal domain]
Solyc06g065170.3.1	protein_coding	Solyc06g065170.3	1471.3	1455.2	1473.8	1300	1336.5	1249.5	1.13235	0.0026967	0.179316	Molecular Function:protein binding (GO:0005515),Biological Process:intracellular protein transport (GO:0006886),Molecular Function:zinc ion binding (GO:0008270),Biological Process:vesicle-mediated transport (GO:0016192)	vacuolar protein sorting-associated protein 11		--	--	IPR000547 [Clathrin, heavy chain/VPS, 7-fold repeat] ; IPR001841[Zinc finger, RING-type] ; IPR024763[Vacuolar protein sorting protein 11, C-terminal]
Solyc01g100050.3.1	protein_coding	Solyc01g100050.3	1412.7	1480.2	1488	1436.4	1419.2	1544.3	0.995682	0.896859	-0.00624345	Molecular Function:protein binding (GO:0005515)	--	--	Uncharacterized protein, contains caspase domain	General function prediction only ;	IPR001680 [WD40 repeat]
Solyc03g070390.3.1	protein_coding	Solyc03g070390.3	33.4	39.5	43.4	38.7	19.1	29.3	1.33525	0.200885	0.417106	Molecular Function:intramolecular transferase activity (GO:0016866),Biological Process:cellulose biosynthetic process (GO:0030244)	--	ko00520 Amino sugar and nucleotide sugar metabolism	Glycosyltransferase involved in cell wall bisynthesis	Cell wall/membrane/envelope biogenesis ;	IPR004901 [Reversibly glycosylated polypeptide family]
Solyc09g075280.2.1.1	protein_coding	Solyc09g075280.2	1001.2	1051.5	1052.1	995.6	1051.9	1013	1.01447	0.566942	0.020733	Cellular Component:exocyst (GO:0000145),Biological Process:vesicle docking involved in exocytosis (GO:0006904)	exocyst complex component 6	--	--	--	IPR007225 [Exocyst complex component EXOC6/Sec15]
Solyc01g049650.3.1	protein_coding	Solyc01g049650.3	1033.1	1235.4	998.3	893.9	839.1	873.3	1.25342	0.0436248	0.325875	Molecular Function:magnesium ion binding (GO:0000287),Molecular Function:pyruvate kinase activity (GO:0004743),Biological Process:glycolytic process (GO:0006096),Molecular Function:potassium ion binding (GO:0030955)	pyruvate kinase	ko00010 Glycolysis / Gluconeogenesis ko00230 Purine metabolism ko00620 Pyruvate metabolism ko01100 Metabolic pathways ko01110 Biosynthesis of secondary metabolites ko01200 Carbon metabolism ko01230 Biosynthesis of amino acids	Phosphohistidine swiveling domain of PEP-utilizing enzymes	Signal transduction mechanisms ;	IPR015793 [Pyruvate kinase, barrel] ; IPR015795[Pyruvate kinase, C-terminal]
Solyc08g066100.3.1	protein_coding	Solyc08g066100.3	721.8	603.5	743.9	688.6	751.2	639.3	0.995238	0.954452	-0.00688605	Molecular Function:6-phosphofructokinase activity (GO:0003872),Biological Process:glycolytic process (GO:0006096)	6-phosphofructokinase 1	ko00010 Glycolysis / Gluconeogenesis ko00030 Pentose phosphate pathway ko00051 Fructose and mannose metabolism ko00052 Galactose metabolism ko01100 Metabolic pathways ko01110 Biosynthesis of secondary metabolites ko01200 Carbon metabolism ko01230 Biosynthesis of amino acids ko03018 RNA degradation	6-phosphofructokinase	Carbohydrate transport and metabolism ;	IPR000023 [Phosphofructokinase domain]
Solyc05g054580.3.1	protein_coding	Solyc05g054580.3	3956.1	3794.5	4172.2	4458.9	4398.8	4559	0.888654	0.0138548	-0.170307	Cellular Component:intracellular (GO:0005622),Biological Process:ribosome biogenesis (GO:0042254)	large subunit ribosomal protein LP0	ko03010 Ribosome	Ribosomal protein L10	Translation, ribosomal structure and biogenesis ;	IPR001790 [Ribosomal protein L10P]
Solyc02g080880.3.1	protein_coding	Solyc02g080880.3	504.6	438.4	467.8	458	498.1	588	0.913671	0.359241	-0.130253	Biological Process:lipid metabolic process (GO:0006629)	phytepsin	--	--	--	IPR007856 [Saposin-like type B, region 1] ; IPR008138[Saposin B type, region 2] ; IPR033121[Peptidase family A1 domain]
Solyc01g087850.2.1.1	protein_coding	Solyc01g087850.2	397	552.5	432.5	464	364.9	446.7	1.08341	0.561593	0.115582	Molecular Function:serine-type endopeptidase activity (GO:0004252),Biological Process:proteolysis (GO:0006508)	--	--	Serine protease, subtilisin family	Posttranslational modification, protein turnover, chaperones ;	IPR000209 [Peptidase S8/S53 domain] ; IPR010259[Peptidase S8 propeptide/proteinase inhibitor I9]
Solyc09g089940.1.1.1	protein_coding	Solyc09g089940.1	1625.6	1422.2	1599.4	1550.3	1574.1	1573.8	0.989145	0.815771	-0.0157464	--	--	--	Secreted protein containing bacterial Ig-like domain and vWFA domain	General function prediction only ;	IPR024553 [Domain of unknown function DUF2828]
Solyc01g098170.3.1	protein_coding	Solyc01g098170.3	849.7	770.2	846.8	811.4	818.3	814	1.00941	0.796402	0.0135151	--	exportin-5	ko03013 RNA transport	--	--	IPR013598 [Exportin-1/Importin-beta-like]
Solyc02g063490.3.1	protein_coding	Solyc02g063490.3	236.9	263	272.8	251.2	223.7	252.6	1.06213	0.350251	0.0869612	Molecular Function:oxidoreductase activity (GO:0016491),Biological Process:oxidation-reduction process (GO:0055114)	malate dehydrogenase	ko00020 Citrate cycle (TCA cycle) ko00270 Cysteine and methionine metabolism ko00620 Pyruvate metabolism ko00630 Glyoxylate and dicarboxylate metabolism ko00710 Carbon fixation in photosynthetic organisms ko01100 Metabolic pathways ko01110 Biosynthesis of secondary metabolites ko01200 Carbon metabolism	Malate/lactate dehydrogenase	Energy production and conversion ;	IPR001236 [Lactate/malate dehydrogenase, N-terminal] ; IPR022383[Lactate/malate dehydrogenase, C-terminal]
Solyc06g064940.3.1	protein_coding	Solyc06g064940.3	1961.2	1254.5	1772.2	1250.2	1072.1	1553	1.2871	0.217482	0.364125	--	--	--	--	--	IPR001251 [CRAL-TRIO lipid binding domain] ; IPR011074[CRAL/TRIO, N-terminal domain]
Solyc02g068900.3.1	protein_coding	Solyc02g068900.3	1148	1191.5	1191.9	1033.1	938.3	1035.4	1.17447	0.00762564	0.232011	Molecular Function:protein binding (GO:0005515)	glutathionyl-hydroquinone reductase	--	Glutathionyl-hydroquinone reductase	Energy production and conversion ;	IPR004045 [Glutathione S-transferase, N-terminal]
Solyc08g062340.3.1.1	protein_coding	Solyc08g062340.3	674.3	1709.5	658.4	792.7	595.2	1347.5	1.11216	0.817178	0.153363	--	HSP20 family protein	ko04141 Protein processing in endoplasmic reticulum	Molecular chaperone IbpA, HSP20 family	Posttranslational modification, protein turnover, chaperones ;	IPR002068 [Alpha crystallin/Hsp20 domain]
Solyc03g058350.3.1	protein_coding	Solyc03g058350.3	75	71.9	63.9	74.6	73.5	77.2	0.935641	0.237636	-0.0959724	Molecular Function:GTP binding (GO:0005525)	translation initiation factor 5B	ko03013 RNA transport	Translation initiation factor IF-2, a GTPase	Translation, ribosomal structure and biogenesis ;	IPR004161 [Translation elongation factor EFTu-like, domain 2] ; IPR023115[Translation initiation factor IF- 2, domain 3]
Solyc01g096540.3.1	protein_coding	Solyc01g096540.3	1050.2	1044.4	1066.5	1057.1	1088.5	1009.3	1.00197	0.935402	0.0028324	--	--	--	--	--	IPR008528 [Protein of unknown function DUF810]
Solyc05g052470.3.1	protein_coding	Solyc05g052470.3	361.3	265.1	353.9	377.6	339.2	312.7	0.95221	0.673979	-0.0706486	Biological Process:cellular iron ion homeostasis (GO:0006879),Molecular Function:ferric iron binding (GO:0008199)	ferritin heavy chain		Ferritin	Inorganic ion transport and metabolism ;	IPR008331 [Ferritin/DPS protein domain]
Solyc08g081340.3.1	protein_coding	Solyc08g081340.3	817.9	841.3	899.6	832.4	826.4	924	0.990708	0.850659	-0.0134685	Molecular Function:DNA binding (GO:0003677),Molecular Function:ATP binding (GO:0005524),Molecular Function:hydrolase activity (GO:0016787)	DNA excision repair protein ERCC-3	ko03022 Basal transcription factors ko03420 Nucleotide excision repair	Superfamily II DNA or RNA helicase	Transcription ; Replication, recombination and repair ;	IPR004130 [GPN-loop GTPase] ; IPR006935[Helicase/UvrB, N-terminal] ; IPR032438[ERCC3/RAD25/XPB helicase, C-terminal domain] ; IPR032830[Helicase XPB/Ssl2, N-terminal domain]
Solyc09g092430.3.1	protein_coding	Solyc09g092430.3	1201	1299.7	1235.2	1400.4	1225.5	1270.2	0.958882	0.423139	-0.0605749	Molecular Function:selenium binding (GO:0008430)	selenium-binding protein 1	--	DNA-binding beta-propeller fold protein YncE	General function prediction only ;	IPR008826 [Selenium-binding protein]
Solyc04g009620.3.1	protein_coding	Solyc04g009620.3	736.4	664.7	788.6	691.9	641.8	618.2	1.12183	0.131997	0.165854	Molecular Function:chorismate synthase activity (GO:0004107),Biological Process:aromatic amino acid family biosynthetic process (GO:0009073)	chorismate synthase	ko00400 Phenylalanine, tyrosine and tryptophan biosynthesis ko01100 Metabolic pathways ko01110 Biosynthesis of secondary metabolites ko01230 Biosynthesis of amino acids	Chorismate synthase	Amino acid transport and metabolism ;	IPR000453 [Chorismate synthase]
Solyc06g073960.3.1	protein_coding	Solyc06g073960.3	67.3	57.2	56.9	65.2	78.7	65.2	0.867527	0.177598	-0.205019	Molecular Function:protein binding (GO:0005515),Molecular Function:hydrolase activity (GO:0016787)	--	--	Diadenosine tetraphosphatase ApaH/serine/threonine protein phosphatase, PP2A family	Signal transduction mechanisms ;	IPR004843 [Calcineurin-like phosphoesterase domain, ApaH type] ; IPR011498[Kelch repeat type 2]
Solyc02g079100.3.1	protein_coding	Solyc02g079100.3	1169	1101	1135.6	979	969.9	1078.3	1.125	0.0340973	0.169925	Molecular Function:riboflavin kinase activity (GO:0008531),Biological Process:riboflavin biosynthetic process (GO:0009231)	--	ko00740 Riboflavin metabolism ko01100 Metabolic pathways ko01110 Biosynthesis of secondary metabolites	Beta-phosphoglucomutase or related phosphatase, HAD superfamily	Carbohydrate transport and metabolism ; General function prediction only ;	IPR015865 [Riboflavin kinase domain, bacterial/eukaryotic] ; IPR023214[HAD-like domain]
Solyc10g086190.2.1	protein_coding	Solyc10g086190.2	557.8	480.9	556.2	595.9	553.5	424.7	1.01321	0.909665	0.0189388	--	adenosine kinase	ko00230 Purine metabolism ko01100 Metabolic pathways	Sugar or nucleoside kinase, ribokinase family	Carbohydrate transport and metabolism ;	IPR011611 [Carbohydrate kinase PfkB]
Solyc01g095120.3.1	protein_coding	Solyc01g095120.3	810.1	782.2	841.6	818	903	757.7	0.981926	0.759242	-0.0263138	--	--	--	Lysophospholipase, alpha-beta hydrolase superfamily	Lipid transport and metabolism ;	IPR000073 [Alpha/beta hydrolase fold-1]
Solyc02g069140.2.1	protein_coding	Solyc02g069140.2	11.9	12.6	15	8.1	8.7	3.9	1.90821	0.0243476	0.932222	Molecular Function:nucleotide binding (GO:0000166),Molecular Function:aminoacyl-tRNA ligase activity (GO:0004812),Molecular Function:ATP binding (GO:0005524),Biological Process:tRNA aminoacylation for protein translation (GO:0006418)	leucyl-tRNA synthetase	ko00970 Aminoacyl-tRNA biosynthesis	Leucyl-tRNA synthetase	Translation, ribosomal structure and biogenesis ;	IPR001179 [FKBP-type peptidyl-prolyl cis-trans isomerase domain] ; IPR002300[Aminoacyl-tRNA synthetase, class Ia] ; IPR013155[Methionyl/Valyl/Leucyl/Isoleucyl-tRNA synthetase, anticodon-binding] ; IPR032678[tRNA synthetases class I, catalytic domain]
Solyc07g009140.3.1	protein_coding	Solyc07g009140.3	2179.2	2050	2274	2087.4	2166.1	2078.3	1.02707	0.464041	0.0385341	Molecular Function:protein binding (GO:0005515)	26S proteasome regulatory subunit N7	ko03050 Proteasome	--	--	IPR000717 [Proteasome component (PCI) domain] ; IPR019585[26S proteasome regulatory subunit Rpn7/COP9 signalosome complex subunit 1]
Solyc01g080640.3.1	protein_coding	Solyc01g080640.3	897.4	862.7	885.6	841	914.8	1007.2	0.957546	0.470807	-0.0625861	Molecular Function:ATP binding (GO:0005524),Biological Process:transport (GO:0006810),Cellular Component:integral component of membrane (GO:0016021),Molecular Function:ATPase activity (GO:0016887),Biological Process:transmembrane transport (GO:0055085)	--	--	ABC-type multidrug transport system, ATPase and permease component	Defense mechanisms ;	IPR003439 [ABC transporter-like] ; IPR011527[ABC transporter type 1, transmembrane domain]
Solyc04g009030.3.1	protein_coding	Solyc04g009030.3	1012	1244.4	863.1	936.7	997.1	1107	1.02588	0.83979	0.0368639	Biological Process:oxidation-reduction process (GO:0055114)	glyceraldehyde-3-phosphate dehydrogenase (NADP+) (phosphorylating)	ko00710 Carbon fixation in photosynthetic organisms ko01100 Metabolic pathways ko01200 Carbon metabolism	Glyceraldehyde-3-phosphate dehydrogenase/erythrose-4-phosphate dehydrogenase	Carbohydrate transport and metabolism ;	IPR020828 [Glyceraldehyde 3-phosphate dehydrogenase, NAD(P) binding domain] ; IPR020829[Glyceraldehyde 3-phosphate dehydrogenase, catalytic domain]
Solyc04g074480.3.1	protein_coding	Solyc04g074480.3	358.2	411.3	594	434	406.1	499.5	1.01784	0.922164	0.0255124	Molecular Function:3-deoxy-7-phosphoheptulonate synthase activity (GO:0003849),Biological Process:aromatic amino acid family biosynthetic process (GO:0009073)	3-deoxy-7-phosphoheptulonate synthase	ko00400 Phenylalanine, tyrosine and tryptophan biosynthesis ko01100 Metabolic pathways ko01110 Biosynthesis of secondary metabolites ko01230 Biosynthesis of amino acids	3-deoxy-D-arabino-heptulosonate 7-phosphate (DAHP) synthase, class II	Amino acid transport and metabolism ;	IPR002480 [DAHP synthetase, class II]
Solyc11g007960.2.1	protein_coding	Solyc11g007960.2	1106.4	1081	1056.9	1282.2	1386.4	1216.6	0.835041	0.014245	-0.260082	Molecular Function:protein binding (GO:0005515)	--	--	N-acetylneuraminic acid mutarotase	Cell wall/membrane/envelope biogenesis ;	IPR006652 [Kelch repeat type 1]
Solyc01g110000.3.1	protein_coding	Solyc01g110000.3	347.3	427.3	335.1	383	350.7	316.9	1.05625	0.600012	0.0789562	--	--	--	Beta-galactosidase GanA	Carbohydrate transport and metabolism ;	IPR031330 [Glycoside hydrolase 35, catalytic domain]
Solyc10g080970.2.1	protein_coding	Solyc10g080970.2	1639.6	1786.5	1703.3	1453.9	1378.9	1366	1.22163	0.00358645	0.288813	Molecular Function:catalytic activity (GO:0003824),Molecular Function:methylenetetrahydrofolate dehydrogenase (NADP+) activity (GO:0004488),Biological Process:folic acid-containing compound biosynthetic process (GO:0009396),Biological Process:oxidation-reduction process (GO:0055114)	--	--	5,10-methylene-tetrahydrofolate dehydrogenase/Methenyl tetrahydrofolate cyclohydrolase	Coenzyme transport and metabolism ;	IPR020630 [Tetrahydrofolate dehydrogenase/cyclohydrolase, catalytic domain] ; IPR020631[Tetrahydrofolate dehydrogenase/cyclohydrolase, NAD(P)-binding domain]
Solyc09g089580.3.1	protein_coding	Solyc09g089580.3	3880.2	2009.3	3516.9	2368.6	2360.7	2664.4	1.27222	0.312794	0.347346	Molecular Function:oxidoreductase activity (GO:0016491),Biological Process:oxidation-reduction process (GO:0055114)	--	--	Isopenicillin N synthase and related dioxygenases	Secondary metabolites biosynthesis, transport and catabolism ;	IPR005123 [Oxoglutarate/iron-dependent dioxygenase] ; IPR026992[Non-haem dioxygenase N-terminal domain]
Solyc12g088990.2.1	protein_coding	Solyc12g088990.2	1091.1	978.7	1073.9	1040.6	1096.3	1008	0.999618	0.993093	-0.000550594	Cellular Component:exocyst (GO:0000145),Biological Process:exocytosis (GO:0006887)	exocyst complex component 1	--	--	--	IPR019160 [Exocyst complex component Sec3, C-terminal] ; IPR028258[Exocyst complex component Sec3, PIP2-binding N-terminal domain]
Solyc06g051810.3.1	protein_coding	Solyc06g051810.3	700	642.7	720.7	779.1	773.7	676.6	0.925541	0.245188	-0.111632	Biological Process:gene silencing by RNA (GO:0031047)	--	--	--	--	IPR005379 [Uncharacterised domain XH] ; IPR005380[XS domain] ; IPR005381[Zinc finger-XS domain]
Solyc10g078740.2.1	protein_coding	Solyc10g078740.2	603.1	692.1	569.9	610	598.6	511.1	1.08455	0.370014	0.117096	--	--	ko00061 Fatty acid biosynthesis ko00780 Biotin metabolism ko01100 Metabolic pathways ko01212 Fatty acid metabolism	Enoyl-[acyl-carrier-protein] reductase (NADH)	Lipid transport and metabolism ;	--
Solyc05g005710.3.1	protein_coding	Solyc05g005710.3	695.3	596.6	752.5	665	696	653.4	1.01489	0.842815	0.0213273	--	spermidine synthase	ko00270 Cysteine and methionine metabolism ko00330 Arginine and proline metabolism ko00410 beta-Alanine metabolism ko00480 Glutathione metabolism ko01100 Metabolic pathways	Spermidine synthase	Amino acid transport and metabolism ;	--
Solyc09g011030.3.1	protein_coding	Solyc09g011030.3	1776.3	1854.6	1844.7	1698.1	1485	1579.6	1.14968	0.0231685	0.201237	--	hsp70-interacting protein	ko04141 Protein processing in endoplasmic reticulum	--	--	IPR013918 [Nucleotide exchange factor Fes1]
Solyc11g006690.1.1.1	protein_coding	Solyc11g006690.1	1141.2	1024.9	1190.7	1216.9	1075.1	1319.3	0.929527	0.380672	-0.105432	Molecular Function:structural constituent of ribosome (GO:0003735),Cellular Component:intracellular (GO:0005622),Cellular Component:ribosome (GO:0005840),Biological Process:translation (GO:0006412)	small subunit ribosomal protein S17e	ko03010 Ribosome	Ribosomal protein S17E	Translation, ribosomal structure and biogenesis ;	IPR001210 [Ribosomal protein S17e]
Solyc11g043210.2.1	protein_coding	Solyc11g043210.2	759.8	724.1	767.5	801.4	802.5	843.3	0.91999	0.0273159	-0.12031	Molecular Function:GTPase activity (GO:0003924),Molecular Function:GTP binding (GO:0005525)	dynamin 1-like protein		--	--	IPR000375 [Dynamin central domain] ; IPR003130[Dynamin GTPase effector] ; IPR022812[Dynamin superfamily]
Solyc03g114150.3.1	protein_coding	Solyc03g114150.3	875	1066.2	1045.7	870.6	821.7	852.7	1.17363	0.0771879	0.230983	Biological Process:metabolic process (GO:0008152),Molecular Function:oxidoreductase activity (GO:0016491),Biological Process:oxidation-reduction process (GO:0055114)	aldehyde dehydrogenase (NAD+)	ko00010 Glycolysis / Gluconeogenesis ko00053 Ascorbate and aldarate metabolism ko00071 Fatty acid degradation ko00280 Valine, leucine and isoleucine degradation ko00310 Lysine degradation ko00330 Arginine and proline metabolism ko00340 Histidine metabolism ko00380 Tryptophan metabolism ko00410 beta-Alanine metabolism ko00561 Glycerolipid metabolism ko00620 Pyruvate metabolism ko01100 Metabolic pa…	Acyl-CoA reductase or other NAD-dependent aldehyde dehydrogenase	Energy production and conversion ;	IPR015590 [Aldehyde dehydrogenase domain]
Solyc06g009280.2.1	protein_coding	Solyc06g009280.2	591	610.5	811	292.8	325.9	427.6	1.92344	0.0165681	0.943692	Molecular Function:ATP binding (GO:0005524),Biological Process:transport (GO:0006810),Cellular Component:integral component of membrane (GO:0016021),Molecular Function:ATPase activity (GO:0016887),Biological Process:transmembrane transport (GO:0055085)	ATP-binding cassette, subfamily B (MDR/TAP), member 1	ko02010 ABC transporters	ABC-type multidrug transport system, ATPase and permease component	Defense mechanisms ;	IPR003439 [ABC transporter-like] ; IPR011527[ABC transporter type 1, transmembrane domain]
Solyc01g009050.3.1	protein_coding	Solyc01g009050.3	650.8	669.6	640.9	607.9	617.4	680.4	1.02918	0.487413	0.0414892	Biological Process:molybdopterin cofactor biosynthetic process (GO:0032324)	--	ko00790 Folate biosynthesis ko01100 Metabolic pathways	Molybdopterin biosynthesis enzyme	Coenzyme transport and metabolism ;	IPR001453 [MoaB/Mog domain] ; IPR005110[MoeA, N-terminal and linker domain] ; IPR005111[MoeA, C-terminal, domain IV]
Solyc11g070130.2.1	protein_coding	Solyc11g070130.2	2010.5	1834	1817.2	1825.5	1900.5	1467.3	1.09019	0.348834	0.124584	--	profilin		--	--	IPR005455 [Profilin]
Solyc11g066150.2.1	protein_coding	Solyc11g066150.2	279.5	246.6	223.8	308.2	273	281	0.869752	0.125326	-0.201324	--	UDP-glucuronate decarboxylase	ko00520 Amino sugar and nucleotide sugar metabolism ko01100 Metabolic pathways	Nucleoside-diphosphate-sugar epimerase	Cell wall/membrane/envelope biogenesis ;	IPR016040 [NAD(P)-binding domain]
Solyc01g067390.3.1	protein_coding	Solyc01g067390.3	1351.3	1407.5	1436.5	1444.7	1430.3	1609	0.935616	0.198674	-0.0960123	Molecular Function:nucleic acid binding (GO:0003676),Molecular Function:ATP binding (GO:0005524),Cellular Component:nucleus (GO:0005634),Biological Process:chromatin remodeling (GO:0006338),Molecular Function:nucleosome binding (GO:0031491),Biological Process:ATP-dependent chromatin remodeling (GO:0043044)	SWI/SNF-related matrix-associated actin-dependent regulator of chromatin subfamily A member 5	--	Uncharacterized conserved protein, contains Zn finger domain	Function unknown ;	IPR000330 [SNF2-related, N-terminal domain] ; IPR001650[Helicase, C-terminal] ; IPR015194[ISWI, HAND domain] ; IPR015195[SLIDE domain]
Solyc02g071320.3.1	protein_coding	Solyc02g071320.3	932.6	1066.4	865.4	765.7	719.1	933.3	1.18457	0.165681	0.244359	--	--	--	--	--	--
Solyc08g079090.3.1	protein_coding	Solyc08g079090.3	1786.2	1866.2	1705.7	1591.1	1448.6	1731.9	1.12291	0.106035	0.167248	Molecular Function:copper ion binding (GO:0005507),Molecular Function:oxidoreductase activity (GO:0016491),Biological Process:oxidation-reduction process (GO:0055114)	--	--	Multicopper oxidase with three cupredoxin domains (includes cell division protein FtsP and spore coat protein CotA)	Cell cycle control, cell division, chromosome partitioning ; Inorganic ion transport and metabolism ; Cell wall/membrane/envelope biogenesis ;	IPR001117 [Multicopper oxidase, type 1] ; IPR011706[Multicopper oxidase, type 2] ; IPR011707[Multicopper oxidase, type 3]
Solyc03g123610.3.1	protein_coding	Solyc03g123610.3	2054.9	1719.3	2030.7	1993	2184.7	1773.7	0.975384	0.776164	-0.0359579	Biological Process:biosynthetic process (GO:0009058),Molecular Function:pyridoxal phosphate binding (GO:0030170)	alanine transaminase	ko00220 Arginine biosynthesis ko00250 Alanine, aspartate and glutamate metabolism ko00710 Carbon fixation in photosynthetic organisms ko01100 Metabolic pathways ko01200 Carbon metabolism ko01210 2-Oxocarboxylic acid metabolism ko01230 Biosynthesis of amino acids	Aspartate/methionine/tyrosine aminotransferase	Amino acid transport and metabolism ;	IPR004839 [Aminotransferase, class I/classII]
Solyc02g078360.3.1	protein_coding	Solyc02g078360.3	1096.3	1022.2	1093.9	1098.9	1081.3	977.2	1.01742	0.705117	0.0249145	Molecular Function:electron carrier activity (GO:0009055),Molecular Function:protein disulfide oxidoreductase activity (GO:0015035),Biological Process:cell redox homeostasis (GO:0045454)	--	--	Glutaredoxin-related protein	Posttranslational modification, protein turnover, chaperones ;	IPR002109 [Glutaredoxin] ; IPR013766[Thioredoxin domain]
Solyc04g008640.3.1	protein_coding	Solyc04g008640.3	678.4	646.3	663.1	725.4	767.2	772	0.877771	0.00615403	-0.188084	Cellular Component:cis-Golgi network (GO:0005801),Biological Process:intracellular protein transport (GO:0006886),Cellular Component:membrane (GO:0016020)	conserved oligomeric Golgi complex subunit 3	--	--	--	IPR007265 [Conserved oligomeric Golgi complex, subunit 3]
Solyc05g054980.3.1	protein_coding	Solyc05g054980.3	1366.3	1258.3	1343.1	1388.6	1387.6	1354.2	0.960609	0.193269	-0.0579786	Molecular Function:calcium ion binding (GO:0005509)	serine/threonine-protein phosphatase 2A regulatory subunit B''	ko03015 mRNA surveillance pathway	--	--	IPR002048 [EF-hand domain]
Solyc11g008990.2.1	protein_coding	Solyc11g008990.2	1208.2	1264.5	1194.7	1050.8	999.6	1257.8	1.10858	0.216984	0.148711	--	phage shock protein A	--	Phage shock protein A	Transcription ; Signal transduction mechanisms ;	IPR007157 [PspA/IM30]
Solyc04g016360.3.1	protein_coding	Solyc04g016360.3	2416.2	2463.2	2499.5	2255.2	2072	2324.6	1.10931	0.0375239	0.149661	--	S-formylglutathione hydrolase	ko01200 Carbon metabolism	S-formylglutathione hydrolase FrmB	Defense mechanisms ;	IPR000801 [Putative esterase]
Solyc11g071920.2.1	protein_coding	Solyc11g071920.2	44.8	42.5	49.8	46.9	44.5	43.4	1.01706	0.764417	0.0244081	Molecular Function:protein binding (GO:0005515),Molecular Function:hydrolase activity (GO:0016787)	--	--	Diadenosine tetraphosphatase ApaH/serine/threonine protein phosphatase, PP2A family	Signal transduction mechanisms ;	IPR004843 [Calcineurin-like phosphoesterase domain, ApaH type] ; IPR011498[Kelch repeat type 2]
Solyc08g079280.3.1	protein_coding	Solyc08g079280.3	854	1058.1	778	902.2	719.9	980.5	1.03362	0.810386	0.0477062	Molecular Function:iron ion binding (GO:0005506),Molecular Function:heme binding (GO:0020037),Biological Process:oxidation-reduction process (GO:0055114)	--	--	Cytochrome P450	Secondary metabolites biosynthesis, transport and catabolism ; Defense mechanisms ;	IPR001128 [Cytochrome P450]
Solyc12g099470.2.1	protein_coding	Solyc12g099470.2	1086.4	1066.6	1101.5	1186.3	1102.1	1207.3	0.931001	0.0754831	-0.103145	Molecular Function:GTP binding (GO:0005525)	translation initiation factor 2 subunit 3	ko03013 RNA transport	Translation initiation factor 2, gamma subunit (eIF-2gamma; GTPase)	Translation, ribosomal structure and biogenesis ;	IPR004161 [Translation elongation factor EFTu-like, domain 2] ; IPR015256[Translation initiation factor 2, gamma subunit, C-terminal]
Solyc01g099100.3.1	protein_coding	Solyc01g099100.3	972.8	858.7	951.7	900.2	815.3	918.9	1.05648	0.354232	0.0792702	Molecular Function:catalytic activity (GO:0003824),Biological Process:metabolic process (GO:0008152)	long-chain acyl-CoA synthetase	ko00061 Fatty acid biosynthesis ko00071 Fatty acid degradation ko01100 Metabolic pathways ko01212 Fatty acid metabolism ko04146 Peroxisome	Long-chain acyl-CoA synthetase (AMP-forming)	Lipid transport and metabolism ;	IPR000873 [AMP-dependent synthetase/ligase]
Solyc01g100570.3.1	protein_coding	Solyc01g100570.3	1900.3	1976	1721.5	1798.7	1766.5	1412.1	1.12467	0.226955	0.169497	--	nucleolar protein 56	ko03008 Ribosome biogenesis in eukaryotes	RNA processing factor Prp31, contains Nop domain	Translation, ribosomal structure and biogenesis ;	IPR002687 [Nop domain] ; IPR012974[NOP5, N-terminal]
Solyc02g093290.3.1	protein_coding	Solyc02g093290.3	1100.6	1136.6	1112.8	1199.3	1011.4	1156.3	0.994951	0.926634	-0.00730263	--	nicotinate phosphoribosyltransferase	ko00760 Nicotinate and nicotinamide metabolism ko01100 Metabolic pathways	Nicotinic acid phosphoribosyltransferase	Coenzyme transport and metabolism ;	--
Solyc02g087240.3.1	protein_coding	Solyc02g087240.3	1912	1967.4	2008.8	2056.1	1961.2	2031.1	0.973514	0.251892	-0.0387269	--	--	ko00190 Oxidative phosphorylation ko01100 Metabolic pathways	NADH:ubiquinone oxidoreductase, NADH-binding 51 kD subunit (chain F)	Energy production and conversion ;	IPR011538 [NADH-ubiquinone oxidoreductase 51 kDa subunit, FMN-binding domain] ; IPR019554[Soluble ligand binding domain] ; IPR019575[NADH-ubiquinone oxidoreductase 51 kDa subunit, iron-sulphur binding domain]
Solyc06g005150.3.1	protein_coding	Solyc06g005150.3	515	473.2	493.1	523.9	502.7	503.8	0.967917	0.304272	-0.0470449	Molecular Function:peroxidase activity (GO:0004601),Biological Process:response to oxidative stress (GO:0006979),Molecular Function:heme binding (GO:0020037),Biological Process:oxidation-reduction process (GO:0055114)	L-ascorbate peroxidase	ko00053 Ascorbate and aldarate metabolism ko00480 Glutathione metabolism	Catalase (peroxidase I)	Inorganic ion transport and metabolism ;	IPR002016 [Haem peroxidase, plant/fungal/bacterial]
Solyc04g054180.3.1	protein_coding	Solyc04g054180.3	1382	1480.7	1452.4	1467.7	1479.4	1434	0.984935	0.533738	-0.0218992	--	--	--	--	--	--
Solyc09g090520.3.1	protein_coding	Solyc09g090520.3	537	565.7	574.8	541	514.8	560.9	1.03761	0.312425	0.0532608	Molecular Function:nucleic acid binding (GO:0003676)	RNA-binding protein Musashi	ko03015 mRNA surveillance pathway	RNA recognition motif (RRM) domain	Translation, ribosomal structure and biogenesis ;	IPR000504 [RNA recognition motif domain]
Solyc06g082630.3.1	protein_coding	Solyc06g082630.3	1110.5	1006.1	1130.6	1147.4	1116.5	1104.1	0.964133	0.378282	-0.0526959	Molecular Function:ATP binding (GO:0005524)	26S proteasome regulatory subunit T3	ko03050 Proteasome	ATP-dependent 26S proteasome regulatory subunit	Posttranslational modification, protein turnover, chaperones ;	IPR003959 [ATPase, AAA-type, core]
Solyc05g009470.3.1	protein_coding	Solyc05g009470.3	794.9	980.8	807.1	653.7	656.7	751.8	1.25245	0.0635066	0.324752	Biological Process:carbohydrate metabolic process (GO:0005975)	alpha-D-xyloside xylohydrolase	--	Alpha-glucosidase, glycosyl hydrolase family GH31	Carbohydrate transport and metabolism ;	IPR000322 [Glycoside hydrolase family 31] ; IPR025887[Glycoside hydrolase family 31, N-terminal domain] ; IPR031727[Galactose mutarotase, N-terminal barrel]
Solyc01g102940.3.1	protein_coding	Solyc01g102940.3	1098.5	1418.1	1127.7	1051	965.6	1712.7	0.977208	0.917584	-0.0332631	Molecular Function:methyltransferase activity (GO:0008168),Biological Process:biosynthetic process (GO:0009058),Molecular Function:pyridoxal phosphate binding (GO:0030170)	methionine S-methyltransferase	ko00450 Selenocompound metabolism	Methylase of polypeptide chain release factors	Translation, ribosomal structure and biogenesis ;	IPR004839 [Aminotransferase, class I/classII] ; IPR007848[Methyltransferase small domain]
Solyc01g103480.3.1	protein_coding	Solyc01g103480.3	684.9	605.1	641	704.4	742.4	641.7	0.924587	0.232468	-0.113119	--	coatomer subunit delta	--	--	--	IPR028565 [Mu homology domain]
Solyc03g121910.1.1.1	protein_coding	Solyc03g121910.1	303.4	210.8	270.1	265.8	272.6	251.9	0.992408	0.946018	-0.0109948	--	threonine synthase	ko00260 Glycine, serine and threonine metabolism ko00750 Vitamin B6 metabolism ko01100 Metabolic pathways ko01110 Biosynthesis of secondary metabolites ko01230 Biosynthesis of amino acids	Threonine synthase	Amino acid transport and metabolism ;	IPR001926 [Tryptophan synthase beta subunit-like PLP-dependent enzyme]
Solyc10g047630.2.1	protein_coding	Solyc10g047630.2	763.3	762.3	767.5	698.6	661.8	613.5	1.16171	0.0491295	0.21625	Biological Process:nitrogen compound metabolic process (GO:0006807)	beta-ureidopropionase	ko00240 Pyrimidine metabolism ko00410 beta-Alanine metabolism ko00770 Pantothenate and CoA biosynthesis ko01100 Metabolic pathways	Predicted amidohydrolase	General function prediction only ;	IPR003010 [Carbon-nitrogen hydrolase]
Solyc10g074980.2.1	protein_coding	Solyc10g074980.2	646.6	643.2	700.2	797.1	761	707.2	0.878471	0.0455065	-0.186934	--	--	--	Serine protease, subtilisin family	Posttranslational modification, protein turnover, chaperones ;	IPR003137 [PA domain]
Solyc03g113220.3.1	protein_coding	Solyc03g113220.3	1349.8	1236.8	1663.1	1061.5	1109.3	1567.6	1.13677	0.453794	0.18494	--	--	--	Regulator of protease activity HflC, stomatin/prohibitin superfamily	Posttranslational modification, protein turnover, chaperones ;	IPR001107 [Band 7 domain]
Solyc09g074660.3.1	protein_coding	Solyc09g074660.3	859.2	881.3	873	799.3	733.7	838.4	1.10209	0.061001	0.140244	--	--	--	Uncharacterized conserved protein YyaL, SSP411 family, contains thoiredoxin and six-hairpin glycosidase-like domains	General function prediction only ;	IPR004879 [Domain of unknown function DUF255]
Solyc08g075530.3.1	protein_coding	Solyc08g075530.3	951.9	917.1	959.8	892	889.8	849.7	1.07498	0.0257903	0.104305	Biological Process:carbohydrate metabolic process (GO:0005975)	--	--	Alpha-glucosidase, glycosyl hydrolase family GH31	Carbohydrate transport and metabolism ;	IPR000322 [Glycoside hydrolase family 31] ; IPR025887[Glycoside hydrolase family 31, N-terminal domain] ; IPR033403[Domain of unknown function DUF5110]
Solyc07g062610.3.1	protein_coding	Solyc07g062610.3	2185.2	2127.4	2209	2117.9	2097.2	2041.7	1.04232	0.0566313	0.059801	--	protein deglycase	--	Putative intracellular protease/amidase	General function prediction only ;	IPR002818 [DJ-1/PfpI]
Solyc02g087780.3.1	protein_coding	Solyc02g087780.3	1686.2	2384.2	1884.8	2106.3	1817.8	1634.5	1.07135	0.6235	0.0994284	Molecular Function:protein binding (GO:0005515),Biological Process:carbohydrate metabolic process (GO:0005975),Molecular Function:isomerase activity (GO:0016853),Biological Process:oxidation-reduction process (GO:0055114)	--	--	Galactose mutarotase or related enzyme	Carbohydrate transport and metabolism ;	IPR000048 [IQ motif, EF-hand binding site] ; IPR000608[Ubiquitin-conjugating enzyme E2] ; IPR008183[Aldose 1-/Glucose-6-phosphate 1-epimerase] ; IPR012864[Cysteine oxygenase/2-aminoethanethiol dioxygenase] ; IPR025064[Domain of unknown function DUF4005]
Solyc01g094220.3.1	protein_coding	Solyc01g094220.3	1700.6	1961.2	1577.2	1413.5	1281.1	1534.6	1.23877	0.0669717	0.308907	--	(+)-neomenthol dehydrogenase	ko00902 Monoterpenoid biosynthesis ko01110 Biosynthesis of secondary metabolites	NAD(P)-dependent dehydrogenase, short-chain alcohol dehydrogenase family	Lipid transport and metabolism ; Secondary metabolites biosynthesis, transport and catabolism ; General function prediction only ;	IPR002347 [Short-chain dehydrogenase/reductase SDR]
Solyc08g077500.3.1	protein_coding	Solyc08g077500.3	816.7	821.3	846.3	764.6	772.4	807.6	1.05958	0.0445333	0.0834976	--	vacuolar protein sorting-associated protein 13A/C	--	--	--	IPR001849 [Pleckstrin homology domain] ; IPR009291[Vacuolar protein sorting-associated protein 62] ; IPR009543[Vacuolar protein sorting-associated protein 13, SHR-binding domain] ; IPR031642[VPS13, repeated coiled region] ; IPR031646[Vacuolar protein sorting-associated protein 13, second N-terminal domain]
Solyc02g091490.3.1	protein_coding	Solyc02g091490.3	2576.7	2833.2	2518.4	3279	3072.7	3307.3	0.82082	0.00904034	-0.284862	--	fructokinase	ko00051 Fructose and mannose metabolism ko00500 Starch and sucrose metabolism ko00520 Amino sugar and nucleotide sugar metabolism ko01100 Metabolic pathways	Sugar or nucleoside kinase, ribokinase family	Carbohydrate transport and metabolism ;	IPR011611 [Carbohydrate kinase PfkB]
Solyc05g013070.3.1	protein_coding	Solyc05g013070.3	670.7	631.4	637.6	661.2	703.7	638.2	0.968349	0.405226	-0.0464009	Molecular Function:protein kinase activity (GO:0004672),Biological Process:protein phosphorylation (GO:0006468)	--	--	Serine/threonine protein kinase	Signal transduction mechanisms ;	IPR001245 [Serine-threonine/tyrosine-protein kinase catalytic domain] ; IPR020683[Ankyrin repeat-containing domain]
Solyc01g028860.3.1	protein_coding	Solyc01g028860.3	2008.2	1990	2510.3	1771.4	1525.5	1745.6	1.29073	0.059645	0.368186	Molecular Function:RNA binding (GO:0003723)	--	--	--	--	IPR007275 [YTH domain]
Solyc04g049450.3.1	protein_coding	Solyc04g049450.3	2882.1	2609.3	2681.2	2877.5	2912.7	2861	0.944678	0.127116	-0.0821051	Biological Process:cell redox homeostasis (GO:0045454)	protein disulfide-isomerase A1	ko04141 Protein processing in endoplasmic reticulum	Negative regulator of GroEL, contains thioredoxin-like and TPR-like domains	Posttranslational modification, protein turnover, chaperones ;	IPR013766 [Thioredoxin domain]
Solyc11g017070.2.1	protein_coding	Solyc11g017070.2	1362.3	1329.5	1368.7	1472.9	1388.1	1444.1	0.943184	0.0422383	-0.0843894	Molecular Function:protein binding (GO:0005515)	translation initiation factor 3 subunit I	ko03013 RNA transport	Predicted NTPase, NACHT family domain	Signal transduction mechanisms ;	IPR001680 [WD40 repeat]
Solyc07g042910.3.1	protein_coding	Solyc07g042910.3	699.6	742.3	709.3	759.6	804	799.2	0.910445	0.0209786	-0.135356	--	--	--	--	--	--
Solyc10g052880.1.1.1	protein_coding	Solyc10g052880.1	1001.5	1697.5	1167.6	1031.8	880.6	1211	1.23795	0.343122	0.307948	Molecular Function:protein binding (GO:0005515)	--	--	Leucine-rich repeat (LRR) protein	Transcription ;	IPR001611 [Leucine-rich repeat] ; IPR013210[Leucine-rich repeat-containing N-terminal, plant-type]
Solyc02g093930.3.1	protein_coding	Solyc02g093930.3	828.7	799.9	843	693.2	758.9	668.9	1.1653	0.0170697	0.220701	Molecular Function:protein binding (GO:0005515)	COP9 signalosome complex subunit 3	--	--	--	IPR000717 [Proteasome component (PCI) domain]
Solyc04g016240.3.1	protein_coding	Solyc04g016240.3	1007.9	1059	1038.3	1039.3	1048.6	1061.1	0.986091	0.416516	-0.0202076	Cellular Component:nuclear pore (GO:0005643),Biological Process:transport (GO:0006810)	nuclear pore complex protein Nup93	ko03013 RNA transport	--	--	IPR007231 [Nucleoporin interacting component Nup93/Nic96]
Solyc10g006290.3.1	protein_coding	Solyc10g006290.3	2115.8	2766.1	2334.4	2142.4	1901.9	2435.1	1.11373	0.373666	0.155399	--	2-iminobutanoate/2-iminopropanoate deaminase	--	Enamine deaminase RidA, house cleaning of reactive enamine intermediates, YjgF/YER057c/UK114 family	Defense mechanisms ;	IPR006175 [YjgF/YER057c/UK114 family]
Solyc03g019780.3.1	protein_coding	Solyc03g019780.3	337.2	324.8	298.3	334.2	365.5	314.5	0.946855	0.392548	-0.0787851	Molecular Function:structural constituent of ribosome (GO:0003735),Cellular Component:intracellular (GO:0005622),Cellular Component:ribosome (GO:0005840),Biological Process:translation (GO:0006412)	small subunit ribosomal protein SAe	ko03010 Ribosome	Ribosomal protein S2	Translation, ribosomal structure and biogenesis ;	IPR001865 [Ribosomal protein S2]
Solyc01g097510.3.1	protein_coding	Solyc01g097510.3	1160.3	1055.2	1120.1	1070.1	1199.2	981.6	1.02605	0.708141	0.0371071	Molecular Function:calcium ion binding (GO:0005509),Molecular Function:calcium-dependent phospholipid binding (GO:0005544)	annexin D	--	--	--	IPR018502 [Annexin repeat]
Solyc04g016220.3.1.1	protein_coding	Solyc04g016220.3	939.9	716.4	743.7	657.4	784.5	736.3	1.10183	0.405269	0.139898	Biological Process:metabolic process (GO:0008152)	cis-zeatin O-glucosyltransferase	ko00908 Zeatin biosynthesis	UDP:flavonoid glycosyltransferase YjiC, YdhE family	Carbohydrate transport and metabolism ;	IPR002213 [UDP-glucuronosyl/UDP-glucosyltransferase]
Solyc05g018810.3.1	protein_coding	Solyc05g018810.3	240	206.4	230.7	236.9	218.6	220.3	1.00192	0.971975	0.00277257	Cellular Component:nucleus (GO:0005634),Biological Process:nucleosome assembly (GO:0006334)	nucleosome assembly protein 1-like 1	--	--	--	IPR002164 [Nucleosome assembly protein (NAP)]
Solyc08g077240.3.1	protein_coding	Solyc08g077240.3	1176.7	1220.2	1061.6	1408	1660	1616.8	0.738239	0.0109153	-0.437841	Molecular Function:methyltransferase activity (GO:0008168)	--	--	Ubiquinone/menaquinone biosynthesis C-methylase UbiE	Coenzyme transport and metabolism ;	IPR004159 [Putative S-adenosyl-L-methionine-dependent methyltransferase]
Solyc10g074690.2.1	protein_coding	Solyc10g074690.2	1192.2	1158.8	1240.4	1162.5	1227.8	1271.9	0.980667	0.583593	-0.0281642	--	--	--	--	--	--
Solyc10g045550.2.1	protein_coding	Solyc10g045550.2	789.1	749.4	759.6	879.7	898.6	835.8	0.879117	0.00884221	-0.185873	Molecular Function:GTP binding (GO:0005525),Biological Process:small GTPase mediated signal transduction (GO:0007264)	Ras-related protein Rab-11A	ko04144 Endocytosis	GTPase SAR1 family domain	General function prediction only ;	IPR001806 [Small GTPase superfamily]
Solyc11g073200.2.1	protein_coding	Solyc11g073200.2	1510.4	1326.4	1418.5	1264.1	1437.2	1065.7	1.12963	0.245661	0.175845	Molecular Function:nutrient reservoir activity (GO:0045735),Biological Process:transmembrane transport (GO:0055085)	--	--	--	--	IPR006045 [Cupin 1] ; IPR013657[UAA transporter]
Solyc07g020860.3.1	protein_coding	Solyc07g020860.3	4246.5	5038.8	4631.4	4387.4	3957	4287.9	1.10168	0.179081	0.1397	Molecular Function:oxidoreductase activity (GO:0016491)	--	--	Peroxiredoxin	Posttranslational modification, protein turnover, chaperones ;	IPR013740 [Redoxin]
Solyc07g043310.3.1	protein_coding	Solyc07g043310.3	593.2	503.4	598.3	459.6	424.3	604.3	1.13889	0.336261	0.187632	Molecular Function:transaminase activity (GO:0008483),Molecular Function:pyridoxal phosphate binding (GO:0030170)	4-aminobutyrate---pyruvate transaminase	ko00250 Alanine, aspartate and glutamate metabolism ko00650 Butanoate metabolism ko01100 Metabolic pathways	Adenosylmethionine-8-amino-7-oxononanoate aminotransferase	Coenzyme transport and metabolism ;	IPR005814 [Aminotransferase class-III]
Solyc04g007150.3.1	protein_coding	Solyc04g007150.3	1169.5	1077.9	1199.6	1004.1	996.7	1051.5	1.12931	0.0312348	0.175445	Biological Process:carbohydrate metabolic process (GO:0005975)	alpha-D-xyloside xylohydrolase	--	Alpha-glucosidase, glycosyl hydrolase family GH31	Carbohydrate transport and metabolism ;	IPR000322 [Glycoside hydrolase family 31]
Solyc07g047800.3.1	protein_coding	Solyc07g047800.3	987.9	950.7	999.3	891.8	837.4	928.4	1.10547	0.0365688	0.144661	--	--	--	NAD(P)-dependent dehydrogenase, short-chain alcohol dehydrogenase family	Lipid transport and metabolism ; Secondary metabolites biosynthesis, transport and catabolism ; General function prediction only ;	--
Solyc03g097900.3.1	protein_coding	Solyc03g097900.3	1693.3	1742.7	1603.3	1691.9	1436.1	2153.1	0.954214	0.725237	-0.0676151	Molecular Function:structural constituent of ribosome (GO:0003735),Cellular Component:ribosome (GO:0005840),Biological Process:translation (GO:0006412)	small subunit ribosomal protein S3Ae	ko03010 Ribosome	Ribosomal protein S3AE	Translation, ribosomal structure and biogenesis ;	IPR001593 [Ribosomal protein S3Ae]
Solyc06g005260.3.1	protein_coding	Solyc06g005260.3	1076.4	1132.8	1102.2	1075.3	870.9	1032.5	1.11169	0.159854	0.152758	Molecular Function:electron carrier activity (GO:0009055),Molecular Function:protein disulfide oxidoreductase activity (GO:0015035),Biological Process:cell redox homeostasis (GO:0045454)	glutaredoxin 3	--	Glutaredoxin	Posttranslational modification, protein turnover, chaperones ;	IPR002109 [Glutaredoxin]
Solyc12g019460.2.1	protein_coding	Solyc12g019460.2	487.8	426.7	498.5	451.3	454	456.8	1.03737	0.527516	0.0529288	Molecular Function:protein kinase activity (GO:0004672),Molecular Function:ATP binding (GO:0005524),Biological Process:protein phosphorylation (GO:0006468)	mitogen-activated protein kinase 6	ko04016 MAPK signaling pathway - plant ko04075 Plant hormone signal transduction	Serine/threonine protein kinase	Signal transduction mechanisms ;	IPR000719 [Protein kinase domain]
Solyc07g041310.3.1	protein_coding	Solyc07g041310.3	1229.3	1104.9	1191.9	1238.9	1310.9	1234.9	0.931672	0.123916	-0.102106	Molecular Function:RNA binding (GO:0003723)	small subunit ribosomal protein S3e	ko03010 Ribosome	Ribosomal protein S3	Translation, ribosomal structure and biogenesis ;	IPR004044 [K Homology domain, type 2]
Solyc04g080260.3.1	protein_coding	Solyc04g080260.3	1133.6	1070.9	1318.4	1219.7	1478.3	1750	0.792019	0.144196	-0.336393	Biological Process:carbohydrate metabolic process (GO:0005975)	--	--	--	--	IPR000490 [Glycoside hydrolase family 17]
Solyc03g007810.3.1	protein_coding	Solyc03g007810.3	780.6	843.9	788.1	863.9	868.8	798.6	0.953107	0.260022	-0.0692898	Molecular Function:magnesium ion binding (GO:0000287),Molecular Function:pyruvate kinase activity (GO:0004743),Biological Process:glycolytic process (GO:0006096),Molecular Function:potassium ion binding (GO:0030955)	pyruvate kinase	ko00010 Glycolysis / Gluconeogenesis ko00230 Purine metabolism ko00620 Pyruvate metabolism ko01100 Metabolic pathways ko01110 Biosynthesis of secondary metabolites ko01200 Carbon metabolism ko01230 Biosynthesis of amino acids	Pyruvate kinase	Carbohydrate transport and metabolism ;	IPR015793 [Pyruvate kinase, barrel] ; IPR015795[Pyruvate kinase, C-terminal]
Solyc01g108250.3.1	protein_coding	Solyc01g108250.3	2150.8	1737	2195	1882.1	2229.9	1664.8	1.05297	0.666886	0.074465	--	--	--	--	--	IPR013863 [Vacuolar import/degradation, Vid27-related]
Solyc05g046330.3.1	protein_coding	Solyc05g046330.3	1757.2	1978.9	1775.2	2228.2	2351.9	2522.1	0.775999	0.00878049	-0.365873	Biological Process:protein N-linked glycosylation (GO:0006487),Cellular Component:oligosaccharyltransferase complex (GO:0008250),Cellular Component:integral component of membrane (GO:0016021)	oligosaccharyltransferase complex subunit delta (ribophorin II)	ko00510 N-Glycan biosynthesis ko01100 Metabolic pathways ko04141 Protein processing in endoplasmic reticulum	--	--	IPR008814 [Dolichyl-diphosphooligosaccharide--protein glycosyltransferase subunit Swp1]
Solyc12g096700.2.1	protein_coding	Solyc12g096700.2	72.4	84.8	83.3	91.6	90.8	96.1	0.863555	0.0404785	-0.21164	Molecular Function:structural constituent of ribosome (GO:0003735),Cellular Component:ribosome (GO:0005840),Biological Process:translation (GO:0006412),Molecular Function:rRNA binding (GO:0019843)	large subunit ribosomal protein L9e	ko03010 Ribosome	Ribosomal protein L6P/L9E	Translation, ribosomal structure and biogenesis ;	IPR020040 [Ribosomal protein L6, alpha-beta domain]
Solyc05g054320.3.1	protein_coding	Solyc05g054320.3	626.8	682.7	588.9	610.5	622.5	612.7	1.02855	0.586223	0.0406159	--	--	--	Pimeloyl-ACP methyl ester carboxylesterase	Coenzyme transport and metabolism ; General function prediction only ;	IPR000073 [Alpha/beta hydrolase fold-1]
Solyc01g066690.3.1	protein_coding	Solyc01g066690.3	1111.8	1032.8	1201.7	1040.7	1135.2	1061.7	1.03357	0.556763	0.047642	Molecular Function:GTP binding (GO:0005525)	translation initiation factor 2 subunit 3	ko03013 RNA transport	Translation initiation factor 2, gamma subunit (eIF-2gamma; GTPase)	Translation, ribosomal structure and biogenesis ;	IPR004161 [Translation elongation factor EFTu-like, domain 2] ; IPR015256[Translation initiation factor 2, gamma subunit, C-terminal]
[truncated: 7,005 more rows]

## Sheet: BR 8 d vs CK 0 d
gene_id	BR_8d_1	BR_8d_2	BR_8d_3	CK_0d_1	CK_0d_2	CK_0d_3	BR_8d	CK_0d	gene_start	gene_end	gene_biotype	gene_description	tf_family
[truncated: 24,473 more rows]

## Sheet: BR 8 d vs CK 8 d
gene_id	BR_8d_1	BR_8d_2	BR_8d_3	CK_8d_1	CK_8d_2	CK_8d_3	BR_8d	CK_8d	gene_start	gene_end	gene_biotype	gene_description	tf_family
[truncated: 23,383 more rows]
