# Supplementary material for: Revealing the Specific Regulations of Brassinolide on Tomato Fruit Chilling Injury by Integrated Multi-Omics
Source: Front Nutr. 2021 Dec 3;8:769715. doi: 10.3389/fnut.2021.769715 (PMC8681340; doi:10.3389/fnut.2021.769715)
Supplement: Supplementary file 5 [file Table_5.XLSX]

## Sheet: CK_8dvsCK_0d_GOenrich
Category	GOID	Description	GeneRatio	BgRatio	pvalue	padj	geneID	geneName	Count	Up	Up_Gene_names	Down	Down_Gene_names
BP	GO:0009408	response to heat	56/4756	84/10708	3.04863e-05	0.0117053	Solyc11g066100.2/Solyc04g011440.3/Solyc12g015880.2/Solyc03g082420.3/Solyc03g123540.3/Solyc09g015020.1/Solyc08g080540.3/Solyc01g106210.3/Solyc10g086410.3/Solyc09g005120.3/Solyc11g071830.2/Solyc02g088610.3/Solyc08g062450.1/Solyc08g062340.3/Solyc09g010630.3/Solyc04g082910.1/Solyc06g076020.3/Solyc02g079930.3/Solyc12g005180.2/Solyc09g075950.1/Solyc02g072000.3/Solyc11g020040.2/Solyc04g009770.3/Solyc10g…	-/-/-/HSP21/-/-/-/-/-/-/-/-/-/-/-/-/-/-/-/-/-/-/-/-/-/-/-/-/-/-/-/-/-/-/HSF8/-/-/-/-/-/-/-/-/-/-/-/-/-/-/-/-/-/-/-/-/-	56	44	Solyc11g066100.2/Solyc04g011440.3/Solyc12g015880.2/Solyc03g082420.3/Solyc03g123540.3/Solyc09g015020.1/Solyc08g080540.3/Solyc01g106210.3/Solyc10g086410.3/Solyc09g005120.3/Solyc11g071830.2/Solyc02g088610.3/Solyc08g062450.1/Solyc08g062340.3/Solyc09g010630.3/Solyc04g082910.1/Solyc06g076020.3/Solyc02g079930.3/Solyc09g075950.1/Solyc02g072000.3/Solyc11g020040.2/Solyc04g009770.3/Solyc08g062960.3/Solyc12g…	12	Solyc12g005180.2/Solyc10g005490.3/Solyc08g061560.3/Solyc01g099620.3/Solyc02g068640.3/Solyc04g054180.3/Solyc09g090870.3/Solyc04g073990.3/Solyc06g073870.3/Solyc01g065710.3/Solyc04g078770.3/Solyc06g073550.3
BP	GO:0044265	cellular macromolecule catabolic process	200/4756	366/10708	4.08323e-05	0.0117053	Solyc10g084050.2/Solyc08g067290.3/Solyc07g048120.3/Solyc10g084850.2/Solyc01g080690.3/Solyc02g081700.1/Solyc12g099160.2/Solyc12g099310.2/Solyc12g089000.2/Solyc06g005000.3/Solyc04g078540.3/Solyc08g006940.3/Solyc06g084440.3/Solyc02g091720.2/Solyc07g042930.3/Solyc04g009810.3/Solyc07g049260.3/Solyc10g005530.3/Solyc11g013030.2/Solyc06g075390.3/Solyc09g091930.3/Solyc04g051370.3/Solyc04g024420.3/Solyc01g…	-/-/-/-/-/-/-/-/-/-/-/-/-/-/-/-/-/-/-/-/-/-/-/-/-/-/-/-/-/-/-/-/-/-/-/-/-/-/-/-/-/-/-/-/-/-/-/-/-/-/-/-/-/-/-/-/-/-/-/-/-/-/-/-/-/-/-/-/-/-/-/-/-/-/-/-/-/-/-/-/-/-/-/-/-/-/-/-/-/-/-/-/-/-/-/-/-/-/-/-/-/-/-/-/-/-/-/-/-/-/-/-/-/-/-/-/-/-/-/-/-/-/-/-/-/-/-/-/-/-/-/-/-/-/-/-/-/-/-/-/-/-/-/-/-/-/-/-/-/-/-/-/-/-/-/-/-/-/-/-/-/-/-/-/-/-/-/-/-/-/-/-/-/-/-/-/-/-/-/-/-/-/-/-/-/-/-/-/-/-/-/-/-/-/-/-/-/-/-/-	200	146	Solyc10g084050.2/Solyc08g067290.3/Solyc07g048120.3/Solyc01g080690.3/Solyc02g081700.1/Solyc12g099310.2/Solyc12g089000.2/Solyc04g078540.3/Solyc08g006940.3/Solyc06g084440.3/Solyc02g091720.2/Solyc07g042930.3/Solyc04g009810.3/Solyc07g049260.3/Solyc11g013030.2/Solyc09g091930.3/Solyc04g051370.3/Solyc04g024420.3/Solyc01g010820.3/Solyc01g110410.3/Solyc02g069880.3/Solyc01g109280.3/Solyc05g053650.3/Solyc01g…	54	Solyc10g084850.2/Solyc12g099160.2/Solyc06g005000.3/Solyc10g005530.3/Solyc06g075390.3/Solyc07g005530.3/Solyc04g015680.3/Solyc05g005150.1/Solyc07g041900.3/Solyc09g015670.3/Solyc02g076710.3/Solyc07g006570.3/Solyc08g083120.3/Solyc01g104470.3/Solyc02g062680.3/Solyc03g006210.2/Solyc02g069070.3/Solyc01g067120.3/Solyc05g012340.3/Solyc03g122270.3/Solyc01g096290.3/Solyc11g065750.2/Solyc04g011430.3/Solyc09g…
BP	GO:0010605	negative regulation of macromolecule metabolic process	138/4756	242/10708	4.5581e-05	0.0117053	Solyc05g008400.3/Solyc06g073540.3/Solyc06g074730.3/Solyc03g117040.3/Solyc11g006200.2/Solyc06g054020.3/Solyc09g010840.1/Solyc01g094000.3/Solyc01g008960.3/Solyc03g118425.1/Solyc04g009810.3/Solyc10g005530.3/Solyc11g013030.2/Solyc01g079390.3/Solyc11g071660.1/Solyc09g082830.3/Solyc01g086980.3/Solyc03g080010.3/Solyc02g078260.3/Solyc08g067210.3/Solyc01g009390.3/Solyc09g091780.3/Solyc02g067570.3/Solyc07g…	-/-/-/-/-/-/-/-/-/-/-/-/-/-/-/-/-/-/RPB2/-/-/-/-/-/-/-/-/-/-/-/-/-/-/-/-/-/-/-/-/-/-/-/-/-/-/-/-/-/-/-/-/-/-/-/-/-/-/-/-/-/-/-/-/-/-/-/-/-/-/-/-/-/-/-/-/-/-/-/-/-/-/-/-/-/-/-/-/-/-/-/-/-/-/-/-/-/-/-/-/-/-/-/-/-/-/-/-/-/-/-/-/-/-/-/-/-/-/-/-/-/-/-/-/-/-/-/-/-/-/-/-/-/-/-/-/-/-/-	138	77	Solyc05g008400.3/Solyc11g006200.2/Solyc01g094000.3/Solyc03g118425.1/Solyc04g009810.3/Solyc11g013030.2/Solyc11g071660.1/Solyc01g086980.3/Solyc02g078260.3/Solyc01g009390.3/Solyc09g091780.3/Solyc02g067570.3/Solyc07g007890.3/Solyc02g078550.3/Solyc09g091440.3/Solyc11g005370.2/Solyc12g017260.2/Solyc11g066990.2/Solyc02g069260.3/Solyc06g068410.3/Solyc03g111640.3/Solyc01g067740.3/Solyc12g087990.2/Solyc06g…	61	Solyc06g073540.3/Solyc06g074730.3/Solyc03g117040.3/Solyc06g054020.3/Solyc09g010840.1/Solyc01g008960.3/Solyc10g005530.3/Solyc01g079390.3/Solyc09g082830.3/Solyc03g080010.3/Solyc08g067210.3/Solyc01g104470.3/Solyc02g062680.3/Solyc06g073090.3/Solyc03g020060.3/Solyc08g023280.3/Solyc05g007510.3/Solyc05g054420.3/Solyc11g020960.2/Solyc10g050540.2/Solyc10g086570.3/Solyc07g005030.3/Solyc04g025300.3/Solyc11g…
BP	GO:0022613	ribonucleoprotein complex biogenesis	141/4756	248/10708	4.62247e-05	0.0117053	Solyc02g068480.3/Solyc08g078430.3/Solyc04g017710.3/Solyc12g056080.2/Solyc12g096450.2/Solyc02g083140.3/Solyc10g054860.2/Solyc11g013030.2/Solyc06g075620.3/Solyc10g081100.2/Solyc03g112820.3/Solyc11g071660.1/Solyc01g097640.3/Solyc04g074910.3/Solyc11g006820.2/Solyc06g071620.3/Solyc11g006940.2/Solyc11g068420.2/Solyc04g078850.3/Solyc07g054460.3/Solyc02g083470.3/Solyc01g087670.3/Solyc02g082360.3/Solyc06g…	-/-/-/-/-/-/-/-/-/-/-/-/-/-/-/-/-/-/-/-/-/-/-/-/-/-/-/-/-/-/-/-/-/-/-/-/-/-/-/-/-/-/-/-/-/-/-/-/-/-/-/-/-/-/-/-/-/-/-/-/-/-/-/-/-/-/-/-/-/-/-/-/-/-/-/-/-/-/-/-/-/-/-/-/-/-/-/-/-/-/-/-/-/-/-/-/-/-/-/-/-/-/-/-/-/-/-/-/-/-/-/-/-/-/-/-/-/-/-/-/-/-/-/-/-/-/-/-/-/-/-/-/-/-/-/-/-/-/-/-/-	141	84	Solyc02g068480.3/Solyc08g078430.3/Solyc04g017710.3/Solyc12g056080.2/Solyc12g096450.2/Solyc02g083140.3/Solyc10g054860.2/Solyc11g013030.2/Solyc10g081100.2/Solyc03g112820.3/Solyc11g071660.1/Solyc01g097640.3/Solyc11g006820.2/Solyc06g071620.3/Solyc04g078850.3/Solyc07g054460.3/Solyc02g083470.3/Solyc01g087670.3/Solyc02g082360.3/Solyc01g096920.3/Solyc09g075030.3/Solyc01g111420.3/Solyc05g056290.3/Solyc08g…	57	Solyc06g075620.3/Solyc04g074910.3/Solyc11g006940.2/Solyc11g068420.2/Solyc06g069860.3/Solyc06g064460.3/Solyc03g115360.3/Solyc01g104470.3/Solyc03g098470.3/Solyc03g113610.3/Solyc04g014720.3/Solyc04g010240.3/Solyc05g052800.3/Solyc12g010930.2/Solyc12g096540.2/Solyc06g075180.1/Solyc09g057650.3/Solyc02g069950.3/Solyc02g082000.3/Solyc09g083370.3/Solyc08g066180.3/Solyc01g107040.3/Solyc01g087730.3/Solyc06g…
BP	GO:0042254	ribosome biogenesis	111/4756	189/10708	4.64861e-05	0.0117053	Solyc12g096450.2/Solyc02g083140.3/Solyc10g054860.2/Solyc11g013030.2/Solyc06g075620.3/Solyc03g112820.3/Solyc11g071660.1/Solyc01g097640.3/Solyc04g074910.3/Solyc11g068420.2/Solyc04g078850.3/Solyc07g054460.3/Solyc02g083470.3/Solyc01g087670.3/Solyc02g082360.3/Solyc06g069860.3/Solyc09g075030.3/Solyc01g111420.3/Solyc06g064460.3/Solyc11g071770.1/Solyc10g083600.2/Solyc03g115360.3/Solyc01g104470.3/Solyc02g…	-/-/-/-/-/-/-/-/-/-/-/-/-/-/-/-/-/-/-/-/-/-/-/-/-/-/-/-/-/-/-/-/-/-/-/-/-/-/-/-/-/-/-/-/-/-/-/-/-/-/-/-/-/-/-/-/-/-/-/-/-/-/-/-/-/-/-/-/-/-/-/-/-/-/-/-/-/-/-/-/-/-/-/-/-/-/-/-/-/-/-/-/-/-/-/-/-/-/-/-/-/-/-/-/-/-/-/-/-/-/-	111	58	Solyc12g096450.2/Solyc02g083140.3/Solyc10g054860.2/Solyc11g013030.2/Solyc03g112820.3/Solyc11g071660.1/Solyc01g097640.3/Solyc04g078850.3/Solyc07g054460.3/Solyc02g083470.3/Solyc01g087670.3/Solyc02g082360.3/Solyc09g075030.3/Solyc01g111420.3/Solyc11g071770.1/Solyc10g083600.2/Solyc02g069340.3/Solyc01g007250.3/Solyc08g008160.3/Solyc04g082320.3/Solyc10g074560.2/Solyc10g086150.2/Solyc06g073650.1/Solyc03g…	53	Solyc06g075620.3/Solyc04g074910.3/Solyc11g068420.2/Solyc06g069860.3/Solyc06g064460.3/Solyc03g115360.3/Solyc01g104470.3/Solyc03g113610.3/Solyc04g014720.3/Solyc04g010240.3/Solyc05g052800.3/Solyc12g010930.2/Solyc12g096540.2/Solyc06g075180.1/Solyc09g057650.3/Solyc02g069950.3/Solyc02g082000.3/Solyc09g083370.3/Solyc08g066180.3/Solyc01g107040.3/Solyc01g087730.3/Solyc06g050120.3/Solyc03g113860.2/Solyc11g…
BP	GO:0009892	negative regulation of metabolic process	146/4756	258/10708	4.70268e-05	0.0117053	Solyc05g008400.3/Solyc10g084850.2/Solyc06g073540.3/Solyc06g074730.3/Solyc03g117040.3/Solyc11g006200.2/Solyc06g054020.3/Solyc09g010840.1/Solyc01g094000.3/Solyc01g008960.3/Solyc04g082910.1/Solyc03g118425.1/Solyc04g009810.3/Solyc10g005530.3/Solyc11g013030.2/Solyc01g079390.3/Solyc11g071660.1/Solyc09g082830.3/Solyc12g005180.2/Solyc01g086980.3/Solyc03g080010.3/Solyc02g078260.3/Solyc08g067210.3/Solyc01g…	-/-/-/-/-/-/-/-/-/-/-/-/-/-/-/-/-/-/-/-/-/RPB2/-/-/-/-/-/-/-/-/-/-/-/-/-/-/-/-/-/-/-/-/-/-/-/-/-/-/-/-/-/-/-/-/-/-/-/-/-/-/-/-/-/-/-/-/-/-/-/-/-/-/-/-/-/-/-/-/-/-/-/-/-/-/-/-/-/-/-/-/-/-/-/-/-/-/-/-/-/-/-/-/-/-/-/-/-/-/-/-/-/-/-/-/-/-/-/-/-/-/-/-/-/-/-/-/-/-/-/-/-/-/-/-/-/-/-/-/-/-/-/-/-/-/-/-	146	82	Solyc05g008400.3/Solyc11g006200.2/Solyc01g094000.3/Solyc04g082910.1/Solyc03g118425.1/Solyc04g009810.3/Solyc11g013030.2/Solyc11g071660.1/Solyc01g086980.3/Solyc02g078260.3/Solyc01g009390.3/Solyc09g091780.3/Solyc02g067570.3/Solyc04g082250.3/Solyc07g007890.3/Solyc02g078550.3/Solyc09g091440.3/Solyc11g005370.2/Solyc12g017260.2/Solyc11g066990.2/Solyc02g069260.3/Solyc06g068410.3/Solyc03g111640.3/Solyc01g…	64	Solyc10g084850.2/Solyc06g073540.3/Solyc06g074730.3/Solyc03g117040.3/Solyc06g054020.3/Solyc09g010840.1/Solyc01g008960.3/Solyc10g005530.3/Solyc01g079390.3/Solyc09g082830.3/Solyc12g005180.2/Solyc03g080010.3/Solyc08g067210.3/Solyc01g104470.3/Solyc02g062680.3/Solyc06g073090.3/Solyc03g020060.3/Solyc08g023280.3/Solyc05g007510.3/Solyc05g054420.3/Solyc11g020960.2/Solyc10g050540.2/Solyc10g086570.3/Solyc07g…
BP	GO:0007033	vacuole organization	21/4756	25/10708	5.46247e-05	0.0117053	Solyc07g049260.3/Solyc07g005970.3/Solyc06g072980.3/Solyc01g108160.3/Solyc03g096790.3/Solyc02g065180.3/Solyc04g015350.3/Solyc11g005660.2/Solyc07g017510.3/Solyc09g011320.3/Solyc06g043030.3/Solyc06g074740.3/Solyc08g006010.3/Solyc06g048510.3/Solyc05g042040.3/Solyc02g081140.3/Solyc05g050390.3/Solyc12g049310.2/Solyc03g115810.3/Solyc01g006960.3/Solyc07g056220.3	-/-/-/-/-/-/-/-/-/-/-/VPS41/-/-/-/-/-/-/-/-/-	21	15	Solyc07g049260.3/Solyc07g005970.3/Solyc06g072980.3/Solyc01g108160.3/Solyc03g096790.3/Solyc02g065180.3/Solyc04g015350.3/Solyc11g005660.2/Solyc09g011320.3/Solyc08g006010.3/Solyc06g048510.3/Solyc05g042040.3/Solyc02g081140.3/Solyc05g050390.3/Solyc12g049310.2	6	Solyc07g017510.3/Solyc06g043030.3/Solyc06g074740.3/Solyc03g115810.3/Solyc01g006960.3/Solyc07g056220.3
BP	GO:0044257	cellular protein catabolic process	158/4756	284/10708	7.79257e-05	0.0126463	Solyc10g084050.2/Solyc08g067290.3/Solyc07g048120.3/Solyc10g084850.2/Solyc01g080690.3/Solyc02g081700.1/Solyc12g099160.2/Solyc12g099310.2/Solyc12g089000.2/Solyc06g005000.3/Solyc04g078540.3/Solyc08g006940.3/Solyc06g084440.3/Solyc02g091720.2/Solyc07g042930.3/Solyc07g049260.3/Solyc09g091930.3/Solyc04g051370.3/Solyc04g024420.3/Solyc01g010820.3/Solyc01g110410.3/Solyc02g069880.3/Solyc01g109280.3/Solyc05g…	-/-/-/-/-/-/-/-/-/-/-/-/-/-/-/-/-/-/-/-/-/-/-/-/-/-/-/-/-/-/-/-/-/-/-/-/-/-/-/-/-/-/-/-/-/-/-/-/-/-/-/-/-/-/-/-/-/-/-/-/-/-/-/-/-/-/-/-/-/-/-/-/-/-/-/-/-/-/-/-/-/-/-/-/-/-/-/-/-/-/-/-/-/-/-/-/-/-/-/-/-/-/-/-/-/-/-/-/-/-/-/-/-/-/-/-/-/-/-/-/-/-/-/-/-/-/-/-/-/-/-/-/-/-/-/-/-/-/-/-/-/-/-/-/-/-/-/-/-/-/-/-/-/-/-/-/-/-	158	121	Solyc10g084050.2/Solyc08g067290.3/Solyc07g048120.3/Solyc01g080690.3/Solyc02g081700.1/Solyc12g099310.2/Solyc12g089000.2/Solyc04g078540.3/Solyc08g006940.3/Solyc06g084440.3/Solyc02g091720.2/Solyc07g042930.3/Solyc07g049260.3/Solyc09g091930.3/Solyc04g051370.3/Solyc04g024420.3/Solyc01g010820.3/Solyc01g110410.3/Solyc02g069880.3/Solyc01g109280.3/Solyc05g053650.3/Solyc01g095490.3/Solyc04g080590.3/Solyc12g…	37	Solyc10g084850.2/Solyc12g099160.2/Solyc06g005000.3/Solyc07g005530.3/Solyc04g015680.3/Solyc05g005150.1/Solyc07g041900.3/Solyc09g015670.3/Solyc02g076710.3/Solyc08g083120.3/Solyc02g062680.3/Solyc03g006210.2/Solyc01g067120.3/Solyc05g012340.3/Solyc01g096290.3/Solyc11g065750.2/Solyc04g011430.3/Solyc09g018730.3/Solyc02g067420.3/Solyc06g007510.3/Solyc06g063100.3/Solyc03g118370.3/Solyc02g076980.3/Solyc10g…
BP	GO:0016458	gene silencing	50/4756	75/10708	8.03638e-05	0.0126463	Solyc06g073540.3/Solyc06g074730.3/Solyc03g117040.3/Solyc06g054020.3/Solyc01g094000.3/Solyc01g008960.3/Solyc10g005530.3/Solyc01g079390.3/Solyc09g082830.3/Solyc02g078260.3/Solyc08g067210.3/Solyc11g066990.2/Solyc02g069260.3/Solyc01g067740.3/Solyc05g007510.3/Solyc12g087990.2/Solyc05g054420.3/Solyc10g050540.2/Solyc07g005030.3/Solyc04g025300.3/Solyc01g009090.3/Solyc03g118010.3/Solyc12g014410.2/Solyc04g…	-/-/-/-/-/-/-/-/-/RPB2/-/-/-/-/-/-/-/-/-/-/-/-/-/-/-/-/-/-/-/-/-/-/-/-/-/-/-/-/-/-/-/-/-/-/-/-/-/-/-/-	50	21	Solyc01g094000.3/Solyc02g078260.3/Solyc11g066990.2/Solyc02g069260.3/Solyc01g067740.3/Solyc12g087990.2/Solyc01g009090.3/Solyc03g118010.3/Solyc04g014870.3/Solyc03g082980.3/Solyc09g074090.3/Solyc04g007890.3/Solyc11g067200.2/Solyc05g005450.2/Solyc04g076420.3/Solyc09g076040.3/Solyc03g119130.3/Solyc11g007310.2/Solyc03g114410.3/Solyc07g049160.3/Solyc06g072300.3	29	Solyc06g073540.3/Solyc06g074730.3/Solyc03g117040.3/Solyc06g054020.3/Solyc01g008960.3/Solyc10g005530.3/Solyc01g079390.3/Solyc09g082830.3/Solyc08g067210.3/Solyc05g007510.3/Solyc05g054420.3/Solyc10g050540.2/Solyc07g005030.3/Solyc04g025300.3/Solyc12g014410.2/Solyc04g076180.3/Solyc07g049500.3/Solyc03g025540.3/Solyc06g084020.3/Solyc03g098280.3/Solyc09g083380.3/Solyc07g066060.3/Solyc06g051810.3/Solyc01g…
BP	GO:1901565	organonitrogen compound catabolic process	246/4756	464/10708	8.78026e-05	0.0126463	Solyc10g084050.2/Solyc10g009410.1/Solyc08g067290.3/Solyc07g048120.3/Solyc05g018590.3/Solyc10g084850.2/Solyc01g080690.3/Solyc02g081700.1/Solyc12g099160.2/Solyc08g078670.2/Solyc12g099310.2/Solyc10g049970.2/Solyc12g089000.2/Solyc01g103230.3/Solyc06g005000.3/Solyc04g078540.3/Solyc08g006940.3/Solyc06g084440.3/Solyc02g091720.2/Solyc07g042930.3/Solyc06g060130.3/Solyc07g049260.3/Solyc11g012160.2/Solyc09g…	-/-/-/-/-/-/-/-/-/-/-/-/-/-/-/-/-/-/-/-/-/-/-/-/-/-/-/-/-/-/-/-/-/-/-/-/-/-/-/-/-/-/-/-/-/-/-/-/-/-/-/-/-/-/-/-/-/-/-/-/-/-/-/-/-/-/-/-/-/-/-/-/-/-/-/-/-/-/-/-/-/-/-/-/-/-/-/-/-/-/-/-/-/-/-/-/-/-/-/-/-/-/-/-/-/-/-/-/-/-/-/-/-/-/-/-/-/-/-/-/-/-/-/-/-/-/-/-/-/-/-/-/-/-/CHI17/-/-/-/-/-/-/-/-/-/-/-/-/-/-/-/-/-/-/-/-/-/-/-/-/-/-/-/-/-/-/-/-/-/-/-/-/-/-/-/-/-/-/-/-/-/-/-/-/-/-/-/-/-/-/-/-/-/-/-/-/-/-/-…	246	150	Solyc10g084050.2/Solyc08g067290.3/Solyc07g048120.3/Solyc05g018590.3/Solyc01g080690.3/Solyc02g081700.1/Solyc12g099310.2/Solyc12g089000.2/Solyc04g078540.3/Solyc08g006940.3/Solyc06g084440.3/Solyc02g091720.2/Solyc07g042930.3/Solyc07g049260.3/Solyc09g091930.3/Solyc04g051370.3/Solyc04g024420.3/Solyc01g010820.3/Solyc01g110410.3/Solyc02g069880.3/Solyc01g109280.3/Solyc05g053650.3/Solyc01g095490.3/Solyc04g…	96	Solyc10g009410.1/Solyc10g084850.2/Solyc12g099160.2/Solyc08g078670.2/Solyc10g049970.2/Solyc01g103230.3/Solyc06g005000.3/Solyc06g060130.3/Solyc11g012160.2/Solyc05g009680.1/Solyc06g036330.1/Solyc08g065220.3/Solyc07g005530.3/Solyc04g008850.1/Solyc09g098540.3/Solyc04g015680.3/Solyc05g005150.1/Solyc07g041900.3/Solyc09g015670.3/Solyc02g076710.3/Solyc01g100030.3/Solyc08g068870.3/Solyc11g064920.2/Solyc06g…
BP	GO:0043632	modification-dependent macromolecule catabolic process	139/4756	247/10708	0.000101	0.0126463	Solyc10g084050.2/Solyc08g067290.3/Solyc07g048120.3/Solyc10g084850.2/Solyc01g080690.3/Solyc02g081700.1/Solyc12g099310.2/Solyc12g089000.2/Solyc06g005000.3/Solyc08g006940.3/Solyc06g084440.3/Solyc02g091720.2/Solyc07g049260.3/Solyc11g013030.2/Solyc09g091930.3/Solyc04g051370.3/Solyc04g024420.3/Solyc01g010820.3/Solyc01g110410.3/Solyc02g069880.3/Solyc01g109280.3/Solyc05g053650.3/Solyc07g005530.3/Solyc01g…	-/-/-/-/-/-/-/-/-/-/-/-/-/-/-/-/-/-/-/-/-/-/-/-/-/-/-/-/-/-/-/-/-/-/-/-/-/-/-/-/-/-/-/-/-/-/-/-/-/-/-/-/-/-/-/-/-/-/-/-/-/-/-/-/-/-/-/-/-/-/-/-/-/-/-/-/-/-/-/-/-/-/-/-/-/-/-/-/-/-/-/-/-/-/-/-/-/-/-/-/-/-/-/-/-/-/-/-/-/-/-/-/-/-/-/-/-/-/-/-/-/-/-/-/-/-/-/-/-/-/-/-/-/-/-/-/-/-/-	139	112	Solyc10g084050.2/Solyc08g067290.3/Solyc07g048120.3/Solyc01g080690.3/Solyc02g081700.1/Solyc12g099310.2/Solyc12g089000.2/Solyc08g006940.3/Solyc06g084440.3/Solyc02g091720.2/Solyc07g049260.3/Solyc11g013030.2/Solyc09g091930.3/Solyc04g051370.3/Solyc04g024420.3/Solyc01g010820.3/Solyc01g110410.3/Solyc02g069880.3/Solyc01g109280.3/Solyc05g053650.3/Solyc01g095490.3/Solyc04g080590.3/Solyc12g009560.2/Solyc07g…	27	Solyc10g084850.2/Solyc06g005000.3/Solyc07g005530.3/Solyc05g005150.1/Solyc09g015670.3/Solyc08g083120.3/Solyc02g062680.3/Solyc01g067120.3/Solyc05g012340.3/Solyc01g096290.3/Solyc11g065750.2/Solyc04g011430.3/Solyc09g018730.3/Solyc02g067420.3/Solyc06g007510.3/Solyc06g063100.3/Solyc10g081610.2/Solyc09g013090.3/Solyc06g072570.3/Solyc10g006480.2/Solyc02g084760.3/Solyc02g079050.3/Solyc03g034457.1/Solyc05g…
BP	GO:0000045	autophagosome assembly	16/4756	18/10708	0.000117719	0.0126463	Solyc07g049260.3/Solyc07g005970.3/Solyc06g072980.3/Solyc01g108160.3/Solyc03g096790.3/Solyc02g065180.3/Solyc04g015350.3/Solyc11g005660.2/Solyc09g011320.3/Solyc08g006010.3/Solyc06g048510.3/Solyc05g042040.3/Solyc02g081140.3/Solyc05g050390.3/Solyc12g049310.2/Solyc01g006960.3	-/-/-/-/-/-/-/-/-/-/-/-/-/-/-/-	16	15	Solyc07g049260.3/Solyc07g005970.3/Solyc06g072980.3/Solyc01g108160.3/Solyc03g096790.3/Solyc02g065180.3/Solyc04g015350.3/Solyc11g005660.2/Solyc09g011320.3/Solyc08g006010.3/Solyc06g048510.3/Solyc05g042040.3/Solyc02g081140.3/Solyc05g050390.3/Solyc12g049310.2	1	Solyc01g006960.3
BP	GO:1905037	autophagosome organization	16/4756	18/10708	0.000117719	0.0126463	Solyc07g049260.3/Solyc07g005970.3/Solyc06g072980.3/Solyc01g108160.3/Solyc03g096790.3/Solyc02g065180.3/Solyc04g015350.3/Solyc11g005660.2/Solyc09g011320.3/Solyc08g006010.3/Solyc06g048510.3/Solyc05g042040.3/Solyc02g081140.3/Solyc05g050390.3/Solyc12g049310.2/Solyc01g006960.3	-/-/-/-/-/-/-/-/-/-/-/-/-/-/-/-	16	15	Solyc07g049260.3/Solyc07g005970.3/Solyc06g072980.3/Solyc01g108160.3/Solyc03g096790.3/Solyc02g065180.3/Solyc04g015350.3/Solyc11g005660.2/Solyc09g011320.3/Solyc08g006010.3/Solyc06g048510.3/Solyc05g042040.3/Solyc02g081140.3/Solyc05g050390.3/Solyc12g049310.2	1	Solyc01g006960.3
BP	GO:0006457	protein folding	92/4756	155/10708	0.000118195	0.0126463	Solyc06g036290.3/Solyc11g066100.2/Solyc10g084170.1/Solyc02g077670.3/Solyc03g007890.3/Solyc04g011440.3/Solyc12g015880.2/Solyc03g123540.3/Solyc09g015020.1/Solyc01g106210.3/Solyc10g086410.3/Solyc11g071830.2/Solyc02g088610.3/Solyc10g054910.1/Solyc08g062450.1/Solyc08g062340.3/Solyc09g010630.3/Solyc04g082020.3/Solyc10g084300.1/Solyc05g053470.3/Solyc06g076020.3/Solyc11g069790.2/Solyc11g069400.2/Solyc02g…	-/-/-/-/-/-/-/-/-/-/-/-/-/-/-/-/-/-/-/-/-/-/-/-/-/-/-/-/-/-/-/-/-/-/-/-/-/-/-/-/-/-/-/-/-/-/-/-/-/-/-/-/-/-/-/-/-/-/-/-/-/-/-/-/-/-/-/-/-/-/-/-/-/-/-/-/-/-/-/-/-/-/-/-/-/-/-/-/-/-/-/-	92	63	Solyc06g036290.3/Solyc11g066100.2/Solyc10g084170.1/Solyc02g077670.3/Solyc03g007890.3/Solyc04g011440.3/Solyc12g015880.2/Solyc03g123540.3/Solyc09g015020.1/Solyc01g106210.3/Solyc10g086410.3/Solyc11g071830.2/Solyc02g088610.3/Solyc10g054910.1/Solyc08g062450.1/Solyc08g062340.3/Solyc09g010630.3/Solyc04g082020.3/Solyc10g084300.1/Solyc05g053470.3/Solyc06g076020.3/Solyc11g069790.2/Solyc02g062410.2/Solyc03g…	29	Solyc11g069400.2/Solyc02g090480.3/Solyc06g074870.2/Solyc06g075010.3/Solyc03g120850.3/Solyc12g009250.2/Solyc11g044450.2/Solyc01g105710.3/Solyc04g048900.3/Solyc06g051650.3/Solyc11g069000.2/Solyc05g050820.3/Solyc05g056230.3/Solyc09g092260.3/Solyc01g009990.3/Solyc06g074900.2/Solyc01g096520.3/Solyc01g091080.3/Solyc05g053390.3/Solyc04g049450.3/Solyc01g111360.3/Solyc09g057660.3/Solyc06g076970.3/Solyc01g…
BP	GO:0051603	proteolysis involved in cellular protein catabolic process	155/4756	280/10708	0.000126463	0.0126463	Solyc10g084050.2/Solyc08g067290.3/Solyc07g048120.3/Solyc10g084850.2/Solyc01g080690.3/Solyc02g081700.1/Solyc12g099160.2/Solyc12g099310.2/Solyc12g089000.2/Solyc06g005000.3/Solyc04g078540.3/Solyc08g006940.3/Solyc06g084440.3/Solyc02g091720.2/Solyc07g042930.3/Solyc07g049260.3/Solyc09g091930.3/Solyc04g051370.3/Solyc04g024420.3/Solyc01g010820.3/Solyc01g110410.3/Solyc02g069880.3/Solyc01g109280.3/Solyc05g…	-/-/-/-/-/-/-/-/-/-/-/-/-/-/-/-/-/-/-/-/-/-/-/-/-/-/-/-/-/-/-/-/-/-/-/-/-/-/-/-/-/-/-/-/-/-/-/-/-/-/-/-/-/-/-/-/-/-/-/-/-/-/-/-/-/-/-/-/-/-/-/-/-/-/-/-/-/-/-/-/-/-/-/-/-/-/-/-/-/-/-/-/-/-/-/-/-/-/-/-/-/-/-/-/-/-/-/-/-/-/-/-/-/-/-/-/-/-/-/-/-/-/-/-/-/-/-/-/-/-/-/-/-/-/-/-/-/-/-/-/-/-/-/-/-/-/-/-/-/-/-/-/-/-/-	155	118	Solyc10g084050.2/Solyc08g067290.3/Solyc07g048120.3/Solyc01g080690.3/Solyc02g081700.1/Solyc12g099310.2/Solyc12g089000.2/Solyc04g078540.3/Solyc08g006940.3/Solyc06g084440.3/Solyc02g091720.2/Solyc07g042930.3/Solyc07g049260.3/Solyc09g091930.3/Solyc04g051370.3/Solyc04g024420.3/Solyc01g010820.3/Solyc01g110410.3/Solyc02g069880.3/Solyc01g109280.3/Solyc05g053650.3/Solyc01g095490.3/Solyc04g080590.3/Solyc12g…	37	Solyc10g084850.2/Solyc12g099160.2/Solyc06g005000.3/Solyc07g005530.3/Solyc04g015680.3/Solyc05g005150.1/Solyc07g041900.3/Solyc09g015670.3/Solyc02g076710.3/Solyc08g083120.3/Solyc02g062680.3/Solyc03g006210.2/Solyc01g067120.3/Solyc05g012340.3/Solyc01g096290.3/Solyc11g065750.2/Solyc04g011430.3/Solyc09g018730.3/Solyc02g067420.3/Solyc06g007510.3/Solyc06g063100.3/Solyc03g118370.3/Solyc02g076980.3/Solyc10g…
BP	GO:0019941	modification-dependent protein catabolic process	137/4756	245/10708	0.000167076	0.0156205	Solyc10g084050.2/Solyc08g067290.3/Solyc07g048120.3/Solyc10g084850.2/Solyc01g080690.3/Solyc02g081700.1/Solyc12g099310.2/Solyc12g089000.2/Solyc06g005000.3/Solyc08g006940.3/Solyc06g084440.3/Solyc02g091720.2/Solyc07g049260.3/Solyc09g091930.3/Solyc04g051370.3/Solyc04g024420.3/Solyc01g010820.3/Solyc01g110410.3/Solyc02g069880.3/Solyc01g109280.3/Solyc05g053650.3/Solyc07g005530.3/Solyc01g095490.3/Solyc04g…	-/-/-/-/-/-/-/-/-/-/-/-/-/-/-/-/-/-/-/-/-/-/-/-/-/-/-/-/-/-/-/-/-/-/-/-/-/-/-/-/-/-/-/-/-/-/-/-/-/-/-/-/-/-/-/-/-/-/-/-/-/-/-/-/-/-/-/-/-/-/-/-/-/-/-/-/-/-/-/-/-/-/-/-/-/-/-/-/-/-/-/-/-/-/-/-/-/-/-/-/-/-/-/-/-/-/-/-/-/-/-/-/-/-/-/-/-/-/-/-/-/-/-/-/-/-/-/-/-/-/-/-/-/-/-/-/-	137	110	Solyc10g084050.2/Solyc08g067290.3/Solyc07g048120.3/Solyc01g080690.3/Solyc02g081700.1/Solyc12g099310.2/Solyc12g089000.2/Solyc08g006940.3/Solyc06g084440.3/Solyc02g091720.2/Solyc07g049260.3/Solyc09g091930.3/Solyc04g051370.3/Solyc04g024420.3/Solyc01g010820.3/Solyc01g110410.3/Solyc02g069880.3/Solyc01g109280.3/Solyc05g053650.3/Solyc01g095490.3/Solyc04g080590.3/Solyc12g009560.2/Solyc07g066080.3/Solyc03g…	27	Solyc10g084850.2/Solyc06g005000.3/Solyc07g005530.3/Solyc05g005150.1/Solyc09g015670.3/Solyc08g083120.3/Solyc02g062680.3/Solyc01g067120.3/Solyc05g012340.3/Solyc01g096290.3/Solyc11g065750.2/Solyc04g011430.3/Solyc09g018730.3/Solyc02g067420.3/Solyc06g007510.3/Solyc06g063100.3/Solyc10g081610.2/Solyc09g013090.3/Solyc06g072570.3/Solyc10g006480.2/Solyc02g084760.3/Solyc02g079050.3/Solyc03g034457.1/Solyc05g…
BP	GO:0006520	cellular amino acid metabolic process	175/4756	322/10708	0.000177032	0.0156205	Solyc03g117330.3/Solyc03g120090.1/Solyc03g063560.3/Solyc10g049970.2/Solyc05g009030.3/Solyc09g005700.3/Solyc12g096190.2/Solyc09g010420.3/Solyc12g043020.2/Solyc04g009350.3/Solyc11g012160.2/Solyc08g041870.3/Solyc07g053710.3/Solyc01g112280.3/Solyc05g005800.3/Solyc06g036330.1/Solyc05g056255.1/Solyc08g065220.3/Solyc01g094790.3/Solyc02g071890.3/Solyc01g096870.3/Solyc03g034320.3/Solyc04g055200.3/Solyc10g…	-/-/-/-/-/-/-/-/-/-/-/-/-/-/-/-/-/-/-/-/-/-/-/-/-/-/-/-/-/-/-/-/-/-/-/-/-/-/-/-/-/-/-/-/ACS2/-/-/-/-/-/-/-/-/-/-/-/-/-/-/-/-/-/-/-/-/-/-/-/-/-/-/-/-/-/-/-/-/-/-/-/-/-/CS2/-/-/-/-/-/-/-/-/-/-/-/-/-/-/-/-/-/-/-/-/-/-/-/-/-/-/-/-/-/-/-/-/-/-/-/ACS3/-/-/-/-/-/-/-/-/-/-/ODC/-/-/-/-/-/-/-/-/-/-/-/-/-/-/-/-/-/-/-/-/SK/-/-/-/-/CPA/-/-/-/-/-/-/-/-/-/-/-/-/-/-/-/-/-/-/-	175	35	Solyc03g120090.1/Solyc03g034320.3/Solyc03g098240.3/Solyc01g104000.3/Solyc10g086180.2/Solyc01g095080.3/Solyc05g012200.3/Solyc09g082630.3/Solyc06g081980.1/Solyc09g065520.3/Solyc10g006400.3/Solyc07g045050.3/Solyc04g054710.3/Solyc02g083580.3/Solyc07g065340.1/Solyc02g082830.2/Solyc11g017240.2/Solyc08g014130.3/Solyc02g065300.1/Solyc06g007180.3/Solyc06g076510.3/Solyc04g082030.1/Solyc10g076600.2/Solyc01g…	140	Solyc03g117330.3/Solyc03g063560.3/Solyc10g049970.2/Solyc05g009030.3/Solyc09g005700.3/Solyc12g096190.2/Solyc09g010420.3/Solyc12g043020.2/Solyc04g009350.3/Solyc11g012160.2/Solyc08g041870.3/Solyc07g053710.3/Solyc01g112280.3/Solyc05g005800.3/Solyc06g036330.1/Solyc05g056255.1/Solyc08g065220.3/Solyc01g094790.3/Solyc02g071890.3/Solyc01g096870.3/Solyc04g055200.3/Solyc10g007065.1/Solyc03g026210.3/Solyc01g…
BP	GO:0048519	negative regulation of biological process	192/4756	357/10708	0.000188613	0.0157177	Solyc08g067290.3/Solyc05g008400.3/Solyc10g084850.2/Solyc06g073540.3/Solyc06g074730.3/Solyc11g011260.1/Solyc03g117040.3/Solyc11g006200.2/Solyc06g054020.3/Solyc09g010840.1/Solyc01g094000.3/Solyc04g082900.3/Solyc01g008960.3/Solyc02g090680.3/Solyc04g082910.1/Solyc03g118425.1/Solyc04g009810.3/Solyc10g005530.3/Solyc11g013030.2/Solyc01g079390.3/Solyc10g076710.2/Solyc07g053180.3/Solyc11g071660.1/Solyc09g…	-/-/-/-/-/GAI/-/-/-/-/-/-/-/-/-/-/-/-/-/-/-/-/-/-/-/-/-/-/-/RPB2/-/-/-/-/-/-/-/-/-/-/-/-/-/-/-/-/-/-/-/-/-/-/-/-/-/-/-/-/-/-/-/-/-/-/-/-/-/-/-/-/-/-/-/-/-/-/-/-/-/-/-/-/-/-/-/-/-/-/-/-/-/-/-/-/-/-/-/-/-/-/-/-/-/-/-/-/-/-/-/-/-/-/-/-/-/-/-/-/-/-/-/-/-/-/-/-/-/-/-/-/-/-/-/-/-/-/-/-/-/-/-/-/-/-/-/-/-/SPY/-/-/-/-/-/-/-/-/-/-/-/-/-/-/-/-/-/-/-/-/-/-/-/-/-/-/-/-/-/-/-/-/-/-/-/-/-/-/-/-/-/-/-/CURL3	192	103	Solyc08g067290.3/Solyc05g008400.3/Solyc11g006200.2/Solyc01g094000.3/Solyc04g082900.3/Solyc04g082910.1/Solyc03g118425.1/Solyc04g009810.3/Solyc11g013030.2/Solyc07g053180.3/Solyc11g071660.1/Solyc01g086980.3/Solyc12g063050.2/Solyc02g078260.3/Solyc01g009390.3/Solyc09g091780.3/Solyc02g067570.3/Solyc04g082250.3/Solyc07g007890.3/Solyc02g078550.3/Solyc09g091440.3/Solyc11g005370.2/Solyc12g017260.2/Solyc05g…	89	Solyc10g084850.2/Solyc06g073540.3/Solyc06g074730.3/Solyc11g011260.1/Solyc03g117040.3/Solyc06g054020.3/Solyc09g010840.1/Solyc01g008960.3/Solyc02g090680.3/Solyc10g005530.3/Solyc01g079390.3/Solyc10g076710.2/Solyc09g082830.3/Solyc12g005180.2/Solyc01g103040.3/Solyc03g080010.3/Solyc06g007120.3/Solyc03g119650.3/Solyc08g067210.3/Solyc03g026150.3/Solyc06g060150.3/Solyc01g104470.3/Solyc02g062680.3/Solyc06g…
BP	GO:0031047	gene silencing by RNA	39/4756	57/10708	0.000210701	0.0166343	Solyc06g073540.3/Solyc06g074730.3/Solyc03g117040.3/Solyc06g054020.3/Solyc01g094000.3/Solyc01g008960.3/Solyc10g005530.3/Solyc09g082830.3/Solyc02g078260.3/Solyc08g067210.3/Solyc11g066990.2/Solyc02g069260.3/Solyc01g067740.3/Solyc05g007510.3/Solyc12g087990.2/Solyc05g054420.3/Solyc10g050540.2/Solyc07g005030.3/Solyc04g025300.3/Solyc01g009090.3/Solyc03g118010.3/Solyc12g014410.2/Solyc04g014870.3/Solyc03g…	-/-/-/-/-/-/-/-/RPB2/-/-/-/-/-/-/-/-/-/-/-/-/-/-/-/-/-/-/-/-/-/-/-/-/-/-/-/-/-/-	39	17	Solyc01g094000.3/Solyc02g078260.3/Solyc11g066990.2/Solyc02g069260.3/Solyc01g067740.3/Solyc12g087990.2/Solyc01g009090.3/Solyc03g118010.3/Solyc04g014870.3/Solyc03g082980.3/Solyc05g005450.2/Solyc04g076420.3/Solyc09g076040.3/Solyc11g007310.2/Solyc03g114410.3/Solyc07g049160.3/Solyc06g072300.3	22	Solyc06g073540.3/Solyc06g074730.3/Solyc03g117040.3/Solyc06g054020.3/Solyc01g008960.3/Solyc10g005530.3/Solyc09g082830.3/Solyc08g067210.3/Solyc05g007510.3/Solyc05g054420.3/Solyc10g050540.2/Solyc07g005030.3/Solyc04g025300.3/Solyc12g014410.2/Solyc07g049500.3/Solyc03g025540.3/Solyc03g098280.3/Solyc07g066060.3/Solyc06g051810.3/Solyc01g044360.3/Solyc02g091460.3/Solyc11g069460.2
BP	GO:0042273	ribosomal large subunit biogenesis	40/4756	59/10708	0.000237814	0.0174062	Solyc12g096450.2/Solyc06g075620.3/Solyc11g068420.2/Solyc09g075030.3/Solyc01g111420.3/Solyc10g083600.2/Solyc01g104470.3/Solyc08g008160.3/Solyc03g113610.3/Solyc04g014720.3/Solyc06g073650.1/Solyc04g010240.3/Solyc05g052800.3/Solyc12g010930.2/Solyc01g096800.3/Solyc06g075180.1/Solyc12g099890.2/Solyc12g006550.2/Solyc09g011420.3/Solyc01g087730.3/Solyc06g050120.3/Solyc07g008860.3/Solyc11g069440.1/Solyc09g…	-/-/-/-/-/-/-/-/-/-/-/-/-/-/-/-/-/-/-/-/-/-/-/-/-/-/-/-/-/-/-/-/-/-/-/-/-/-/-/-	40	18	Solyc12g096450.2/Solyc09g075030.3/Solyc01g111420.3/Solyc10g083600.2/Solyc08g008160.3/Solyc06g073650.1/Solyc01g096800.3/Solyc12g099890.2/Solyc12g006550.2/Solyc09g011420.3/Solyc07g008860.3/Solyc01g074020.3/Solyc09g092080.3/Solyc04g016380.3/Solyc11g020810.2/Solyc04g008790.1/Solyc04g010100.2/Solyc02g082130.2	22	Solyc06g075620.3/Solyc11g068420.2/Solyc01g104470.3/Solyc03g113610.3/Solyc04g014720.3/Solyc04g010240.3/Solyc05g052800.3/Solyc12g010930.2/Solyc06g075180.1/Solyc01g087730.3/Solyc06g050120.3/Solyc11g069440.1/Solyc09g066430.3/Solyc06g082870.3/Solyc02g086240.3/Solyc06g068400.3/Solyc09g005720.3/Solyc02g064670.1/Solyc05g054070.3/Solyc05g054810.3/Solyc09g007560.3/Solyc06g008260.3
BP	GO:0030163	protein catabolic process	186/4756	346/10708	0.000243686	0.0174062	Solyc10g084050.2/Solyc10g009410.1/Solyc08g067290.3/Solyc07g048120.3/Solyc05g018590.3/Solyc10g084850.2/Solyc01g080690.3/Solyc02g081700.1/Solyc12g099160.2/Solyc08g078670.2/Solyc12g099310.2/Solyc12g089000.2/Solyc06g005000.3/Solyc04g078540.3/Solyc08g006940.3/Solyc06g084440.3/Solyc02g091720.2/Solyc07g042930.3/Solyc06g060130.3/Solyc07g049260.3/Solyc09g091930.3/Solyc04g051370.3/Solyc04g024420.3/Solyc05g…	-/-/-/-/-/-/-/-/-/-/-/-/-/-/-/-/-/-/-/-/-/-/-/-/-/-/-/-/-/-/-/-/-/-/-/-/-/-/-/-/-/-/-/-/-/-/-/-/-/-/-/-/-/-/-/-/-/-/-/-/-/-/-/-/-/-/-/-/-/-/-/-/-/-/-/-/-/-/-/-/-/-/-/-/-/-/-/-/-/-/-/-/-/-/-/-/-/-/-/-/-/-/-/-/-/-/-/-/-/-/-/-/-/-/-/-/-/-/-/-/-/-/-/-/-/-/-/-/-/-/-/-/-/-/-/-/-/-/-/-/-/-/-/-/-/-/-/-/-/-/-/-/-/-/-/-/-/-/-/-/-/-/-/-/-/-/-/-/-/-/-/-/-/-/-/-/-/-/-/-/-/-/-/-/-/-	186	129	Solyc10g084050.2/Solyc08g067290.3/Solyc07g048120.3/Solyc05g018590.3/Solyc01g080690.3/Solyc02g081700.1/Solyc12g099310.2/Solyc12g089000.2/Solyc04g078540.3/Solyc08g006940.3/Solyc06g084440.3/Solyc02g091720.2/Solyc07g042930.3/Solyc07g049260.3/Solyc09g091930.3/Solyc04g051370.3/Solyc04g024420.3/Solyc01g010820.3/Solyc01g110410.3/Solyc02g069880.3/Solyc01g109280.3/Solyc05g053650.3/Solyc01g095490.3/Solyc04g…	57	Solyc10g009410.1/Solyc10g084850.2/Solyc12g099160.2/Solyc08g078670.2/Solyc06g005000.3/Solyc06g060130.3/Solyc05g009680.1/Solyc07g005530.3/Solyc04g008850.1/Solyc04g015680.3/Solyc05g005150.1/Solyc07g041900.3/Solyc09g015670.3/Solyc02g076710.3/Solyc08g068870.3/Solyc06g018100.3/Solyc08g068860.3/Solyc02g063480.2/Solyc08g083120.3/Solyc02g062680.3/Solyc03g006210.2/Solyc08g076620.1/Solyc01g067120.3/Solyc05g…
BP	GO:2001251	negative regulation of chromosome organization	20/4756	25/10708	0.000302855	0.0206492	Solyc04g082900.3/Solyc01g103040.3/Solyc05g014370.3/Solyc08g023280.3/Solyc07g053820.3/Solyc04g076180.3/Solyc06g084020.3/Solyc05g016230.3/Solyc09g083380.3/Solyc07g017490.3/Solyc04g007890.3/Solyc02g078790.3/Solyc09g066100.3/Solyc11g040120.2/Solyc06g051040.3/Solyc03g119130.3/Solyc01g107160.3/Solyc01g065710.3/Solyc06g008210.3/Solyc03g120200.2	-/-/-/-/-/-/-/-/-/-/-/-/-/-/-/-/-/-/-/-	20	7	Solyc04g082900.3/Solyc05g014370.3/Solyc05g016230.3/Solyc07g017490.3/Solyc04g007890.3/Solyc02g078790.3/Solyc03g119130.3	13	Solyc01g103040.3/Solyc08g023280.3/Solyc07g053820.3/Solyc04g076180.3/Solyc06g084020.3/Solyc09g083380.3/Solyc09g066100.3/Solyc11g040120.2/Solyc06g051040.3/Solyc01g107160.3/Solyc01g065710.3/Solyc06g008210.3/Solyc03g120200.2
BP	GO:0006511	ubiquitin-dependent protein catabolic process	130/4756	234/10708	0.000351242	0.0229071	Solyc10g084050.2/Solyc08g067290.3/Solyc07g048120.3/Solyc10g084850.2/Solyc01g080690.3/Solyc02g081700.1/Solyc12g099310.2/Solyc12g089000.2/Solyc06g005000.3/Solyc08g006940.3/Solyc06g084440.3/Solyc02g091720.2/Solyc07g049260.3/Solyc09g091930.3/Solyc04g051370.3/Solyc04g024420.3/Solyc01g010820.3/Solyc01g110410.3/Solyc02g069880.3/Solyc01g109280.3/Solyc05g053650.3/Solyc07g005530.3/Solyc01g095490.3/Solyc04g…	-/-/-/-/-/-/-/-/-/-/-/-/-/-/-/-/-/-/-/-/-/-/-/-/-/-/-/-/-/-/-/-/-/-/-/-/-/-/-/-/-/-/-/-/-/-/-/-/-/-/-/-/-/-/-/-/-/-/-/-/-/-/-/-/-/-/-/-/-/-/-/-/-/-/-/-/-/-/-/-/-/-/-/-/-/-/-/-/-/-/-/-/-/-/-/-/-/-/-/-/-/-/-/-/-/-/-/-/-/-/-/-/-/-/-/-/-/-/-/-/-/-/-/-/-/-/-/-/-/-	130	106	Solyc10g084050.2/Solyc08g067290.3/Solyc07g048120.3/Solyc01g080690.3/Solyc02g081700.1/Solyc12g099310.2/Solyc12g089000.2/Solyc08g006940.3/Solyc06g084440.3/Solyc02g091720.2/Solyc07g049260.3/Solyc09g091930.3/Solyc04g051370.3/Solyc04g024420.3/Solyc01g010820.3/Solyc01g110410.3/Solyc02g069880.3/Solyc01g109280.3/Solyc05g053650.3/Solyc01g095490.3/Solyc04g080590.3/Solyc12g009560.2/Solyc07g066080.3/Solyc03g…	24	Solyc10g084850.2/Solyc06g005000.3/Solyc07g005530.3/Solyc05g005150.1/Solyc09g015670.3/Solyc02g062680.3/Solyc01g067120.3/Solyc05g012340.3/Solyc11g065750.2/Solyc04g011430.3/Solyc09g018730.3/Solyc02g067420.3/Solyc06g007510.3/Solyc06g063100.3/Solyc10g081610.2/Solyc09g013090.3/Solyc06g072570.3/Solyc02g084760.3/Solyc02g079050.3/Solyc03g034457.1/Solyc05g053690.2/Solyc02g021650.3/Solyc09g074520.3/Solyc01g…
BP	GO:0000380	alternative mRNA splicing, via spliceosome	12/4756	13/10708	0.00044903	0.0274164	Solyc08g069120.3/Solyc01g105140.3/Solyc06g065475.1/Solyc01g009090.3/Solyc12g027740.2/Solyc01g080660.3/Solyc04g074040.3/Solyc02g088115.1/Solyc12g027750.2/Solyc01g099810.3/Solyc02g069790.3/Solyc05g023740.3	-/-/-/-/-/-/-/-/-/-/-/-	12	11	Solyc08g069120.3/Solyc01g105140.3/Solyc06g065475.1/Solyc01g009090.3/Solyc12g027740.2/Solyc01g080660.3/Solyc02g088115.1/Solyc12g027750.2/Solyc01g099810.3/Solyc02g069790.3/Solyc05g023740.3	1	Solyc04g074040.3
BP	GO:0010629	negative regulation of gene expression	114/4756	203/10708	0.00045694	0.0274164	Solyc05g008400.3/Solyc06g073540.3/Solyc06g074730.3/Solyc03g117040.3/Solyc11g006200.2/Solyc06g054020.3/Solyc09g010840.1/Solyc01g094000.3/Solyc01g008960.3/Solyc03g118425.1/Solyc04g009810.3/Solyc10g005530.3/Solyc11g013030.2/Solyc01g079390.3/Solyc11g071660.1/Solyc09g082830.3/Solyc01g086980.3/Solyc02g078260.3/Solyc08g067210.3/Solyc01g009390.3/Solyc02g067570.3/Solyc07g007890.3/Solyc02g078550.3/Solyc09g…	-/-/-/-/-/-/-/-/-/-/-/-/-/-/-/-/-/RPB2/-/-/-/-/-/-/-/-/-/-/-/-/-/-/-/-/-/-/-/-/-/-/-/-/-/-/-/-/-/-/-/-/-/-/-/-/-/-/-/-/-/-/-/-/-/-/-/-/-/-/-/-/-/-/-/-/-/-/-/-/-/-/-/-/-/-/-/-/-/-/-/-/-/-/-/-/-/-/-/-/-/-/-/-/-/-/-/-/-/-/-/-/-/-/-/-	114	69	Solyc05g008400.3/Solyc11g006200.2/Solyc01g094000.3/Solyc03g118425.1/Solyc04g009810.3/Solyc11g013030.2/Solyc11g071660.1/Solyc01g086980.3/Solyc02g078260.3/Solyc01g009390.3/Solyc02g067570.3/Solyc07g007890.3/Solyc02g078550.3/Solyc09g091440.3/Solyc11g005370.2/Solyc12g017260.2/Solyc11g066990.2/Solyc02g069260.3/Solyc06g068410.3/Solyc03g111640.3/Solyc01g067740.3/Solyc12g087990.2/Solyc06g065475.1/Solyc01g…	45	Solyc06g073540.3/Solyc06g074730.3/Solyc03g117040.3/Solyc06g054020.3/Solyc09g010840.1/Solyc01g008960.3/Solyc10g005530.3/Solyc01g079390.3/Solyc09g082830.3/Solyc08g067210.3/Solyc01g104470.3/Solyc06g073090.3/Solyc05g007510.3/Solyc05g054420.3/Solyc10g050540.2/Solyc10g086570.3/Solyc07g005030.3/Solyc04g025300.3/Solyc11g062430.2/Solyc12g014410.2/Solyc03g122270.3/Solyc04g076180.3/Solyc07g049500.3/Solyc03g…
BP	GO:0033044	regulation of chromosome organization	28/4756	39/10708	0.000488424	0.0281783	Solyc04g082900.3/Solyc02g078560.3/Solyc01g103040.3/Solyc05g054200.3/Solyc05g014370.3/Solyc08g023280.3/Solyc11g066690.2/Solyc07g053820.3/Solyc04g076180.3/Solyc05g018150.3/Solyc06g084020.3/Solyc05g016230.3/Solyc09g083380.3/Solyc03g114690.3/Solyc07g017490.3/Solyc04g007890.3/Solyc11g067200.2/Solyc02g078790.3/Solyc02g089970.3/Solyc09g066100.3/Solyc11g040120.2/Solyc02g079050.3/Solyc06g051040.3/Solyc03g…	-/-/-/-/-/-/-/-/-/-/-/-/-/-/-/-/-/-/-/-/-/-/-/-/-/-/-/-	28	10	Solyc04g082900.3/Solyc02g078560.3/Solyc05g014370.3/Solyc05g018150.3/Solyc05g016230.3/Solyc07g017490.3/Solyc04g007890.3/Solyc11g067200.2/Solyc02g078790.3/Solyc03g119130.3	18	Solyc01g103040.3/Solyc05g054200.3/Solyc08g023280.3/Solyc11g066690.2/Solyc07g053820.3/Solyc04g076180.3/Solyc06g084020.3/Solyc09g083380.3/Solyc03g114690.3/Solyc02g089970.3/Solyc09g066100.3/Solyc11g040120.2/Solyc02g079050.3/Solyc06g051040.3/Solyc01g107160.3/Solyc01g065710.3/Solyc06g008210.3/Solyc03g120200.2
BP	GO:0000398	mRNA splicing, via spliceosome	70/4756	117/10708	0.000538549	0.0299194	Solyc02g068480.3/Solyc08g078430.3/Solyc04g017710.3/Solyc12g056080.2/Solyc10g005530.3/Solyc11g008470.2/Solyc10g076910.2/Solyc10g081100.2/Solyc09g072570.3/Solyc02g078970.3/Solyc07g054200.3/Solyc11g006820.2/Solyc06g084350.3/Solyc06g071620.3/Solyc11g006940.2/Solyc12g008370.2/Solyc01g099380.3/Solyc06g036580.3/Solyc11g066830.2/Solyc05g056290.3/Solyc11g005370.2/Solyc03g122110.1/Solyc03g098470.3/Solyc08g…	-/-/-/-/-/-/-/-/-/-/-/-/-/-/-/-/-/-/-/-/-/-/-/-/-/-/-/-/-/-/-/-/-/-/-/-/-/-/-/-/-/-/-/-/-/-/-/-/-/-/-/-/-/-/-/-/-/-/-/-/-/-/-/-/-/-/-/-/-/-	70	61	Solyc02g068480.3/Solyc08g078430.3/Solyc04g017710.3/Solyc12g056080.2/Solyc11g008470.2/Solyc10g076910.2/Solyc10g081100.2/Solyc09g072570.3/Solyc02g078970.3/Solyc07g054200.3/Solyc11g006820.2/Solyc06g084350.3/Solyc06g071620.3/Solyc12g008370.2/Solyc01g099380.3/Solyc06g036580.3/Solyc11g066830.2/Solyc05g056290.3/Solyc11g005370.2/Solyc03g122110.1/Solyc08g069120.3/Solyc01g105140.3/Solyc12g087990.2/Solyc06g…	9	Solyc10g005530.3/Solyc11g006940.2/Solyc03g098470.3/Solyc11g044340.2/Solyc06g073700.3/Solyc05g049950.3/Solyc04g074040.3/Solyc09g009640.3/Solyc10g009330.3
BP	GO:0016053	organic acid biosynthetic process	180/4756	339/10708	0.000680661	0.034097	Solyc03g063560.3/Solyc05g009030.3/Solyc09g005700.3/Solyc11g007690.2/Solyc12g096190.2/Solyc09g010420.3/Solyc12g043020.2/Solyc06g051930.3/Solyc10g078740.2/Solyc08g014000.3/Solyc04g009350.3/Solyc04g082880.3/Solyc07g017770.3/Solyc08g016720.1/Solyc06g071920.3/Solyc01g094790.3/Solyc02g081160.3/Solyc02g071890.3/Solyc12g095760.2/Solyc10g083720.2/Solyc10g079830.2/Solyc07g049280.3/Solyc04g055200.3/Solyc03g…	-/-/-/-/-/-/-/-/-/LOX1.1/-/-/-/NCED2/-/-/-/-/-/-/-/-/-/-/-/-/-/-/-/-/-/-/-/-/-/-/-/-/-/-/-/-/-/-/ACS2/-/-/-/-/-/-/-/-/-/-/-/GCH1/-/-/-/-/-/-/-/-/-/-/-/-/-/-/-/-/-/-/-/-/-/-/CS2/-/-/-/-/-/-/-/-/-/-/-/-/-/-/-/-/-/-/-/-/-/-/-/-/-/-/-/-/-/-/-/-/-/-/-/PGH1/-/-/-/AOS2/-/-/-/-/-/-/-/-/ACS3/-/-/-/-/-/-/-/-/-/-/-/-/-/-/-/-/-/-/HPL/-/-/-/-/-/SK/-/-/-/-/-/-/-/-/-/-/-/-/-/-/-/-/-/-/-/-/OPR1/-/-/-/-/-	180	42	Solyc06g051930.3/Solyc06g071920.3/Solyc10g083720.2/Solyc01g104000.3/Solyc10g086180.2/Solyc12g006930.2/Solyc03g006860.3/Solyc01g095080.3/Solyc05g012200.3/Solyc04g076020.3/Solyc09g082630.3/Solyc06g083230.3/Solyc04g008740.3/Solyc08g077180.3/Solyc09g065520.3/Solyc10g006400.3/Solyc09g008130.3/Solyc05g016230.3/Solyc04g054710.3/Solyc05g054490.3/Solyc01g093970.3/Solyc02g083580.3/Solyc11g069800.1/Solyc07g…	138	Solyc03g063560.3/Solyc05g009030.3/Solyc09g005700.3/Solyc11g007690.2/Solyc12g096190.2/Solyc09g010420.3/Solyc12g043020.2/Solyc10g078740.2/Solyc08g014000.3/Solyc04g009350.3/Solyc04g082880.3/Solyc07g017770.3/Solyc08g016720.1/Solyc01g094790.3/Solyc02g081160.3/Solyc02g071890.3/Solyc12g095760.2/Solyc10g079830.2/Solyc07g049280.3/Solyc04g055200.3/Solyc03g026210.3/Solyc09g082060.3/Solyc01g006280.3/Solyc12g…
BP	GO:0046394	carboxylic acid biosynthetic process	180/4756	339/10708	0.000680661	0.034097	Solyc03g063560.3/Solyc05g009030.3/Solyc09g005700.3/Solyc11g007690.2/Solyc12g096190.2/Solyc09g010420.3/Solyc12g043020.2/Solyc06g051930.3/Solyc10g078740.2/Solyc08g014000.3/Solyc04g009350.3/Solyc04g082880.3/Solyc07g017770.3/Solyc08g016720.1/Solyc06g071920.3/Solyc01g094790.3/Solyc02g081160.3/Solyc02g071890.3/Solyc12g095760.2/Solyc10g083720.2/Solyc10g079830.2/Solyc07g049280.3/Solyc04g055200.3/Solyc03g…	-/-/-/-/-/-/-/-/-/LOX1.1/-/-/-/NCED2/-/-/-/-/-/-/-/-/-/-/-/-/-/-/-/-/-/-/-/-/-/-/-/-/-/-/-/-/-/-/ACS2/-/-/-/-/-/-/-/-/-/-/-/GCH1/-/-/-/-/-/-/-/-/-/-/-/-/-/-/-/-/-/-/-/-/-/-/CS2/-/-/-/-/-/-/-/-/-/-/-/-/-/-/-/-/-/-/-/-/-/-/-/-/-/-/-/-/-/-/-/-/-/-/-/PGH1/-/-/-/AOS2/-/-/-/-/-/-/-/-/ACS3/-/-/-/-/-/-/-/-/-/-/-/-/-/-/-/-/-/-/HPL/-/-/-/-/-/SK/-/-/-/-/-/-/-/-/-/-/-/-/-/-/-/-/-/-/-/-/OPR1/-/-/-/-/-	180	42	Solyc06g051930.3/Solyc06g071920.3/Solyc10g083720.2/Solyc01g104000.3/Solyc10g086180.2/Solyc12g006930.2/Solyc03g006860.3/Solyc01g095080.3/Solyc05g012200.3/Solyc04g076020.3/Solyc09g082630.3/Solyc06g083230.3/Solyc04g008740.3/Solyc08g077180.3/Solyc09g065520.3/Solyc10g006400.3/Solyc09g008130.3/Solyc05g016230.3/Solyc04g054710.3/Solyc05g054490.3/Solyc01g093970.3/Solyc02g083580.3/Solyc11g069800.1/Solyc07g…	138	Solyc03g063560.3/Solyc05g009030.3/Solyc09g005700.3/Solyc11g007690.2/Solyc12g096190.2/Solyc09g010420.3/Solyc12g043020.2/Solyc10g078740.2/Solyc08g014000.3/Solyc04g009350.3/Solyc04g082880.3/Solyc07g017770.3/Solyc08g016720.1/Solyc01g094790.3/Solyc02g081160.3/Solyc02g071890.3/Solyc12g095760.2/Solyc10g079830.2/Solyc07g049280.3/Solyc04g055200.3/Solyc03g026210.3/Solyc09g082060.3/Solyc01g006280.3/Solyc12g…
BP	GO:0008652	cellular amino acid biosynthetic process	84/4756	145/10708	0.00068194	0.034097	Solyc03g063560.3/Solyc05g009030.3/Solyc09g005700.3/Solyc12g096190.2/Solyc09g010420.3/Solyc12g043020.2/Solyc04g009350.3/Solyc01g094790.3/Solyc02g071890.3/Solyc04g055200.3/Solyc03g026210.3/Solyc09g082060.3/Solyc12g010840.2/Solyc05g013380.3/Solyc02g080620.3/Solyc07g064810.3/Solyc01g104000.3/Solyc11g008870.2/Solyc03g123830.3/Solyc01g095080.3/Solyc03g043950.3/Solyc05g012200.3/Solyc06g064550.3/Solyc04g…	-/-/-/-/-/-/-/-/-/-/-/-/-/-/-/-/-/-/-/ACS2/-/-/-/-/-/-/-/-/-/-/-/-/-/-/-/-/CS2/-/-/-/-/-/-/-/-/-/-/-/-/-/-/-/-/-/-/-/-/-/ACS3/-/-/-/-/-/-/-/-/-/-/-/-/-/SK/-/-/-/-/-/-/-/-/-/-/-	84	20	Solyc01g104000.3/Solyc01g095080.3/Solyc05g012200.3/Solyc09g082630.3/Solyc09g065520.3/Solyc10g006400.3/Solyc04g054710.3/Solyc02g083580.3/Solyc07g065340.1/Solyc02g082830.2/Solyc11g017240.2/Solyc08g014130.3/Solyc06g007180.3/Solyc06g076510.3/Solyc03g044330.1/Solyc08g061260.3/Solyc08g065490.3/Solyc03g083440.3/Solyc01g105370.3/Solyc08g048450.3	64	Solyc03g063560.3/Solyc05g009030.3/Solyc09g005700.3/Solyc12g096190.2/Solyc09g010420.3/Solyc12g043020.2/Solyc04g009350.3/Solyc01g094790.3/Solyc02g071890.3/Solyc04g055200.3/Solyc03g026210.3/Solyc09g082060.3/Solyc12g010840.2/Solyc05g013380.3/Solyc02g080620.3/Solyc07g064810.3/Solyc11g008870.2/Solyc03g123830.3/Solyc03g043950.3/Solyc06g064550.3/Solyc04g076790.3/Solyc08g043170.3/Solyc10g049890.2/Solyc05g…
BP	GO:1901607	alpha-amino acid biosynthetic process	69/4756	116/10708	0.000738395	0.0357288	Solyc03g063560.3/Solyc05g009030.3/Solyc09g005700.3/Solyc12g096190.2/Solyc09g010420.3/Solyc04g009350.3/Solyc01g094790.3/Solyc02g071890.3/Solyc04g055200.3/Solyc03g026210.3/Solyc09g082060.3/Solyc12g010840.2/Solyc05g013380.3/Solyc02g080620.3/Solyc07g064810.3/Solyc01g104000.3/Solyc11g008870.2/Solyc03g123830.3/Solyc01g095080.3/Solyc03g043950.3/Solyc05g012200.3/Solyc06g064550.3/Solyc04g076790.3/Solyc09g…	-/-/-/-/-/-/-/-/-/-/-/-/-/-/-/-/-/-/ACS2/-/-/-/-/-/-/-/-/-/-/-/-/-/-/-/-/-/-/-/-/-/-/-/-/-/-/-/-/-/-/-/ACS3/-/-/-/-/-/-/-/-/-/-/-/-/-/-/-/-/-/-	69	16	Solyc01g104000.3/Solyc01g095080.3/Solyc05g012200.3/Solyc09g082630.3/Solyc09g065520.3/Solyc10g006400.3/Solyc07g065340.1/Solyc02g082830.2/Solyc08g014130.3/Solyc06g007180.3/Solyc06g076510.3/Solyc03g044330.1/Solyc08g061260.3/Solyc08g065490.3/Solyc03g083440.3/Solyc08g048450.3	53	Solyc03g063560.3/Solyc05g009030.3/Solyc09g005700.3/Solyc12g096190.2/Solyc09g010420.3/Solyc04g009350.3/Solyc01g094790.3/Solyc02g071890.3/Solyc04g055200.3/Solyc03g026210.3/Solyc09g082060.3/Solyc12g010840.2/Solyc05g013380.3/Solyc02g080620.3/Solyc07g064810.3/Solyc11g008870.2/Solyc03g123830.3/Solyc03g043950.3/Solyc06g064550.3/Solyc04g076790.3/Solyc08g043170.3/Solyc10g049890.2/Solyc05g053810.3/Solyc07g…
BP	GO:0006396	RNA processing	242/4756	469/10708	0.000831322	0.0389682	Solyc02g068480.3/Solyc08g078430.3/Solyc04g017710.3/Solyc01g094000.3/Solyc12g056080.2/Solyc09g030390.3/Solyc02g083140.3/Solyc10g005530.3/Solyc11g008470.2/Solyc08g074420.3/Solyc10g076910.2/Solyc11g013030.2/Solyc06g075390.3/Solyc06g075620.3/Solyc10g081100.2/Solyc09g072570.3/Solyc03g112820.3/Solyc01g020240.3/Solyc02g078970.3/Solyc06g071200.3/Solyc06g005200.3/Solyc11g071660.1/Solyc04g009020.3/Solyc07g…	-/-/-/-/-/-/-/-/-/-/-/-/-/-/-/-/-/-/-/-/-/-/-/-/-/-/-/-/-/-/-/-/-/-/-/RPB2/-/-/-/-/-/-/-/-/-/-/-/-/-/-/-/-/-/-/-/-/-/-/-/-/-/-/-/-/-/-/-/-/-/-/-/-/-/-/-/-/-/-/-/-/-/-/-/-/-/-/-/-/-/-/-/-/-/-/-/-/-/-/-/-/-/-/-/-/-/-/-/-/-/-/-/-/-/-/-/-/-/-/-/-/-/-/-/-/-/-/-/-/-/-/-/-/-/-/-/-/-/-/-/-/-/-/-/-/-/-/-/-/-/-/-/-/-/-/-/-/-/-/-/-/-/-/-/-/-/-/-/-/-/-/-/-/-/-/-/-/-/-/-/-/-/-/-/-/-/-/-/-/-/-/-/-/-/-/-/-/-/-/…	242	147	Solyc02g068480.3/Solyc08g078430.3/Solyc04g017710.3/Solyc01g094000.3/Solyc12g056080.2/Solyc09g030390.3/Solyc02g083140.3/Solyc11g008470.2/Solyc08g074420.3/Solyc10g076910.2/Solyc11g013030.2/Solyc10g081100.2/Solyc09g072570.3/Solyc03g112820.3/Solyc02g078970.3/Solyc06g005200.3/Solyc11g071660.1/Solyc04g009020.3/Solyc07g054200.3/Solyc10g083150.2/Solyc05g047420.3/Solyc11g006820.2/Solyc06g084350.3/Solyc06g…	95	Solyc10g005530.3/Solyc06g075390.3/Solyc06g075620.3/Solyc01g020240.3/Solyc06g071200.3/Solyc04g074910.3/Solyc04g082130.3/Solyc11g006940.2/Solyc11g068420.2/Solyc03g115980.1/Solyc08g067210.3/Solyc02g087560.1/Solyc01g104470.3/Solyc03g098470.3/Solyc03g113610.3/Solyc05g007510.3/Solyc04g010240.3/Solyc10g050540.2/Solyc07g005030.3/Solyc05g055890.3/Solyc05g053190.3/Solyc12g019750.2/Solyc09g057650.3/Solyc02g…
BP	GO:0033045	regulation of sister chromatid segregation	11/4756	12/10708	0.000938836	0.0394822	Solyc04g082900.3/Solyc02g078560.3/Solyc01g103040.3/Solyc05g014370.3/Solyc11g066690.2/Solyc07g053820.3/Solyc05g018150.3/Solyc07g017490.3/Solyc02g079050.3/Solyc06g051040.3/Solyc01g107160.3	-/-/-/-/-/-/-/-/-/-/-	11	5	Solyc04g082900.3/Solyc02g078560.3/Solyc05g014370.3/Solyc05g018150.3/Solyc07g017490.3	6	Solyc01g103040.3/Solyc11g066690.2/Solyc07g053820.3/Solyc02g079050.3/Solyc06g051040.3/Solyc01g107160.3
BP	GO:0051983	regulation of chromosome segregation	11/4756	12/10708	0.000938836	0.0394822	Solyc04g082900.3/Solyc02g078560.3/Solyc01g103040.3/Solyc05g014370.3/Solyc11g066690.2/Solyc07g053820.3/Solyc05g018150.3/Solyc07g017490.3/Solyc02g079050.3/Solyc06g051040.3/Solyc01g107160.3	-/-/-/-/-/-/-/-/-/-/-	11	5	Solyc04g082900.3/Solyc02g078560.3/Solyc05g014370.3/Solyc05g018150.3/Solyc07g017490.3	6	Solyc01g103040.3/Solyc11g066690.2/Solyc07g053820.3/Solyc02g079050.3/Solyc06g051040.3/Solyc01g107160.3
BP	GO:0044283	small molecule biosynthetic process	231/4756	447/10708	0.000972382	0.0394822	Solyc10g084850.2/Solyc03g120090.1/Solyc09g008850.3/Solyc03g063560.3/Solyc05g009030.3/Solyc09g005700.3/Solyc11g007690.2/Solyc12g096190.2/Solyc09g010420.3/Solyc12g043020.2/Solyc06g051930.3/Solyc05g005180.3/Solyc09g007940.3/Solyc10g078740.2/Solyc08g014000.3/Solyc07g064160.3/Solyc04g009350.3/Solyc04g082880.3/Solyc07g017770.3/Solyc08g016720.1/Solyc06g071920.3/Solyc01g094790.3/Solyc02g081160.3/Solyc02g…	-/-/-/-/-/-/-/-/-/-/-/-/-/-/LOX1.1/-/-/-/-/NCED2/-/-/-/-/-/-/-/-/-/-/-/-/-/-/-/-/-/-/-/-/-/-/-/-/-/-/-/-/-/-/-/-/-/-/-/-/-/ACS2/-/-/-/-/-/-/-/-/-/-/-/-/-/GCH1/-/-/-/-/-/-/-/-/-/-/-/-/-/-/-/-/-/-/-/-/-/-/-/-/-/-/-/-/-/-/-/-/-/CS2/-/-/-/-/-/-/-/-/-/-/-/-/-/-/-/-/-/-/-/-/-/-/-/-/-/-/-/-/-/-/-/-/-/-/-/-/-/-/-/-/-/-/-/PGH1/-/-/-/AOS2/-/-/-/-/-/-/-/-/-/-/-/-/-/-/-/-/ACS3/-/-/-/-/-/-/-/-/-/-/-/-/-/-/-/-…	231	61	Solyc03g120090.1/Solyc09g008850.3/Solyc06g051930.3/Solyc06g071920.3/Solyc10g083720.2/Solyc08g023470.3/Solyc01g104000.3/Solyc10g086180.2/Solyc12g006930.2/Solyc08g008340.3/Solyc08g081030.1/Solyc03g006860.3/Solyc01g095080.3/Solyc05g012200.3/Solyc11g010300.2/Solyc04g076020.3/Solyc09g082630.3/Solyc06g083230.3/Solyc05g051850.3/Solyc04g076880.3/Solyc04g008740.3/Solyc06g081980.1/Solyc08g077180.3/Solyc12g…	170	Solyc10g084850.2/Solyc03g063560.3/Solyc05g009030.3/Solyc09g005700.3/Solyc11g007690.2/Solyc12g096190.2/Solyc09g010420.3/Solyc12g043020.2/Solyc05g005180.3/Solyc09g007940.3/Solyc10g078740.2/Solyc08g014000.3/Solyc07g064160.3/Solyc04g009350.3/Solyc04g082880.3/Solyc07g017770.3/Solyc08g016720.1/Solyc01g094790.3/Solyc02g081160.3/Solyc02g071890.3/Solyc12g095760.2/Solyc10g079830.2/Solyc07g049280.3/Solyc04g…
BP	GO:0035966	response to topologically incorrect protein	18/4756	23/10708	0.000997228	0.0394822	Solyc11g066100.2/Solyc10g084050.2/Solyc04g011440.3/Solyc01g106210.3/Solyc10g086410.3/Solyc09g010630.3/Solyc07g042930.3/Solyc06g076020.3/Solyc04g082890.3/Solyc09g075950.1/Solyc11g020040.2/Solyc08g062960.3/Solyc10g051270.2/Solyc11g069720.2/Solyc03g118040.3/Solyc05g015530.3/Solyc06g074980.3/Solyc01g109340.3	-/-/-/-/-/-/-/-/-/-/-/-/-/-/-/-/-/-	18	17	Solyc11g066100.2/Solyc10g084050.2/Solyc04g011440.3/Solyc01g106210.3/Solyc10g086410.3/Solyc09g010630.3/Solyc07g042930.3/Solyc06g076020.3/Solyc04g082890.3/Solyc09g075950.1/Solyc11g020040.2/Solyc08g062960.3/Solyc10g051270.2/Solyc11g069720.2/Solyc03g118040.3/Solyc05g015530.3/Solyc06g074980.3	1	Solyc01g109340.3
BP	GO:0035967	cellular response to topologically incorrect protein	18/4756	23/10708	0.000997228	0.0394822	Solyc11g066100.2/Solyc10g084050.2/Solyc04g011440.3/Solyc01g106210.3/Solyc10g086410.3/Solyc09g010630.3/Solyc07g042930.3/Solyc06g076020.3/Solyc04g082890.3/Solyc09g075950.1/Solyc11g020040.2/Solyc08g062960.3/Solyc10g051270.2/Solyc11g069720.2/Solyc03g118040.3/Solyc05g015530.3/Solyc06g074980.3/Solyc01g109340.3	-/-/-/-/-/-/-/-/-/-/-/-/-/-/-/-/-/-	18	17	Solyc11g066100.2/Solyc10g084050.2/Solyc04g011440.3/Solyc01g106210.3/Solyc10g086410.3/Solyc09g010630.3/Solyc07g042930.3/Solyc06g076020.3/Solyc04g082890.3/Solyc09g075950.1/Solyc11g020040.2/Solyc08g062960.3/Solyc10g051270.2/Solyc11g069720.2/Solyc03g118040.3/Solyc05g015530.3/Solyc06g074980.3	1	Solyc01g109340.3
BP	GO:0016236	macroautophagy	21/4756	28/10708	0.00100022	0.0394822	Solyc10g084050.2/Solyc07g049260.3/Solyc07g005970.3/Solyc06g072980.3/Solyc01g108160.3/Solyc03g096790.3/Solyc02g065180.3/Solyc04g015350.3/Solyc11g005660.2/Solyc01g080850.3/Solyc09g011320.3/Solyc09g075850.3/Solyc08g006010.3/Solyc06g048510.3/Solyc11g069720.2/Solyc05g042040.3/Solyc02g081140.3/Solyc05g050390.3/Solyc12g049310.2/Solyc01g006960.3/Solyc06g074980.3	-/-/-/-/-/-/-/-/-/-/-/-/-/-/-/-/-/-/-/-/-	21	20	Solyc10g084050.2/Solyc07g049260.3/Solyc07g005970.3/Solyc06g072980.3/Solyc01g108160.3/Solyc03g096790.3/Solyc02g065180.3/Solyc04g015350.3/Solyc11g005660.2/Solyc01g080850.3/Solyc09g011320.3/Solyc09g075850.3/Solyc08g006010.3/Solyc06g048510.3/Solyc11g069720.2/Solyc05g042040.3/Solyc02g081140.3/Solyc05g050390.3/Solyc12g049310.2/Solyc06g074980.3	1	Solyc01g006960.3
BP	GO:0048523	negative regulation of cellular process	135/4756	249/10708	0.00105585	0.0406098	Solyc08g067290.3/Solyc05g008400.3/Solyc10g084850.2/Solyc11g011260.1/Solyc11g006200.2/Solyc09g010840.1/Solyc01g094000.3/Solyc04g082900.3/Solyc02g090680.3/Solyc04g082910.1/Solyc03g118425.1/Solyc10g005530.3/Solyc01g079390.3/Solyc10g076710.2/Solyc11g071660.1/Solyc12g005180.2/Solyc01g103040.3/Solyc01g086980.3/Solyc12g063050.2/Solyc03g080010.3/Solyc02g078260.3/Solyc06g007120.3/Solyc09g091780.3/Solyc02g…	-/-/-/GAI/-/-/-/-/-/-/-/-/-/-/-/-/-/-/-/-/RPB2/-/-/-/-/-/-/-/-/-/-/-/-/-/-/-/-/-/-/-/-/-/-/-/-/-/-/-/-/-/-/-/-/-/-/-/-/-/-/-/-/-/-/-/-/-/-/-/-/-/-/-/-/-/-/-/-/-/-/-/-/-/-/-/-/-/-/-/-/-/-/-/-/-/-/-/-/-/-/-/-/SPY/-/-/-/-/-/-/-/-/-/-/-/-/-/-/-/-/-/-/-/-/-/-/-/-/-/-/-/-/-/-/-/-/CURL3	135	77	Solyc08g067290.3/Solyc05g008400.3/Solyc11g006200.2/Solyc01g094000.3/Solyc04g082900.3/Solyc04g082910.1/Solyc03g118425.1/Solyc11g071660.1/Solyc01g086980.3/Solyc12g063050.2/Solyc02g078260.3/Solyc09g091780.3/Solyc02g067570.3/Solyc04g082250.3/Solyc07g007890.3/Solyc02g078550.3/Solyc09g091440.3/Solyc05g014370.3/Solyc06g053710.3/Solyc06g068410.3/Solyc03g111640.3/Solyc01g067740.3/Solyc02g081550.3/Solyc12g…	58	Solyc10g084850.2/Solyc11g011260.1/Solyc09g010840.1/Solyc02g090680.3/Solyc10g005530.3/Solyc01g079390.3/Solyc10g076710.2/Solyc12g005180.2/Solyc01g103040.3/Solyc03g080010.3/Solyc06g007120.3/Solyc02g062680.3/Solyc06g073090.3/Solyc03g020060.3/Solyc08g023280.3/Solyc05g007510.3/Solyc11g020960.2/Solyc10g050540.2/Solyc10g086570.3/Solyc10g044780.2/Solyc02g032850.3/Solyc11g062430.2/Solyc08g076610.3/Solyc11g…
BP	GO:0033554	cellular response to stress	207/4756	398/10708	0.00115766	0.0434121	Solyc11g066100.2/Solyc10g084050.2/Solyc04g011440.3/Solyc12g015880.2/Solyc03g112950.3/Solyc08g080540.3/Solyc01g106210.3/Solyc10g086410.3/Solyc01g111510.3/Solyc09g010630.3/Solyc01g099220.3/Solyc07g042930.3/Solyc04g082910.1/Solyc05g025590.3/Solyc01g091820.3/Solyc07g018350.3/Solyc09g011300.3/Solyc10g018530.2/Solyc06g076020.3/Solyc07g017800.3/Solyc08g079830.3/Solyc09g007270.3/Solyc11g069400.2/Solyc03g…	-/-/-/-/-/-/-/-/-/-/-/-/-/-/-/-/-/-/-/-/-/-/-/-/-/-/-/-/-/-/-/-/-/-/-/-/-/-/-/-/-/-/-/-/-/-/-/-/-/-/-/-/-/-/-/-/-/-/-/-/-/-/-/-/-/-/-/-/-/-/-/-/-/-/-/-/-/-/-/-/-/-/-/-/-/-/-/-/-/-/-/-/-/-/-/-/-/-/-/-/-/-/-/-/-/HSF8/-/-/-/-/-/-/-/-/-/-/-/-/-/-/-/-/-/-/-/-/-/-/-/-/-/-/-/-/-/-/-/-/-/-/-/-/-/-/-/-/-/-/-/-/-/-/-/-/-/-/-/-/-/-/-/-/-/-/-/-/-/-/-/-/-/-/-/-/-/-/-/-/-/-/-/-/-/-/-/-/-/-/-/-/-/-/-/-/-/-/-/-/…	207	91	Solyc11g066100.2/Solyc10g084050.2/Solyc04g011440.3/Solyc12g015880.2/Solyc08g080540.3/Solyc01g106210.3/Solyc10g086410.3/Solyc09g010630.3/Solyc01g099220.3/Solyc07g042930.3/Solyc04g082910.1/Solyc05g025590.3/Solyc01g091820.3/Solyc06g076020.3/Solyc07g017800.3/Solyc08g079830.3/Solyc09g007270.3/Solyc09g074510.3/Solyc02g021100.3/Solyc04g025940.3/Solyc04g082890.3/Solyc09g075950.1/Solyc07g008780.3/Solyc08g…	116	Solyc03g112950.3/Solyc01g111510.3/Solyc07g018350.3/Solyc09g011300.3/Solyc10g018530.2/Solyc11g069400.2/Solyc03g121120.3/Solyc03g117510.3/Solyc07g024070.2/Solyc06g083690.3/Solyc11g067140.2/Solyc12g009020.2/Solyc08g007330.3/Solyc03g080010.3/Solyc07g062140.3/Solyc12g009250.2/Solyc02g050200.2/Solyc05g014690.2/Solyc11g033270.2/Solyc01g079820.3/Solyc04g045660.3/Solyc03g044470.3/Solyc07g020860.3/Solyc01g…
BP	GO:0061025	membrane fusion	26/4756	37/10708	0.00130471	0.0477334	Solyc07g049260.3/Solyc06g065740.3/Solyc02g085090.1/Solyc01g066940.3/Solyc03g122090.3/Solyc03g025860.3/Solyc06g063030.3/Solyc01g006950.3/Solyc12g098180.2/Solyc08g081410.3/Solyc08g005200.3/Solyc01g100170.3/Solyc08g067910.3/Solyc06g074740.3/Solyc09g061620.3/Solyc08g076540.3/Solyc11g006780.2/Solyc05g042040.3/Solyc02g081140.3/Solyc12g098950.2/Solyc02g075610.3/Solyc11g069230.2/Solyc09g075530.3/Solyc02g…	-/-/-/-/-/-/-/-/-/-/-/-/-/VPS41/-/-/-/-/-/-/-/-/-/-/-/-	26	20	Solyc07g049260.3/Solyc06g065740.3/Solyc02g085090.1/Solyc01g066940.3/Solyc03g122090.3/Solyc03g025860.3/Solyc06g063030.3/Solyc01g006950.3/Solyc12g098180.2/Solyc08g005200.3/Solyc01g100170.3/Solyc08g067910.3/Solyc09g061620.3/Solyc08g076540.3/Solyc11g006780.2/Solyc05g042040.3/Solyc02g081140.3/Solyc12g098950.2/Solyc09g075530.3/Solyc02g030450.3	6	Solyc08g081410.3/Solyc06g074740.3/Solyc02g075610.3/Solyc11g069230.2/Solyc07g056220.3/Solyc06g083530.3
BP	GO:0031324	negative regulation of cellular metabolic process	97/4756	174/10708	0.00161256	0.0568987	Solyc05g008400.3/Solyc10g084850.2/Solyc11g006200.2/Solyc09g010840.1/Solyc01g094000.3/Solyc04g082910.1/Solyc03g118425.1/Solyc10g005530.3/Solyc01g079390.3/Solyc11g071660.1/Solyc12g005180.2/Solyc01g086980.3/Solyc03g080010.3/Solyc02g078260.3/Solyc09g091780.3/Solyc02g067570.3/Solyc04g082250.3/Solyc07g007890.3/Solyc02g078550.3/Solyc09g091440.3/Solyc02g062680.3/Solyc06g073090.3/Solyc03g020060.3/Solyc06g…	-/-/-/-/-/-/-/-/-/-/-/-/-/RPB2/-/-/-/-/-/-/-/-/-/-/-/-/-/-/-/-/-/-/-/-/-/-/-/-/-/-/-/-/-/-/-/-/-/-/-/-/-/-/-/-/-/-/-/-/-/-/-/-/-/-/-/-/-/-/-/-/-/-/-/-/-/-/-/-/-/-/-/-/-/-/-/-/-/-/-/-/-/-/-/-/-/-/-	97	58	Solyc05g008400.3/Solyc11g006200.2/Solyc01g094000.3/Solyc04g082910.1/Solyc03g118425.1/Solyc11g071660.1/Solyc01g086980.3/Solyc02g078260.3/Solyc09g091780.3/Solyc02g067570.3/Solyc04g082250.3/Solyc07g007890.3/Solyc02g078550.3/Solyc09g091440.3/Solyc06g068410.3/Solyc03g111640.3/Solyc01g067740.3/Solyc02g081550.3/Solyc12g087990.2/Solyc04g076020.3/Solyc01g009090.3/Solyc06g059760.3/Solyc07g066460.3/Solyc05g…	39	Solyc10g084850.2/Solyc09g010840.1/Solyc10g005530.3/Solyc01g079390.3/Solyc12g005180.2/Solyc03g080010.3/Solyc02g062680.3/Solyc06g073090.3/Solyc03g020060.3/Solyc08g023280.3/Solyc05g007510.3/Solyc11g020960.2/Solyc10g050540.2/Solyc10g086570.3/Solyc11g062430.2/Solyc11g066690.2/Solyc04g076180.3/Solyc12g098860.2/Solyc01g095050.3/Solyc06g084020.3/Solyc09g083380.3/Solyc01g044360.3/Solyc02g089970.3/Solyc10g…
BP	GO:0098813	nuclear chromosome segregation	39/4756	61/10708	0.00163109	0.0568987	Solyc04g082900.3/Solyc02g078560.3/Solyc01g103040.3/Solyc08g007330.3/Solyc06g065710.3/Solyc11g008090.2/Solyc02g093935.1/Solyc05g014370.3/Solyc03g116930.3/Solyc03g111380.3/Solyc03g117010.3/Solyc11g066690.2/Solyc07g053820.3/Solyc06g073780.3/Solyc03g114520.3/Solyc05g018150.3/Solyc11g008740.2/Solyc03g116920.2/Solyc10g079730.2/Solyc11g011370.2/Solyc01g104490.3/Solyc03g019960.3/Solyc07g017490.3/Solyc02g…	-/-/-/-/-/-/-/-/-/-/-/-/-/-/-/-/-/-/-/-/-/-/-/-/-/-/-/-/-/-/-/-/-/-/-/-/-/-/-	39	12	Solyc04g082900.3/Solyc02g078560.3/Solyc06g065710.3/Solyc05g014370.3/Solyc05g018150.3/Solyc11g008740.2/Solyc03g019960.3/Solyc07g017490.3/Solyc11g067200.2/Solyc09g091280.3/Solyc11g012770.2/Solyc10g019040.2	27	Solyc01g103040.3/Solyc08g007330.3/Solyc11g008090.2/Solyc02g093935.1/Solyc03g116930.3/Solyc03g111380.3/Solyc03g117010.3/Solyc11g066690.2/Solyc07g053820.3/Solyc06g073780.3/Solyc03g114520.3/Solyc03g116920.2/Solyc10g079730.2/Solyc11g011370.2/Solyc01g104490.3/Solyc02g086540.2/Solyc09g042760.2/Solyc01g007160.3/Solyc09g055345.1/Solyc06g083870.3/Solyc09g055343.1/Solyc02g079050.3/Solyc06g051040.3/Solyc03g…
BP	GO:0006418	tRNA aminoacylation for protein translation	33/4756	50/10708	0.00167673	0.0571407	Solyc03g117330.3/Solyc05g005800.3/Solyc05g056255.1/Solyc01g096870.3/Solyc10g007065.1/Solyc01g008310.3/Solyc12g019110.2/Solyc08g015960.3/Solyc03g019940.3/Solyc09g007540.3/Solyc06g073330.3/Solyc07g008530.1/Solyc11g012140.2/Solyc01g080810.3/Solyc12g095850.2/Solyc01g005540.3/Solyc04g076390.3/Solyc05g054600.3/Solyc01g109360.3/Solyc01g112290.3/Solyc03g118170.3/Solyc02g065300.1/Solyc05g056250.3/Solyc01g…	-/-/-/-/-/-/-/-/-/-/-/-/-/-/-/-/-/-/-/-/-/-/-/-/-/-/-/-/-/-/-/-/-	33	2	Solyc02g065300.1/Solyc10g076600.2	31	Solyc03g117330.3/Solyc05g005800.3/Solyc05g056255.1/Solyc01g096870.3/Solyc10g007065.1/Solyc01g008310.3/Solyc12g019110.2/Solyc08g015960.3/Solyc03g019940.3/Solyc09g007540.3/Solyc06g073330.3/Solyc07g008530.1/Solyc11g012140.2/Solyc01g080810.3/Solyc12g095850.2/Solyc01g005540.3/Solyc04g076390.3/Solyc05g054600.3/Solyc01g109360.3/Solyc01g112290.3/Solyc03g118170.3/Solyc05g056250.3/Solyc01g111990.3/Solyc02g…
BP	GO:0006767	water-soluble vitamin metabolic process	28/4756	41/10708	0.00171422	0.0571407	Solyc03g120090.1/Solyc07g064160.3/Solyc10g079830.2/Solyc12g006470.2/Solyc07g006810.3/Solyc01g104000.3/Solyc08g081030.1/Solyc01g094500.3/Solyc11g010300.2/Solyc04g076790.3/Solyc05g053810.3/Solyc12g098490.2/Solyc12g096590.2/Solyc06g081980.1/Solyc08g015660.3/Solyc07g053270.3/Solyc02g086560.3/Solyc06g006080.3/Solyc05g053480.3/Solyc09g007130.3/Solyc01g103950.3/Solyc02g079100.3/Solyc03g113780.3/Solyc04g…	-/-/-/-/-/-/-/-/-/-/-/-/-/-/-/-/-/-/-/-/-/-/-/-/-/-/-/-	28	11	Solyc03g120090.1/Solyc01g104000.3/Solyc08g081030.1/Solyc11g010300.2/Solyc06g081980.1/Solyc07g053270.3/Solyc02g086560.3/Solyc09g007130.3/Solyc04g056540.3/Solyc08g065490.3/Solyc01g105560.3	17	Solyc07g064160.3/Solyc10g079830.2/Solyc12g006470.2/Solyc07g006810.3/Solyc01g094500.3/Solyc04g076790.3/Solyc05g053810.3/Solyc12g098490.2/Solyc12g096590.2/Solyc08g015660.3/Solyc06g006080.3/Solyc05g053480.3/Solyc01g103950.3/Solyc02g079100.3/Solyc03g113780.3/Solyc06g073470.3/Solyc07g062810.3
BP	GO:0000819	sister chromatid segregation	34/4756	52/10708	0.00182502	0.0591459	Solyc04g082900.3/Solyc02g078560.3/Solyc01g103040.3/Solyc06g065710.3/Solyc02g093935.1/Solyc05g014370.3/Solyc03g116930.3/Solyc03g111380.3/Solyc03g117010.3/Solyc11g066690.2/Solyc07g053820.3/Solyc06g073780.3/Solyc03g114520.3/Solyc05g018150.3/Solyc11g008740.2/Solyc03g116920.2/Solyc10g079730.2/Solyc11g011370.2/Solyc03g019960.3/Solyc07g017490.3/Solyc02g086540.2/Solyc11g067200.2/Solyc01g007160.3/Solyc11g…	-/-/-/-/-/-/-/-/-/-/-/-/-/-/-/-/-/-/-/-/-/-/-/-/-/-/-/-/-/-/-/-/-/-	34	11	Solyc04g082900.3/Solyc02g078560.3/Solyc06g065710.3/Solyc05g014370.3/Solyc05g018150.3/Solyc11g008740.2/Solyc03g019960.3/Solyc07g017490.3/Solyc11g067200.2/Solyc11g012770.2/Solyc10g019040.2	23	Solyc01g103040.3/Solyc02g093935.1/Solyc03g116930.3/Solyc03g111380.3/Solyc03g117010.3/Solyc11g066690.2/Solyc07g053820.3/Solyc06g073780.3/Solyc03g114520.3/Solyc03g116920.2/Solyc10g079730.2/Solyc11g011370.2/Solyc02g086540.2/Solyc01g007160.3/Solyc09g055345.1/Solyc06g083870.3/Solyc09g055343.1/Solyc02g079050.3/Solyc06g051040.3/Solyc03g120340.3/Solyc01g107160.3/Solyc08g082100.3/Solyc03g116950.2
BP	GO:0000375	RNA splicing, via transesterification reactions	71/4756	123/10708	0.0019499	0.0591459	Solyc02g068480.3/Solyc08g078430.3/Solyc04g017710.3/Solyc12g056080.2/Solyc10g005530.3/Solyc11g008470.2/Solyc10g076910.2/Solyc10g081100.2/Solyc09g072570.3/Solyc02g078970.3/Solyc07g054200.3/Solyc11g006820.2/Solyc06g084350.3/Solyc06g071620.3/Solyc11g006940.2/Solyc12g008370.2/Solyc01g099380.3/Solyc06g036580.3/Solyc11g066830.2/Solyc05g056290.3/Solyc11g005370.2/Solyc03g122110.1/Solyc03g098470.3/Solyc08g…	-/-/-/-/-/-/-/-/-/-/-/-/-/-/-/-/-/-/-/-/-/-/-/-/-/-/-/-/-/-/-/-/-/-/-/-/-/-/-/-/-/-/-/-/-/-/-/-/-/-/-/-/-/-/-/-/-/-/-/-/-/-/-/-/-/-/-/-/-/-/-	71	61	Solyc02g068480.3/Solyc08g078430.3/Solyc04g017710.3/Solyc12g056080.2/Solyc11g008470.2/Solyc10g076910.2/Solyc10g081100.2/Solyc09g072570.3/Solyc02g078970.3/Solyc07g054200.3/Solyc11g006820.2/Solyc06g084350.3/Solyc06g071620.3/Solyc12g008370.2/Solyc01g099380.3/Solyc06g036580.3/Solyc11g066830.2/Solyc05g056290.3/Solyc11g005370.2/Solyc03g122110.1/Solyc08g069120.3/Solyc01g105140.3/Solyc12g087990.2/Solyc06g…	10	Solyc10g005530.3/Solyc11g006940.2/Solyc03g098470.3/Solyc08g005060.3/Solyc11g044340.2/Solyc06g073700.3/Solyc05g049950.3/Solyc04g074040.3/Solyc09g009640.3/Solyc10g009330.3
BP	GO:0000377	RNA splicing, via transesterification reactions with bulged adenosine as nucleophile	71/4756	123/10708	0.0019499	0.0591459	Solyc02g068480.3/Solyc08g078430.3/Solyc04g017710.3/Solyc12g056080.2/Solyc10g005530.3/Solyc11g008470.2/Solyc10g076910.2/Solyc10g081100.2/Solyc09g072570.3/Solyc02g078970.3/Solyc07g054200.3/Solyc11g006820.2/Solyc06g084350.3/Solyc06g071620.3/Solyc11g006940.2/Solyc12g008370.2/Solyc01g099380.3/Solyc06g036580.3/Solyc11g066830.2/Solyc05g056290.3/Solyc11g005370.2/Solyc03g122110.1/Solyc03g098470.3/Solyc08g…	-/-/-/-/-/-/-/-/-/-/-/-/-/-/-/-/-/-/-/-/-/-/-/-/-/-/-/-/-/-/-/-/-/-/-/-/-/-/-/-/-/-/-/-/-/-/-/-/-/-/-/-/-/-/-/-/-/-/-/-/-/-/-/-/-/-/-/-/-/-/-	71	61	Solyc02g068480.3/Solyc08g078430.3/Solyc04g017710.3/Solyc12g056080.2/Solyc11g008470.2/Solyc10g076910.2/Solyc10g081100.2/Solyc09g072570.3/Solyc02g078970.3/Solyc07g054200.3/Solyc11g006820.2/Solyc06g084350.3/Solyc06g071620.3/Solyc12g008370.2/Solyc01g099380.3/Solyc06g036580.3/Solyc11g066830.2/Solyc05g056290.3/Solyc11g005370.2/Solyc03g122110.1/Solyc08g069120.3/Solyc01g105140.3/Solyc12g087990.2/Solyc06g…	10	Solyc10g005530.3/Solyc11g006940.2/Solyc03g098470.3/Solyc08g005060.3/Solyc11g044340.2/Solyc06g073700.3/Solyc05g049950.3/Solyc04g074040.3/Solyc09g009640.3/Solyc10g009330.3
BP	GO:0000381	regulation of alternative mRNA splicing, via spliceosome	10/4756	11/10708	0.00195072	0.0591459	Solyc08g069120.3/Solyc01g105140.3/Solyc06g065475.1/Solyc01g009090.3/Solyc01g080660.3/Solyc04g074040.3/Solyc02g088115.1/Solyc01g099810.3/Solyc02g069790.3/Solyc05g023740.3	-/-/-/-/-/-/-/-/-/-	10	9	Solyc08g069120.3/Solyc01g105140.3/Solyc06g065475.1/Solyc01g009090.3/Solyc01g080660.3/Solyc02g088115.1/Solyc01g099810.3/Solyc02g069790.3/Solyc05g023740.3	1	Solyc04g074040.3
BP	GO:0040029	regulation of gene expression, epigenetic	35/4756	54/10708	0.00197153	0.0591459	Solyc06g074730.3/Solyc06g054020.3/Solyc01g094000.3/Solyc10g005530.3/Solyc01g079390.3/Solyc02g078260.3/Solyc01g067740.3/Solyc05g007510.3/Solyc12g087990.2/Solyc10g005490.3/Solyc07g005030.3/Solyc01g009090.3/Solyc12g014410.2/Solyc04g014870.3/Solyc03g082980.3/Solyc04g076180.3/Solyc03g025540.3/Solyc09g074090.3/Solyc01g094800.3/Solyc06g084020.3/Solyc09g083380.3/Solyc07g066060.3/Solyc04g007890.3/Solyc11g…	-/-/-/-/-/RPB2/-/-/-/-/-/-/-/-/-/-/-/-/-/-/-/-/-/-/-/-/-/-/-/-/-/-/-/-/-	35	16	Solyc01g094000.3/Solyc02g078260.3/Solyc01g067740.3/Solyc12g087990.2/Solyc01g009090.3/Solyc04g014870.3/Solyc03g082980.3/Solyc09g074090.3/Solyc01g094800.3/Solyc04g007890.3/Solyc11g067200.2/Solyc04g076420.3/Solyc09g091280.3/Solyc03g119130.3/Solyc03g114410.3/Solyc07g049160.3	19	Solyc06g074730.3/Solyc06g054020.3/Solyc10g005530.3/Solyc01g079390.3/Solyc05g007510.3/Solyc10g005490.3/Solyc07g005030.3/Solyc12g014410.2/Solyc04g076180.3/Solyc03g025540.3/Solyc06g084020.3/Solyc09g083380.3/Solyc07g066060.3/Solyc01g044360.3/Solyc02g089970.3/Solyc02g091460.3/Solyc09g066100.3/Solyc11g069460.2/Solyc04g082980.2
BP	GO:0070925	organelle assembly	57/4756	96/10708	0.00218203	0.0641314	Solyc07g049260.3/Solyc07g005970.3/Solyc06g072980.3/Solyc01g108160.3/Solyc02g082360.3/Solyc11g005370.2/Solyc11g071770.1/Solyc10g083600.2/Solyc12g017260.2/Solyc03g115360.3/Solyc01g104470.3/Solyc03g096790.3/Solyc02g065180.3/Solyc01g007180.3/Solyc04g015350.3/Solyc04g014720.3/Solyc11g005660.2/Solyc12g010930.2/Solyc04g079390.3/Solyc12g096540.2/Solyc01g096800.3/Solyc06g075180.1/Solyc02g082000.3/Solyc07g…	-/-/-/-/-/-/-/-/-/-/-/-/-/-/-/-/-/-/-/-/-/-/-/-/-/-/-/-/-/-/-/-/-/-/-/-/-/-/-/-/-/-/-/-/-/-/-/-/-/-/-/-/-/-/-/-/-	57	30	Solyc07g049260.3/Solyc07g005970.3/Solyc06g072980.3/Solyc01g108160.3/Solyc02g082360.3/Solyc11g005370.2/Solyc11g071770.1/Solyc10g083600.2/Solyc12g017260.2/Solyc03g096790.3/Solyc02g065180.3/Solyc01g007180.3/Solyc04g015350.3/Solyc11g005660.2/Solyc01g096800.3/Solyc07g005860.3/Solyc09g011320.3/Solyc01g098100.2/Solyc08g006010.3/Solyc06g048510.3/Solyc05g042040.3/Solyc02g081140.3/Solyc05g050390.3/Solyc04g…	27	Solyc03g115360.3/Solyc01g104470.3/Solyc04g014720.3/Solyc12g010930.2/Solyc04g079390.3/Solyc12g096540.2/Solyc06g075180.1/Solyc02g082000.3/Solyc09g083370.3/Solyc12g005050.2/Solyc03g114520.3/Solyc11g069440.1/Solyc06g082870.3/Solyc01g081380.3/Solyc11g042610.2/Solyc02g086240.3/Solyc09g005720.3/Solyc04g017680.3/Solyc05g054070.3/Solyc01g006960.3/Solyc03g120340.3/Solyc10g078620.1/Solyc03g046350.3/Solyc06g…
BP	GO:0034660	ncRNA metabolic process	141/4756	265/10708	0.00222322	0.0641314	Solyc03g117330.3/Solyc02g083140.3/Solyc04g009810.3/Solyc10g005530.3/Solyc11g013030.2/Solyc06g075620.3/Solyc03g112820.3/Solyc01g020240.3/Solyc06g005200.3/Solyc11g071660.1/Solyc05g005800.3/Solyc05g056255.1/Solyc09g082830.3/Solyc04g074910.3/Solyc01g096870.3/Solyc04g082130.3/Solyc10g007065.1/Solyc01g008310.3/Solyc11g068420.2/Solyc04g078850.3/Solyc02g083470.3/Solyc01g087670.3/Solyc03g115980.1/Solyc12g…	-/-/-/-/-/-/-/-/-/-/-/-/-/-/-/-/-/-/-/-/-/-/-/-/-/-/-/-/-/-/-/-/-/-/-/-/-/-/-/-/-/-/-/-/-/-/-/-/-/-/-/-/-/-/-/-/-/-/-/-/-/-/-/-/-/-/-/-/-/-/-/-/-/-/-/-/-/-/-/-/-/-/-/-/-/-/-/-/-/-/-/-/-/-/-/-/-/-/-/-/-/-/-/-/-/-/-/-/-/-/-/-/-/-/-/-/-/-/-/-/-/-/-/-/-/-/-/-/-/-/-/-/-/-/-/-/-/-/-/-/-	141	52	Solyc02g083140.3/Solyc04g009810.3/Solyc11g013030.2/Solyc03g112820.3/Solyc06g005200.3/Solyc11g071660.1/Solyc04g078850.3/Solyc02g083470.3/Solyc01g087670.3/Solyc01g111420.3/Solyc01g091210.3/Solyc10g083600.2/Solyc01g007250.3/Solyc10g074560.2/Solyc11g007800.2/Solyc10g086150.2/Solyc03g093480.3/Solyc05g010470.3/Solyc05g054630.3/Solyc03g097160.3/Solyc07g017940.1/Solyc04g051600.3/Solyc01g009090.3/Solyc12g…	89	Solyc03g117330.3/Solyc10g005530.3/Solyc06g075620.3/Solyc01g020240.3/Solyc05g005800.3/Solyc05g056255.1/Solyc09g082830.3/Solyc04g074910.3/Solyc01g096870.3/Solyc04g082130.3/Solyc10g007065.1/Solyc01g008310.3/Solyc11g068420.2/Solyc03g115980.1/Solyc12g019110.2/Solyc01g104470.3/Solyc08g015960.3/Solyc03g019940.3/Solyc09g007540.3/Solyc03g113610.3/Solyc06g073330.3/Solyc07g008530.1/Solyc04g010240.3/Solyc11g…
BP	GO:0008380	RNA splicing	79/4756	140/10708	0.00268468	0.0720621	Solyc02g068480.3/Solyc08g078430.3/Solyc04g017710.3/Solyc12g056080.2/Solyc10g005530.3/Solyc11g008470.2/Solyc08g074420.3/Solyc10g076910.2/Solyc10g081100.2/Solyc09g072570.3/Solyc02g078970.3/Solyc06g071200.3/Solyc07g054200.3/Solyc11g006820.2/Solyc06g084350.3/Solyc06g071620.3/Solyc11g006940.2/Solyc12g008370.2/Solyc01g099380.3/Solyc06g036580.3/Solyc11g066830.2/Solyc05g056290.3/Solyc11g005370.2/Solyc01g…	-/-/-/-/-/-/-/-/-/-/-/-/-/-/-/-/-/-/-/-/-/-/-/-/-/-/-/-/-/-/-/-/-/-/-/-/-/-/-/-/-/-/-/-/-/-/-/-/-/-/-/-/-/-/-/-/-/-/-/-/-/-/-/-/-/-/-/-/-/-/-/-/-/-/-/-/-/-/-	79	66	Solyc02g068480.3/Solyc08g078430.3/Solyc04g017710.3/Solyc12g056080.2/Solyc11g008470.2/Solyc08g074420.3/Solyc10g076910.2/Solyc10g081100.2/Solyc09g072570.3/Solyc02g078970.3/Solyc07g054200.3/Solyc11g006820.2/Solyc06g084350.3/Solyc06g071620.3/Solyc12g008370.2/Solyc01g099380.3/Solyc06g036580.3/Solyc11g066830.2/Solyc05g056290.3/Solyc11g005370.2/Solyc01g091210.3/Solyc03g122110.1/Solyc02g085570.3/Solyc08g…	13	Solyc10g005530.3/Solyc06g071200.3/Solyc11g006940.2/Solyc03g098470.3/Solyc08g005060.3/Solyc11g044340.2/Solyc06g075350.2/Solyc06g073700.3/Solyc05g049950.3/Solyc04g074040.3/Solyc09g009640.3/Solyc10g009330.3/Solyc03g025700.1
BP	GO:0034605	cellular response to heat	27/4756	40/10708	0.00268628	0.0720621	Solyc11g066100.2/Solyc04g011440.3/Solyc12g015880.2/Solyc08g080540.3/Solyc01g106210.3/Solyc10g086410.3/Solyc09g010630.3/Solyc04g082910.1/Solyc06g076020.3/Solyc09g075950.1/Solyc02g072000.3/Solyc11g020040.2/Solyc10g005490.3/Solyc08g062960.3/Solyc08g061560.3/Solyc12g098520.2/Solyc03g006000.3/Solyc04g054180.3/Solyc08g005170.3/Solyc06g053960.3/Solyc03g097120.3/Solyc02g079180.1/Solyc08g076590.3/Solyc06g…	-/-/-/-/-/-/-/-/-/-/-/-/-/-/-/-/-/-/HSF8/-/-/-/-/-/-/-/-	27	21	Solyc11g066100.2/Solyc04g011440.3/Solyc12g015880.2/Solyc08g080540.3/Solyc01g106210.3/Solyc10g086410.3/Solyc09g010630.3/Solyc04g082910.1/Solyc06g076020.3/Solyc09g075950.1/Solyc02g072000.3/Solyc11g020040.2/Solyc08g062960.3/Solyc12g098520.2/Solyc03g006000.3/Solyc08g005170.3/Solyc06g053960.3/Solyc03g097120.3/Solyc02g079180.1/Solyc08g076590.3/Solyc09g082670.3	6	Solyc10g005490.3/Solyc08g061560.3/Solyc04g054180.3/Solyc06g073870.3/Solyc04g078770.3/Solyc06g073550.3
BP	GO:0016441	posttranscriptional gene silencing	23/4756	33/10708	0.00293364	0.0720621	Solyc06g074730.3/Solyc06g054020.3/Solyc01g094000.3/Solyc10g005530.3/Solyc02g078260.3/Solyc01g067740.3/Solyc05g007510.3/Solyc12g087990.2/Solyc07g005030.3/Solyc01g009090.3/Solyc12g014410.2/Solyc04g014870.3/Solyc03g082980.3/Solyc03g025540.3/Solyc09g074090.3/Solyc07g066060.3/Solyc01g044360.3/Solyc04g076420.3/Solyc02g091460.3/Solyc11g069460.2/Solyc03g114410.3/Solyc07g049160.3/Solyc04g082980.2	-/-/-/-/RPB2/-/-/-/-/-/-/-/-/-/-/-/-/-/-/-/-/-/-	23	11	Solyc01g094000.3/Solyc02g078260.3/Solyc01g067740.3/Solyc12g087990.2/Solyc01g009090.3/Solyc04g014870.3/Solyc03g082980.3/Solyc09g074090.3/Solyc04g076420.3/Solyc03g114410.3/Solyc07g049160.3	12	Solyc06g074730.3/Solyc06g054020.3/Solyc10g005530.3/Solyc05g007510.3/Solyc07g005030.3/Solyc12g014410.2/Solyc03g025540.3/Solyc07g066060.3/Solyc01g044360.3/Solyc02g091460.3/Solyc11g069460.2/Solyc04g082980.2
BP	GO:0042364	water-soluble vitamin biosynthetic process	23/4756	33/10708	0.00293364	0.0720621	Solyc03g120090.1/Solyc07g064160.3/Solyc10g079830.2/Solyc12g006470.2/Solyc07g006810.3/Solyc08g081030.1/Solyc01g094500.3/Solyc11g010300.2/Solyc12g096590.2/Solyc06g081980.1/Solyc08g015660.3/Solyc07g053270.3/Solyc02g086560.3/Solyc06g006080.3/Solyc05g053480.3/Solyc09g007130.3/Solyc01g103950.3/Solyc02g079100.3/Solyc03g113780.3/Solyc04g056540.3/Solyc06g073470.3/Solyc07g062810.3/Solyc01g105560.3	-/-/-/-/-/-/-/-/-/-/-/-/-/-/-/-/-/-/-/-/-/-/-	23	9	Solyc03g120090.1/Solyc08g081030.1/Solyc11g010300.2/Solyc06g081980.1/Solyc07g053270.3/Solyc02g086560.3/Solyc09g007130.3/Solyc04g056540.3/Solyc01g105560.3	14	Solyc07g064160.3/Solyc10g079830.2/Solyc12g006470.2/Solyc07g006810.3/Solyc01g094500.3/Solyc12g096590.2/Solyc08g015660.3/Solyc06g006080.3/Solyc05g053480.3/Solyc01g103950.3/Solyc02g079100.3/Solyc03g113780.3/Solyc06g073470.3/Solyc07g062810.3
BP	GO:0090174	organelle membrane fusion	23/4756	33/10708	0.00293364	0.0720621	Solyc06g065740.3/Solyc02g085090.1/Solyc01g066940.3/Solyc03g122090.3/Solyc03g025860.3/Solyc06g063030.3/Solyc01g006950.3/Solyc12g098180.2/Solyc08g081410.3/Solyc08g005200.3/Solyc01g100170.3/Solyc08g067910.3/Solyc06g074740.3/Solyc09g061620.3/Solyc08g076540.3/Solyc11g006780.2/Solyc12g098950.2/Solyc02g075610.3/Solyc11g069230.2/Solyc09g075530.3/Solyc02g030450.3/Solyc07g056220.3/Solyc06g083530.3	-/-/-/-/-/-/-/-/-/-/-/-/VPS41/-/-/-/-/-/-/-/-/-/-	23	17	Solyc06g065740.3/Solyc02g085090.1/Solyc01g066940.3/Solyc03g122090.3/Solyc03g025860.3/Solyc06g063030.3/Solyc01g006950.3/Solyc12g098180.2/Solyc08g005200.3/Solyc01g100170.3/Solyc08g067910.3/Solyc09g061620.3/Solyc08g076540.3/Solyc11g006780.2/Solyc12g098950.2/Solyc09g075530.3/Solyc02g030450.3	6	Solyc08g081410.3/Solyc06g074740.3/Solyc02g075610.3/Solyc11g069230.2/Solyc07g056220.3/Solyc06g083530.3
BP	GO:0043038	amino acid activation	34/4756	53/10708	0.00293492	0.0720621	Solyc03g117330.3/Solyc05g005800.3/Solyc05g056255.1/Solyc01g096870.3/Solyc10g007065.1/Solyc01g008310.3/Solyc12g019110.2/Solyc08g015960.3/Solyc03g019940.3/Solyc09g007540.3/Solyc06g073330.3/Solyc07g008530.1/Solyc11g012140.2/Solyc01g080810.3/Solyc12g095850.2/Solyc01g005540.3/Solyc04g076390.3/Solyc09g090840.3/Solyc05g054600.3/Solyc01g109360.3/Solyc01g112290.3/Solyc03g118170.3/Solyc02g065300.1/Solyc05g…	-/-/-/-/-/-/-/-/-/-/-/-/-/-/-/-/-/-/-/-/-/-/-/-/-/-/-/-/-/-/-/-/-/-	34	2	Solyc02g065300.1/Solyc10g076600.2	32	Solyc03g117330.3/Solyc05g005800.3/Solyc05g056255.1/Solyc01g096870.3/Solyc10g007065.1/Solyc01g008310.3/Solyc12g019110.2/Solyc08g015960.3/Solyc03g019940.3/Solyc09g007540.3/Solyc06g073330.3/Solyc07g008530.1/Solyc11g012140.2/Solyc01g080810.3/Solyc12g095850.2/Solyc01g005540.3/Solyc04g076390.3/Solyc09g090840.3/Solyc05g054600.3/Solyc01g109360.3/Solyc01g112290.3/Solyc03g118170.3/Solyc05g056250.3/Solyc01g…
BP	GO:0043039	tRNA aminoacylation	34/4756	53/10708	0.00293492	0.0720621	Solyc03g117330.3/Solyc05g005800.3/Solyc05g056255.1/Solyc01g096870.3/Solyc10g007065.1/Solyc01g008310.3/Solyc12g019110.2/Solyc08g015960.3/Solyc03g019940.3/Solyc09g007540.3/Solyc06g073330.3/Solyc07g008530.1/Solyc11g012140.2/Solyc01g080810.3/Solyc12g095850.2/Solyc01g005540.3/Solyc04g076390.3/Solyc09g090840.3/Solyc05g054600.3/Solyc01g109360.3/Solyc01g112290.3/Solyc03g118170.3/Solyc02g065300.1/Solyc05g…	-/-/-/-/-/-/-/-/-/-/-/-/-/-/-/-/-/-/-/-/-/-/-/-/-/-/-/-/-/-/-/-/-/-	34	2	Solyc02g065300.1/Solyc10g076600.2	32	Solyc03g117330.3/Solyc05g005800.3/Solyc05g056255.1/Solyc01g096870.3/Solyc10g007065.1/Solyc01g008310.3/Solyc12g019110.2/Solyc08g015960.3/Solyc03g019940.3/Solyc09g007540.3/Solyc06g073330.3/Solyc07g008530.1/Solyc11g012140.2/Solyc01g080810.3/Solyc12g095850.2/Solyc01g005540.3/Solyc04g076390.3/Solyc09g090840.3/Solyc05g054600.3/Solyc01g109360.3/Solyc01g112290.3/Solyc03g118170.3/Solyc05g056250.3/Solyc01g…
BP	GO:0000070	mitotic sister chromatid segregation	28/4756	42/10708	0.00297627	0.0720621	Solyc04g082900.3/Solyc01g103040.3/Solyc06g065710.3/Solyc05g014370.3/Solyc03g116930.3/Solyc03g111380.3/Solyc03g117010.3/Solyc07g053820.3/Solyc03g114520.3/Solyc05g018150.3/Solyc03g116920.2/Solyc10g079730.2/Solyc11g011370.2/Solyc03g019960.3/Solyc07g017490.3/Solyc11g067200.2/Solyc01g007160.3/Solyc11g012770.2/Solyc09g055345.1/Solyc06g083870.3/Solyc09g055343.1/Solyc02g079050.3/Solyc06g051040.3/Solyc10g…	-/-/-/-/-/-/-/-/-/-/-/-/-/-/-/-/-/-/-/-/-/-/-/-/-/-/-/-	28	9	Solyc04g082900.3/Solyc06g065710.3/Solyc05g014370.3/Solyc05g018150.3/Solyc03g019960.3/Solyc07g017490.3/Solyc11g067200.2/Solyc11g012770.2/Solyc10g019040.2	19	Solyc01g103040.3/Solyc03g116930.3/Solyc03g111380.3/Solyc03g117010.3/Solyc07g053820.3/Solyc03g114520.3/Solyc03g116920.2/Solyc10g079730.2/Solyc11g011370.2/Solyc01g007160.3/Solyc09g055345.1/Solyc06g083870.3/Solyc09g055343.1/Solyc02g079050.3/Solyc06g051040.3/Solyc03g120340.3/Solyc01g107160.3/Solyc08g082100.3/Solyc03g116950.2
BP	GO:0006986	response to unfolded protein	13/4756	16/10708	0.00297857	0.0720621	Solyc11g066100.2/Solyc04g011440.3/Solyc01g106210.3/Solyc10g086410.3/Solyc09g010630.3/Solyc07g042930.3/Solyc06g076020.3/Solyc04g082890.3/Solyc09g075950.1/Solyc11g020040.2/Solyc08g062960.3/Solyc03g118040.3/Solyc05g015530.3	-/-/-/-/-/-/-/-/-/-/-/-/-	13	13	Solyc11g066100.2/Solyc04g011440.3/Solyc01g106210.3/Solyc10g086410.3/Solyc09g010630.3/Solyc07g042930.3/Solyc06g076020.3/Solyc04g082890.3/Solyc09g075950.1/Solyc11g020040.2/Solyc08g062960.3/Solyc03g118040.3/Solyc05g015530.3	0
BP	GO:0034620	cellular response to unfolded protein	13/4756	16/10708	0.00297857	0.0720621	Solyc11g066100.2/Solyc04g011440.3/Solyc01g106210.3/Solyc10g086410.3/Solyc09g010630.3/Solyc07g042930.3/Solyc06g076020.3/Solyc04g082890.3/Solyc09g075950.1/Solyc11g020040.2/Solyc08g062960.3/Solyc03g118040.3/Solyc05g015530.3	-/-/-/-/-/-/-/-/-/-/-/-/-	13	13	Solyc11g066100.2/Solyc04g011440.3/Solyc01g106210.3/Solyc10g086410.3/Solyc09g010630.3/Solyc07g042930.3/Solyc06g076020.3/Solyc04g082890.3/Solyc09g075950.1/Solyc11g020040.2/Solyc08g062960.3/Solyc03g118040.3/Solyc05g015530.3	0
BP	GO:0016050	vesicle organization	36/4756	57/10708	0.00330787	0.0782883	Solyc01g060130.3/Solyc06g065740.3/Solyc02g085090.1/Solyc01g066940.3/Solyc03g122090.3/Solyc03g025860.3/Solyc06g063030.3/Solyc01g006950.3/Solyc12g098180.2/Solyc01g080850.3/Solyc08g081410.3/Solyc08g007360.3/Solyc08g005200.3/Solyc01g100170.3/Solyc08g067910.3/Solyc06g074740.3/Solyc09g061620.3/Solyc11g007780.2/Solyc08g076920.3/Solyc08g076540.3/Solyc11g006780.2/Solyc04g007860.3/Solyc01g100350.3/Solyc12g…	SAR2/-/-/-/-/-/-/-/-/-/-/-/-/-/-/VPS41/-/-/-/-/-/-/-/-/-/-/-/-/-/-/-/-/-/-/-/-	36	26	Solyc01g060130.3/Solyc06g065740.3/Solyc02g085090.1/Solyc01g066940.3/Solyc03g122090.3/Solyc03g025860.3/Solyc06g063030.3/Solyc01g006950.3/Solyc12g098180.2/Solyc01g080850.3/Solyc08g007360.3/Solyc08g005200.3/Solyc01g100170.3/Solyc08g067910.3/Solyc09g061620.3/Solyc08g076920.3/Solyc08g076540.3/Solyc11g006780.2/Solyc04g007860.3/Solyc12g098950.2/Solyc08g007340.3/Solyc04g081750.3/Solyc02g087300.1/Solyc03g…	10	Solyc08g081410.3/Solyc06g074740.3/Solyc11g007780.2/Solyc01g100350.3/Solyc04g006940.3/Solyc02g075610.3/Solyc11g069230.2/Solyc09g092680.3/Solyc07g056220.3/Solyc06g083530.3
BP	GO:0010498	proteasomal protein catabolic process	66/4756	115/10708	0.00334612	0.0782883	Solyc10g084050.2/Solyc10g084850.2/Solyc01g080690.3/Solyc02g081700.1/Solyc12g089000.2/Solyc06g005000.3/Solyc08g006940.3/Solyc02g091720.2/Solyc07g042930.3/Solyc07g049260.3/Solyc04g051370.3/Solyc04g024420.3/Solyc01g109280.3/Solyc05g053650.3/Solyc12g009560.2/Solyc05g005150.1/Solyc01g111450.3/Solyc07g008780.3/Solyc07g016200.3/Solyc02g062680.3/Solyc08g005150.3/Solyc07g055080.3/Solyc08g060810.3/Solyc09g…	-/-/-/-/-/-/-/-/-/-/-/-/-/-/-/-/-/-/-/-/-/-/-/-/-/-/-/-/-/-/-/-/-/-/-/-/-/-/-/-/-/-/-/-/-/-/-/-/-/-/-/-/-/-/-/-/-/-/-/-/-/-/-/-/-/-	66	52	Solyc10g084050.2/Solyc01g080690.3/Solyc02g081700.1/Solyc12g089000.2/Solyc08g006940.3/Solyc02g091720.2/Solyc07g042930.3/Solyc07g049260.3/Solyc04g051370.3/Solyc04g024420.3/Solyc01g109280.3/Solyc05g053650.3/Solyc12g009560.2/Solyc01g111450.3/Solyc07g008780.3/Solyc07g016200.3/Solyc08g005150.3/Solyc07g055080.3/Solyc08g060810.3/Solyc09g091750.3/Solyc03g113100.3/Solyc06g073340.3/Solyc04g063380.3/Solyc09g…	14	Solyc10g084850.2/Solyc06g005000.3/Solyc05g005150.1/Solyc02g062680.3/Solyc05g012340.3/Solyc11g065750.2/Solyc02g067420.3/Solyc06g063100.3/Solyc09g013090.3/Solyc02g084760.3/Solyc02g079050.3/Solyc02g021650.3/Solyc09g074520.3/Solyc01g109340.3
BP	GO:0051172	negative regulation of nitrogen compound metabolic process	90/4756	163/10708	0.00339249	0.0782883	Solyc05g008400.3/Solyc11g006200.2/Solyc09g010840.1/Solyc01g094000.3/Solyc03g118425.1/Solyc10g005530.3/Solyc01g079390.3/Solyc11g071660.1/Solyc01g086980.3/Solyc03g080010.3/Solyc02g078260.3/Solyc09g091780.3/Solyc02g067570.3/Solyc07g007890.3/Solyc02g078550.3/Solyc09g091440.3/Solyc02g062680.3/Solyc06g073090.3/Solyc03g020060.3/Solyc06g068410.3/Solyc08g023280.3/Solyc03g111640.3/Solyc01g067740.3/Solyc05g…	-/-/-/-/-/-/-/-/-/-/RPB2/-/-/-/-/-/-/-/-/-/-/-/-/-/-/-/-/-/-/-/-/-/-/-/-/-/-/-/-/-/-/-/-/-/-/-/-/-/-/-/-/-/-/-/-/-/-/-/-/-/-/-/-/-/-/-/-/-/-/-/-/-/-/-/-/-/-/-/-/-/-/-/-/-/-/-/-/-/-/-	90	54	Solyc05g008400.3/Solyc11g006200.2/Solyc01g094000.3/Solyc03g118425.1/Solyc11g071660.1/Solyc01g086980.3/Solyc02g078260.3/Solyc09g091780.3/Solyc02g067570.3/Solyc07g007890.3/Solyc02g078550.3/Solyc09g091440.3/Solyc06g068410.3/Solyc03g111640.3/Solyc01g067740.3/Solyc12g087990.2/Solyc01g009090.3/Solyc06g059760.3/Solyc07g066460.3/Solyc05g009350.3/Solyc11g068800.2/Solyc04g014870.3/Solyc03g082980.3/Solyc01g…	36	Solyc09g010840.1/Solyc10g005530.3/Solyc01g079390.3/Solyc03g080010.3/Solyc02g062680.3/Solyc06g073090.3/Solyc03g020060.3/Solyc08g023280.3/Solyc05g007510.3/Solyc11g020960.2/Solyc10g050540.2/Solyc10g086570.3/Solyc11g062430.2/Solyc11g066690.2/Solyc04g076180.3/Solyc12g098860.2/Solyc01g095050.3/Solyc06g084020.3/Solyc09g083380.3/Solyc01g044360.3/Solyc02g089970.3/Solyc10g080400.2/Solyc03g007800.3/Solyc02g…
BP	GO:0022607	cellular component assembly	241/4756	477/10708	0.00354501	0.0792975	Solyc12g096690.2/Solyc05g018590.3/Solyc02g068480.3/Solyc03g118110.3/Solyc08g078430.3/Solyc03g123540.3/Solyc04g017710.3/Solyc09g015020.1/Solyc08g062450.1/Solyc08g062340.3/Solyc12g056080.2/Solyc07g017500.3/Solyc04g054480.3/Solyc07g049260.3/Solyc01g060130.3/Solyc07g005970.3/Solyc11g044320.2/Solyc10g081100.2/Solyc01g103710.3/Solyc02g080440.3/Solyc01g100410.3/Solyc07g005640.3/Solyc01g109130.3/Solyc04g…	-/-/-/-/-/-/-/-/-/-/-/-/-/-/SAR2/-/-/-/-/-/-/-/-/-/-/-/-/-/-/-/-/-/-/-/-/-/-/-/-/-/-/-/-/-/-/-/-/-/-/-/-/-/-/-/-/-/-/-/-/-/-/-/-/-/-/-/-/-/-/-/-/-/-/-/-/PSBO/-/-/-/-/-/-/-/-/-/-/-/-/-/-/-/-/-/-/-/-/-/-/-/-/-/-/-/-/-/-/-/-/-/-/-/-/-/-/-/-/-/-/-/-/-/-/-/-/-/-/-/-/VPS41/-/-/-/-/-/-/-/-/-/-/-/-/-/-/-/-/-/-/-/-/-/-/-/-/-/-/-/-/-/-/-/-/-/-/-/-/-/-/-/-/-/-/-/-/-/-/-/-/-/-/-/-/-/-/-/-/-/-/-/-/-/-/-/-/-/-…	241	146	Solyc12g096690.2/Solyc05g018590.3/Solyc02g068480.3/Solyc03g118110.3/Solyc08g078430.3/Solyc03g123540.3/Solyc04g017710.3/Solyc09g015020.1/Solyc08g062450.1/Solyc08g062340.3/Solyc12g056080.2/Solyc07g017500.3/Solyc07g049260.3/Solyc01g060130.3/Solyc07g005970.3/Solyc11g044320.2/Solyc10g081100.2/Solyc01g103710.3/Solyc02g080440.3/Solyc01g100410.3/Solyc07g005640.3/Solyc01g109130.3/Solyc04g024530.3/Solyc01g…	95	Solyc04g054480.3/Solyc06g083690.3/Solyc09g074880.3/Solyc12g056960.2/Solyc11g006940.2/Solyc10g076860.2/Solyc08g007330.3/Solyc08g063000.3/Solyc02g065770.3/Solyc02g021000.3/Solyc03g115360.3/Solyc01g104470.3/Solyc02g086890.3/Solyc03g098470.3/Solyc04g014720.3/Solyc11g071570.2/Solyc12g010930.2/Solyc10g005490.3/Solyc02g065400.3/Solyc04g079390.3/Solyc07g063440.3/Solyc01g009990.3/Solyc12g096540.2/Solyc06g…
BP	GO:0043933	protein-containing complex subunit organization	217/4756	427/10708	0.00389488	0.0792975	Solyc10g084050.2/Solyc05g018590.3/Solyc02g068480.3/Solyc03g118110.3/Solyc08g078430.3/Solyc03g123540.3/Solyc04g017710.3/Solyc09g015020.1/Solyc08g062450.1/Solyc08g062340.3/Solyc12g056080.2/Solyc04g009810.3/Solyc01g060130.3/Solyc11g044320.2/Solyc10g081100.2/Solyc07g005640.3/Solyc01g109130.3/Solyc09g072580.3/Solyc01g100420.3/Solyc04g024530.3/Solyc01g099760.3/Solyc11g006820.2/Solyc03g117950.3/Solyc06g…	-/-/-/-/-/-/-/-/-/-/-/-/SAR2/-/-/-/-/-/-/-/-/-/-/-/-/-/-/-/-/-/-/-/-/-/-/-/-/-/-/-/-/-/-/-/-/-/-/-/-/-/-/-/-/-/-/-/-/-/-/-/-/PSBO/-/-/-/-/-/-/-/-/-/-/-/-/-/-/-/-/-/-/-/-/-/-/-/-/-/-/-/-/-/-/-/-/-/-/-/-/-/-/-/-/-/-/-/-/-/-/-/-/-/-/-/VPS41/-/-/-/-/-/-/-/-/-/-/-/-/-/-/-/-/-/-/-/-/-/-/-/-/-/-/-/-/-/-/-/-/-/-/-/-/-/-/-/-/-/-/-/-/-/-/-/-/-/-/-/-/-/-/-/-/-/-/-/-/-/-/-/-/-/-/-/-/-/-/-/-/-/-/-/-/-/-/-/-/-…	217	131	Solyc10g084050.2/Solyc05g018590.3/Solyc02g068480.3/Solyc03g118110.3/Solyc08g078430.3/Solyc03g123540.3/Solyc04g017710.3/Solyc09g015020.1/Solyc08g062450.1/Solyc08g062340.3/Solyc12g056080.2/Solyc04g009810.3/Solyc01g060130.3/Solyc11g044320.2/Solyc10g081100.2/Solyc07g005640.3/Solyc01g109130.3/Solyc09g072580.3/Solyc01g100420.3/Solyc04g024530.3/Solyc01g099760.3/Solyc11g006820.2/Solyc03g117950.3/Solyc06g…	86	Solyc09g074880.3/Solyc02g093980.3/Solyc11g006940.2/Solyc10g076860.2/Solyc08g063000.3/Solyc02g021000.3/Solyc12g006480.2/Solyc03g115360.3/Solyc01g104470.3/Solyc02g086890.3/Solyc03g098470.3/Solyc04g014720.3/Solyc11g071570.2/Solyc12g010930.2/Solyc10g005490.3/Solyc02g065400.3/Solyc04g079390.3/Solyc01g009990.3/Solyc12g096540.2/Solyc06g075180.1/Solyc02g082000.3/Solyc05g054610.1/Solyc03g111380.3/Solyc05g…
BP	GO:0042026	protein refolding	17/4756	23/10708	0.00400767	0.0792975	Solyc11g066100.2/Solyc04g011440.3/Solyc01g106210.3/Solyc10g086410.3/Solyc02g088610.3/Solyc09g010630.3/Solyc05g053470.3/Solyc06g076020.3/Solyc11g069790.2/Solyc09g075950.1/Solyc06g075010.3/Solyc03g120850.3/Solyc09g091180.3/Solyc11g020040.2/Solyc02g068730.3/Solyc06g011370.3/Solyc06g076970.3	-/-/-/-/-/-/-/-/-/-/-/-/-/-/-/-/-	17	14	Solyc11g066100.2/Solyc04g011440.3/Solyc01g106210.3/Solyc10g086410.3/Solyc02g088610.3/Solyc09g010630.3/Solyc05g053470.3/Solyc06g076020.3/Solyc11g069790.2/Solyc09g075950.1/Solyc09g091180.3/Solyc11g020040.2/Solyc02g068730.3/Solyc06g011370.3	3	Solyc06g075010.3/Solyc03g120850.3/Solyc06g076970.3
BP	GO:0007091	metaphase/anaphase transition of mitotic cell cycle	9/4756	10/10708	0.00402362	0.0792975	Solyc04g082900.3/Solyc01g103040.3/Solyc05g014370.3/Solyc07g053820.3/Solyc05g018150.3/Solyc07g017490.3/Solyc02g079050.3/Solyc06g051040.3/Solyc01g107160.3	-/-/-/-/-/-/-/-/-	9	4	Solyc04g082900.3/Solyc05g014370.3/Solyc05g018150.3/Solyc07g017490.3	5	Solyc01g103040.3/Solyc07g053820.3/Solyc02g079050.3/Solyc06g051040.3/Solyc01g107160.3
BP	GO:0010965	regulation of mitotic sister chromatid separation	9/4756	10/10708	0.00402362	0.0792975	Solyc04g082900.3/Solyc01g103040.3/Solyc05g014370.3/Solyc07g053820.3/Solyc05g018150.3/Solyc07g017490.3/Solyc02g079050.3/Solyc06g051040.3/Solyc01g107160.3	-/-/-/-/-/-/-/-/-	9	4	Solyc04g082900.3/Solyc05g014370.3/Solyc05g018150.3/Solyc07g017490.3	5	Solyc01g103040.3/Solyc07g053820.3/Solyc02g079050.3/Solyc06g051040.3/Solyc01g107160.3
BP	GO:0030071	regulation of mitotic metaphase/anaphase transition	9/4756	10/10708	0.00402362	0.0792975	Solyc04g082900.3/Solyc01g103040.3/Solyc05g014370.3/Solyc07g053820.3/Solyc05g018150.3/Solyc07g017490.3/Solyc02g079050.3/Solyc06g051040.3/Solyc01g107160.3	-/-/-/-/-/-/-/-/-	9	4	Solyc04g082900.3/Solyc05g014370.3/Solyc05g018150.3/Solyc07g017490.3	5	Solyc01g103040.3/Solyc07g053820.3/Solyc02g079050.3/Solyc06g051040.3/Solyc01g107160.3
BP	GO:0033047	regulation of mitotic sister chromatid segregation	9/4756	10/10708	0.00402362	0.0792975	Solyc04g082900.3/Solyc01g103040.3/Solyc05g014370.3/Solyc07g053820.3/Solyc05g018150.3/Solyc07g017490.3/Solyc02g079050.3/Solyc06g051040.3/Solyc01g107160.3	-/-/-/-/-/-/-/-/-	9	4	Solyc04g082900.3/Solyc05g014370.3/Solyc05g018150.3/Solyc07g017490.3	5	Solyc01g103040.3/Solyc07g053820.3/Solyc02g079050.3/Solyc06g051040.3/Solyc01g107160.3
BP	GO:0044784	metaphase/anaphase transition of cell cycle	9/4756	10/10708	0.00402362	0.0792975	Solyc04g082900.3/Solyc01g103040.3/Solyc05g014370.3/Solyc07g053820.3/Solyc05g018150.3/Solyc07g017490.3/Solyc02g079050.3/Solyc06g051040.3/Solyc01g107160.3	-/-/-/-/-/-/-/-/-	9	4	Solyc04g082900.3/Solyc05g014370.3/Solyc05g018150.3/Solyc07g017490.3	5	Solyc01g103040.3/Solyc07g053820.3/Solyc02g079050.3/Solyc06g051040.3/Solyc01g107160.3
BP	GO:0051306	mitotic sister chromatid separation	9/4756	10/10708	0.00402362	0.0792975	Solyc04g082900.3/Solyc01g103040.3/Solyc05g014370.3/Solyc07g053820.3/Solyc05g018150.3/Solyc07g017490.3/Solyc02g079050.3/Solyc06g051040.3/Solyc01g107160.3	-/-/-/-/-/-/-/-/-	9	4	Solyc04g082900.3/Solyc05g014370.3/Solyc05g018150.3/Solyc07g017490.3	5	Solyc01g103040.3/Solyc07g053820.3/Solyc02g079050.3/Solyc06g051040.3/Solyc01g107160.3
BP	GO:1902099	regulation of metaphase/anaphase transition of cell cycle	9/4756	10/10708	0.00402362	0.0792975	Solyc04g082900.3/Solyc01g103040.3/Solyc05g014370.3/Solyc07g053820.3/Solyc05g018150.3/Solyc07g017490.3/Solyc02g079050.3/Solyc06g051040.3/Solyc01g107160.3	-/-/-/-/-/-/-/-/-	9	4	Solyc04g082900.3/Solyc05g014370.3/Solyc05g018150.3/Solyc07g017490.3	5	Solyc01g103040.3/Solyc07g053820.3/Solyc02g079050.3/Solyc06g051040.3/Solyc01g107160.3
BP	GO:1905818	regulation of chromosome separation	9/4756	10/10708	0.00402362	0.0792975	Solyc04g082900.3/Solyc01g103040.3/Solyc05g014370.3/Solyc07g053820.3/Solyc05g018150.3/Solyc07g017490.3/Solyc02g079050.3/Solyc06g051040.3/Solyc01g107160.3	-/-/-/-/-/-/-/-/-	9	4	Solyc04g082900.3/Solyc05g014370.3/Solyc05g018150.3/Solyc07g017490.3	5	Solyc01g103040.3/Solyc07g053820.3/Solyc02g079050.3/Solyc06g051040.3/Solyc01g107160.3
BP	GO:0006766	vitamin metabolic process	32/4756	50/10708	0.00407561	0.0792975	Solyc03g120090.1/Solyc07g064160.3/Solyc07g017770.3/Solyc10g079830.2/Solyc12g006470.2/Solyc07g006810.3/Solyc01g104000.3/Solyc08g081030.1/Solyc01g094500.3/Solyc11g010300.2/Solyc04g076790.3/Solyc05g053810.3/Solyc12g098490.2/Solyc08g068570.3/Solyc12g096590.2/Solyc06g081980.1/Solyc08g015660.3/Solyc07g053270.3/Solyc02g086560.3/Solyc01g105460.3/Solyc06g006080.3/Solyc05g053480.3/Solyc09g007130.3/Solyc01g…	-/-/-/-/-/-/-/-/-/-/-/-/-/-/-/-/-/-/-/-/-/-/-/-/-/-/-/-/-/-/-/-	32	11	Solyc03g120090.1/Solyc01g104000.3/Solyc08g081030.1/Solyc11g010300.2/Solyc06g081980.1/Solyc07g053270.3/Solyc02g086560.3/Solyc09g007130.3/Solyc04g056540.3/Solyc08g065490.3/Solyc01g105560.3	21	Solyc07g064160.3/Solyc07g017770.3/Solyc10g079830.2/Solyc12g006470.2/Solyc07g006810.3/Solyc01g094500.3/Solyc04g076790.3/Solyc05g053810.3/Solyc12g098490.2/Solyc08g068570.3/Solyc12g096590.2/Solyc08g015660.3/Solyc01g105460.3/Solyc06g006080.3/Solyc05g053480.3/Solyc01g103950.3/Solyc02g079100.3/Solyc03g113780.3/Solyc12g019010.2/Solyc06g073470.3/Solyc07g062810.3
BP	GO:0007059	chromosome segregation	41/4756	67/10708	0.00412347	0.0792975	Solyc04g082900.3/Solyc02g078560.3/Solyc01g103040.3/Solyc08g007330.3/Solyc06g065710.3/Solyc11g008090.2/Solyc02g093935.1/Solyc05g014370.3/Solyc03g116930.3/Solyc03g111380.3/Solyc03g117010.3/Solyc11g066690.2/Solyc07g053820.3/Solyc06g073780.3/Solyc03g114520.3/Solyc05g018150.3/Solyc11g008740.2/Solyc06g071600.3/Solyc03g116920.2/Solyc10g079730.2/Solyc11g011370.2/Solyc01g104490.3/Solyc03g019960.3/Solyc07g…	-/-/-/-/-/-/-/-/-/-/-/-/-/-/-/-/-/-/-/-/-/-/-/-/-/-/-/-/-/-/-/-/-/-/-/-/-/-/-/-/-	41	12	Solyc04g082900.3/Solyc02g078560.3/Solyc06g065710.3/Solyc05g014370.3/Solyc05g018150.3/Solyc11g008740.2/Solyc03g019960.3/Solyc07g017490.3/Solyc11g067200.2/Solyc09g091280.3/Solyc11g012770.2/Solyc10g019040.2	29	Solyc01g103040.3/Solyc08g007330.3/Solyc11g008090.2/Solyc02g093935.1/Solyc03g116930.3/Solyc03g111380.3/Solyc03g117010.3/Solyc11g066690.2/Solyc07g053820.3/Solyc06g073780.3/Solyc03g114520.3/Solyc06g071600.3/Solyc03g116920.2/Solyc10g079730.2/Solyc11g011370.2/Solyc01g104490.3/Solyc02g086540.2/Solyc09g042760.2/Solyc01g007160.3/Solyc09g055345.1/Solyc06g083870.3/Solyc09g055343.1/Solyc02g079050.3/Solyc05g…
BP	GO:0009628	response to abiotic stimulus	211/4756	415/10708	0.00426501	0.0809811	Solyc11g066100.2/Solyc04g011440.3/Solyc05g015390.3/Solyc01g067710.3/Solyc12g015880.2/Solyc11g011260.1/Solyc03g082420.3/Solyc03g123540.3/Solyc01g106430.3/Solyc04g079820.3/Solyc09g010840.1/Solyc09g015020.1/Solyc08g080540.3/Solyc10g006230.3/Solyc01g106210.3/Solyc10g086410.3/Solyc09g005120.3/Solyc11g071830.2/Solyc02g088610.3/Solyc10g054910.1/Solyc08g062450.1/Solyc08g062340.3/Solyc09g010630.3/Solyc03g…	-/-/-/-/-/GAI/HSP21/-/-/-/-/-/-/-/-/-/-/-/-/-/-/-/-/-/-/-/CYP707A2/-/-/-/-/-/-/-/-/-/-/-/-/-/-/-/NCED2/-/-/-/-/-/-/-/-/-/-/-/-/-/-/-/-/-/-/-/-/-/-/-/-/-/-/-/-/-/-/-/-/-/-/-/-/-/-/-/-/-/-/-/-/-/-/-/-/-/-/-/-/-/-/-/-/-/-/-/-/-/-/-/HY5/-/-/-/-/-/-/-/-/-/-/-/-/CAP10B/-/-/-/-/-/-/-/-/-/-/-/-/-/-/HSF8/-/-/-/-/-/VPS41/-/-/-/-/-/-/-/-/-/-/-/-/-/-/-/-/-/-/-/-/-/-/-/-/-/-/-/-/-/-/-/-/-/-/-/-/-/-/-/-/-/-/-/…	211	125	Solyc11g066100.2/Solyc04g011440.3/Solyc05g015390.3/Solyc01g067710.3/Solyc12g015880.2/Solyc03g082420.3/Solyc03g123540.3/Solyc04g079820.3/Solyc09g015020.1/Solyc08g080540.3/Solyc01g106210.3/Solyc10g086410.3/Solyc09g005120.3/Solyc11g071830.2/Solyc02g088610.3/Solyc10g054910.1/Solyc08g062450.1/Solyc08g062340.3/Solyc09g010630.3/Solyc07g042930.3/Solyc04g082910.1/Solyc10g011790.3/Solyc01g100850.3/Solyc05g…	86	Solyc11g011260.1/Solyc01g106430.3/Solyc09g010840.1/Solyc10g006230.3/Solyc03g065340.3/Solyc12g014260.1/Solyc08g005610.3/Solyc04g054480.3/Solyc10g005530.3/Solyc01g079390.3/Solyc03g019890.3/Solyc07g017770.3/Solyc08g016720.1/Solyc12g056220.2/Solyc10g008880.3/Solyc02g083110.1/Solyc12g005180.2/Solyc10g047950.2/Solyc12g056830.1/Solyc09g014520.3/Solyc09g005230.3/Solyc08g005970.3/Solyc07g063350.3/Solyc09g…
BP	GO:0031327	negative regulation of cellular biosynthetic process	76/4756	136/10708	0.00449344	0.084252	Solyc05g008400.3/Solyc10g084850.2/Solyc11g006200.2/Solyc09g010840.1/Solyc01g094000.3/Solyc03g118425.1/Solyc10g005530.3/Solyc01g079390.3/Solyc11g071660.1/Solyc02g078260.3/Solyc02g067570.3/Solyc07g007890.3/Solyc02g078550.3/Solyc09g091440.3/Solyc02g062680.3/Solyc06g073090.3/Solyc06g068410.3/Solyc08g023280.3/Solyc03g111640.3/Solyc01g067740.3/Solyc05g007510.3/Solyc12g087990.2/Solyc04g076020.3/Solyc10g…	-/-/-/-/-/-/-/-/-/RPB2/-/-/-/-/-/-/-/-/-/-/-/-/-/-/-/-/-/-/-/-/-/-/-/-/-/-/-/-/-/-/-/-/-/-/-/-/-/-/-/-/-/-/-/-/-/-/-/-/-/-/-/-/-/-/-/-/-/-/-/-/-/-/-/-/-/-	76	47	Solyc05g008400.3/Solyc11g006200.2/Solyc01g094000.3/Solyc03g118425.1/Solyc11g071660.1/Solyc02g078260.3/Solyc02g067570.3/Solyc07g007890.3/Solyc02g078550.3/Solyc09g091440.3/Solyc06g068410.3/Solyc03g111640.3/Solyc01g067740.3/Solyc12g087990.2/Solyc04g076020.3/Solyc01g009090.3/Solyc06g059760.3/Solyc07g066460.3/Solyc05g009350.3/Solyc11g068800.2/Solyc04g014870.3/Solyc03g082980.3/Solyc01g087430.3/Solyc03g…	29	Solyc10g084850.2/Solyc09g010840.1/Solyc10g005530.3/Solyc01g079390.3/Solyc02g062680.3/Solyc06g073090.3/Solyc08g023280.3/Solyc05g007510.3/Solyc10g050540.2/Solyc10g086570.3/Solyc11g062430.2/Solyc04g076180.3/Solyc12g098860.2/Solyc06g084020.3/Solyc09g083380.3/Solyc01g044360.3/Solyc02g089970.3/Solyc03g007800.3/Solyc02g091460.3/Solyc09g066100.3/Solyc06g074030.1/Solyc11g069460.2/Solyc07g053860.3/Solyc04g…
BP	GO:0006906	vesicle fusion	22/4756	32/10708	0.00469633	0.086969	Solyc06g065740.3/Solyc02g085090.1/Solyc01g066940.3/Solyc03g122090.3/Solyc03g025860.3/Solyc06g063030.3/Solyc01g006950.3/Solyc12g098180.2/Solyc08g081410.3/Solyc08g005200.3/Solyc01g100170.3/Solyc08g067910.3/Solyc06g074740.3/Solyc09g061620.3/Solyc08g076540.3/Solyc11g006780.2/Solyc12g098950.2/Solyc02g075610.3/Solyc11g069230.2/Solyc09g075530.3/Solyc07g056220.3/Solyc06g083530.3	-/-/-/-/-/-/-/-/-/-/-/-/VPS41/-/-/-/-/-/-/-/-/-	22	16	Solyc06g065740.3/Solyc02g085090.1/Solyc01g066940.3/Solyc03g122090.3/Solyc03g025860.3/Solyc06g063030.3/Solyc01g006950.3/Solyc12g098180.2/Solyc08g005200.3/Solyc01g100170.3/Solyc08g067910.3/Solyc09g061620.3/Solyc08g076540.3/Solyc11g006780.2/Solyc12g098950.2/Solyc09g075530.3	6	Solyc08g081410.3/Solyc06g074740.3/Solyc02g075610.3/Solyc11g069230.2/Solyc07g056220.3/Solyc06g083530.3
BP	GO:0009116	nucleoside metabolic process	35/4756	56/10708	0.00480573	0.0879096	Solyc09g008850.3/Solyc08g077200.3/Solyc09g007940.3/Solyc09g011300.3/Solyc01g097880.3/Solyc11g065760.2/Solyc08g008340.3/Solyc11g012760.2/Solyc03g123370.3/Solyc08g082430.3/Solyc12g096630.2/Solyc09g009690.3/Solyc07g063040.3/Solyc03g110960.3/Solyc12g049370.2/Solyc09g075390.3/Solyc12g018990.2/Solyc11g007730.2/Solyc10g086190.2/Solyc07g056330.3/Solyc05g010420.2/Solyc11g068830.2/Solyc07g021750.1/Solyc10g…	-/-/-/-/-/-/-/-/-/-/-/-/-/-/-/-/-/-/-/-/-/-/-/-/-/-/-/-/-/-/-/-/-/-/-	35	10	Solyc09g008850.3/Solyc08g077200.3/Solyc01g097880.3/Solyc08g008340.3/Solyc03g123370.3/Solyc09g009690.3/Solyc09g075390.3/Solyc05g010420.2/Solyc07g021750.1/Solyc01g010050.3	25	Solyc09g007940.3/Solyc09g011300.3/Solyc11g065760.2/Solyc11g012760.2/Solyc08g082430.3/Solyc12g096630.2/Solyc07g063040.3/Solyc03g110960.3/Solyc12g049370.2/Solyc12g018990.2/Solyc11g007730.2/Solyc10g086190.2/Solyc07g056330.3/Solyc11g068830.2/Solyc10g024410.2/Solyc10g005310.3/Solyc01g079650.3/Solyc07g065900.3/Solyc10g007760.3/Solyc06g071960.3/Solyc04g078120.3/Solyc04g077970.3/Solyc10g005880.3/novel.66…
BP	GO:0000470	maturation of LSU-rRNA	15/4756	20/10708	0.00550031	0.098734	Solyc06g075620.3/Solyc11g068420.2/Solyc01g111420.3/Solyc10g083600.2/Solyc03g113610.3/Solyc04g010240.3/Solyc09g011420.3/Solyc01g087730.3/Solyc06g050120.3/Solyc01g074020.3/Solyc09g092080.3/Solyc06g068400.3/Solyc05g054810.3/Solyc11g020810.2/Solyc04g008790.1	-/-/-/-/-/-/-/-/-/-/-/-/-/-/-	15	7	Solyc01g111420.3/Solyc10g083600.2/Solyc09g011420.3/Solyc01g074020.3/Solyc09g092080.3/Solyc11g020810.2/Solyc04g008790.1	8	Solyc06g075620.3/Solyc11g068420.2/Solyc03g113610.3/Solyc04g010240.3/Solyc01g087730.3/Solyc06g050120.3/Solyc06g068400.3/Solyc05g054810.3
BP	GO:0051304	chromosome separation	12/4756	15/10708	0.0055291	0.098734	Solyc04g082900.3/Solyc01g103040.3/Solyc08g007330.3/Solyc05g014370.3/Solyc07g053820.3/Solyc05g018150.3/Solyc01g104490.3/Solyc07g017490.3/Solyc09g042760.2/Solyc02g079050.3/Solyc06g051040.3/Solyc01g107160.3	-/-/-/-/-/-/-/-/-/-/-/-	12	4	Solyc04g082900.3/Solyc05g014370.3/Solyc05g018150.3/Solyc07g017490.3	8	Solyc01g103040.3/Solyc08g007330.3/Solyc07g053820.3/Solyc01g104490.3/Solyc09g042760.2/Solyc02g079050.3/Solyc06g051040.3/Solyc01g107160.3
BP	GO:0009890	negative regulation of biosynthetic process	77/4756	139/10708	0.00573935	0.101175	Solyc05g008400.3/Solyc10g084850.2/Solyc11g006200.2/Solyc09g010840.1/Solyc01g094000.3/Solyc04g082910.1/Solyc03g118425.1/Solyc10g005530.3/Solyc01g079390.3/Solyc11g071660.1/Solyc02g078260.3/Solyc02g067570.3/Solyc07g007890.3/Solyc02g078550.3/Solyc09g091440.3/Solyc02g062680.3/Solyc06g073090.3/Solyc06g068410.3/Solyc08g023280.3/Solyc03g111640.3/Solyc01g067740.3/Solyc05g007510.3/Solyc12g087990.2/Solyc04g…	-/-/-/-/-/-/-/-/-/-/RPB2/-/-/-/-/-/-/-/-/-/-/-/-/-/-/-/-/-/-/-/-/-/-/-/-/-/-/-/-/-/-/-/-/-/-/-/-/-/-/-/-/-/-/-/-/-/-/-/-/-/-/-/-/-/-/-/-/-/-/-/-/-/-/-/-/-/-	77	48	Solyc05g008400.3/Solyc11g006200.2/Solyc01g094000.3/Solyc04g082910.1/Solyc03g118425.1/Solyc11g071660.1/Solyc02g078260.3/Solyc02g067570.3/Solyc07g007890.3/Solyc02g078550.3/Solyc09g091440.3/Solyc06g068410.3/Solyc03g111640.3/Solyc01g067740.3/Solyc12g087990.2/Solyc04g076020.3/Solyc01g009090.3/Solyc06g059760.3/Solyc07g066460.3/Solyc05g009350.3/Solyc11g068800.2/Solyc04g014870.3/Solyc03g082980.3/Solyc01g…	29	Solyc10g084850.2/Solyc09g010840.1/Solyc10g005530.3/Solyc01g079390.3/Solyc02g062680.3/Solyc06g073090.3/Solyc08g023280.3/Solyc05g007510.3/Solyc10g050540.2/Solyc10g086570.3/Solyc11g062430.2/Solyc04g076180.3/Solyc12g098860.2/Solyc06g084020.3/Solyc09g083380.3/Solyc01g044360.3/Solyc02g089970.3/Solyc03g007800.3/Solyc02g091460.3/Solyc09g066100.3/Solyc06g074030.1/Solyc11g069460.2/Solyc07g053860.3/Solyc04g…
BP	GO:0009266	response to temperature stimulus	73/4756	131/10708	0.00580071	0.101175	Solyc11g066100.2/Solyc04g011440.3/Solyc12g015880.2/Solyc03g082420.3/Solyc03g123540.3/Solyc09g015020.1/Solyc08g080540.3/Solyc01g106210.3/Solyc10g086410.3/Solyc09g005120.3/Solyc11g071830.2/Solyc02g088610.3/Solyc08g062450.1/Solyc08g062340.3/Solyc09g010630.3/Solyc03g065340.3/Solyc04g082910.1/Solyc05g052470.3/Solyc06g076020.3/Solyc07g017770.3/Solyc02g079930.3/Solyc02g085090.1/Solyc12g005180.2/Solyc12g…	-/-/-/HSP21/-/-/-/-/-/-/-/-/-/-/-/-/-/-/-/-/-/-/-/-/-/-/-/-/-/-/-/-/-/-/-/-/-/-/-/-/-/-/-/-/-/HSF8/-/-/-/-/-/-/-/-/-/-/-/-/-/-/-/-/-/-/-/-/-/-/-/-/-/-/-	73	50	Solyc11g066100.2/Solyc04g011440.3/Solyc12g015880.2/Solyc03g082420.3/Solyc03g123540.3/Solyc09g015020.1/Solyc08g080540.3/Solyc01g106210.3/Solyc10g086410.3/Solyc09g005120.3/Solyc11g071830.2/Solyc02g088610.3/Solyc08g062450.1/Solyc08g062340.3/Solyc09g010630.3/Solyc04g082910.1/Solyc05g052470.3/Solyc06g076020.3/Solyc02g079930.3/Solyc02g085090.1/Solyc09g075950.1/Solyc02g072000.3/Solyc11g020040.2/Solyc04g…	23	Solyc03g065340.3/Solyc07g017770.3/Solyc12g005180.2/Solyc12g056830.1/Solyc08g005970.3/Solyc01g103960.3/Solyc10g005490.3/Solyc08g061560.3/Solyc08g078190.1/Solyc06g083150.3/Solyc08g068570.3/Solyc01g099620.3/Solyc02g068640.3/Solyc03g006870.3/Solyc04g054180.3/Solyc09g090870.3/Solyc04g073990.3/Solyc06g005170.3/Solyc06g073870.3/Solyc09g011810.3/Solyc01g065710.3/Solyc04g078770.3/Solyc06g073550.3
BP	GO:0070646	protein modification by small protein removal	31/4756	49/10708	0.00600373	0.103513	Solyc02g068480.3/Solyc11g068660.2/Solyc09g091930.3/Solyc07g005530.3/Solyc09g031770.3/Solyc09g019970.3/Solyc10g005660.3/Solyc01g060280.3/Solyc08g069050.3/Solyc04g079200.3/Solyc06g074220.3/Solyc01g066830.3/Solyc07g063650.3/Solyc08g068810.3/Solyc09g018730.3/Solyc01g104600.3/Solyc04g056290.3/Solyc01g091650.3/Solyc10g081610.2/Solyc09g013090.3/Solyc07g061780.3/Solyc11g006320.2/Solyc01g068240.3/Solyc06g…	-/-/-/-/-/-/-/-/-/-/-/-/-/-/-/-/-/-/-/-/-/-/-/-/-/-/-/-/-/-/-	31	24	Solyc02g068480.3/Solyc11g068660.2/Solyc09g091930.3/Solyc09g031770.3/Solyc09g019970.3/Solyc10g005660.3/Solyc01g060280.3/Solyc08g069050.3/Solyc04g079200.3/Solyc06g074220.3/Solyc01g066830.3/Solyc07g063650.3/Solyc08g068810.3/Solyc01g104600.3/Solyc04g056290.3/Solyc01g091650.3/Solyc11g006320.2/Solyc01g068240.3/Solyc08g076910.3/Solyc08g078140.3/Solyc04g076210.2/Solyc07g056520.3/Solyc12g096430.1/Solyc12g…	7	Solyc07g005530.3/Solyc09g018730.3/Solyc10g081610.2/Solyc09g013090.3/Solyc07g061780.3/Solyc06g067990.3/Solyc05g053690.2
BP	GO:0065003	protein-containing complex assembly	187/4756	367/10708	0.00612574	0.104416	Solyc05g018590.3/Solyc02g068480.3/Solyc03g118110.3/Solyc08g078430.3/Solyc03g123540.3/Solyc04g017710.3/Solyc09g015020.1/Solyc08g062450.1/Solyc08g062340.3/Solyc12g056080.2/Solyc01g060130.3/Solyc11g044320.2/Solyc10g081100.2/Solyc07g005640.3/Solyc01g109130.3/Solyc04g024530.3/Solyc01g099760.3/Solyc11g006820.2/Solyc03g117950.3/Solyc06g071620.3/Solyc09g074880.3/Solyc02g061790.3/Solyc11g006940.2/Solyc05g…	-/-/-/-/-/-/-/-/-/-/SAR2/-/-/-/-/-/-/-/-/-/-/-/-/-/-/-/-/-/-/-/-/-/-/-/-/-/-/-/-/-/-/-/-/-/-/-/-/-/-/-/-/-/-/PSBO/-/-/-/-/-/-/-/-/-/-/-/-/-/-/-/-/-/-/-/-/-/-/-/-/-/-/-/-/-/-/-/-/-/-/-/-/-/-/-/-/-/-/-/-/VPS41/-/-/-/-/-/-/-/-/-/-/-/-/-/-/-/-/-/-/-/-/-/-/-/-/-/-/-/-/-/-/-/-/-/-/-/-/-/-/-/-/-/-/-/-/-/-/-/-/-/-/-/-/-/-/-/-/-/-/-/-/-/-/-/-/-/-/-/-/-/-/-/-/-/-/-/-/-/-/-/-/-/-/-/-/-/-/-/-	187	110	Solyc05g018590.3/Solyc02g068480.3/Solyc03g118110.3/Solyc08g078430.3/Solyc03g123540.3/Solyc04g017710.3/Solyc09g015020.1/Solyc08g062450.1/Solyc08g062340.3/Solyc12g056080.2/Solyc01g060130.3/Solyc11g044320.2/Solyc10g081100.2/Solyc07g005640.3/Solyc01g109130.3/Solyc04g024530.3/Solyc01g099760.3/Solyc11g006820.2/Solyc03g117950.3/Solyc06g071620.3/Solyc02g061790.3/Solyc05g010290.2/Solyc04g078050.3/Solyc04g…	77	Solyc09g074880.3/Solyc11g006940.2/Solyc10g076860.2/Solyc08g063000.3/Solyc02g021000.3/Solyc03g115360.3/Solyc01g104470.3/Solyc02g086890.3/Solyc03g098470.3/Solyc04g014720.3/Solyc11g071570.2/Solyc12g010930.2/Solyc10g005490.3/Solyc02g065400.3/Solyc04g079390.3/Solyc01g009990.3/Solyc12g096540.2/Solyc06g075180.1/Solyc02g082000.3/Solyc05g054610.1/Solyc03g111380.3/Solyc05g018810.3/Solyc09g083370.3/Solyc09g…
BP	GO:0140014	mitotic nuclear division	45/4756	76/10708	0.0065466	0.110039	Solyc06g073610.3/Solyc04g082900.3/Solyc01g103040.3/Solyc06g065710.3/Solyc01g007180.3/Solyc05g014370.3/Solyc01g107730.3/Solyc04g079390.3/Solyc04g076040.3/Solyc03g116930.3/Solyc07g066660.3/Solyc05g006050.3/Solyc03g111380.3/Solyc03g117010.3/Solyc07g053820.3/Solyc03g114520.3/Solyc03g006670.3/Solyc05g018150.3/Solyc04g078310.3/Solyc03g116920.2/Solyc10g079730.2/Solyc11g011370.2/Solyc05g051410.3/Solyc03g…	-/-/-/-/-/-/-/-/-/-/-/-/-/-/-/-/-/-/-/-/-/-/-/-/-/-/-/-/-/-/-/-/-/-/-/-/-/-/-/-/-/-/-/-/-	45	16	Solyc06g073610.3/Solyc04g082900.3/Solyc06g065710.3/Solyc01g007180.3/Solyc05g014370.3/Solyc05g018150.3/Solyc03g019960.3/Solyc07g017490.3/Solyc11g067200.2/Solyc11g012770.2/Solyc02g067810.1/Solyc02g078640.3/Solyc11g007860.1/Solyc10g019040.2/Solyc05g053050.1/Solyc04g078500.1	29	Solyc01g103040.3/Solyc01g107730.3/Solyc04g079390.3/Solyc04g076040.3/Solyc03g116930.3/Solyc07g066660.3/Solyc05g006050.3/Solyc03g111380.3/Solyc03g117010.3/Solyc07g053820.3/Solyc03g114520.3/Solyc03g006670.3/Solyc04g078310.3/Solyc03g116920.2/Solyc10g079730.2/Solyc11g011370.2/Solyc05g051410.3/Solyc12g088650.2/Solyc01g007160.3/Solyc09g055345.1/Solyc06g083870.3/Solyc09g055343.1/Solyc02g079050.3/Solyc06g…
BP	GO:0034976	response to endoplasmic reticulum stress	20/4756	29/10708	0.00660234	0.110039	Solyc10g084050.2/Solyc07g042930.3/Solyc11g069400.2/Solyc04g082890.3/Solyc07g008780.3/Solyc10g051270.2/Solyc05g012340.3/Solyc01g107880.3/Solyc06g063100.3/Solyc07g062540.3/Solyc11g069720.2/Solyc04g049450.3/Solyc09g013090.3/Solyc03g118040.3/Solyc05g015530.3/Solyc02g087300.1/Solyc01g020190.2/Solyc11g019920.2/Solyc06g074980.3/Solyc01g109340.3	-/-/-/-/-/-/-/-/-/-/-/-/-/-/-/-/-/-/-/-	20	14	Solyc10g084050.2/Solyc07g042930.3/Solyc04g082890.3/Solyc07g008780.3/Solyc10g051270.2/Solyc01g107880.3/Solyc07g062540.3/Solyc11g069720.2/Solyc03g118040.3/Solyc05g015530.3/Solyc02g087300.1/Solyc01g020190.2/Solyc11g019920.2/Solyc06g074980.3	6	Solyc11g069400.2/Solyc05g012340.3/Solyc06g063100.3/Solyc04g049450.3/Solyc09g013090.3/Solyc01g109340.3
BP	GO:0031647	regulation of protein stability	10/4756	12/10708	0.00701012	0.11429	Solyc12g015880.2/Solyc07g066150.1/Solyc04g082020.3/Solyc05g053250.3/Solyc02g079400.3/Solyc05g010070.3/Solyc10g081610.2/Solyc03g007670.3/Solyc11g006320.2/Solyc04g083010.3	-/-/-/-/-/-/-/-/-/-	10	7	Solyc12g015880.2/Solyc04g082020.3/Solyc05g053250.3/Solyc02g079400.3/Solyc05g010070.3/Solyc11g006320.2/Solyc04g083010.3	3	Solyc07g066150.1/Solyc10g081610.2/Solyc03g007670.3
BP	GO:0043248	proteasome assembly	10/4756	12/10708	0.00701012	0.11429	Solyc07g005640.3/Solyc01g109130.3/Solyc05g010290.2/Solyc05g053140.3/Solyc02g089820.3/Solyc02g083710.3/Solyc11g062300.2/Solyc11g062320.2/Solyc06g071390.3/Solyc06g053470.3	-/-/-/-/-/-/-/-/-/-	10	9	Solyc07g005640.3/Solyc01g109130.3/Solyc05g010290.2/Solyc05g053140.3/Solyc02g089820.3/Solyc02g083710.3/Solyc11g062300.2/Solyc11g062320.2/Solyc06g053470.3	1	Solyc06g071390.3
BP	GO:0016071	mRNA metabolic process	131/4756	251/10708	0.00739999	0.11429	Solyc02g068480.3/Solyc08g078430.3/Solyc04g017710.3/Solyc12g056080.2/Solyc09g030390.3/Solyc02g083140.3/Solyc12g014260.1/Solyc04g009810.3/Solyc10g005530.3/Solyc11g008470.2/Solyc10g076910.2/Solyc11g013030.2/Solyc10g081100.2/Solyc09g072570.3/Solyc02g078970.3/Solyc07g054200.3/Solyc10g083150.2/Solyc11g006820.2/Solyc06g084350.3/Solyc06g071620.3/Solyc01g086980.3/Solyc11g006940.2/Solyc12g008370.2/Solyc01g…	-/-/-/-/-/-/-/-/-/-/-/-/-/-/-/-/-/-/-/-/-/-/-/-/-/-/-/-/-/-/-/-/-/-/-/-/-/-/-/-/-/-/-/-/-/-/-/-/-/-/-/-/-/-/-/-/-/-/-/-/-/-/-/-/-/-/-/-/-/-/-/-/-/-/-/-/-/-/-/-/-/-/-/-/-/-/-/-/-/-/-/-/-/-/-/-/-/-/-/-/-/-/-/-/-/-/-/-/-/-/-/-/-/-/-/-/-/-/-/-/-/-/-/-/-/-/-/-/-/-/-	131	100	Solyc02g068480.3/Solyc08g078430.3/Solyc04g017710.3/Solyc12g056080.2/Solyc09g030390.3/Solyc02g083140.3/Solyc04g009810.3/Solyc11g008470.2/Solyc10g076910.2/Solyc11g013030.2/Solyc10g081100.2/Solyc09g072570.3/Solyc02g078970.3/Solyc07g054200.3/Solyc10g083150.2/Solyc11g006820.2/Solyc06g084350.3/Solyc06g071620.3/Solyc01g086980.3/Solyc12g008370.2/Solyc01g099380.3/Solyc06g036580.3/Solyc04g081280.3/Solyc11g…	31	Solyc12g014260.1/Solyc10g005530.3/Solyc11g006940.2/Solyc01g104470.3/Solyc03g098470.3/Solyc10g050540.2/Solyc12g019750.2/Solyc09g090180.1/Solyc03g122270.3/Solyc03g025540.3/Solyc11g044340.2/Solyc06g073700.3/Solyc05g049950.3/Solyc04g074040.3/Solyc11g040180.2/Solyc09g010300.3/Solyc03g020020.3/Solyc03g119460.3/Solyc03g007100.3/Solyc07g017660.2/Solyc03g097990.3/Solyc06g005990.3/Solyc06g074030.1/Solyc03g…
BP	GO:0009110	vitamin biosynthetic process	27/4756	42/10708	0.00741343	0.11429	Solyc03g120090.1/Solyc07g064160.3/Solyc07g017770.3/Solyc10g079830.2/Solyc12g006470.2/Solyc07g006810.3/Solyc08g081030.1/Solyc01g094500.3/Solyc11g010300.2/Solyc08g068570.3/Solyc12g096590.2/Solyc06g081980.1/Solyc08g015660.3/Solyc07g053270.3/Solyc02g086560.3/Solyc01g105460.3/Solyc06g006080.3/Solyc05g053480.3/Solyc09g007130.3/Solyc01g103950.3/Solyc02g079100.3/Solyc03g113780.3/Solyc12g019010.2/Solyc04g…	-/-/-/-/-/-/-/-/-/-/-/-/-/-/-/-/-/-/-/-/-/-/-/-/-/-/-	27	9	Solyc03g120090.1/Solyc08g081030.1/Solyc11g010300.2/Solyc06g081980.1/Solyc07g053270.3/Solyc02g086560.3/Solyc09g007130.3/Solyc04g056540.3/Solyc01g105560.3	18	Solyc07g064160.3/Solyc07g017770.3/Solyc10g079830.2/Solyc12g006470.2/Solyc07g006810.3/Solyc01g094500.3/Solyc08g068570.3/Solyc12g096590.2/Solyc08g015660.3/Solyc01g105460.3/Solyc06g006080.3/Solyc05g053480.3/Solyc01g103950.3/Solyc02g079100.3/Solyc03g113780.3/Solyc12g019010.2/Solyc06g073470.3/Solyc07g062810.3
BP	GO:0016579	protein deubiquitination	27/4756	42/10708	0.00741343	0.11429	Solyc02g068480.3/Solyc11g068660.2/Solyc09g091930.3/Solyc07g005530.3/Solyc09g031770.3/Solyc09g019970.3/Solyc01g060280.3/Solyc08g069050.3/Solyc04g079200.3/Solyc06g074220.3/Solyc07g063650.3/Solyc08g068810.3/Solyc09g018730.3/Solyc04g056290.3/Solyc10g081610.2/Solyc09g013090.3/Solyc07g061780.3/Solyc11g006320.2/Solyc01g068240.3/Solyc06g067990.3/Solyc08g076910.3/Solyc08g078140.3/Solyc04g076210.2/Solyc07g…	-/-/-/-/-/-/-/-/-/-/-/-/-/-/-/-/-/-/-/-/-/-/-/-/-/-/-	27	20	Solyc02g068480.3/Solyc11g068660.2/Solyc09g091930.3/Solyc09g031770.3/Solyc09g019970.3/Solyc01g060280.3/Solyc08g069050.3/Solyc04g079200.3/Solyc06g074220.3/Solyc07g063650.3/Solyc08g068810.3/Solyc04g056290.3/Solyc11g006320.2/Solyc01g068240.3/Solyc08g076910.3/Solyc08g078140.3/Solyc04g076210.2/Solyc07g056520.3/Solyc12g096430.1/Solyc12g044740.2	7	Solyc07g005530.3/Solyc09g018730.3/Solyc10g081610.2/Solyc09g013090.3/Solyc07g061780.3/Solyc06g067990.3/Solyc05g053690.2
BP	GO:0005977	glycogen metabolic process	13/4756	17/10708	0.00750522	0.11429	Solyc03g065340.3/Solyc07g005970.3/Solyc07g056140.3/Solyc05g012510.3/Solyc09g009190.3/Solyc01g109790.3/Solyc09g031970.3/Solyc04g045340.3/Solyc11g011960.2/Solyc07g019440.3/Solyc03g006870.3/Solyc07g064830.3/Solyc05g054060.3	-/-/-/-/-/-/-/-/-/-/-/-/-	13	1	Solyc07g005970.3	12	Solyc03g065340.3/Solyc07g056140.3/Solyc05g012510.3/Solyc09g009190.3/Solyc01g109790.3/Solyc09g031970.3/Solyc04g045340.3/Solyc11g011960.2/Solyc07g019440.3/Solyc03g006870.3/Solyc07g064830.3/Solyc05g054060.3
BP	GO:0006112	energy reserve metabolic process	13/4756	17/10708	0.00750522	0.11429	Solyc03g065340.3/Solyc07g005970.3/Solyc07g056140.3/Solyc05g012510.3/Solyc09g009190.3/Solyc01g109790.3/Solyc09g031970.3/Solyc04g045340.3/Solyc11g011960.2/Solyc07g019440.3/Solyc03g006870.3/Solyc07g064830.3/Solyc05g054060.3	-/-/-/-/-/-/-/-/-/-/-/-/-	13	1	Solyc07g005970.3	12	Solyc03g065340.3/Solyc07g056140.3/Solyc05g012510.3/Solyc09g009190.3/Solyc01g109790.3/Solyc09g031970.3/Solyc04g045340.3/Solyc11g011960.2/Solyc07g019440.3/Solyc03g006870.3/Solyc07g064830.3/Solyc05g054060.3
BP	GO:0019216	regulation of lipid metabolic process	13/4756	17/10708	0.00750522	0.11429	Solyc10g008890.3/Solyc12g005180.2/Solyc08g023280.3/Solyc12g087990.2/Solyc04g076020.3/Solyc07g053490.3/Solyc01g096130.3/Solyc05g016230.3/Solyc06g050590.3/Solyc07g053970.3/Solyc06g008210.3/Solyc02g063490.3/Solyc04g005480.1	-/-/-/-/-/-/-/-/-/-/-/-/-	13	8	Solyc10g008890.3/Solyc12g087990.2/Solyc04g076020.3/Solyc07g053490.3/Solyc01g096130.3/Solyc05g016230.3/Solyc02g063490.3/Solyc04g005480.1	5	Solyc12g005180.2/Solyc08g023280.3/Solyc06g050590.3/Solyc07g053970.3/Solyc06g008210.3
BP	GO:0043161	proteasome-mediated ubiquitin-dependent protein catabolic process	62/4756	110/10708	0.00754315	0.11429	Solyc10g084050.2/Solyc10g084850.2/Solyc01g080690.3/Solyc02g081700.1/Solyc12g089000.2/Solyc06g005000.3/Solyc08g006940.3/Solyc02g091720.2/Solyc07g049260.3/Solyc04g051370.3/Solyc04g024420.3/Solyc01g109280.3/Solyc05g053650.3/Solyc12g009560.2/Solyc05g005150.1/Solyc01g111450.3/Solyc07g016200.3/Solyc02g062680.3/Solyc08g005150.3/Solyc07g055080.3/Solyc08g060810.3/Solyc09g091750.3/Solyc03g113100.3/Solyc06g…	-/-/-/-/-/-/-/-/-/-/-/-/-/-/-/-/-/-/-/-/-/-/-/-/-/-/-/-/-/-/-/-/-/-/-/-/-/-/-/-/-/-/-/-/-/-/-/-/-/-/-/-/-/-/-/-/-/-/-/-/-/-	62	49	Solyc10g084050.2/Solyc01g080690.3/Solyc02g081700.1/Solyc12g089000.2/Solyc08g006940.3/Solyc02g091720.2/Solyc07g049260.3/Solyc04g051370.3/Solyc04g024420.3/Solyc01g109280.3/Solyc05g053650.3/Solyc12g009560.2/Solyc01g111450.3/Solyc07g016200.3/Solyc08g005150.3/Solyc07g055080.3/Solyc08g060810.3/Solyc09g091750.3/Solyc03g113100.3/Solyc06g073340.3/Solyc04g063380.3/Solyc09g091790.3/Solyc04g008980.3/Solyc04g…	13	Solyc10g084850.2/Solyc06g005000.3/Solyc05g005150.1/Solyc02g062680.3/Solyc05g012340.3/Solyc11g065750.2/Solyc02g067420.3/Solyc06g063100.3/Solyc09g013090.3/Solyc02g084760.3/Solyc02g079050.3/Solyc02g021650.3/Solyc09g074520.3
BP	GO:0006397	mRNA processing	97/4756	181/10708	0.00770948	0.115642	Solyc02g068480.3/Solyc08g078430.3/Solyc04g017710.3/Solyc12g056080.2/Solyc09g030390.3/Solyc02g083140.3/Solyc10g005530.3/Solyc11g008470.2/Solyc10g076910.2/Solyc10g081100.2/Solyc09g072570.3/Solyc02g078970.3/Solyc07g054200.3/Solyc10g083150.2/Solyc11g006820.2/Solyc06g084350.3/Solyc06g071620.3/Solyc01g086980.3/Solyc11g006940.2/Solyc12g008370.2/Solyc01g099380.3/Solyc06g036580.3/Solyc04g081280.3/Solyc11g…	-/-/-/-/-/-/-/-/-/-/-/-/-/-/-/-/-/-/-/-/-/-/-/-/-/-/-/-/-/-/-/-/-/-/-/-/-/-/-/-/-/-/-/-/-/-/-/-/-/-/-/-/-/-/-/-/-/-/-/-/-/-/-/-/-/-/-/-/-/-/-/-/-/-/-/-/-/-/-/-/-/-/-/-/-/-/-/-/-/-/-/-/-/-/-/-/-	97	77	Solyc02g068480.3/Solyc08g078430.3/Solyc04g017710.3/Solyc12g056080.2/Solyc09g030390.3/Solyc02g083140.3/Solyc11g008470.2/Solyc10g076910.2/Solyc10g081100.2/Solyc09g072570.3/Solyc02g078970.3/Solyc07g054200.3/Solyc10g083150.2/Solyc11g006820.2/Solyc06g084350.3/Solyc06g071620.3/Solyc01g086980.3/Solyc12g008370.2/Solyc01g099380.3/Solyc06g036580.3/Solyc04g081280.3/Solyc11g066830.2/Solyc05g056290.3/Solyc11g…	20	Solyc10g005530.3/Solyc11g006940.2/Solyc03g098470.3/Solyc10g050540.2/Solyc12g019750.2/Solyc03g025540.3/Solyc11g044340.2/Solyc06g073700.3/Solyc05g049950.3/Solyc04g074040.3/Solyc11g040180.2/Solyc03g119460.3/Solyc03g007100.3/Solyc07g017660.2/Solyc03g097990.3/Solyc03g119010.3/Solyc09g009640.3/Solyc10g009330.3/Solyc06g073870.3/Solyc11g072180.2
BP	GO:0009067	aspartate family amino acid biosynthetic process	17/4756	24/10708	0.00807614	0.119943	Solyc09g005700.3/Solyc04g055200.3/Solyc03g026210.3/Solyc11g008870.2/Solyc05g012200.3/Solyc09g082630.3/Solyc07g063040.3/Solyc09g065520.3/Solyc10g079730.2/Solyc01g098380.3/Solyc03g044660.3/Solyc06g007180.3/Solyc01g109830.3/Solyc01g005250.3/Solyc07g017610.3/Solyc10g081510.2/Solyc01g107550.3	-/-/-/-/-/-/-/-/-/-/-/-/-/-/-/-/-	17	4	Solyc05g012200.3/Solyc09g082630.3/Solyc09g065520.3/Solyc06g007180.3	13	Solyc09g005700.3/Solyc04g055200.3/Solyc03g026210.3/Solyc11g008870.2/Solyc07g063040.3/Solyc10g079730.2/Solyc01g098380.3/Solyc03g044660.3/Solyc01g109830.3/Solyc01g005250.3/Solyc07g017610.3/Solyc10g081510.2/Solyc01g107550.3
BP	GO:0048584	positive regulation of response to stimulus	41/4756	69/10708	0.00848178	0.124732	Solyc05g015390.3/Solyc01g094000.3/Solyc10g007600.3/Solyc06g036330.1/Solyc10g008880.3/Solyc02g077450.3/Solyc12g009020.2/Solyc08g005970.3/Solyc12g009250.2/Solyc03g019850.3/Solyc04g016370.3/Solyc10g085130.2/Solyc01g099680.3/Solyc10g005490.3/Solyc07g064980.3/Solyc11g017040.2/Solyc02g032850.3/Solyc03g119490.3/Solyc12g095920.2/Solyc08g066070.1/Solyc02g070390.3/Solyc07g042250.3/Solyc07g053980.3/Solyc01g…	-/-/-/-/-/-/-/-/-/-/-/-/-/-/-/-/-/-/-/-/-/-/-/-/-/-/-/-/-/-/-/-/-/-/-/-/-/-/-/-/-	41	22	Solyc05g015390.3/Solyc01g094000.3/Solyc02g077450.3/Solyc03g019850.3/Solyc04g016370.3/Solyc10g085130.2/Solyc01g099680.3/Solyc07g064980.3/Solyc11g017040.2/Solyc08g066070.1/Solyc02g070390.3/Solyc07g042250.3/Solyc07g053980.3/Solyc12g042200.2/Solyc10g078730.2/Solyc02g087300.1/Solyc08g061260.3/Solyc01g108280.3/Solyc04g009950.3/Solyc04g082610.3/Solyc03g113390.3/Solyc02g067030.3	19	Solyc10g007600.3/Solyc06g036330.1/Solyc10g008880.3/Solyc12g009020.2/Solyc08g005970.3/Solyc12g009250.2/Solyc10g005490.3/Solyc02g032850.3/Solyc03g119490.3/Solyc12g095920.2/Solyc01g087850.2/Solyc04g005120.3/Solyc09g074930.3/Solyc03g097920.1/Solyc01g044360.3/Solyc06g005170.3/Solyc04g040220.3/Solyc08g082100.3/Solyc08g061960.3
BP	GO:0010558	negative regulation of macromolecule biosynthetic process	69/4756	125/10708	0.00957628	0.138119	Solyc05g008400.3/Solyc11g006200.2/Solyc09g010840.1/Solyc01g094000.3/Solyc03g118425.1/Solyc10g005530.3/Solyc01g079390.3/Solyc11g071660.1/Solyc02g078260.3/Solyc02g067570.3/Solyc07g007890.3/Solyc02g078550.3/Solyc09g091440.3/Solyc02g062680.3/Solyc06g073090.3/Solyc06g068410.3/Solyc03g111640.3/Solyc01g067740.3/Solyc05g007510.3/Solyc12g087990.2/Solyc10g050540.2/Solyc10g086570.3/Solyc01g009090.3/Solyc11g…	-/-/-/-/-/-/-/-/RPB2/-/-/-/-/-/-/-/-/-/-/-/-/-/-/-/-/-/-/-/-/-/-/-/-/-/-/-/-/-/-/-/-/-/-/-/-/-/-/-/-/-/-/-/-/-/-/-/-/-/-/-/-/-/-/-/-/-/-/-/-	69	44	Solyc05g008400.3/Solyc11g006200.2/Solyc01g094000.3/Solyc03g118425.1/Solyc11g071660.1/Solyc02g078260.3/Solyc02g067570.3/Solyc07g007890.3/Solyc02g078550.3/Solyc09g091440.3/Solyc06g068410.3/Solyc03g111640.3/Solyc01g067740.3/Solyc12g087990.2/Solyc01g009090.3/Solyc06g059760.3/Solyc07g066460.3/Solyc05g009350.3/Solyc11g068800.2/Solyc04g014870.3/Solyc03g082980.3/Solyc01g087430.3/Solyc03g117030.2/Solyc01g…	25	Solyc09g010840.1/Solyc10g005530.3/Solyc01g079390.3/Solyc02g062680.3/Solyc06g073090.3/Solyc05g007510.3/Solyc10g050540.2/Solyc10g086570.3/Solyc11g062430.2/Solyc04g076180.3/Solyc12g098860.2/Solyc06g084020.3/Solyc09g083380.3/Solyc01g044360.3/Solyc02g089970.3/Solyc03g007800.3/Solyc02g091460.3/Solyc09g066100.3/Solyc06g074030.1/Solyc11g069460.2/Solyc07g053860.3/Solyc04g081350.3/Solyc11g006670.1/Solyc01g…
BP	GO:2000113	negative regulation of cellular macromolecule biosynthetic process	69/4756	125/10708	0.00957628	0.138119	Solyc05g008400.3/Solyc11g006200.2/Solyc09g010840.1/Solyc01g094000.3/Solyc03g118425.1/Solyc10g005530.3/Solyc01g079390.3/Solyc11g071660.1/Solyc02g078260.3/Solyc02g067570.3/Solyc07g007890.3/Solyc02g078550.3/Solyc09g091440.3/Solyc02g062680.3/Solyc06g073090.3/Solyc06g068410.3/Solyc03g111640.3/Solyc01g067740.3/Solyc05g007510.3/Solyc12g087990.2/Solyc10g050540.2/Solyc10g086570.3/Solyc01g009090.3/Solyc11g…	-/-/-/-/-/-/-/-/RPB2/-/-/-/-/-/-/-/-/-/-/-/-/-/-/-/-/-/-/-/-/-/-/-/-/-/-/-/-/-/-/-/-/-/-/-/-/-/-/-/-/-/-/-/-/-/-/-/-/-/-/-/-/-/-/-/-/-/-/-/-	69	44	Solyc05g008400.3/Solyc11g006200.2/Solyc01g094000.3/Solyc03g118425.1/Solyc11g071660.1/Solyc02g078260.3/Solyc02g067570.3/Solyc07g007890.3/Solyc02g078550.3/Solyc09g091440.3/Solyc06g068410.3/Solyc03g111640.3/Solyc01g067740.3/Solyc12g087990.2/Solyc01g009090.3/Solyc06g059760.3/Solyc07g066460.3/Solyc05g009350.3/Solyc11g068800.2/Solyc04g014870.3/Solyc03g082980.3/Solyc01g087430.3/Solyc03g117030.2/Solyc01g…	25	Solyc09g010840.1/Solyc10g005530.3/Solyc01g079390.3/Solyc02g062680.3/Solyc06g073090.3/Solyc05g007510.3/Solyc10g050540.2/Solyc10g086570.3/Solyc11g062430.2/Solyc04g076180.3/Solyc12g098860.2/Solyc06g084020.3/Solyc09g083380.3/Solyc01g044360.3/Solyc02g089970.3/Solyc03g007800.3/Solyc02g091460.3/Solyc09g066100.3/Solyc06g074030.1/Solyc11g069460.2/Solyc07g053860.3/Solyc04g081350.3/Solyc11g006670.1/Solyc01g…
BP	GO:0046777	protein autophosphorylation	53/4756	93/10708	0.00968361	0.138337	Solyc07g055810.3/Solyc11g020280.2/Solyc09g098290.3/Solyc02g091840.3/Solyc07g053180.3/Solyc05g014340.3/Solyc04g009800.3/Solyc02g091860.3/Solyc02g071880.3/Solyc03g115610.3/Solyc02g077630.3/Solyc12g006920.2/Solyc08g068960.3/Solyc03g033540.3/Solyc11g005660.2/Solyc11g017270.2/Solyc02g072520.3/Solyc08g061560.3/Solyc02g089090.3/Solyc02g068060.3/Solyc05g054680.1/Solyc06g048950.3/Solyc03g059490.1/Solyc02g…	-/-/-/-/-/-/-/-/-/-/-/-/-/-/-/-/-/-/-/-/-/-/-/-/-/-/-/-/-/-/-/-/-/-/-/-/-/-/-/-/-/-/-/-/-/-/-/-/-/-/-/-/CURL3	53	18	Solyc07g053180.3/Solyc05g014340.3/Solyc04g009800.3/Solyc03g115610.3/Solyc11g005660.2/Solyc03g059490.1/Solyc09g011320.3/Solyc01g099280.3/Solyc05g054860.1/Solyc12g011330.3/Solyc07g062620.3/Solyc08g077990.3/Solyc11g072910.1/Solyc02g067980.3/Solyc04g056640.1/Solyc01g108280.3/Solyc05g006670.1/Solyc09g008400.3	35	Solyc07g055810.3/Solyc11g020280.2/Solyc09g098290.3/Solyc02g091840.3/Solyc02g091860.3/Solyc02g071880.3/Solyc02g077630.3/Solyc12g006920.2/Solyc08g068960.3/Solyc03g033540.3/Solyc11g017270.2/Solyc02g072520.3/Solyc08g061560.3/Solyc02g089090.3/Solyc02g068060.3/Solyc05g054680.1/Solyc06g048950.3/Solyc02g014030.2/Solyc04g015980.3/Solyc08g059730.1/Solyc05g013320.1/Solyc08g066490.3/Solyc04g071680.2/Solyc05g…
BP	GO:0042726	flavin-containing compound metabolic process	11/4756	14/10708	0.0101273	0.14331	Solyc08g081030.1/Solyc01g094500.3/Solyc11g010300.2/Solyc03g062830.3/Solyc10g083960.2/Solyc12g096590.2/Solyc08g015660.3/Solyc07g053270.3/Solyc02g079100.3/Solyc04g056540.3/Solyc01g105560.3	-/-/-/-/-/-/-/-/-/-/-	11	5	Solyc08g081030.1/Solyc11g010300.2/Solyc07g053270.3/Solyc04g056540.3/Solyc01g105560.3	6	Solyc01g094500.3/Solyc03g062830.3/Solyc10g083960.2/Solyc12g096590.2/Solyc08g015660.3/Solyc02g079100.3
BP	GO:0035194	posttranscriptional gene silencing by RNA	20/4756	30/10708	0.0116015	0.162403	Solyc06g054020.3/Solyc01g094000.3/Solyc10g005530.3/Solyc02g078260.3/Solyc01g067740.3/Solyc05g007510.3/Solyc12g087990.2/Solyc07g005030.3/Solyc01g009090.3/Solyc12g014410.2/Solyc04g014870.3/Solyc03g082980.3/Solyc03g025540.3/Solyc07g066060.3/Solyc01g044360.3/Solyc04g076420.3/Solyc02g091460.3/Solyc11g069460.2/Solyc03g114410.3/Solyc07g049160.3	-/-/-/RPB2/-/-/-/-/-/-/-/-/-/-/-/-/-/-/-/-	20	10	Solyc01g094000.3/Solyc02g078260.3/Solyc01g067740.3/Solyc12g087990.2/Solyc01g009090.3/Solyc04g014870.3/Solyc03g082980.3/Solyc04g076420.3/Solyc03g114410.3/Solyc07g049160.3	10	Solyc06g054020.3/Solyc10g005530.3/Solyc05g007510.3/Solyc07g005030.3/Solyc12g014410.2/Solyc03g025540.3/Solyc07g066060.3/Solyc01g044360.3/Solyc02g091460.3/Solyc11g069460.2
BP	GO:1903047	mitotic cell cycle process	74/4756	136/10708	0.0116951	0.162403	Solyc10g084050.2/Solyc06g073610.3/Solyc04g082900.3/Solyc04g054480.3/Solyc01g103040.3/Solyc04g071650.3/Solyc03g005450.3/Solyc08g061100.3/Solyc12g014430.2/Solyc07g005340.2/Solyc01g087210.3/Solyc03g119650.3/Solyc06g065710.3/Solyc01g007180.3/Solyc05g014370.3/Solyc09g008630.3/Solyc05g014690.2/Solyc01g107730.3/Solyc04g079390.3/Solyc10g044780.2/Solyc07g063440.3/Solyc04g076040.3/Solyc03g116930.3/Solyc05g…	-/-/-/-/-/-/-/-/-/-/-/-/-/-/-/-/-/-/-/-/-/-/-/-/-/-/-/-/-/-/-/-/-/-/-/-/-/-/-/-/-/-/-/-/-/-/-/-/-/-/-/-/-/-/-/-/-/-/-/-/-/-/-/-/-/-/-/-/-/-/-/-/-/-	74	23	Solyc10g084050.2/Solyc06g073610.3/Solyc04g082900.3/Solyc07g005340.2/Solyc06g065710.3/Solyc01g007180.3/Solyc05g014370.3/Solyc05g018150.3/Solyc08g076320.3/Solyc03g019960.3/Solyc07g017490.3/Solyc11g069720.2/Solyc11g067200.2/Solyc09g091280.3/Solyc11g012770.2/Solyc02g067810.1/Solyc02g081520.3/Solyc02g078640.3/Solyc11g007860.1/Solyc10g019040.2/Solyc05g053050.1/Solyc06g074980.3/Solyc04g078500.1	51	Solyc04g054480.3/Solyc01g103040.3/Solyc04g071650.3/Solyc03g005450.3/Solyc08g061100.3/Solyc12g014430.2/Solyc01g087210.3/Solyc03g119650.3/Solyc09g008630.3/Solyc05g014690.2/Solyc01g107730.3/Solyc04g079390.3/Solyc10g044780.2/Solyc07g063440.3/Solyc04g076040.3/Solyc03g116930.3/Solyc05g023770.3/Solyc07g066660.3/Solyc05g006050.3/Solyc03g111380.3/Solyc03g117010.3/Solyc07g053820.3/Solyc05g023767.1/Solyc06g…
BP	GO:1901657	glycosyl compound metabolic process	41/4756	70/10708	0.0118013	0.162403	Solyc09g008850.3/Solyc08g077200.3/Solyc01g103230.3/Solyc09g007940.3/Solyc09g011300.3/Solyc01g097880.3/Solyc11g065760.2/Solyc08g008340.3/Solyc11g012760.2/Solyc01g088820.2/Solyc03g123370.3/Solyc08g082430.3/Solyc01g074040.2/Solyc12g096630.2/Solyc03g006980.3/Solyc09g009690.3/Solyc07g063040.3/Solyc03g110960.3/Solyc12g049370.2/Solyc09g075390.3/Solyc12g018990.2/Solyc11g007730.2/Solyc10g086190.2/Solyc07g…	-/-/-/-/-/-/-/-/-/-/-/-/-/-/-/-/-/-/-/-/-/-/-/-/-/-/-/-/-/-/-/-/-/-/-/-/-/-/-/-/-	41	11	Solyc09g008850.3/Solyc08g077200.3/Solyc01g097880.3/Solyc08g008340.3/Solyc01g088820.2/Solyc03g123370.3/Solyc09g009690.3/Solyc09g075390.3/Solyc05g010420.2/Solyc07g021750.1/Solyc01g010050.3	30	Solyc01g103230.3/Solyc09g007940.3/Solyc09g011300.3/Solyc11g065760.2/Solyc11g012760.2/Solyc08g082430.3/Solyc01g074040.2/Solyc12g096630.2/Solyc03g006980.3/Solyc07g063040.3/Solyc03g110960.3/Solyc12g049370.2/Solyc12g018990.2/Solyc11g007730.2/Solyc10g086190.2/Solyc07g056330.3/Solyc11g068830.2/Solyc10g024410.2/Solyc10g005310.3/Solyc01g079650.3/Solyc07g065900.3/Solyc04g079680.3/Solyc10g007760.3/Solyc06g…
BP	GO:0000956	nuclear-transcribed mRNA catabolic process	28/4756	45/10708	0.0121272	0.165371	Solyc04g009810.3/Solyc10g005530.3/Solyc11g013030.2/Solyc01g009390.3/Solyc11g005370.2/Solyc12g017260.2/Solyc01g104470.3/Solyc06g068410.3/Solyc06g065475.1/Solyc02g078020.3/Solyc03g122270.3/Solyc03g117030.2/Solyc09g074090.3/Solyc07g065950.3/Solyc02g094260.1/Solyc11g008700.2/Solyc09g010300.3/Solyc05g016240.3/Solyc01g099740.3/Solyc10g080740.2/Solyc06g005990.3/Solyc06g074030.1/Solyc09g009640.3/Solyc06g…	-/-/-/-/-/-/-/-/-/-/-/-/-/-/-/-/-/-/-/-/-/-/-/-/-/-/-/-	28	18	Solyc04g009810.3/Solyc11g013030.2/Solyc01g009390.3/Solyc11g005370.2/Solyc12g017260.2/Solyc06g068410.3/Solyc06g065475.1/Solyc02g078020.3/Solyc03g117030.2/Solyc09g074090.3/Solyc07g065950.3/Solyc02g094260.1/Solyc11g008700.2/Solyc05g016240.3/Solyc01g099740.3/Solyc10g080740.2/Solyc11g068770.1/Solyc04g049770.3	10	Solyc10g005530.3/Solyc01g104470.3/Solyc03g122270.3/Solyc09g010300.3/Solyc06g005990.3/Solyc06g074030.1/Solyc09g009640.3/Solyc06g073870.3/Solyc04g082980.2/Solyc08g077420.3
BP	GO:0051649	establishment of localization in cell	232/4756	468/10708	0.0124303	0.167977	Solyc10g084050.2/Solyc10g084850.2/Solyc06g068820.3/Solyc06g050350.3/Solyc06g082120.3/Solyc07g042930.3/Solyc04g064510.3/Solyc04g082020.3/Solyc01g060130.3/Solyc03g097970.3/Solyc10g005530.3/Solyc05g053470.3/Solyc10g076710.2/Solyc05g051570.3/Solyc04g007280.3/Solyc06g071200.3/Solyc12g011130.2/Solyc12g005840.2/Solyc02g094630.3/Solyc11g006390.2/Solyc01g056810.3/Solyc06g065740.3/Solyc10g083790.2/Solyc02g…	-/-/-/-/-/-/-/-/SAR2/-/-/-/-/-/-/-/-/-/-/-/-/-/-/-/-/-/-/-/-/-/-/-/-/-/-/-/-/-/-/-/-/-/-/-/-/-/-/-/-/-/-/-/-/-/-/-/-/-/-/-/-/-/-/-/-/-/-/-/-/-/-/-/-/-/-/-/-/-/-/-/-/-/-/-/-/-/-/-/-/-/-/-/-/-/-/-/-/-/-/-/-/-/-/-/-/-/-/-/-/-/-/-/-/-/-/-/-/VPS41/-/-/-/-/-/-/-/-/-/-/-/-/-/-/-/-/-/-/-/-/-/-/-/-/-/-/-/-/-/-/-/-/-/-/-/-/-/-/-/-/-/-/-/-/-/-/-/-/-/-/-/-/-/-/-/-/-/-/-/-/-/-/-/-/-/-/-/-/-/-/-/-/-/-/-/-/-/-/…	232	132	Solyc10g084050.2/Solyc06g068820.3/Solyc06g082120.3/Solyc07g042930.3/Solyc04g064510.3/Solyc04g082020.3/Solyc01g060130.3/Solyc03g097970.3/Solyc05g053470.3/Solyc05g051570.3/Solyc04g007280.3/Solyc12g011130.2/Solyc11g006390.2/Solyc06g065740.3/Solyc10g083790.2/Solyc02g085090.1/Solyc01g103700.3/Solyc12g014080.2/Solyc07g065680.3/Solyc03g122090.3/Solyc07g017290.3/Solyc05g053250.3/Solyc01g008170.3/Solyc09g…	100	Solyc10g084850.2/Solyc06g050350.3/Solyc10g005530.3/Solyc10g076710.2/Solyc06g071200.3/Solyc12g005840.2/Solyc02g094630.3/Solyc01g056810.3/Solyc02g094390.3/Solyc02g094090.3/Solyc05g012790.3/Solyc01g096220.3/Solyc09g015670.3/Solyc06g005080.3/Solyc12g055740.2/Solyc06g007120.3/Solyc04g082650.3/Solyc11g020300.2/Solyc05g016030.3/Solyc12g013950.2/Solyc01g091580.3/Solyc02g069680.3/Solyc06g072440.3/Solyc01g…
BP	GO:0000278	mitotic cell cycle	84/4756	157/10708	0.0131808	0.17568	Solyc10g084050.2/Solyc06g073610.3/Solyc04g082900.3/Solyc04g054480.3/Solyc03g025160.3/Solyc01g103040.3/Solyc04g071650.3/Solyc03g005450.3/Solyc08g061100.3/Solyc12g014430.2/Solyc07g005340.2/Solyc01g087210.3/Solyc03g119650.3/Solyc06g065710.3/Solyc01g007180.3/Solyc05g014370.3/Solyc09g008630.3/Solyc05g014690.2/Solyc01g107730.3/Solyc04g079390.3/Solyc10g044780.2/Solyc07g063440.3/Solyc04g076040.3/Solyc03g…	-/-/-/-/-/-/-/-/-/-/-/-/-/-/-/-/-/-/-/-/-/-/-/-/-/-/-/-/-/-/-/-/-/-/-/-/-/-/-/-/-/-/-/-/-/-/-/-/-/-/-/-/-/-/-/-/-/-/-/-/-/-/-/-/-/-/-/-/-/-/-/-/-/-/-/-/-/-/-/-/-/-/-/-	84	28	Solyc10g084050.2/Solyc06g073610.3/Solyc04g082900.3/Solyc03g025160.3/Solyc07g005340.2/Solyc06g065710.3/Solyc01g007180.3/Solyc05g014370.3/Solyc05g018150.3/Solyc03g121410.3/Solyc08g076320.3/Solyc03g019960.3/Solyc07g017490.3/Solyc11g069720.2/Solyc11g067200.2/Solyc09g091280.3/Solyc11g012770.2/Solyc02g067810.1/Solyc02g081520.3/Solyc02g078640.3/Solyc11g007860.1/Solyc10g019040.2/Solyc08g061260.3/Solyc05g…	56	Solyc04g054480.3/Solyc01g103040.3/Solyc04g071650.3/Solyc03g005450.3/Solyc08g061100.3/Solyc12g014430.2/Solyc01g087210.3/Solyc03g119650.3/Solyc09g008630.3/Solyc05g014690.2/Solyc01g107730.3/Solyc04g079390.3/Solyc10g044780.2/Solyc07g063440.3/Solyc04g076040.3/Solyc03g116930.3/Solyc05g023770.3/Solyc07g066660.3/Solyc05g006050.3/Solyc03g111380.3/Solyc03g117010.3/Solyc07g053820.3/Solyc05g023767.1/Solyc06g…
BP	GO:0006771	riboflavin metabolic process	9/4756	11/10708	0.0133517	0.17568	Solyc08g081030.1/Solyc01g094500.3/Solyc11g010300.2/Solyc12g096590.2/Solyc08g015660.3/Solyc07g053270.3/Solyc02g079100.3/Solyc04g056540.3/Solyc01g105560.3	-/-/-/-/-/-/-/-/-	9	5	Solyc08g081030.1/Solyc11g010300.2/Solyc07g053270.3/Solyc04g056540.3/Solyc01g105560.3	4	Solyc01g094500.3/Solyc12g096590.2/Solyc08g015660.3/Solyc02g079100.3
BP	GO:0009231	riboflavin biosynthetic process	9/4756	11/10708	0.0133517	0.17568	Solyc08g081030.1/Solyc01g094500.3/Solyc11g010300.2/Solyc12g096590.2/Solyc08g015660.3/Solyc07g053270.3/Solyc02g079100.3/Solyc04g056540.3/Solyc01g105560.3	-/-/-/-/-/-/-/-/-	9	5	Solyc08g081030.1/Solyc11g010300.2/Solyc07g053270.3/Solyc04g056540.3/Solyc01g105560.3	4	Solyc01g094500.3/Solyc12g096590.2/Solyc08g015660.3/Solyc02g079100.3
BP	GO:0048583	regulation of response to stimulus	94/4756	178/10708	0.0142587	0.185982	Solyc08g067290.3/Solyc05g015390.3/Solyc11g011260.1/Solyc09g010840.1/Solyc01g094000.3/Solyc10g007600.3/Solyc01g079390.3/Solyc07g017770.3/Solyc05g008750.3/Solyc06g036330.1/Solyc10g008880.3/Solyc02g077450.3/Solyc12g009020.2/Solyc12g063050.2/Solyc03g119650.3/Solyc08g005970.3/Solyc12g009250.2/Solyc12g056650.2/Solyc03g019850.3/Solyc06g060150.3/Solyc02g084000.3/Solyc12g095900.2/Solyc06g053710.3/Solyc04g…	-/-/GAI/-/-/-/-/-/-/-/-/-/-/-/-/-/-/-/-/-/-/-/-/-/-/-/-/-/-/-/-/-/-/-/-/-/HY5/-/-/-/-/-/-/-/-/-/-/-/-/-/-/-/-/-/-/-/-/-/-/-/-/-/-/-/-/-/-/-/-/SPY/-/-/-/-/-/-/-/-/-/-/-/-/-/-/-/-/-/-/-/-/-/-/-/-	94	46	Solyc08g067290.3/Solyc05g015390.3/Solyc01g094000.3/Solyc05g008750.3/Solyc02g077450.3/Solyc12g063050.2/Solyc12g056650.2/Solyc03g019850.3/Solyc02g084000.3/Solyc12g095900.2/Solyc06g053710.3/Solyc04g016370.3/Solyc10g085130.2/Solyc01g099680.3/Solyc07g064980.3/Solyc11g017040.2/Solyc08g066070.1/Solyc08g061130.3/Solyc02g070390.3/Solyc03g082980.3/Solyc07g042250.3/Solyc09g089610.3/Solyc07g053980.3/Solyc12g…	48	Solyc11g011260.1/Solyc09g010840.1/Solyc10g007600.3/Solyc01g079390.3/Solyc07g017770.3/Solyc06g036330.1/Solyc10g008880.3/Solyc12g009020.2/Solyc03g119650.3/Solyc08g005970.3/Solyc12g009250.2/Solyc06g060150.3/Solyc04g007690.3/Solyc03g044470.3/Solyc10g005490.3/Solyc04g025300.3/Solyc02g032850.3/Solyc03g119490.3/Solyc12g095920.2/Solyc08g068570.3/Solyc11g066690.2/Solyc11g068670.2/Solyc06g059730.2/Solyc04g…
BP	GO:0031050	dsRNA fragmentation	17/4756	25/10708	0.0148677	0.187408	Solyc01g094000.3/Solyc10g005530.3/Solyc02g078260.3/Solyc05g007510.3/Solyc12g087990.2/Solyc07g005030.3/Solyc01g009090.3/Solyc12g014410.2/Solyc04g014870.3/Solyc03g082980.3/Solyc07g066060.3/Solyc01g044360.3/Solyc04g076420.3/Solyc02g091460.3/Solyc11g069460.2/Solyc03g114410.3/Solyc07g049160.3	-/-/RPB2/-/-/-/-/-/-/-/-/-/-/-/-/-/-	17	9	Solyc01g094000.3/Solyc02g078260.3/Solyc12g087990.2/Solyc01g009090.3/Solyc04g014870.3/Solyc03g082980.3/Solyc04g076420.3/Solyc03g114410.3/Solyc07g049160.3	8	Solyc10g005530.3/Solyc05g007510.3/Solyc07g005030.3/Solyc12g014410.2/Solyc07g066060.3/Solyc01g044360.3/Solyc02g091460.3/Solyc11g069460.2
BP	GO:0043331	response to dsRNA	17/4756	25/10708	0.0148677	0.187408	Solyc01g094000.3/Solyc10g005530.3/Solyc02g078260.3/Solyc05g007510.3/Solyc12g087990.2/Solyc07g005030.3/Solyc01g009090.3/Solyc12g014410.2/Solyc04g014870.3/Solyc03g082980.3/Solyc07g066060.3/Solyc01g044360.3/Solyc04g076420.3/Solyc02g091460.3/Solyc11g069460.2/Solyc03g114410.3/Solyc07g049160.3	-/-/RPB2/-/-/-/-/-/-/-/-/-/-/-/-/-/-	17	9	Solyc01g094000.3/Solyc02g078260.3/Solyc12g087990.2/Solyc01g009090.3/Solyc04g014870.3/Solyc03g082980.3/Solyc04g076420.3/Solyc03g114410.3/Solyc07g049160.3	8	Solyc10g005530.3/Solyc05g007510.3/Solyc07g005030.3/Solyc12g014410.2/Solyc07g066060.3/Solyc01g044360.3/Solyc02g091460.3/Solyc11g069460.2
BP	GO:0070918	production of small RNA involved in gene silencing by RNA	17/4756	25/10708	0.0148677	0.187408	Solyc01g094000.3/Solyc10g005530.3/Solyc02g078260.3/Solyc05g007510.3/Solyc12g087990.2/Solyc07g005030.3/Solyc01g009090.3/Solyc12g014410.2/Solyc04g014870.3/Solyc03g082980.3/Solyc07g066060.3/Solyc01g044360.3/Solyc04g076420.3/Solyc02g091460.3/Solyc11g069460.2/Solyc03g114410.3/Solyc07g049160.3	-/-/RPB2/-/-/-/-/-/-/-/-/-/-/-/-/-/-	17	9	Solyc01g094000.3/Solyc02g078260.3/Solyc12g087990.2/Solyc01g009090.3/Solyc04g014870.3/Solyc03g082980.3/Solyc04g076420.3/Solyc03g114410.3/Solyc07g049160.3	8	Solyc10g005530.3/Solyc05g007510.3/Solyc07g005030.3/Solyc12g014410.2/Solyc07g066060.3/Solyc01g044360.3/Solyc02g091460.3/Solyc11g069460.2
BP	GO:0071359	cellular response to dsRNA	17/4756	25/10708	0.0148677	0.187408	Solyc01g094000.3/Solyc10g005530.3/Solyc02g078260.3/Solyc05g007510.3/Solyc12g087990.2/Solyc07g005030.3/Solyc01g009090.3/Solyc12g014410.2/Solyc04g014870.3/Solyc03g082980.3/Solyc07g066060.3/Solyc01g044360.3/Solyc04g076420.3/Solyc02g091460.3/Solyc11g069460.2/Solyc03g114410.3/Solyc07g049160.3	-/-/RPB2/-/-/-/-/-/-/-/-/-/-/-/-/-/-	17	9	Solyc01g094000.3/Solyc02g078260.3/Solyc12g087990.2/Solyc01g009090.3/Solyc04g014870.3/Solyc03g082980.3/Solyc04g076420.3/Solyc03g114410.3/Solyc07g049160.3	8	Solyc10g005530.3/Solyc05g007510.3/Solyc07g005030.3/Solyc12g014410.2/Solyc07g066060.3/Solyc01g044360.3/Solyc02g091460.3/Solyc11g069460.2
BP	GO:0043648	dicarboxylic acid metabolic process	37/4756	63/10708	0.0154047	0.191933	Solyc03g063560.3/Solyc09g005700.3/Solyc10g079830.2/Solyc03g026210.3/Solyc01g006280.3/Solyc08g066360.3/Solyc02g005350.3/Solyc03g098240.3/Solyc11g007990.2/Solyc01g104000.3/Solyc08g062190.3/Solyc01g005000.3/Solyc04g076790.3/Solyc05g053810.3/Solyc09g090140.3/Solyc08g013860.3/Solyc12g098490.2/Solyc04g009620.3/Solyc05g050980.3/Solyc01g098380.3/Solyc12g014180.2/Solyc12g044600.3/Solyc02g083580.3/Solyc11g…	-/-/-/-/-/-/-/-/-/-/-/-/-/-/-/-/-/CS2/-/-/-/-/-/-/-/-/-/-/-/-/-/-/SK/-/-/-/-	37	7	Solyc03g098240.3/Solyc01g104000.3/Solyc02g083580.3/Solyc11g017240.2/Solyc08g065490.3/Solyc03g083440.3/Solyc02g063490.3	30	Solyc03g063560.3/Solyc09g005700.3/Solyc10g079830.2/Solyc03g026210.3/Solyc01g006280.3/Solyc08g066360.3/Solyc02g005350.3/Solyc11g007990.2/Solyc08g062190.3/Solyc01g005000.3/Solyc04g076790.3/Solyc05g053810.3/Solyc09g090140.3/Solyc08g013860.3/Solyc12g098490.2/Solyc04g009620.3/Solyc05g050980.3/Solyc01g098380.3/Solyc12g014180.2/Solyc12g044600.3/Solyc06g083790.3/Solyc03g044660.3/Solyc11g009080.2/Solyc09g…
BP	GO:0032269	negative regulation of cellular protein metabolic process	38/4756	65/10708	0.0156173	0.191933	Solyc01g094000.3/Solyc10g005530.3/Solyc02g078260.3/Solyc09g091780.3/Solyc07g007890.3/Solyc06g073090.3/Solyc03g020060.3/Solyc06g068410.3/Solyc08g023280.3/Solyc01g067740.3/Solyc12g087990.2/Solyc11g020960.2/Solyc10g086570.3/Solyc01g009090.3/Solyc07g066460.3/Solyc03g082980.3/Solyc03g117030.2/Solyc01g090780.3/Solyc01g095050.3/Solyc05g016230.3/Solyc06g072720.3/Solyc02g078790.3/Solyc01g044360.3/Solyc04g…	-/-/RPB2/-/-/-/-/-/-/-/-/-/-/-/-/-/-/-/-/-/-/-/-/-/-/-/-/-/-/-/-/-/-/-/-/-/-/-	38	23	Solyc01g094000.3/Solyc02g078260.3/Solyc09g091780.3/Solyc07g007890.3/Solyc06g068410.3/Solyc01g067740.3/Solyc12g087990.2/Solyc01g009090.3/Solyc07g066460.3/Solyc03g082980.3/Solyc03g117030.2/Solyc01g090780.3/Solyc05g016230.3/Solyc06g072720.3/Solyc02g078790.3/Solyc04g076420.3/Solyc07g049410.3/Solyc03g114410.3/Solyc11g068770.1/Solyc06g065290.3/Solyc11g072940.2/Solyc12g005990.2/Solyc03g020010.1	15	Solyc10g005530.3/Solyc06g073090.3/Solyc03g020060.3/Solyc08g023280.3/Solyc11g020960.2/Solyc10g086570.3/Solyc01g095050.3/Solyc01g044360.3/Solyc10g080400.2/Solyc02g091460.3/Solyc06g074030.1/Solyc07g007250.3/Solyc11g069460.2/Solyc03g020050.3/Solyc06g008210.3
BP	GO:0051248	negative regulation of protein metabolic process	38/4756	65/10708	0.0156173	0.191933	Solyc01g094000.3/Solyc10g005530.3/Solyc02g078260.3/Solyc09g091780.3/Solyc07g007890.3/Solyc06g073090.3/Solyc03g020060.3/Solyc06g068410.3/Solyc08g023280.3/Solyc01g067740.3/Solyc12g087990.2/Solyc11g020960.2/Solyc10g086570.3/Solyc01g009090.3/Solyc07g066460.3/Solyc03g082980.3/Solyc03g117030.2/Solyc01g090780.3/Solyc01g095050.3/Solyc05g016230.3/Solyc06g072720.3/Solyc02g078790.3/Solyc01g044360.3/Solyc04g…	-/-/RPB2/-/-/-/-/-/-/-/-/-/-/-/-/-/-/-/-/-/-/-/-/-/-/-/-/-/-/-/-/-/-/-/-/-/-/-	38	23	Solyc01g094000.3/Solyc02g078260.3/Solyc09g091780.3/Solyc07g007890.3/Solyc06g068410.3/Solyc01g067740.3/Solyc12g087990.2/Solyc01g009090.3/Solyc07g066460.3/Solyc03g082980.3/Solyc03g117030.2/Solyc01g090780.3/Solyc05g016230.3/Solyc06g072720.3/Solyc02g078790.3/Solyc04g076420.3/Solyc07g049410.3/Solyc03g114410.3/Solyc11g068770.1/Solyc06g065290.3/Solyc11g072940.2/Solyc12g005990.2/Solyc03g020010.1	15	Solyc10g005530.3/Solyc06g073090.3/Solyc03g020060.3/Solyc08g023280.3/Solyc11g020960.2/Solyc10g086570.3/Solyc01g095050.3/Solyc01g044360.3/Solyc10g080400.2/Solyc02g091460.3/Solyc06g074030.1/Solyc07g007250.3/Solyc11g069460.2/Solyc03g020050.3/Solyc06g008210.3
BP	GO:0016072	rRNA metabolic process	64/4756	117/10708	0.0157385	0.191933	Solyc02g083140.3/Solyc04g009810.3/Solyc11g013030.2/Solyc06g075620.3/Solyc03g112820.3/Solyc11g071660.1/Solyc04g074910.3/Solyc11g068420.2/Solyc04g078850.3/Solyc02g083470.3/Solyc01g087670.3/Solyc01g111420.3/Solyc10g083600.2/Solyc01g104470.3/Solyc01g007250.3/Solyc03g113610.3/Solyc10g074560.2/Solyc10g086150.2/Solyc03g093480.3/Solyc04g010240.3/Solyc05g010470.3/Solyc03g097160.3/Solyc07g017940.1/Solyc09g…	-/-/-/-/-/-/-/-/-/-/-/-/-/-/-/-/-/-/-/-/-/-/-/-/-/-/-/-/-/-/-/-/-/-/-/-/-/-/-/-/-/-/-/-/-/-/-/-/-/-/-/-/-/-/-/-/-/-/-/-/-/-/-/-	64	36	Solyc02g083140.3/Solyc04g009810.3/Solyc11g013030.2/Solyc03g112820.3/Solyc11g071660.1/Solyc04g078850.3/Solyc02g083470.3/Solyc01g087670.3/Solyc01g111420.3/Solyc10g083600.2/Solyc01g007250.3/Solyc10g074560.2/Solyc10g086150.2/Solyc03g093480.3/Solyc05g010470.3/Solyc03g097160.3/Solyc07g017940.1/Solyc12g006550.2/Solyc09g011420.3/Solyc02g089280.3/Solyc09g074090.3/Solyc01g074020.3/Solyc09g005760.3/Solyc09g…	28	Solyc06g075620.3/Solyc04g074910.3/Solyc11g068420.2/Solyc01g104470.3/Solyc03g113610.3/Solyc04g010240.3/Solyc09g057650.3/Solyc02g069950.3/Solyc08g066180.3/Solyc01g107040.3/Solyc01g087730.3/Solyc06g050120.3/Solyc03g113860.2/Solyc06g069090.3/Solyc01g066840.3/Solyc10g006070.3/Solyc01g090880.3/Solyc06g068400.3/Solyc01g091800.3/Solyc05g005690.1/Solyc06g007570.3/Solyc05g054810.3/Solyc08g007950.3/Solyc03g…
BP	GO:0006364	rRNA processing	62/4756	113/10708	0.0159398	0.19282	Solyc02g083140.3/Solyc11g013030.2/Solyc06g075620.3/Solyc03g112820.3/Solyc11g071660.1/Solyc04g074910.3/Solyc11g068420.2/Solyc04g078850.3/Solyc02g083470.3/Solyc01g087670.3/Solyc01g111420.3/Solyc10g083600.2/Solyc01g104470.3/Solyc01g007250.3/Solyc03g113610.3/Solyc10g074560.2/Solyc10g086150.2/Solyc03g093480.3/Solyc04g010240.3/Solyc05g010470.3/Solyc03g097160.3/Solyc07g017940.1/Solyc09g057650.3/Solyc02g…	-/-/-/-/-/-/-/-/-/-/-/-/-/-/-/-/-/-/-/-/-/-/-/-/-/-/-/-/-/-/-/-/-/-/-/-/-/-/-/-/-/-/-/-/-/-/-/-/-/-/-/-/-/-/-/-/-/-/-/-/-/-	62	34	Solyc02g083140.3/Solyc11g013030.2/Solyc03g112820.3/Solyc11g071660.1/Solyc04g078850.3/Solyc02g083470.3/Solyc01g087670.3/Solyc01g111420.3/Solyc10g083600.2/Solyc01g007250.3/Solyc10g074560.2/Solyc10g086150.2/Solyc03g093480.3/Solyc05g010470.3/Solyc03g097160.3/Solyc07g017940.1/Solyc12g006550.2/Solyc09g011420.3/Solyc02g089280.3/Solyc09g074090.3/Solyc01g074020.3/Solyc09g005760.3/Solyc09g092080.3/Solyc02g…	28	Solyc06g075620.3/Solyc04g074910.3/Solyc11g068420.2/Solyc01g104470.3/Solyc03g113610.3/Solyc04g010240.3/Solyc09g057650.3/Solyc02g069950.3/Solyc08g066180.3/Solyc01g107040.3/Solyc01g087730.3/Solyc06g050120.3/Solyc03g113860.2/Solyc06g069090.3/Solyc01g066840.3/Solyc10g006070.3/Solyc01g090880.3/Solyc06g068400.3/Solyc01g091800.3/Solyc05g005690.1/Solyc06g007570.3/Solyc05g054810.3/Solyc08g007950.3/Solyc03g…
BP	GO:0051640	organelle localization	44/4756	77/10708	0.0164272	0.196127	Solyc06g050350.3/Solyc01g060130.3/Solyc04g007280.3/Solyc06g065740.3/Solyc02g085090.1/Solyc01g103700.3/Solyc07g065680.3/Solyc12g013950.2/Solyc01g102640.2/Solyc03g123870.3/Solyc11g010560.2/Solyc01g006950.3/Solyc04g081030.3/Solyc04g064820.3/Solyc01g080850.3/Solyc08g081410.3/Solyc12g099890.2/Solyc08g007360.3/Solyc08g005200.3/Solyc01g100170.3/Solyc08g067910.3/Solyc12g006550.2/Solyc03g095410.3/Solyc09g…	-/SAR2/-/-/-/-/-/-/-/-/-/-/-/-/-/-/-/-/-/-/-/-/-/-/-/-/-/-/-/-/-/-/-/-/-/-/-/-/-/-/-/-/-/-	44	28	Solyc01g060130.3/Solyc04g007280.3/Solyc06g065740.3/Solyc02g085090.1/Solyc01g103700.3/Solyc07g065680.3/Solyc01g102640.2/Solyc03g123870.3/Solyc01g006950.3/Solyc04g081030.3/Solyc04g064820.3/Solyc01g080850.3/Solyc12g099890.2/Solyc08g007360.3/Solyc08g005200.3/Solyc01g100170.3/Solyc08g067910.3/Solyc12g006550.2/Solyc01g112150.3/Solyc08g076920.3/Solyc04g009700.3/Solyc03g019960.3/Solyc08g076540.3/Solyc08g…	16	Solyc06g050350.3/Solyc12g013950.2/Solyc11g010560.2/Solyc08g081410.3/Solyc03g095410.3/Solyc09g042710.3/Solyc04g071350.3/Solyc11g007780.2/Solyc01g086750.3/Solyc01g100350.3/Solyc11g069230.2/Solyc11g073050.2/Solyc03g120340.3/Solyc08g082100.3/Solyc05g055600.3/Solyc01g103480.3
BP	GO:0061024	membrane organization	55/4756	99/10708	0.0164747	0.196127	Solyc07g049260.3/Solyc01g060130.3/Solyc11g006390.2/Solyc06g065740.3/Solyc02g085090.1/Solyc12g013890.2/Solyc01g066940.3/Solyc03g122090.3/Solyc04g082250.3/Solyc03g025860.3/Solyc02g081920.3/Solyc01g096930.3/Solyc07g008160.3/Solyc08g083345.1/Solyc02g081550.3/Solyc06g063030.3/Solyc01g006950.3/Solyc12g098180.2/Solyc01g080850.3/Solyc08g081410.3/Solyc08g007360.3/Solyc08g005200.3/Solyc01g100170.3/Solyc08g…	-/SAR2/-/-/-/-/-/-/-/-/-/-/-/-/-/-/-/-/-/-/-/-/-/-/-/-/VPS41/-/-/-/-/-/-/-/-/-/-/-/-/-/-/-/-/-/-/-/-/-/-/-/-/-/-/-/-	55	38	Solyc07g049260.3/Solyc01g060130.3/Solyc11g006390.2/Solyc06g065740.3/Solyc02g085090.1/Solyc01g066940.3/Solyc03g122090.3/Solyc04g082250.3/Solyc03g025860.3/Solyc01g096930.3/Solyc08g083345.1/Solyc02g081550.3/Solyc06g063030.3/Solyc01g006950.3/Solyc12g098180.2/Solyc01g080850.3/Solyc08g007360.3/Solyc08g005200.3/Solyc01g100170.3/Solyc08g067910.3/Solyc02g068130.3/Solyc09g061620.3/Solyc08g076920.3/Solyc08g…	17	Solyc12g013890.2/Solyc02g081920.3/Solyc07g008160.3/Solyc08g081410.3/Solyc04g076390.3/Solyc06g074740.3/Solyc11g007780.2/Solyc01g100350.3/Solyc04g006940.3/Solyc02g075610.3/Solyc08g015990.3/Solyc06g048540.3/Solyc11g069230.2/Solyc09g092680.3/Solyc03g115020.3/Solyc07g056220.3/Solyc06g083530.3
BP	GO:0072330	monocarboxylic acid biosynthetic process	96/4756	183/10708	0.0166819	0.197031	Solyc11g007690.2/Solyc06g051930.3/Solyc10g078740.2/Solyc08g014000.3/Solyc04g082880.3/Solyc07g017770.3/Solyc08g016720.1/Solyc06g071920.3/Solyc02g081160.3/Solyc12g095760.2/Solyc10g083720.2/Solyc07g049280.3/Solyc04g055200.3/Solyc12g006470.2/Solyc01g006450.3/Solyc01g111120.3/Solyc07g006810.3/Solyc02g085870.3/Solyc12g011040.2/Solyc09g083050.3/Solyc05g013380.3/Solyc10g086180.2/Solyc12g006930.2/Solyc03g…	-/-/-/LOX1.1/-/-/NCED2/-/-/-/-/-/-/-/-/-/-/-/-/-/-/-/-/-/-/ACS2/-/-/-/-/-/-/-/-/-/-/-/-/-/-/-/-/-/-/-/-/-/-/-/-/-/-/-/-/-/-/-/-/-/-/-/PGH1/-/-/AOS2/-/-/-/-/-/ACS3/-/-/-/-/-/-/-/-/HPL/-/-/-/-/-/-/-/-/-/-/-/OPR1/-/-/-/-	96	23	Solyc06g051930.3/Solyc06g071920.3/Solyc10g083720.2/Solyc10g086180.2/Solyc12g006930.2/Solyc03g006860.3/Solyc01g095080.3/Solyc05g012200.3/Solyc04g076020.3/Solyc04g008740.3/Solyc08g077180.3/Solyc09g008130.3/Solyc05g016230.3/Solyc05g054490.3/Solyc02g083580.3/Solyc11g069800.1/Solyc09g007130.3/Solyc08g067410.2/Solyc02g090890.3/Solyc06g007180.3/Solyc10g083570.2/Solyc01g108280.3/Solyc04g005480.1	73	Solyc11g007690.2/Solyc10g078740.2/Solyc08g014000.3/Solyc04g082880.3/Solyc07g017770.3/Solyc08g016720.1/Solyc02g081160.3/Solyc12g095760.2/Solyc07g049280.3/Solyc04g055200.3/Solyc12g006470.2/Solyc01g006450.3/Solyc01g111120.3/Solyc07g006810.3/Solyc02g085870.3/Solyc12g011040.2/Solyc09g083050.3/Solyc05g013380.3/Solyc08g067260.3/Solyc12g014380.2/Solyc08g023280.3/Solyc04g071940.3/Solyc12g009260.2/Solyc07g…
BP	GO:0042274	ribosomal small subunit biogenesis	27/4756	44/10708	0.017449	0.199362	Solyc04g074910.3/Solyc03g115360.3/Solyc03g093480.3/Solyc04g081030.3/Solyc12g096540.2/Solyc09g057650.3/Solyc02g082000.3/Solyc12g006550.2/Solyc09g083370.3/Solyc06g069090.3/Solyc01g066840.3/Solyc10g006070.3/Solyc11g042610.2/Solyc05g005690.1/Solyc05g008190.3/Solyc06g007570.3/Solyc10g078620.1/Solyc03g046350.3/Solyc12g039120.2/Solyc12g056030.2/Solyc10g078630.2/Solyc01g068530.3/Solyc04g026100.1/Solyc02g…	-/-/-/-/-/-/-/-/-/-/-/-/-/-/-/-/-/-/-/-/-/-/-/-/-/-/-	27	8	Solyc03g093480.3/Solyc04g081030.3/Solyc12g006550.2/Solyc05g008190.3/Solyc12g056030.2/Solyc02g082130.2/Solyc11g072390.2/Solyc04g076560.3	19	Solyc04g074910.3/Solyc03g115360.3/Solyc12g096540.2/Solyc09g057650.3/Solyc02g082000.3/Solyc09g083370.3/Solyc06g069090.3/Solyc01g066840.3/Solyc10g006070.3/Solyc11g042610.2/Solyc05g005690.1/Solyc06g007570.3/Solyc10g078620.1/Solyc03g046350.3/Solyc12g039120.2/Solyc10g078630.2/Solyc01g068530.3/Solyc04g026100.1/Solyc05g012120.3
BP	GO:0000724	double-strand break repair via homologous recombination	19/4756	29/10708	0.0178723	0.199362	Solyc05g025590.3/Solyc02g050200.2/Solyc05g014690.2/Solyc01g103960.3/Solyc08g023280.3/Solyc11g066690.2/Solyc11g005800.2/Solyc02g094100.3/Solyc08g005060.3/Solyc11g066790.2/Solyc05g016230.3/Solyc08g077990.3/Solyc11g008670.2/Solyc11g072615.1/Solyc11g072610.2/Solyc11g040110.2/Solyc06g008210.3/Solyc03g120200.2/Solyc11g065900.2	-/-/-/-/-/-/-/-/-/-/-/-/-/-/-/-/-/-/-	19	3	Solyc05g025590.3/Solyc05g016230.3/Solyc08g077990.3	16	Solyc02g050200.2/Solyc05g014690.2/Solyc01g103960.3/Solyc08g023280.3/Solyc11g066690.2/Solyc11g005800.2/Solyc02g094100.3/Solyc08g005060.3/Solyc11g066790.2/Solyc11g008670.2/Solyc11g072615.1/Solyc11g072610.2/Solyc11g040110.2/Solyc06g008210.3/Solyc03g120200.2/Solyc11g065900.2
BP	GO:0006458	'de novo' protein folding	19/4756	29/10708	0.0178723	0.199362	Solyc11g066100.2/Solyc02g077670.3/Solyc04g011440.3/Solyc01g106210.3/Solyc10g086410.3/Solyc09g010630.3/Solyc10g084300.1/Solyc05g053470.3/Solyc06g076020.3/Solyc11g069790.2/Solyc03g007650.1/Solyc09g075950.1/Solyc09g091180.3/Solyc11g020040.2/Solyc06g071110.3/Solyc02g068730.3/Solyc07g042250.3/Solyc03g062950.1/Solyc01g088610.3	-/-/-/-/-/-/-/-/-/-/-/-/-/-/-/-/-/-/-	19	18	Solyc11g066100.2/Solyc02g077670.3/Solyc04g011440.3/Solyc01g106210.3/Solyc10g086410.3/Solyc09g010630.3/Solyc10g084300.1/Solyc05g053470.3/Solyc06g076020.3/Solyc11g069790.2/Solyc03g007650.1/Solyc09g075950.1/Solyc09g091180.3/Solyc11g020040.2/Solyc06g071110.3/Solyc02g068730.3/Solyc07g042250.3/Solyc03g062950.1	1	Solyc01g088610.3
BP	GO:0061077	chaperone-mediated protein folding	19/4756	29/10708	0.0178723	0.199362	Solyc11g066100.2/Solyc02g077670.3/Solyc04g011440.3/Solyc01g106210.3/Solyc10g086410.3/Solyc09g010630.3/Solyc10g084300.1/Solyc06g076020.3/Solyc03g007650.1/Solyc09g075950.1/Solyc01g105710.3/Solyc11g020040.2/Solyc06g071110.3/Solyc09g092260.3/Solyc05g053760.3/Solyc07g042250.3/Solyc09g057660.3/Solyc01g088610.3/Solyc04g011620.3	-/-/-/-/-/-/-/-/-/-/-/-/-/-/-/-/-/-/-	19	14	Solyc11g066100.2/Solyc02g077670.3/Solyc04g011440.3/Solyc01g106210.3/Solyc10g086410.3/Solyc09g010630.3/Solyc10g084300.1/Solyc06g076020.3/Solyc03g007650.1/Solyc09g075950.1/Solyc11g020040.2/Solyc06g071110.3/Solyc05g053760.3/Solyc07g042250.3	5	Solyc01g105710.3/Solyc09g092260.3/Solyc09g057660.3/Solyc01g088610.3/Solyc04g011620.3
BP	GO:0042727	flavin-containing compound biosynthetic process	10/4756	13/10708	0.018268	0.199362	Solyc08g081030.1/Solyc01g094500.3/Solyc11g010300.2/Solyc10g083960.2/Solyc12g096590.2/Solyc08g015660.3/Solyc07g053270.3/Solyc02g079100.3/Solyc04g056540.3/Solyc01g105560.3	-/-/-/-/-/-/-/-/-/-	10	5	Solyc08g081030.1/Solyc11g010300.2/Solyc07g053270.3/Solyc04g056540.3/Solyc01g105560.3	5	Solyc01g094500.3/Solyc10g083960.2/Solyc12g096590.2/Solyc08g015660.3/Solyc02g079100.3
BP	GO:1905268	negative regulation of chromatin organization	10/4756	13/10708	0.018268	0.199362	Solyc08g023280.3/Solyc04g076180.3/Solyc06g084020.3/Solyc05g016230.3/Solyc09g083380.3/Solyc04g007890.3/Solyc02g078790.3/Solyc09g066100.3/Solyc03g119130.3/Solyc06g008210.3	-/-/-/-/-/-/-/-/-/-	10	4	Solyc05g016230.3/Solyc04g007890.3/Solyc02g078790.3/Solyc03g119130.3	6	Solyc08g023280.3/Solyc04g076180.3/Solyc06g084020.3/Solyc09g083380.3/Solyc09g066100.3/Solyc06g008210.3
BP	GO:0009967	positive regulation of signal transduction	14/4756	20/10708	0.01874	0.199362	Solyc12g009020.2/Solyc03g019850.3/Solyc10g085130.2/Solyc02g032850.3/Solyc03g119490.3/Solyc08g066070.1/Solyc02g070390.3/Solyc12g042200.2/Solyc03g097920.1/Solyc02g087300.1/Solyc08g061260.3/Solyc01g108280.3/Solyc08g082100.3/Solyc02g067030.3	-/-/-/-/-/-/-/-/-/-/-/-/-/-	14	9	Solyc03g019850.3/Solyc10g085130.2/Solyc08g066070.1/Solyc02g070390.3/Solyc12g042200.2/Solyc02g087300.1/Solyc08g061260.3/Solyc01g108280.3/Solyc02g067030.3	5	Solyc12g009020.2/Solyc02g032850.3/Solyc03g119490.3/Solyc03g097920.1/Solyc08g082100.3
BP	GO:0009968	negative regulation of signal transduction	14/4756	20/10708	0.01874	0.199362	Solyc08g067290.3/Solyc11g011260.1/Solyc12g063050.2/Solyc06g053710.3/Solyc02g032850.3/Solyc06g059730.2/Solyc09g089610.3/Solyc04g024940.3/Solyc07g049410.3/Solyc09g010180.3/Solyc06g060230.3/Solyc08g061260.3/Solyc07g056580.3/Solyc12g005990.2	-/GAI/-/-/-/-/-/-/-/SPY/-/-/-/-	14	9	Solyc08g067290.3/Solyc12g063050.2/Solyc06g053710.3/Solyc09g089610.3/Solyc04g024940.3/Solyc07g049410.3/Solyc06g060230.3/Solyc08g061260.3/Solyc12g005990.2	5	Solyc11g011260.1/Solyc02g032850.3/Solyc06g059730.2/Solyc09g010180.3/Solyc07g056580.3
BP	GO:0010648	negative regulation of cell communication	14/4756	20/10708	0.01874	0.199362	Solyc08g067290.3/Solyc11g011260.1/Solyc12g063050.2/Solyc06g053710.3/Solyc02g032850.3/Solyc06g059730.2/Solyc09g089610.3/Solyc04g024940.3/Solyc07g049410.3/Solyc09g010180.3/Solyc06g060230.3/Solyc08g061260.3/Solyc07g056580.3/Solyc12g005990.2	-/GAI/-/-/-/-/-/-/-/SPY/-/-/-/-	14	9	Solyc08g067290.3/Solyc12g063050.2/Solyc06g053710.3/Solyc09g089610.3/Solyc04g024940.3/Solyc07g049410.3/Solyc06g060230.3/Solyc08g061260.3/Solyc12g005990.2	5	Solyc11g011260.1/Solyc02g032850.3/Solyc06g059730.2/Solyc09g010180.3/Solyc07g056580.3
BP	GO:0023056	positive regulation of signaling	14/4756	20/10708	0.01874	0.199362	Solyc12g009020.2/Solyc03g019850.3/Solyc10g085130.2/Solyc02g032850.3/Solyc03g119490.3/Solyc08g066070.1/Solyc02g070390.3/Solyc12g042200.2/Solyc03g097920.1/Solyc02g087300.1/Solyc08g061260.3/Solyc01g108280.3/Solyc08g082100.3/Solyc02g067030.3	-/-/-/-/-/-/-/-/-/-/-/-/-/-	14	9	Solyc03g019850.3/Solyc10g085130.2/Solyc08g066070.1/Solyc02g070390.3/Solyc12g042200.2/Solyc02g087300.1/Solyc08g061260.3/Solyc01g108280.3/Solyc02g067030.3	5	Solyc12g009020.2/Solyc02g032850.3/Solyc03g119490.3/Solyc03g097920.1/Solyc08g082100.3
BP	GO:0023057	negative regulation of signaling	14/4756	20/10708	0.01874	0.199362	Solyc08g067290.3/Solyc11g011260.1/Solyc12g063050.2/Solyc06g053710.3/Solyc02g032850.3/Solyc06g059730.2/Solyc09g089610.3/Solyc04g024940.3/Solyc07g049410.3/Solyc09g010180.3/Solyc06g060230.3/Solyc08g061260.3/Solyc07g056580.3/Solyc12g005990.2	-/GAI/-/-/-/-/-/-/-/SPY/-/-/-/-	14	9	Solyc08g067290.3/Solyc12g063050.2/Solyc06g053710.3/Solyc09g089610.3/Solyc04g024940.3/Solyc07g049410.3/Solyc06g060230.3/Solyc08g061260.3/Solyc12g005990.2	5	Solyc11g011260.1/Solyc02g032850.3/Solyc06g059730.2/Solyc09g010180.3/Solyc07g056580.3
BP	GO:0036503	ERAD pathway	14/4756	20/10708	0.01874	0.199362	Solyc10g084050.2/Solyc07g042930.3/Solyc07g008780.3/Solyc10g051270.2/Solyc05g012340.3/Solyc01g107880.3/Solyc06g063100.3/Solyc07g062540.3/Solyc11g069720.2/Solyc09g013090.3/Solyc02g087300.1/Solyc01g020190.2/Solyc06g074980.3/Solyc01g109340.3	-/-/-/-/-/-/-/-/-/-/-/-/-/-	14	10	Solyc10g084050.2/Solyc07g042930.3/Solyc07g008780.3/Solyc10g051270.2/Solyc01g107880.3/Solyc07g062540.3/Solyc11g069720.2/Solyc02g087300.1/Solyc01g020190.2/Solyc06g074980.3	4	Solyc05g012340.3/Solyc06g063100.3/Solyc09g013090.3/Solyc01g109340.3
BP	GO:0051084	'de novo' posttranslational protein folding	14/4756	20/10708	0.01874	0.199362	Solyc11g066100.2/Solyc02g077670.3/Solyc04g011440.3/Solyc01g106210.3/Solyc10g086410.3/Solyc09g010630.3/Solyc10g084300.1/Solyc06g076020.3/Solyc03g007650.1/Solyc09g075950.1/Solyc11g020040.2/Solyc06g071110.3/Solyc07g042250.3/Solyc01g088610.3	-/-/-/-/-/-/-/-/-/-/-/-/-/-	14	13	Solyc11g066100.2/Solyc02g077670.3/Solyc04g011440.3/Solyc01g106210.3/Solyc10g086410.3/Solyc09g010630.3/Solyc10g084300.1/Solyc06g076020.3/Solyc03g007650.1/Solyc09g075950.1/Solyc11g020040.2/Solyc06g071110.3/Solyc07g042250.3	1	Solyc01g088610.3
BP	GO:0051085	chaperone cofactor-dependent protein refolding	14/4756	20/10708	0.01874	0.199362	Solyc11g066100.2/Solyc02g077670.3/Solyc04g011440.3/Solyc01g106210.3/Solyc10g086410.3/Solyc09g010630.3/Solyc10g084300.1/Solyc06g076020.3/Solyc03g007650.1/Solyc09g075950.1/Solyc11g020040.2/Solyc06g071110.3/Solyc07g042250.3/Solyc01g088610.3	-/-/-/-/-/-/-/-/-/-/-/-/-/-	14	13	Solyc11g066100.2/Solyc02g077670.3/Solyc04g011440.3/Solyc01g106210.3/Solyc10g086410.3/Solyc09g010630.3/Solyc10g084300.1/Solyc06g076020.3/Solyc03g007650.1/Solyc09g075950.1/Solyc11g020040.2/Solyc06g071110.3/Solyc07g042250.3	1	Solyc01g088610.3
BP	GO:0000725	recombinational repair	20/4756	31/10708	0.0191885	0.202695	Solyc05g025590.3/Solyc02g050200.2/Solyc05g014690.2/Solyc01g103960.3/Solyc08g023280.3/Solyc11g066690.2/Solyc11g005800.2/Solyc02g094100.3/Solyc08g005060.3/Solyc11g066790.2/Solyc05g016230.3/Solyc08g077990.3/Solyc11g008670.2/Solyc11g072615.1/Solyc11g072610.2/Solyc08g081260.1/Solyc11g040110.2/Solyc06g008210.3/Solyc03g120200.2/Solyc11g065900.2	-/-/-/-/-/-/-/-/-/-/-/-/-/-/-/-/-/-/-/-	20	3	Solyc05g025590.3/Solyc05g016230.3/Solyc08g077990.3	17	Solyc02g050200.2/Solyc05g014690.2/Solyc01g103960.3/Solyc08g023280.3/Solyc11g066690.2/Solyc11g005800.2/Solyc02g094100.3/Solyc08g005060.3/Solyc11g066790.2/Solyc11g008670.2/Solyc11g072615.1/Solyc11g072610.2/Solyc08g081260.1/Solyc11g040110.2/Solyc06g008210.3/Solyc03g120200.2/Solyc11g065900.2
BP	GO:0071826	ribonucleoprotein complex subunit organization	63/4756	116/10708	0.0198782	0.208513	Solyc02g068480.3/Solyc08g078430.3/Solyc04g017710.3/Solyc12g056080.2/Solyc04g009810.3/Solyc10g081100.2/Solyc11g006820.2/Solyc06g071620.3/Solyc11g006940.2/Solyc07g054460.3/Solyc02g082360.3/Solyc01g096920.3/Solyc05g056290.3/Solyc08g074790.3/Solyc11g005370.2/Solyc11g071770.1/Solyc10g083600.2/Solyc12g017260.2/Solyc03g115360.3/Solyc01g104470.3/Solyc03g098470.3/Solyc11g017070.2/Solyc04g014720.3/Solyc12g…	-/-/-/-/-/-/-/-/-/-/-/-/-/-/-/-/-/-/-/-/-/-/-/-/-/-/-/-/-/-/-/-/-/-/-/-/-/-/-/-/-/-/-/-/-/-/-/-/-/-/-/-/-/-/-/-/-/-/-/-/-/-/-	63	38	Solyc02g068480.3/Solyc08g078430.3/Solyc04g017710.3/Solyc12g056080.2/Solyc04g009810.3/Solyc10g081100.2/Solyc11g006820.2/Solyc06g071620.3/Solyc07g054460.3/Solyc02g082360.3/Solyc01g096920.3/Solyc05g056290.3/Solyc08g074790.3/Solyc11g005370.2/Solyc11g071770.1/Solyc10g083600.2/Solyc12g017260.2/Solyc11g017070.2/Solyc11g045120.2/Solyc01g096800.3/Solyc09g008470.3/Solyc02g084020.3/Solyc03g033600.3/Solyc06g…	25	Solyc11g006940.2/Solyc03g115360.3/Solyc01g104470.3/Solyc03g098470.3/Solyc04g014720.3/Solyc12g010930.2/Solyc12g096540.2/Solyc06g075180.1/Solyc02g082000.3/Solyc09g083370.3/Solyc11g069440.1/Solyc07g005830.3/Solyc06g082870.3/Solyc11g042610.2/Solyc02g086240.3/Solyc09g005720.3/Solyc04g017680.3/Solyc05g054070.3/Solyc10g078620.1/Solyc03g046350.3/Solyc06g073870.3/Solyc09g007560.3/Solyc12g039120.2/Solyc02g…
BP	GO:1901698	response to nitrogen compound	55/4756	100/10708	0.0210352	0.216113	Solyc10g084050.2/Solyc03g120140.3/Solyc01g090270.3/Solyc01g094000.3/Solyc10g074470.2/Solyc07g042930.3/Solyc10g005530.3/Solyc04g082890.3/Solyc07g008780.3/Solyc02g078260.3/Solyc08g078950.3/Solyc01g104000.3/Solyc05g054650.1/Solyc05g007510.3/Solyc04g076790.3/Solyc12g087990.2/Solyc08g062960.3/Solyc08g078190.1/Solyc05g053810.3/Solyc10g051270.2/Solyc07g005030.3/Solyc01g009090.3/Solyc11g072970.2/Solyc12g…	-/-/-/-/-/-/-/-/-/RPB2/-/-/-/-/-/-/-/-/-/-/-/-/-/-/-/-/-/-/-/-/-/-/-/-/-/-/-/-/-/-/-/-/-/-/-/-/-/-/-/-/-/-/-/-/-	55	29	Solyc10g084050.2/Solyc03g120140.3/Solyc01g094000.3/Solyc07g042930.3/Solyc04g082890.3/Solyc07g008780.3/Solyc02g078260.3/Solyc01g104000.3/Solyc05g054650.1/Solyc12g087990.2/Solyc08g062960.3/Solyc10g051270.2/Solyc01g009090.3/Solyc04g014870.3/Solyc01g107880.3/Solyc04g008740.3/Solyc03g082980.3/Solyc08g077180.3/Solyc07g062540.3/Solyc03g112090.3/Solyc11g069720.2/Solyc04g076420.3/Solyc02g087300.1/Solyc01g…	26	Solyc01g090270.3/Solyc10g074470.2/Solyc10g005530.3/Solyc08g078950.3/Solyc05g007510.3/Solyc04g076790.3/Solyc08g078190.1/Solyc05g053810.3/Solyc07g005030.3/Solyc11g072970.2/Solyc12g098490.2/Solyc12g014410.2/Solyc05g012340.3/Solyc03g112100.3/Solyc06g063100.3/Solyc02g081190.3/Solyc07g066060.3/Solyc06g006080.3/Solyc09g013090.3/Solyc02g094060.3/Solyc01g044360.3/Solyc02g091460.3/Solyc04g054880.3/Solyc08g…
BP	GO:0006913	nucleocytoplasmic transport	37/4756	64/10708	0.0211266	0.216113	Solyc10g005530.3/Solyc04g007280.3/Solyc06g071200.3/Solyc02g094630.3/Solyc11g006390.2/Solyc01g008170.3/Solyc01g102640.2/Solyc07g008160.3/Solyc03g082940.3/Solyc04g081030.3/Solyc12g099890.2/Solyc03g117120.3/Solyc01g111780.3/Solyc12g006550.2/Solyc06g053590.3/Solyc04g080350.3/Solyc05g010160.3/Solyc11g011800.2/Solyc06g052030.3/Solyc04g016240.3/Solyc05g015630.3/Solyc02g090230.3/Solyc07g066060.3/Solyc01g…	-/-/-/-/-/-/-/-/-/-/-/-/-/-/-/-/-/-/-/-/-/-/-/-/-/-/-/-/-/-/-/-/-/-/-/-/-	37	21	Solyc04g007280.3/Solyc11g006390.2/Solyc01g008170.3/Solyc01g102640.2/Solyc03g082940.3/Solyc04g081030.3/Solyc12g099890.2/Solyc03g117120.3/Solyc12g006550.2/Solyc06g053590.3/Solyc04g080350.3/Solyc11g011800.2/Solyc06g052030.3/Solyc09g005010.3/Solyc03g122370.3/Solyc01g100720.3/Solyc05g013790.3/Solyc02g085230.3/Solyc11g011790.2/Solyc02g080190.3/Solyc09g005130.3	16	Solyc10g005530.3/Solyc06g071200.3/Solyc02g094630.3/Solyc07g008160.3/Solyc01g111780.3/Solyc05g010160.3/Solyc04g016240.3/Solyc05g015630.3/Solyc02g090230.3/Solyc07g066060.3/Solyc01g104700.3/Solyc01g098170.3/Solyc01g044360.3/Solyc03g120880.3/Solyc06g073870.3/Solyc06g071390.3
BP	GO:0051169	nuclear transport	37/4756	64/10708	0.0211266	0.216113	Solyc10g005530.3/Solyc04g007280.3/Solyc06g071200.3/Solyc02g094630.3/Solyc11g006390.2/Solyc01g008170.3/Solyc01g102640.2/Solyc07g008160.3/Solyc03g082940.3/Solyc04g081030.3/Solyc12g099890.2/Solyc03g117120.3/Solyc01g111780.3/Solyc12g006550.2/Solyc06g053590.3/Solyc04g080350.3/Solyc05g010160.3/Solyc11g011800.2/Solyc06g052030.3/Solyc04g016240.3/Solyc05g015630.3/Solyc02g090230.3/Solyc07g066060.3/Solyc01g…	-/-/-/-/-/-/-/-/-/-/-/-/-/-/-/-/-/-/-/-/-/-/-/-/-/-/-/-/-/-/-/-/-/-/-/-/-	37	21	Solyc04g007280.3/Solyc11g006390.2/Solyc01g008170.3/Solyc01g102640.2/Solyc03g082940.3/Solyc04g081030.3/Solyc12g099890.2/Solyc03g117120.3/Solyc12g006550.2/Solyc06g053590.3/Solyc04g080350.3/Solyc11g011800.2/Solyc06g052030.3/Solyc09g005010.3/Solyc03g122370.3/Solyc01g100720.3/Solyc05g013790.3/Solyc02g085230.3/Solyc11g011790.2/Solyc02g080190.3/Solyc09g005130.3	16	Solyc10g005530.3/Solyc06g071200.3/Solyc02g094630.3/Solyc07g008160.3/Solyc01g111780.3/Solyc05g010160.3/Solyc04g016240.3/Solyc05g015630.3/Solyc02g090230.3/Solyc07g066060.3/Solyc01g104700.3/Solyc01g098170.3/Solyc01g044360.3/Solyc03g120880.3/Solyc06g073870.3/Solyc06g071390.3
BP	GO:0052546	cell wall pectin metabolic process	15/4756	22/10708	0.0211791	0.216113	Solyc08g005490.3/Solyc01g091690.3/Solyc08g077240.3/Solyc02g067890.3/Solyc08g075340.3/Solyc05g007490.3/Solyc01g087850.2/Solyc03g005600.3/Solyc01g010370.3/Solyc08g075870.3/Solyc05g013730.3/Solyc04g063230.3/Solyc01g091640.3/Solyc05g012450.3/Solyc06g035790.3	-/-/-/-/-/-/-/-/-/-/-/-/-/-/-	15	1	Solyc05g012450.3	14	Solyc08g005490.3/Solyc01g091690.3/Solyc08g077240.3/Solyc02g067890.3/Solyc08g075340.3/Solyc05g007490.3/Solyc01g087850.2/Solyc03g005600.3/Solyc01g010370.3/Solyc08g075870.3/Solyc05g013730.3/Solyc04g063230.3/Solyc01g091640.3/Solyc06g035790.3
BP	GO:0070647	protein modification by small protein conjugation or removal	150/4756	298/10708	0.0215785	0.218701	Solyc04g011440.3/Solyc02g068480.3/Solyc12g099310.2/Solyc12g089000.2/Solyc05g007900.2/Solyc11g068660.2/Solyc06g005000.3/Solyc08g006940.3/Solyc02g091720.2/Solyc08g074370.3/Solyc04g077610.3/Solyc02g088010.3/Solyc09g091930.3/Solyc05g023680.3/Solyc01g010820.3/Solyc07g065630.3/Solyc02g087200.1/Solyc01g109280.3/Solyc07g005530.3/Solyc01g095490.3/Solyc10g083150.2/Solyc07g024070.2/Solyc06g071270.3/Solyc09g…	-/-/-/-/-/-/-/-/-/-/-/-/-/-/-/-/-/-/-/-/-/-/-/-/-/-/-/-/-/-/-/-/-/-/-/-/-/-/-/-/-/-/-/-/-/-/-/-/-/-/-/-/-/-/-/-/-/-/-/-/-/-/-/-/-/-/-/-/-/-/-/-/-/-/-/-/-/-/-/-/-/-/-/-/-/-/-/-/-/-/-/-/-/-/-/-/-/-/-/-/-/-/-/-/-/-/-/-/-/-/-/-/-/-/-/-/-/-/-/-/-/-/-/-/-/-/-/-/-/-/-/-/-/-/-/-/-/-/-/-/-/-/-/-/-/-/-/-/-/-	150	96	Solyc04g011440.3/Solyc02g068480.3/Solyc12g099310.2/Solyc12g089000.2/Solyc05g007900.2/Solyc11g068660.2/Solyc08g006940.3/Solyc02g091720.2/Solyc08g074370.3/Solyc02g088010.3/Solyc09g091930.3/Solyc01g010820.3/Solyc07g065630.3/Solyc01g109280.3/Solyc01g095490.3/Solyc10g083150.2/Solyc06g071270.3/Solyc09g031770.3/Solyc04g078760.3/Solyc12g009560.2/Solyc07g066080.3/Solyc02g065650.1/Solyc05g054080.3/Solyc09g…	54	Solyc06g005000.3/Solyc04g077610.3/Solyc05g023680.3/Solyc02g087200.1/Solyc07g005530.3/Solyc07g024070.2/Solyc08g068290.3/Solyc08g083120.3/Solyc02g062680.3/Solyc12g044230.2/Solyc09g059970.3/Solyc12g005950.2/Solyc03g034020.3/Solyc06g083150.3/Solyc04g057940.3/Solyc09g031610.3/Solyc01g096290.3/Solyc03g082690.3/Solyc01g091890.3/Solyc04g011430.3/Solyc09g018730.3/Solyc02g067680.1/Solyc12g100000.2/Solyc02g…
BP	GO:0034622	cellular protein-containing complex assembly	164/4756	328/10708	0.0223993	0.223257	Solyc05g018590.3/Solyc02g068480.3/Solyc03g118110.3/Solyc08g078430.3/Solyc04g017710.3/Solyc12g056080.2/Solyc11g044320.2/Solyc10g081100.2/Solyc07g005640.3/Solyc01g109130.3/Solyc04g024530.3/Solyc01g099760.3/Solyc11g006820.2/Solyc06g071620.3/Solyc09g074880.3/Solyc11g006940.2/Solyc05g010290.2/Solyc04g078050.3/Solyc04g072160.3/Solyc07g054460.3/Solyc02g082360.3/Solyc01g096920.3/Solyc08g063000.3/Solyc05g…	-/-/-/-/-/-/-/-/-/-/-/-/-/-/-/-/-/-/-/-/-/-/-/-/-/-/-/-/-/-/-/-/-/-/-/-/-/-/-/-/-/-/-/-/PSBO/-/-/-/-/-/-/-/-/-/-/-/-/-/-/-/-/-/-/-/-/-/-/-/-/-/-/-/-/-/-/-/-/-/-/-/-/-/-/VPS41/-/-/-/-/-/-/-/-/-/-/-/-/-/-/-/-/-/-/-/-/-/-/-/-/-/-/-/-/-/-/-/-/-/-/-/-/-/-/-/-/-/-/-/-/-/-/-/-/-/-/-/-/-/-/-/-/-/-/-/-/-/-/-/-/-/-/-/-/-/-/-/-/-/-/-/-/-/-/-/-	164	93	Solyc05g018590.3/Solyc02g068480.3/Solyc03g118110.3/Solyc08g078430.3/Solyc04g017710.3/Solyc12g056080.2/Solyc11g044320.2/Solyc10g081100.2/Solyc07g005640.3/Solyc01g109130.3/Solyc04g024530.3/Solyc01g099760.3/Solyc11g006820.2/Solyc06g071620.3/Solyc05g010290.2/Solyc04g078050.3/Solyc04g072160.3/Solyc07g054460.3/Solyc02g082360.3/Solyc01g096920.3/Solyc05g056290.3/Solyc08g074790.3/Solyc01g066720.3/Solyc11g…	71	Solyc09g074880.3/Solyc11g006940.2/Solyc08g063000.3/Solyc02g021000.3/Solyc03g115360.3/Solyc01g104470.3/Solyc02g086890.3/Solyc03g098470.3/Solyc04g014720.3/Solyc11g071570.2/Solyc12g010930.2/Solyc10g005490.3/Solyc02g065400.3/Solyc04g079390.3/Solyc01g009990.3/Solyc12g096540.2/Solyc06g075180.1/Solyc02g082000.3/Solyc05g054610.1/Solyc03g111380.3/Solyc05g018810.3/Solyc09g083370.3/Solyc07g032640.2/Solyc03g…
BP	GO:0009644	response to high light intensity	11/4756	15/10708	0.0227722	0.223257	Solyc03g082420.3/Solyc12g005180.2/Solyc09g075950.1/Solyc04g082250.3/Solyc06g034120.3/Solyc02g081550.3/Solyc09g090557.1/Solyc08g068570.3/Solyc04g053130.3/Solyc04g056540.3/Solyc04g083010.3	HSP21/-/-/-/-/-/-/-/-/-/-	11	7	Solyc03g082420.3/Solyc09g075950.1/Solyc04g082250.3/Solyc02g081550.3/Solyc09g090557.1/Solyc04g056540.3/Solyc04g083010.3	4	Solyc12g005180.2/Solyc06g034120.3/Solyc08g068570.3/Solyc04g053130.3
BP	GO:0030422	production of siRNA involved in RNA interference	11/4756	15/10708	0.0227722	0.223257	Solyc01g094000.3/Solyc05g007510.3/Solyc07g005030.3/Solyc01g009090.3/Solyc12g014410.2/Solyc04g014870.3/Solyc07g066060.3/Solyc04g076420.3/Solyc02g091460.3/Solyc03g114410.3/Solyc07g049160.3	-/-/-/-/-/-/-/-/-/-/-	11	6	Solyc01g094000.3/Solyc01g009090.3/Solyc04g014870.3/Solyc04g076420.3/Solyc03g114410.3/Solyc07g049160.3	5	Solyc05g007510.3/Solyc07g005030.3/Solyc12g014410.2/Solyc07g066060.3/Solyc02g091460.3
BP	GO:0043484	regulation of RNA splicing	11/4756	15/10708	0.0227722	0.223257	Solyc06g071200.3/Solyc08g069120.3/Solyc01g105140.3/Solyc06g065475.1/Solyc01g009090.3/Solyc01g080660.3/Solyc04g074040.3/Solyc02g088115.1/Solyc01g099810.3/Solyc02g069790.3/Solyc05g023740.3	-/-/-/-/-/-/-/-/-/-/-	11	9	Solyc08g069120.3/Solyc01g105140.3/Solyc06g065475.1/Solyc01g009090.3/Solyc01g080660.3/Solyc02g088115.1/Solyc01g099810.3/Solyc02g069790.3/Solyc05g023740.3	2	Solyc06g071200.3/Solyc04g074040.3
BP	GO:1903008	organelle disassembly	11/4756	15/10708	0.0227722	0.223257	Solyc10g084050.2/Solyc04g009810.3/Solyc07g005970.3/Solyc01g108160.3/Solyc03g096790.3/Solyc08g006010.3/Solyc07g005830.3/Solyc06g048510.3/Solyc11g069720.2/Solyc12g049310.2/Solyc06g074980.3	-/-/-/-/-/-/-/-/-/-/-	11	10	Solyc10g084050.2/Solyc04g009810.3/Solyc07g005970.3/Solyc01g108160.3/Solyc03g096790.3/Solyc08g006010.3/Solyc06g048510.3/Solyc11g069720.2/Solyc12g049310.2/Solyc06g074980.3	1	Solyc07g005830.3
BP	GO:0006914	autophagy	24/4756	39/10708	0.0233261	0.225737	Solyc10g084050.2/Solyc07g049260.3/Solyc07g005970.3/Solyc06g072980.3/Solyc01g108160.3/Solyc03g096790.3/Solyc02g065180.3/Solyc04g015350.3/Solyc11g005660.2/Solyc01g080850.3/Solyc09g011320.3/Solyc09g075850.3/Solyc08g006010.3/Solyc07g064680.3/Solyc06g048510.3/Solyc11g069720.2/Solyc05g042040.3/Solyc02g081140.3/Solyc05g050390.3/Solyc12g049310.2/Solyc01g006960.3/Solyc05g053130.3/Solyc06g074980.3/Solyc02g…	-/-/-/-/-/-/-/-/-/-/-/-/-/-/-/-/-/-/-/-/-/-/-/-	24	23	Solyc10g084050.2/Solyc07g049260.3/Solyc07g005970.3/Solyc06g072980.3/Solyc01g108160.3/Solyc03g096790.3/Solyc02g065180.3/Solyc04g015350.3/Solyc11g005660.2/Solyc01g080850.3/Solyc09g011320.3/Solyc09g075850.3/Solyc08g006010.3/Solyc07g064680.3/Solyc06g048510.3/Solyc11g069720.2/Solyc05g042040.3/Solyc02g081140.3/Solyc05g050390.3/Solyc12g049310.2/Solyc05g053130.3/Solyc06g074980.3/Solyc02g067030.3	1	Solyc01g006960.3
BP	GO:0061919	process utilizing autophagic mechanism	24/4756	39/10708	0.0233261	0.225737	Solyc10g084050.2/Solyc07g049260.3/Solyc07g005970.3/Solyc06g072980.3/Solyc01g108160.3/Solyc03g096790.3/Solyc02g065180.3/Solyc04g015350.3/Solyc11g005660.2/Solyc01g080850.3/Solyc09g011320.3/Solyc09g075850.3/Solyc08g006010.3/Solyc07g064680.3/Solyc06g048510.3/Solyc11g069720.2/Solyc05g042040.3/Solyc02g081140.3/Solyc05g050390.3/Solyc12g049310.2/Solyc01g006960.3/Solyc05g053130.3/Solyc06g074980.3/Solyc02g…	-/-/-/-/-/-/-/-/-/-/-/-/-/-/-/-/-/-/-/-/-/-/-/-	24	23	Solyc10g084050.2/Solyc07g049260.3/Solyc07g005970.3/Solyc06g072980.3/Solyc01g108160.3/Solyc03g096790.3/Solyc02g065180.3/Solyc04g015350.3/Solyc11g005660.2/Solyc01g080850.3/Solyc09g011320.3/Solyc09g075850.3/Solyc08g006010.3/Solyc07g064680.3/Solyc06g048510.3/Solyc11g069720.2/Solyc05g042040.3/Solyc02g081140.3/Solyc05g050390.3/Solyc12g049310.2/Solyc05g053130.3/Solyc06g074980.3/Solyc02g067030.3	1	Solyc01g006960.3
BP	GO:0048284	organelle fusion	25/4756	41/10708	0.0241118	0.229036	Solyc06g065740.3/Solyc02g085090.1/Solyc01g066940.3/Solyc03g122090.3/Solyc03g025860.3/Solyc06g063030.3/Solyc01g006950.3/Solyc12g098180.2/Solyc08g081410.3/Solyc08g005200.3/Solyc01g100170.3/Solyc08g067910.3/Solyc04g076390.3/Solyc06g074740.3/Solyc09g061620.3/Solyc08g076540.3/Solyc11g006780.2/Solyc12g098950.2/Solyc02g075610.3/Solyc11g069230.2/Solyc06g059980.3/Solyc09g075530.3/Solyc02g030450.3/Solyc07g…	-/-/-/-/-/-/-/-/-/-/-/-/-/VPS41/-/-/-/-/-/-/-/-/-/-/-	25	18	Solyc06g065740.3/Solyc02g085090.1/Solyc01g066940.3/Solyc03g122090.3/Solyc03g025860.3/Solyc06g063030.3/Solyc01g006950.3/Solyc12g098180.2/Solyc08g005200.3/Solyc01g100170.3/Solyc08g067910.3/Solyc09g061620.3/Solyc08g076540.3/Solyc11g006780.2/Solyc12g098950.2/Solyc06g059980.3/Solyc09g075530.3/Solyc02g030450.3	7	Solyc08g081410.3/Solyc04g076390.3/Solyc06g074740.3/Solyc02g075610.3/Solyc11g069230.2/Solyc07g056220.3/Solyc06g083530.3
BP	GO:0006631	fatty acid metabolic process	64/4756	119/10708	0.024462	0.229036	Solyc10g078740.2/Solyc08g014000.3/Solyc07g017770.3/Solyc01g080930.3/Solyc12g005180.2/Solyc01g006450.3/Solyc02g085870.3/Solyc12g011040.2/Solyc09g083050.3/Solyc12g006930.2/Solyc03g006860.3/Solyc08g067260.3/Solyc08g023280.3/Solyc06g084260.3/Solyc04g076020.3/Solyc12g009260.2/Solyc05g056240.3/Solyc08g068570.3/Solyc06g053670.1/Solyc03g071690.3/Solyc11g008680.2/Solyc09g065540.3/Solyc04g054890.3/Solyc02g…	-/LOX1.1/-/-/-/-/-/-/-/-/-/-/-/-/-/-/-/-/-/-/-/-/-/-/-/-/-/-/-/-/-/-/-/-/-/-/-/-/AOS2/-/-/-/-/-/-/-/HPL/-/-/-/-/-/-/-/-/-/-/OPR1/-/-/-/-/-/-	64	12	Solyc12g006930.2/Solyc03g006860.3/Solyc04g076020.3/Solyc06g053670.1/Solyc04g054890.3/Solyc05g016230.3/Solyc07g063010.3/Solyc05g054490.3/Solyc11g069800.1/Solyc08g067410.2/Solyc01g108280.3/Solyc02g063490.3	52	Solyc10g078740.2/Solyc08g014000.3/Solyc07g017770.3/Solyc01g080930.3/Solyc12g005180.2/Solyc01g006450.3/Solyc02g085870.3/Solyc12g011040.2/Solyc09g083050.3/Solyc08g067260.3/Solyc08g023280.3/Solyc06g084260.3/Solyc12g009260.2/Solyc05g056240.3/Solyc08g068570.3/Solyc03g071690.3/Solyc11g008680.2/Solyc09g065540.3/Solyc02g070790.3/Solyc11g011420.2/Solyc01g101040.3/Solyc08g068390.3/Solyc06g071910.3/Solyc05g…
BP	GO:0006353	DNA-templated transcription, termination	8/4756	10/10708	0.0250413	0.229036	Solyc07g005030.3/Solyc05g055890.3/Solyc12g094490.2/Solyc10g083590.2/Solyc09g025260.3/Solyc03g097990.3/Solyc02g072260.3/Solyc06g008010.3	-/-/-/-/-/-/-/-	8	3	Solyc12g094490.2/Solyc10g083590.2/Solyc02g072260.3	5	Solyc07g005030.3/Solyc05g055890.3/Solyc09g025260.3/Solyc03g097990.3/Solyc06g008010.3
BP	GO:0009615	response to virus	8/4756	10/10708	0.0250413	0.229036	Solyc04g011440.3/Solyc06g074730.3/Solyc09g010840.1/Solyc09g082830.3/Solyc05g007510.3/Solyc07g005030.3/Solyc04g025300.3/Solyc11g011040.2	-/-/-/-/-/-/-/-	8	2	Solyc04g011440.3/Solyc11g011040.2	6	Solyc06g074730.3/Solyc09g010840.1/Solyc09g082830.3/Solyc05g007510.3/Solyc07g005030.3/Solyc04g025300.3
BP	GO:0016925	protein sumoylation	8/4756	10/10708	0.0250413	0.229036	Solyc01g109960.3/Solyc11g017040.2/Solyc09g059970.3/Solyc12g006010.2/Solyc02g093110.3/Solyc04g078620.3/Solyc06g010100.2/Solyc12g088680.2	-/-/-/-/-/-/-/-	8	3	Solyc01g109960.3/Solyc11g017040.2/Solyc12g006010.2	5	Solyc09g059970.3/Solyc02g093110.3/Solyc04g078620.3/Solyc06g010100.2/Solyc12g088680.2
BP	GO:0042219	cellular modified amino acid catabolic process	8/4756	10/10708	0.0250413	0.229036	Solyc05g051780.3/Solyc11g012910.2/Solyc03g097230.1/Solyc08g006150.3/Solyc12g096320.2/Solyc12g088020.1/Solyc04g056330.1/Solyc12g008640.2	-/-/-/-/-/-/-/-	8	2	Solyc08g006150.3/Solyc12g088020.1	6	Solyc05g051780.3/Solyc11g012910.2/Solyc03g097230.1/Solyc12g096320.2/Solyc04g056330.1/Solyc12g008640.2
BP	GO:0044273	sulfur compound catabolic process	8/4756	10/10708	0.0250413	0.229036	Solyc05g051780.3/Solyc01g074040.2/Solyc03g098230.3/Solyc11g012910.2/Solyc08g006150.3/Solyc12g096320.2/Solyc12g088020.1/Solyc12g008640.2	-/-/-/-/-/-/-/-	8	2	Solyc08g006150.3/Solyc12g088020.1	6	Solyc05g051780.3/Solyc01g074040.2/Solyc03g098230.3/Solyc11g012910.2/Solyc12g096320.2/Solyc12g008640.2
BP	GO:0048017	inositol lipid-mediated signaling	8/4756	10/10708	0.0250413	0.229036	Solyc10g076710.2/Solyc06g007120.3/Solyc04g015350.3/Solyc11g043120.2/Solyc11g043130.2/Solyc06g082000.3/Solyc01g065720.3/Solyc01g100020.3	-/-/-/-/-/-/-/-	8	3	Solyc04g015350.3/Solyc06g082000.3/Solyc01g065720.3	5	Solyc10g076710.2/Solyc06g007120.3/Solyc11g043120.2/Solyc11g043130.2/Solyc01g100020.3
BP	GO:0071902	positive regulation of protein serine/threonine kinase activity	8/4756	10/10708	0.0250413	0.229036	Solyc12g009020.2/Solyc03g019850.3/Solyc01g098350.3/Solyc03g119490.3/Solyc06g083260.3/Solyc04g071310.3/Solyc03g097920.1/Solyc04g072880.3	-/-/-/-/-/-/-/-	8	4	Solyc03g019850.3/Solyc01g098350.3/Solyc06g083260.3/Solyc04g072880.3	4	Solyc12g009020.2/Solyc03g119490.3/Solyc04g071310.3/Solyc03g097920.1
BP	GO:0006606	protein import into nucleus	17/4756	26/10708	0.0253644	0.229197	Solyc04g007280.3/Solyc06g071200.3/Solyc02g094630.3/Solyc01g102640.2/Solyc07g008160.3/Solyc03g082940.3/Solyc01g111780.3/Solyc06g053590.3/Solyc05g010160.3/Solyc11g011800.2/Solyc06g052030.3/Solyc04g016240.3/Solyc09g005010.3/Solyc01g044360.3/Solyc01g100720.3/Solyc11g011790.2/Solyc09g005130.3	-/-/-/-/-/-/-/-/-/-/-/-/-/-/-/-/-	17	10	Solyc04g007280.3/Solyc01g102640.2/Solyc03g082940.3/Solyc06g053590.3/Solyc11g011800.2/Solyc06g052030.3/Solyc09g005010.3/Solyc01g100720.3/Solyc11g011790.2/Solyc09g005130.3	7	Solyc06g071200.3/Solyc02g094630.3/Solyc07g008160.3/Solyc01g111780.3/Solyc05g010160.3/Solyc04g016240.3/Solyc01g044360.3
BP	GO:0034504	protein localization to nucleus	17/4756	26/10708	0.0253644	0.229197	Solyc04g007280.3/Solyc06g071200.3/Solyc02g094630.3/Solyc01g102640.2/Solyc07g008160.3/Solyc03g082940.3/Solyc01g111780.3/Solyc06g053590.3/Solyc05g010160.3/Solyc11g011800.2/Solyc06g052030.3/Solyc04g016240.3/Solyc09g005010.3/Solyc01g044360.3/Solyc01g100720.3/Solyc11g011790.2/Solyc09g005130.3	-/-/-/-/-/-/-/-/-/-/-/-/-/-/-/-/-	17	10	Solyc04g007280.3/Solyc01g102640.2/Solyc03g082940.3/Solyc06g053590.3/Solyc11g011800.2/Solyc06g052030.3/Solyc09g005010.3/Solyc01g100720.3/Solyc11g011790.2/Solyc09g005130.3	7	Solyc06g071200.3/Solyc02g094630.3/Solyc07g008160.3/Solyc01g111780.3/Solyc05g010160.3/Solyc04g016240.3/Solyc01g044360.3
BP	GO:0018345	protein palmitoylation	12/4756	17/10708	0.0268019	0.236487	Solyc02g094390.3/Solyc05g012790.3/Solyc04g082650.3/Solyc05g016030.3/Solyc06g072610.3/Solyc08g029200.3/Solyc04g071860.3/Solyc09g082940.3/Solyc05g055630.3/Solyc01g091280.3/Solyc02g061810.3/Solyc10g018160.2	-/-/-/-/-/-/-/-/-/-/-/-	12	6	Solyc06g072610.3/Solyc04g071860.3/Solyc09g082940.3/Solyc05g055630.3/Solyc01g091280.3/Solyc10g018160.2	6	Solyc02g094390.3/Solyc05g012790.3/Solyc04g082650.3/Solyc05g016030.3/Solyc08g029200.3/Solyc02g061810.3
BP	GO:0035195	gene silencing by miRNA	12/4756	17/10708	0.0268019	0.236487	Solyc01g094000.3/Solyc10g005530.3/Solyc02g078260.3/Solyc01g067740.3/Solyc12g087990.2/Solyc01g009090.3/Solyc03g082980.3/Solyc01g044360.3/Solyc04g076420.3/Solyc02g091460.3/Solyc11g069460.2/Solyc03g114410.3	-/-/RPB2/-/-/-/-/-/-/-/-/-	12	8	Solyc01g094000.3/Solyc02g078260.3/Solyc01g067740.3/Solyc12g087990.2/Solyc01g009090.3/Solyc03g082980.3/Solyc04g076420.3/Solyc03g114410.3	4	Solyc10g005530.3/Solyc01g044360.3/Solyc02g091460.3/Solyc11g069460.2
BP	GO:0046653	tetrahydrofolate metabolic process	12/4756	17/10708	0.0268019	0.236487	Solyc10g079830.2/Solyc01g006280.3/Solyc01g094280.3/Solyc01g104000.3/Solyc11g008870.2/Solyc04g076790.3/Solyc06g083230.3/Solyc05g053810.3/Solyc12g098490.2/Solyc03g113590.3/Solyc01g109830.3/Solyc08g065490.3	-/-/-/-/-/-/GCH1/-/-/-/-/-	12	4	Solyc01g094280.3/Solyc01g104000.3/Solyc06g083230.3/Solyc08g065490.3	8	Solyc10g079830.2/Solyc01g006280.3/Solyc11g008870.2/Solyc04g076790.3/Solyc05g053810.3/Solyc12g098490.2/Solyc03g113590.3/Solyc01g109830.3
BP	GO:0060968	regulation of gene silencing	12/4756	17/10708	0.0268019	0.236487	Solyc01g094000.3/Solyc05g007510.3/Solyc10g050540.2/Solyc04g076180.3/Solyc09g074090.3/Solyc06g084020.3/Solyc09g083380.3/Solyc04g007890.3/Solyc11g067200.2/Solyc01g044360.3/Solyc09g066100.3/Solyc03g119130.3	-/-/-/-/-/-/-/-/-/-/-/-	12	5	Solyc01g094000.3/Solyc09g074090.3/Solyc04g007890.3/Solyc11g067200.2/Solyc03g119130.3	7	Solyc05g007510.3/Solyc10g050540.2/Solyc04g076180.3/Solyc06g084020.3/Solyc09g083380.3/Solyc01g044360.3/Solyc09g066100.3
BP	GO:0045934	negative regulation of nucleobase-containing compound metabolic process	52/4756	95/10708	0.02716	0.237488	Solyc05g008400.3/Solyc11g006200.2/Solyc09g010840.1/Solyc03g118425.1/Solyc01g079390.3/Solyc11g071660.1/Solyc01g086980.3/Solyc03g080010.3/Solyc02g067570.3/Solyc02g078550.3/Solyc09g091440.3/Solyc02g062680.3/Solyc03g111640.3/Solyc05g007510.3/Solyc10g050540.2/Solyc11g062430.2/Solyc06g059760.3/Solyc05g009350.3/Solyc11g068800.2/Solyc04g014870.3/Solyc11g066690.2/Solyc01g087430.3/Solyc04g076180.3/Solyc12g…	-/-/-/-/-/-/-/-/-/-/-/-/-/-/-/-/-/-/-/-/-/-/-/-/-/-/-/-/-/-/-/-/-/-/-/-/-/-/-/-/-/-/-/-/-/-/-/-/-/-/-/-	52	30	Solyc05g008400.3/Solyc11g006200.2/Solyc03g118425.1/Solyc11g071660.1/Solyc01g086980.3/Solyc02g067570.3/Solyc02g078550.3/Solyc09g091440.3/Solyc03g111640.3/Solyc06g059760.3/Solyc05g009350.3/Solyc11g068800.2/Solyc04g014870.3/Solyc01g087430.3/Solyc02g077660.3/Solyc01g009860.3/Solyc05g018320.3/Solyc01g111020.3/Solyc03g025890.2/Solyc06g069360.3/Solyc03g111630.3/Solyc04g007890.3/Solyc11g067200.2/Solyc06g…	22	Solyc09g010840.1/Solyc01g079390.3/Solyc03g080010.3/Solyc02g062680.3/Solyc05g007510.3/Solyc10g050540.2/Solyc11g062430.2/Solyc11g066690.2/Solyc04g076180.3/Solyc12g098860.2/Solyc06g084020.3/Solyc09g083380.3/Solyc02g089970.3/Solyc03g007800.3/Solyc09g066100.3/Solyc11g069460.2/Solyc07g053860.3/Solyc04g081350.3/Solyc11g006670.1/Solyc01g065710.3/Solyc04g008600.3/Solyc03g120200.2
BP	GO:0043543	protein acylation	31/4756	53/10708	0.0272319	0.237488	Solyc09g072580.3/Solyc02g094390.3/Solyc05g012790.3/Solyc04g082650.3/Solyc03g121830.1/Solyc05g016030.3/Solyc09g091440.3/Solyc05g054200.3/Solyc02g084000.3/Solyc08g023280.3/Solyc01g008200.3/Solyc06g072610.3/Solyc08g029200.3/Solyc02g084620.3/Solyc06g062810.1/Solyc05g016230.3/Solyc04g071860.3/Solyc07g007810.3/Solyc03g032070.3/Solyc02g078790.3/Solyc09g082940.3/Solyc01g007160.3/Solyc09g090120.3/Solyc05g…	-/-/-/-/-/-/-/-/-/-/-/-/-/-/-/-/-/-/-/-/-/-/-/-/-/-/-/-/-/-/-	31	18	Solyc09g072580.3/Solyc03g121830.1/Solyc09g091440.3/Solyc02g084000.3/Solyc01g008200.3/Solyc06g072610.3/Solyc02g084620.3/Solyc06g062810.1/Solyc05g016230.3/Solyc04g071860.3/Solyc03g032070.3/Solyc02g078790.3/Solyc09g082940.3/Solyc05g055630.3/Solyc04g008610.3/Solyc01g091280.3/Solyc02g032300.3/Solyc10g018160.2	13	Solyc02g094390.3/Solyc05g012790.3/Solyc04g082650.3/Solyc05g016030.3/Solyc05g054200.3/Solyc08g023280.3/Solyc08g029200.3/Solyc07g007810.3/Solyc01g007160.3/Solyc09g090120.3/Solyc06g065230.3/Solyc02g061810.3/Solyc06g008210.3
BP	GO:0009311	oligosaccharide metabolic process	33/4756	57/10708	0.0277943	0.240991	Solyc12g009300.2/Solyc02g081300.3/Solyc05g015220.3/Solyc08g079060.3/Solyc04g025940.3/Solyc07g042550.3/Solyc11g045110.2/Solyc07g062140.3/Solyc04g053120.3/Solyc08g082860.3/Solyc04g054930.3/Solyc01g006740.3/Solyc05g056240.3/Solyc07g008850.3/Solyc07g055300.3/Solyc12g056530.2/Solyc08g076650.3/Solyc07g006500.3/Solyc04g072920.3/Solyc04g049070.3/Solyc10g086730.2/Solyc07g065980.3/Solyc03g083960.3/Solyc11g…	-/-/-/-/-/-/-/-/-/-/-/-/-/-/-/-/-/-/-/-/-/-/-/-/-/-/-/-/-/-/-/-/-	33	10	Solyc02g081300.3/Solyc04g025940.3/Solyc07g042550.3/Solyc04g054930.3/Solyc07g055300.3/Solyc07g006500.3/Solyc03g083960.3/Solyc02g072150.3/Solyc01g108280.3/Solyc07g007930.3	23	Solyc12g009300.2/Solyc05g015220.3/Solyc08g079060.3/Solyc11g045110.2/Solyc07g062140.3/Solyc04g053120.3/Solyc08g082860.3/Solyc01g006740.3/Solyc05g056240.3/Solyc07g008850.3/Solyc12g056530.2/Solyc08g076650.3/Solyc04g072920.3/Solyc04g049070.3/Solyc10g086730.2/Solyc07g065980.3/Solyc11g012180.2/Solyc03g098290.3/Solyc03g031560.3/Solyc07g049740.3/Solyc09g092130.3/Solyc09g011810.3/Solyc01g088570.3
BP	GO:0010608	posttranscriptional regulation of gene expression	47/4756	85/10708	0.0279829	0.241232	Solyc06g074730.3/Solyc06g054020.3/Solyc01g094000.3/Solyc10g005530.3/Solyc04g010080.3/Solyc02g079930.3/Solyc04g050520.3/Solyc01g086980.3/Solyc02g078260.3/Solyc07g007890.3/Solyc06g073090.3/Solyc06g068410.3/Solyc01g067740.3/Solyc05g007510.3/Solyc12g087990.2/Solyc01g010580.3/Solyc10g086570.3/Solyc07g005030.3/Solyc01g009090.3/Solyc02g078020.3/Solyc07g066460.3/Solyc12g014410.2/Solyc04g014870.3/Solyc03g…	-/-/-/-/-/-/-/-/RPB2/-/-/-/-/-/-/-/-/-/-/-/-/-/-/-/-/-/-/-/-/-/-/-/-/-/-/-/-/-/-/-/-/-/-/-/-/-/-	47	26	Solyc01g094000.3/Solyc02g079930.3/Solyc01g086980.3/Solyc02g078260.3/Solyc07g007890.3/Solyc06g068410.3/Solyc01g067740.3/Solyc12g087990.2/Solyc01g009090.3/Solyc02g078020.3/Solyc07g066460.3/Solyc04g014870.3/Solyc03g082980.3/Solyc03g117030.2/Solyc01g090780.3/Solyc09g074090.3/Solyc06g065800.3/Solyc01g111020.3/Solyc02g088115.1/Solyc06g072720.3/Solyc04g076420.3/Solyc10g080740.2/Solyc03g114410.3/Solyc11g…	21	Solyc06g074730.3/Solyc06g054020.3/Solyc10g005530.3/Solyc04g010080.3/Solyc04g050520.3/Solyc06g073090.3/Solyc05g007510.3/Solyc01g010580.3/Solyc10g086570.3/Solyc07g005030.3/Solyc12g014410.2/Solyc03g025540.3/Solyc07g066060.3/Solyc01g044360.3/Solyc02g091460.3/Solyc06g074030.1/Solyc11g069460.2/Solyc04g005510.3/Solyc10g079840.2/Solyc06g073870.3/Solyc04g082980.2
BP	GO:0009636	response to toxic substance	43/4756	77/10708	0.0284012	0.243439	Solyc06g059740.3/Solyc03g082420.3/Solyc03g123540.3/Solyc09g015020.1/Solyc03g007430.3/Solyc01g111510.3/Solyc08g062450.1/Solyc08g062340.3/Solyc03g119060.3/Solyc05g052470.3/Solyc08g079830.3/Solyc09g007270.3/Solyc12g005180.2/Solyc09g074510.3/Solyc09g075950.1/Solyc12g009250.2/Solyc04g016360.3/Solyc08g081690.3/Solyc07g020860.3/Solyc03g032000.3/Solyc01g067740.3/Solyc08g062960.3/Solyc03g117980.3/Solyc08g…	-/HSP21/-/-/-/-/-/-/-/-/-/-/-/-/-/-/-/-/-/-/-/-/-/-/-/-/-/-/-/-/-/-/-/-/-/-/-/-/-/-/-/-/-	43	24	Solyc03g082420.3/Solyc03g123540.3/Solyc09g015020.1/Solyc03g007430.3/Solyc08g062450.1/Solyc08g062340.3/Solyc05g052470.3/Solyc08g079830.3/Solyc09g007270.3/Solyc09g074510.3/Solyc09g075950.1/Solyc01g067740.3/Solyc08g062960.3/Solyc08g080940.3/Solyc07g042250.3/Solyc10g086680.1/Solyc03g096760.1/Solyc02g082760.3/Solyc01g102960.3/Solyc02g093600.3/Solyc07g056420.3/Solyc07g047740.3/Solyc01g097440.3/Solyc02g…	19	Solyc06g059740.3/Solyc01g111510.3/Solyc03g119060.3/Solyc12g005180.2/Solyc12g009250.2/Solyc04g016360.3/Solyc08g081690.3/Solyc07g020860.3/Solyc03g032000.3/Solyc03g117980.3/Solyc06g048410.3/Solyc11g018550.3/Solyc04g074640.3/Solyc03g119980.3/Solyc05g054760.3/Solyc03g096460.3/Solyc06g005150.3/Solyc09g009390.3/Solyc06g060260.3
BP	GO:1901605	alpha-amino acid metabolic process	101/4756	197/10708	0.030251	0.257821	Solyc03g063560.3/Solyc10g049970.2/Solyc05g009030.3/Solyc09g005700.3/Solyc12g096190.2/Solyc09g010420.3/Solyc04g009350.3/Solyc11g012160.2/Solyc06g036330.1/Solyc08g065220.3/Solyc01g094790.3/Solyc02g071890.3/Solyc03g034320.3/Solyc04g055200.3/Solyc03g026210.3/Solyc09g082060.3/Solyc03g098240.3/Solyc12g010840.2/Solyc05g013380.3/Solyc02g080620.3/Solyc07g064810.3/Solyc01g104000.3/Solyc10g086180.2/Solyc02g…	-/-/-/-/-/-/-/-/-/-/-/-/-/-/-/-/-/-/-/-/-/-/-/-/-/-/ACS2/-/-/-/-/-/-/-/-/-/-/-/-/-/-/-/-/-/-/-/-/-/-/-/-/-/-/-/-/-/-/-/-/-/-/-/-/-/-/-/-/-/-/-/-/ACS3/-/-/-/-/-/ODC/-/-/-/-/-/-/-/-/-/-/-/-/-/CPA/-/-/-/-/-/-/-/-/-	101	24	Solyc03g034320.3/Solyc03g098240.3/Solyc01g104000.3/Solyc10g086180.2/Solyc01g095080.3/Solyc05g012200.3/Solyc09g082630.3/Solyc09g065520.3/Solyc10g006400.3/Solyc07g045050.3/Solyc07g065340.1/Solyc02g082830.2/Solyc08g014130.3/Solyc06g007180.3/Solyc06g076510.3/Solyc04g082030.1/Solyc01g080170.3/Solyc03g044330.1/Solyc08g061260.3/Solyc08g065490.3/Solyc03g083440.3/Solyc08g048450.3/Solyc10g054440.2/Solyc09g…	77	Solyc03g063560.3/Solyc10g049970.2/Solyc05g009030.3/Solyc09g005700.3/Solyc12g096190.2/Solyc09g010420.3/Solyc04g009350.3/Solyc11g012160.2/Solyc06g036330.1/Solyc08g065220.3/Solyc01g094790.3/Solyc02g071890.3/Solyc04g055200.3/Solyc03g026210.3/Solyc09g082060.3/Solyc12g010840.2/Solyc05g013380.3/Solyc02g080620.3/Solyc07g064810.3/Solyc02g022930.3/Solyc11g008870.2/Solyc03g123830.3/Solyc03g043950.3/Solyc01g…
BP	GO:0051128	regulation of cellular component organization	76/4756	145/10708	0.0312605	0.2611	Solyc05g018590.3/Solyc06g073610.3/Solyc04g082900.3/Solyc07g017500.3/Solyc04g054480.3/Solyc01g060130.3/Solyc03g115000.3/Solyc02g078560.3/Solyc04g024530.3/Solyc01g099760.3/Solyc01g103040.3/Solyc02g061790.3/Solyc02g071980.3/Solyc07g008670.3/Solyc05g054200.3/Solyc05g014370.3/Solyc08g081170.3/Solyc08g023280.3/Solyc01g107730.3/Solyc08g061560.3/Solyc01g080850.3/Solyc04g076040.3/Solyc02g077400.3/Solyc07g…	-/-/-/-/-/SAR2/-/-/-/-/-/-/-/-/-/-/-/-/-/-/-/-/-/-/-/-/-/-/-/-/-/-/-/-/VPS41/-/-/-/-/-/-/-/-/-/-/-/-/-/-/-/-/-/-/-/-/-/-/-/-/-/-/-/-/-/-/-/-/-/-/-/-/-/-/-/-/-	76	32	Solyc05g018590.3/Solyc06g073610.3/Solyc04g082900.3/Solyc07g017500.3/Solyc01g060130.3/Solyc02g078560.3/Solyc04g024530.3/Solyc01g099760.3/Solyc02g061790.3/Solyc02g071980.3/Solyc05g014370.3/Solyc08g081170.3/Solyc01g080850.3/Solyc02g077400.3/Solyc05g018150.3/Solyc03g123730.3/Solyc05g016230.3/Solyc07g017490.3/Solyc04g007890.3/Solyc11g067200.2/Solyc05g018570.3/Solyc02g078790.3/Solyc09g091280.3/Solyc02g…	44	Solyc04g054480.3/Solyc03g115000.3/Solyc01g103040.3/Solyc07g008670.3/Solyc05g054200.3/Solyc08g023280.3/Solyc01g107730.3/Solyc08g061560.3/Solyc04g076040.3/Solyc07g066660.3/Solyc05g006050.3/Solyc11g066690.2/Solyc07g053820.3/Solyc04g076180.3/Solyc03g006670.3/Solyc04g078310.3/Solyc01g087850.2/Solyc06g084020.3/Solyc06g074740.3/Solyc05g051410.3/Solyc11g007780.2/Solyc09g083380.3/Solyc11g012020.2/Solyc07g…
BP	GO:0022618	ribonucleoprotein complex assembly	60/4756	112/10708	0.0314678	0.2611	Solyc02g068480.3/Solyc08g078430.3/Solyc04g017710.3/Solyc12g056080.2/Solyc10g081100.2/Solyc11g006820.2/Solyc06g071620.3/Solyc11g006940.2/Solyc07g054460.3/Solyc02g082360.3/Solyc01g096920.3/Solyc05g056290.3/Solyc08g074790.3/Solyc11g005370.2/Solyc11g071770.1/Solyc10g083600.2/Solyc12g017260.2/Solyc03g115360.3/Solyc01g104470.3/Solyc03g098470.3/Solyc11g017070.2/Solyc04g014720.3/Solyc12g010930.2/Solyc11g…	-/-/-/-/-/-/-/-/-/-/-/-/-/-/-/-/-/-/-/-/-/-/-/-/-/-/-/-/-/-/-/-/-/-/-/-/-/-/-/-/-/-/-/-/-/-/-/-/-/-/-/-/-/-/-/-/-/-/-/-	60	36	Solyc02g068480.3/Solyc08g078430.3/Solyc04g017710.3/Solyc12g056080.2/Solyc10g081100.2/Solyc11g006820.2/Solyc06g071620.3/Solyc07g054460.3/Solyc02g082360.3/Solyc01g096920.3/Solyc05g056290.3/Solyc08g074790.3/Solyc11g005370.2/Solyc11g071770.1/Solyc10g083600.2/Solyc12g017260.2/Solyc11g017070.2/Solyc11g045120.2/Solyc01g096800.3/Solyc09g008470.3/Solyc02g084020.3/Solyc03g033600.3/Solyc06g076150.3/Solyc01g…	24	Solyc11g006940.2/Solyc03g115360.3/Solyc01g104470.3/Solyc03g098470.3/Solyc04g014720.3/Solyc12g010930.2/Solyc12g096540.2/Solyc06g075180.1/Solyc02g082000.3/Solyc09g083370.3/Solyc11g069440.1/Solyc06g082870.3/Solyc11g042610.2/Solyc02g086240.3/Solyc09g005720.3/Solyc04g017680.3/Solyc05g054070.3/Solyc10g078620.1/Solyc03g046350.3/Solyc06g073870.3/Solyc09g007560.3/Solyc12g039120.2/Solyc02g089070.3/Solyc10g…
BP	GO:0051276	chromosome organization	142/4756	284/10708	0.0317772	0.2611	Solyc11g065370.2/Solyc04g082900.3/Solyc05g025590.3/Solyc01g079390.3/Solyc11g044320.2/Solyc02g087980.3/Solyc04g007280.3/Solyc09g072580.3/Solyc02g078560.3/Solyc03g093260.3/Solyc01g103040.3/Solyc11g028310.2/Solyc10g077070.2/Solyc08g007330.3/Solyc08g005970.3/Solyc08g063000.3/Solyc02g067570.3/Solyc06g065710.3/Solyc01g068390.3/Solyc05g056340.3/Solyc04g009830.3/Solyc09g072890.2/Solyc09g091440.3/Solyc01g…	-/-/-/-/-/-/-/-/-/-/-/-/-/-/-/-/-/-/-/-/-/-/-/-/-/-/-/-/-/-/-/-/-/-/-/-/-/-/-/-/-/-/-/-/-/-/-/-/-/-/-/-/-/-/-/-/-/-/-/-/-/-/-/-/-/-/-/-/-/-/-/-/-/-/-/-/-/-/-/-/-/-/-/-/-/-/-/-/-/-/-/-/-/-/-/-/-/-/-/-/-/-/-/-/-/-/-/-/-/-/-/-/-/-/-/-/-/-/-/-/-/-/-/-/-/-/-/-/-/-/-/-/-/-/-/-/-/-/-/-/-/-	142	58	Solyc11g065370.2/Solyc04g082900.3/Solyc05g025590.3/Solyc11g044320.2/Solyc04g007280.3/Solyc09g072580.3/Solyc02g078560.3/Solyc11g028310.2/Solyc10g077070.2/Solyc02g067570.3/Solyc06g065710.3/Solyc01g068390.3/Solyc05g056340.3/Solyc04g009830.3/Solyc09g091440.3/Solyc01g102640.2/Solyc02g084000.3/Solyc01g079350.3/Solyc05g014370.3/Solyc04g016370.3/Solyc09g097880.3/Solyc01g008200.3/Solyc02g078020.3/Solyc04g…	84	Solyc01g079390.3/Solyc02g087980.3/Solyc03g093260.3/Solyc01g103040.3/Solyc08g007330.3/Solyc08g005970.3/Solyc08g063000.3/Solyc09g072890.2/Solyc05g054200.3/Solyc02g093935.1/Solyc05g014690.2/Solyc12g062480.2/Solyc07g008160.3/Solyc02g081910.2/Solyc01g103960.3/Solyc08g023280.3/Solyc07g021120.2/Solyc05g007510.3/Solyc10g005490.3/Solyc03g116930.3/Solyc05g054610.1/Solyc03g111380.3/Solyc05g008480.3/Solyc01g…
BP	GO:0006833	water transport	9/4756	12/10708	0.0323764	0.2611	Solyc06g075650.3/Solyc12g056220.2/Solyc10g055630.2/Solyc06g074820.3/Solyc08g081190.3/Solyc08g061560.3/Solyc01g099280.3/Solyc10g084120.2/Solyc06g060760.3	-/-/-/-/-/-/-/-/-	9	6	Solyc06g075650.3/Solyc10g055630.2/Solyc06g074820.3/Solyc08g081190.3/Solyc01g099280.3/Solyc06g060760.3	3	Solyc12g056220.2/Solyc08g061560.3/Solyc10g084120.2
BP	GO:0009773	photosynthetic electron transport in photosystem I	9/4756	12/10708	0.0323764	0.2611	Solyc07g066150.1/Solyc12g056830.1/Solyc03g116870.3/Solyc09g090557.1/Solyc12g036170.2/Solyc10g005050.3/Solyc05g026570.3/Solyc06g076250.3/Solyc09g011810.3	-/-/-/-/-/-/-/-/-	9	2	Solyc09g090557.1/Solyc06g076250.3	7	Solyc07g066150.1/Solyc12g056830.1/Solyc03g116870.3/Solyc12g036170.2/Solyc10g005050.3/Solyc05g026570.3/Solyc09g011810.3
BP	GO:0019827	stem cell population maintenance	9/4756	12/10708	0.0323764	0.2611	Solyc09g082830.3/Solyc09g091440.3/Solyc05g018500.3/Solyc07g005030.3/Solyc09g091280.3/Solyc07g047780.3/Solyc01g065710.3/Solyc04g077490.3/Solyc12g007200.2	-/-/-/-/-/-/-/-/-	9	5	Solyc09g091440.3/Solyc05g018500.3/Solyc09g091280.3/Solyc07g047780.3/Solyc12g007200.2	4	Solyc09g082830.3/Solyc07g005030.3/Solyc01g065710.3/Solyc04g077490.3
BP	GO:0032527	protein exit from endoplasmic reticulum	9/4756	12/10708	0.0323764	0.2611	Solyc10g084050.2/Solyc07g042930.3/Solyc01g060130.3/Solyc12g013950.2/Solyc08g007360.3/Solyc11g069720.2/Solyc01g100350.3/Solyc08g007340.3/Solyc06g074980.3	-/-/SAR2/-/-/-/-/-/-	9	7	Solyc10g084050.2/Solyc07g042930.3/Solyc01g060130.3/Solyc08g007360.3/Solyc11g069720.2/Solyc08g007340.3/Solyc06g074980.3	2	Solyc12g013950.2/Solyc01g100350.3
BP	GO:0042044	fluid transport	9/4756	12/10708	0.0323764	0.2611	Solyc06g075650.3/Solyc12g056220.2/Solyc10g055630.2/Solyc06g074820.3/Solyc08g081190.3/Solyc08g061560.3/Solyc01g099280.3/Solyc10g084120.2/Solyc06g060760.3	-/-/-/-/-/-/-/-/-	9	6	Solyc06g075650.3/Solyc10g055630.2/Solyc06g074820.3/Solyc08g081190.3/Solyc01g099280.3/Solyc06g060760.3	3	Solyc12g056220.2/Solyc08g061560.3/Solyc10g084120.2
BP	GO:0097428	protein maturation by iron-sulfur cluster transfer	9/4756	12/10708	0.0323764	0.2611	Solyc01g100410.3/Solyc05g051700.3/Solyc01g006870.3/Solyc08g076120.3/Solyc11g006920.2/Solyc03g121030.2/Solyc06g083060.3/Solyc11g007120.2/Solyc01g079220.3	-/-/-/-/-/-/-/-/-	9	9	Solyc01g100410.3/Solyc05g051700.3/Solyc01g006870.3/Solyc08g076120.3/Solyc11g006920.2/Solyc03g121030.2/Solyc06g083060.3/Solyc11g007120.2/Solyc01g079220.3	0
BP	GO:0098727	maintenance of cell number	9/4756	12/10708	0.0323764	0.2611	Solyc09g082830.3/Solyc09g091440.3/Solyc05g018500.3/Solyc07g005030.3/Solyc09g091280.3/Solyc07g047780.3/Solyc01g065710.3/Solyc04g077490.3/Solyc12g007200.2	-/-/-/-/-/-/-/-/-	9	5	Solyc09g091440.3/Solyc05g018500.3/Solyc09g091280.3/Solyc07g047780.3/Solyc12g007200.2	4	Solyc09g082830.3/Solyc07g005030.3/Solyc01g065710.3/Solyc04g077490.3
BP	GO:0007088	regulation of mitotic nuclear division	23/4756	38/10708	0.033332	0.264246	Solyc06g073610.3/Solyc04g082900.3/Solyc01g103040.3/Solyc05g014370.3/Solyc01g107730.3/Solyc04g076040.3/Solyc07g066660.3/Solyc05g006050.3/Solyc07g053820.3/Solyc03g006670.3/Solyc05g018150.3/Solyc04g078310.3/Solyc05g051410.3/Solyc07g017490.3/Solyc12g088650.2/Solyc02g067810.1/Solyc02g079050.3/Solyc06g051040.3/Solyc11g007860.1/Solyc01g107160.3/Solyc05g053050.1/Solyc02g092980.3/Solyc04g078500.1	-/-/-/-/-/-/-/-/-/-/-/-/-/-/-/-/-/-/-/-/-/-/-	23	9	Solyc06g073610.3/Solyc04g082900.3/Solyc05g014370.3/Solyc05g018150.3/Solyc07g017490.3/Solyc02g067810.1/Solyc11g007860.1/Solyc05g053050.1/Solyc04g078500.1	14	Solyc01g103040.3/Solyc01g107730.3/Solyc04g076040.3/Solyc07g066660.3/Solyc05g006050.3/Solyc07g053820.3/Solyc03g006670.3/Solyc04g078310.3/Solyc05g051410.3/Solyc12g088650.2/Solyc02g079050.3/Solyc06g051040.3/Solyc01g107160.3/Solyc02g092980.3
BP	GO:0017148	negative regulation of translation	23/4756	38/10708	0.033332	0.264246	Solyc01g094000.3/Solyc10g005530.3/Solyc02g078260.3/Solyc07g007890.3/Solyc06g073090.3/Solyc06g068410.3/Solyc01g067740.3/Solyc12g087990.2/Solyc10g086570.3/Solyc01g009090.3/Solyc07g066460.3/Solyc03g082980.3/Solyc03g117030.2/Solyc01g090780.3/Solyc06g072720.3/Solyc01g044360.3/Solyc04g076420.3/Solyc02g091460.3/Solyc06g074030.1/Solyc11g069460.2/Solyc03g114410.3/Solyc11g068770.1/Solyc11g072940.2	-/-/RPB2/-/-/-/-/-/-/-/-/-/-/-/-/-/-/-/-/-/-/-/-	23	16	Solyc01g094000.3/Solyc02g078260.3/Solyc07g007890.3/Solyc06g068410.3/Solyc01g067740.3/Solyc12g087990.2/Solyc01g009090.3/Solyc07g066460.3/Solyc03g082980.3/Solyc03g117030.2/Solyc01g090780.3/Solyc06g072720.3/Solyc04g076420.3/Solyc03g114410.3/Solyc11g068770.1/Solyc11g072940.2	7	Solyc10g005530.3/Solyc06g073090.3/Solyc10g086570.3/Solyc01g044360.3/Solyc02g091460.3/Solyc06g074030.1/Solyc11g069460.2
BP	GO:0010647	positive regulation of cell communication	14/4756	21/10708	0.0334712	0.264246	Solyc12g009020.2/Solyc03g019850.3/Solyc10g085130.2/Solyc02g032850.3/Solyc03g119490.3/Solyc08g066070.1/Solyc02g070390.3/Solyc12g042200.2/Solyc03g097920.1/Solyc02g087300.1/Solyc08g061260.3/Solyc01g108280.3/Solyc08g082100.3/Solyc02g067030.3	-/-/-/-/-/-/-/-/-/-/-/-/-/-	14	9	Solyc03g019850.3/Solyc10g085130.2/Solyc08g066070.1/Solyc02g070390.3/Solyc12g042200.2/Solyc02g087300.1/Solyc08g061260.3/Solyc01g108280.3/Solyc02g067030.3	5	Solyc12g009020.2/Solyc02g032850.3/Solyc03g119490.3/Solyc03g097920.1/Solyc08g082100.3
BP	GO:0051053	negative regulation of DNA metabolic process	14/4756	21/10708	0.0334712	0.264246	Solyc03g080010.3/Solyc02g062680.3/Solyc11g066690.2/Solyc12g098860.2/Solyc06g084020.3/Solyc03g025890.2/Solyc09g083380.3/Solyc04g007890.3/Solyc03g007800.3/Solyc09g066100.3/Solyc03g119130.3/Solyc01g065710.3/Solyc04g008600.3/Solyc03g120200.2	-/-/-/-/-/-/-/-/-/-/-/-/-/-	14	3	Solyc03g025890.2/Solyc04g007890.3/Solyc03g119130.3	11	Solyc03g080010.3/Solyc02g062680.3/Solyc11g066690.2/Solyc12g098860.2/Solyc06g084020.3/Solyc09g083380.3/Solyc03g007800.3/Solyc09g066100.3/Solyc01g065710.3/Solyc04g008600.3/Solyc03g120200.2
BP	GO:0007005	mitochondrion organization	52/4756	96/10708	0.0341323	0.266764	Solyc03g118110.3/Solyc06g068820.3/Solyc02g062700.3/Solyc04g082020.3/Solyc07g005970.3/Solyc05g053470.3/Solyc11g069790.2/Solyc05g053250.3/Solyc03g097020.3/Solyc01g108160.3/Solyc09g091180.3/Solyc01g066720.3/Solyc07g064930.3/Solyc03g096790.3/Solyc01g088350.3/Solyc08g083345.1/Solyc12g008630.2/Solyc06g083990.3/Solyc10g047300.2/Solyc10g006020.3/Solyc12g014470.2/Solyc02g068730.3/Solyc04g008770.3/Solyc11g…	-/-/-/-/-/-/-/-/-/-/-/-/-/-/-/-/-/-/-/-/-/-/-/-/-/-/-/-/-/-/-/-/-/-/-/-/-/-/-/-/-/-/-/-/-/-/-/-/-/-/-/-	52	35	Solyc03g118110.3/Solyc06g068820.3/Solyc02g062700.3/Solyc04g082020.3/Solyc07g005970.3/Solyc05g053470.3/Solyc11g069790.2/Solyc05g053250.3/Solyc03g097020.3/Solyc01g108160.3/Solyc09g091180.3/Solyc01g066720.3/Solyc07g064930.3/Solyc03g096790.3/Solyc01g088350.3/Solyc08g083345.1/Solyc06g083990.3/Solyc10g047300.2/Solyc10g006020.3/Solyc12g014470.2/Solyc02g068730.3/Solyc04g008770.3/Solyc11g068650.2/Solyc02g…	17	Solyc12g008630.2/Solyc04g076390.3/Solyc02g031770.3/Solyc09g090870.3/Solyc04g072030.1/Solyc01g086750.3/Solyc01g109620.3/Solyc10g051350.2/Solyc06g050870.3/Solyc02g087640.3/Solyc11g005880.2/Solyc04g049850.3/Solyc01g090500.3/Solyc06g082800.3/Solyc02g068390.3/Solyc09g065840.3/Solyc04g079410.3
BP	GO:0034249	negative regulation of cellular amide metabolic process	24/4756	40/10708	0.0341458	0.266764	Solyc01g094000.3/Solyc10g005530.3/Solyc02g078260.3/Solyc07g007890.3/Solyc06g073090.3/Solyc06g068410.3/Solyc01g067740.3/Solyc12g087990.2/Solyc10g086570.3/Solyc01g009090.3/Solyc07g066460.3/Solyc03g082980.3/Solyc03g117030.2/Solyc01g090780.3/Solyc01g096130.3/Solyc06g072720.3/Solyc01g044360.3/Solyc04g076420.3/Solyc02g091460.3/Solyc06g074030.1/Solyc11g069460.2/Solyc03g114410.3/Solyc11g068770.1/Solyc11g…	-/-/RPB2/-/-/-/-/-/-/-/-/-/-/-/-/-/-/-/-/-/-/-/-/-	24	17	Solyc01g094000.3/Solyc02g078260.3/Solyc07g007890.3/Solyc06g068410.3/Solyc01g067740.3/Solyc12g087990.2/Solyc01g009090.3/Solyc07g066460.3/Solyc03g082980.3/Solyc03g117030.2/Solyc01g090780.3/Solyc01g096130.3/Solyc06g072720.3/Solyc04g076420.3/Solyc03g114410.3/Solyc11g068770.1/Solyc11g072940.2	7	Solyc10g005530.3/Solyc06g073090.3/Solyc10g086570.3/Solyc01g044360.3/Solyc02g091460.3/Solyc06g074030.1/Solyc11g069460.2
BP	GO:0051783	regulation of nuclear division	25/4756	42/10708	0.034847	0.270832	Solyc06g073610.3/Solyc04g082900.3/Solyc01g103040.3/Solyc05g014370.3/Solyc01g107730.3/Solyc04g076040.3/Solyc07g066660.3/Solyc05g006050.3/Solyc07g053820.3/Solyc03g006670.3/Solyc05g018150.3/Solyc04g078310.3/Solyc05g051410.3/Solyc07g017490.3/Solyc12g088650.2/Solyc10g080400.2/Solyc09g091280.3/Solyc02g067810.1/Solyc02g079050.3/Solyc06g051040.3/Solyc11g007860.1/Solyc01g107160.3/Solyc05g053050.1/Solyc02g…	-/-/-/-/-/-/-/-/-/-/-/-/-/-/-/-/-/-/-/-/-/-/-/-/-	25	10	Solyc06g073610.3/Solyc04g082900.3/Solyc05g014370.3/Solyc05g018150.3/Solyc07g017490.3/Solyc09g091280.3/Solyc02g067810.1/Solyc11g007860.1/Solyc05g053050.1/Solyc04g078500.1	15	Solyc01g103040.3/Solyc01g107730.3/Solyc04g076040.3/Solyc07g066660.3/Solyc05g006050.3/Solyc07g053820.3/Solyc03g006670.3/Solyc04g078310.3/Solyc05g051410.3/Solyc12g088650.2/Solyc10g080400.2/Solyc02g079050.3/Solyc06g051040.3/Solyc01g107160.3/Solyc02g092980.3
BP	GO:0006633	fatty acid biosynthetic process	48/4756	88/10708	0.035333	0.273193	Solyc10g078740.2/Solyc08g014000.3/Solyc07g017770.3/Solyc01g006450.3/Solyc02g085870.3/Solyc12g011040.2/Solyc09g083050.3/Solyc12g006930.2/Solyc03g006860.3/Solyc08g067260.3/Solyc08g023280.3/Solyc04g076020.3/Solyc12g009260.2/Solyc05g056240.3/Solyc11g008680.2/Solyc09g065540.3/Solyc02g070790.3/Solyc11g011420.2/Solyc01g101040.3/Solyc05g016230.3/Solyc06g071910.3/Solyc05g014560.3/Solyc08g082620.3/Solyc03g…	-/LOX1.1/-/-/-/-/-/-/-/-/-/-/-/-/-/-/-/-/-/-/-/-/-/-/-/-/-/-/AOS2/-/-/-/-/-/-/HPL/-/-/-/-/-/-/-/-/OPR1/-/-/-	48	8	Solyc12g006930.2/Solyc03g006860.3/Solyc04g076020.3/Solyc05g016230.3/Solyc05g054490.3/Solyc11g069800.1/Solyc08g067410.2/Solyc01g108280.3	40	Solyc10g078740.2/Solyc08g014000.3/Solyc07g017770.3/Solyc01g006450.3/Solyc02g085870.3/Solyc12g011040.2/Solyc09g083050.3/Solyc08g067260.3/Solyc08g023280.3/Solyc12g009260.2/Solyc05g056240.3/Solyc11g008680.2/Solyc09g065540.3/Solyc02g070790.3/Solyc11g011420.2/Solyc01g101040.3/Solyc06g071910.3/Solyc05g014560.3/Solyc08g082620.3/Solyc03g063110.3/Solyc05g014790.3/Solyc11g012180.2/Solyc11g073130.2/Solyc01g…
BP	GO:0046907	intracellular transport	218/4756	448/10708	0.0362518	0.27886	Solyc10g084050.2/Solyc10g084850.2/Solyc06g068820.3/Solyc06g082120.3/Solyc07g042930.3/Solyc04g064510.3/Solyc04g082020.3/Solyc01g060130.3/Solyc03g097970.3/Solyc10g005530.3/Solyc05g053470.3/Solyc05g051570.3/Solyc04g007280.3/Solyc06g071200.3/Solyc12g011130.2/Solyc12g005840.2/Solyc02g094630.3/Solyc11g006390.2/Solyc01g056810.3/Solyc06g065740.3/Solyc10g083790.2/Solyc02g085090.1/Solyc12g014080.2/Solyc02g…	-/-/-/-/-/-/-/SAR2/-/-/-/-/-/-/-/-/-/-/-/-/-/-/-/-/-/-/-/-/-/-/-/-/-/-/-/-/-/-/-/-/-/-/-/-/-/-/-/-/-/-/-/-/-/-/-/-/-/-/-/-/-/-/-/-/-/-/-/-/-/-/-/-/-/-/-/-/-/-/-/-/-/-/-/-/-/-/-/-/-/-/-/-/-/-/-/-/-/-/-/-/-/-/-/-/-/-/-/-/-/VPS41/-/-/-/-/-/-/-/-/-/-/-/-/-/-/-/-/-/-/-/-/-/-/-/-/-/-/-/-/-/-/-/-/-/-/-/-/-/-/-/-/-/-/-/-/-/-/-/-/-/-/-/-/-/-/-/-/-/-/-/-/-/-/-/-/-/-/-/-/-/-/-/-/-/-/-/-/-/-/-/-/-/-/-/-/-/-/…	218	125	Solyc10g084050.2/Solyc06g068820.3/Solyc06g082120.3/Solyc07g042930.3/Solyc04g064510.3/Solyc04g082020.3/Solyc01g060130.3/Solyc03g097970.3/Solyc05g053470.3/Solyc05g051570.3/Solyc04g007280.3/Solyc12g011130.2/Solyc11g006390.2/Solyc06g065740.3/Solyc10g083790.2/Solyc02g085090.1/Solyc12g014080.2/Solyc03g122090.3/Solyc07g017290.3/Solyc05g053250.3/Solyc01g008170.3/Solyc09g008460.3/Solyc09g091180.3/Solyc03g…	93	Solyc10g084850.2/Solyc10g005530.3/Solyc06g071200.3/Solyc12g005840.2/Solyc02g094630.3/Solyc01g056810.3/Solyc02g094390.3/Solyc02g094090.3/Solyc05g012790.3/Solyc01g096220.3/Solyc09g015670.3/Solyc06g005080.3/Solyc12g055740.2/Solyc04g082650.3/Solyc11g020300.2/Solyc05g016030.3/Solyc12g013950.2/Solyc01g091580.3/Solyc02g069680.3/Solyc06g072440.3/Solyc01g006900.3/Solyc07g008160.3/Solyc04g026380.3/Solyc01g…
BP	GO:0006108	malate metabolic process	10/4756	14/10708	0.0386197	0.291103	Solyc08g066360.3/Solyc11g007990.2/Solyc08g062190.3/Solyc09g090140.3/Solyc08g013860.3/Solyc12g014180.2/Solyc12g044600.3/Solyc09g075450.3/Solyc03g115990.2/Solyc02g063490.3	-/-/-/-/-/-/-/-/-/-	10	1	Solyc02g063490.3	9	Solyc08g066360.3/Solyc11g007990.2/Solyc08g062190.3/Solyc09g090140.3/Solyc08g013860.3/Solyc12g014180.2/Solyc12g044600.3/Solyc09g075450.3/Solyc03g115990.2
BP	GO:0006213	pyrimidine nucleoside metabolic process	10/4756	14/10708	0.0386197	0.291103	Solyc09g008850.3/Solyc11g065760.2/Solyc08g008340.3/Solyc08g082430.3/Solyc03g110960.3/Solyc12g049370.2/Solyc11g068830.2/Solyc07g021750.1/Solyc01g079650.3/Solyc06g071960.3	-/-/-/-/-/-/-/-/-/-	10	3	Solyc09g008850.3/Solyc08g008340.3/Solyc07g021750.1	7	Solyc11g065760.2/Solyc08g082430.3/Solyc03g110960.3/Solyc12g049370.2/Solyc11g068830.2/Solyc01g079650.3/Solyc06g071960.3
BP	GO:0031400	negative regulation of protein modification process	10/4756	14/10708	0.0386197	0.291103	Solyc09g091780.3/Solyc08g023280.3/Solyc01g095050.3/Solyc05g016230.3/Solyc02g078790.3/Solyc10g080400.2/Solyc07g049410.3/Solyc06g065290.3/Solyc12g005990.2/Solyc06g008210.3	-/-/-/-/-/-/-/-/-/-	10	6	Solyc09g091780.3/Solyc05g016230.3/Solyc02g078790.3/Solyc07g049410.3/Solyc06g065290.3/Solyc12g005990.2	4	Solyc08g023280.3/Solyc01g095050.3/Solyc10g080400.2/Solyc06g008210.3
BP	GO:0048024	regulation of mRNA splicing, via spliceosome	10/4756	14/10708	0.0386197	0.291103	Solyc08g069120.3/Solyc01g105140.3/Solyc06g065475.1/Solyc01g009090.3/Solyc01g080660.3/Solyc04g074040.3/Solyc02g088115.1/Solyc01g099810.3/Solyc02g069790.3/Solyc05g023740.3	-/-/-/-/-/-/-/-/-/-	10	9	Solyc08g069120.3/Solyc01g105140.3/Solyc06g065475.1/Solyc01g009090.3/Solyc01g080660.3/Solyc02g088115.1/Solyc01g099810.3/Solyc02g069790.3/Solyc05g023740.3	1	Solyc04g074040.3
BP	GO:0051170	import into nucleus	17/4756	27/10708	0.0405482	0.304112	Solyc04g007280.3/Solyc06g071200.3/Solyc02g094630.3/Solyc01g102640.2/Solyc07g008160.3/Solyc03g082940.3/Solyc01g111780.3/Solyc06g053590.3/Solyc05g010160.3/Solyc11g011800.2/Solyc06g052030.3/Solyc04g016240.3/Solyc09g005010.3/Solyc01g044360.3/Solyc01g100720.3/Solyc11g011790.2/Solyc09g005130.3	-/-/-/-/-/-/-/-/-/-/-/-/-/-/-/-/-	17	10	Solyc04g007280.3/Solyc01g102640.2/Solyc03g082940.3/Solyc06g053590.3/Solyc11g011800.2/Solyc06g052030.3/Solyc09g005010.3/Solyc01g100720.3/Solyc11g011790.2/Solyc09g005130.3	7	Solyc06g071200.3/Solyc02g094630.3/Solyc07g008160.3/Solyc01g111780.3/Solyc05g010160.3/Solyc04g016240.3/Solyc01g044360.3
BP	GO:0006997	nucleus organization	19/4756	31/10708	0.0437697	0.319468	Solyc07g049260.3/Solyc11g006390.2/Solyc02g089800.3/Solyc02g093980.3/Solyc12g006480.2/Solyc07g008160.3/Solyc03g116020.3/Solyc03g045050.3/Solyc04g076390.3/Solyc04g016240.3/Solyc05g042040.3/Solyc02g081140.3/Solyc02g091960.3/Solyc06g069770.3/Solyc02g087300.1/Solyc06g059980.3/Solyc03g005060.3/Solyc02g092870.2/Solyc08g082100.3	-/-/-/-/-/-/-/-/-/-/-/-/-/-/-/-/-/-/-	19	11	Solyc07g049260.3/Solyc11g006390.2/Solyc02g089800.3/Solyc03g045050.3/Solyc05g042040.3/Solyc02g081140.3/Solyc02g091960.3/Solyc02g087300.1/Solyc06g059980.3/Solyc03g005060.3/Solyc02g092870.2	8	Solyc02g093980.3/Solyc12g006480.2/Solyc07g008160.3/Solyc03g116020.3/Solyc04g076390.3/Solyc04g016240.3/Solyc06g069770.3/Solyc08g082100.3
BP	GO:0046686	response to cadmium ion	19/4756	31/10708	0.0437697	0.319468	Solyc04g011440.3/Solyc01g106430.3/Solyc09g010840.1/Solyc01g068280.3/Solyc10g047950.2/Solyc09g031970.3/Solyc01g079820.3/Solyc03g006860.3/Solyc08g082850.3/Solyc12g014380.2/Solyc03g098230.3/Solyc10g007320.3/Solyc06g036305.1/Solyc12g044610.2/Solyc03g119980.3/Solyc01g080280.3/Solyc04g073990.3/Solyc06g083790.3/Solyc08g078340.3	-/-/-/-/-/-/-/-/-/-/-/-/-/-/-/-/-/-/-	19	5	Solyc04g011440.3/Solyc03g006860.3/Solyc06g036305.1/Solyc12g044610.2/Solyc08g078340.3	14	Solyc01g106430.3/Solyc09g010840.1/Solyc01g068280.3/Solyc10g047950.2/Solyc09g031970.3/Solyc01g079820.3/Solyc08g082850.3/Solyc12g014380.2/Solyc03g098230.3/Solyc10g007320.3/Solyc03g119980.3/Solyc01g080280.3/Solyc04g073990.3/Solyc06g083790.3
BP	GO:0000018	regulation of DNA recombination	11/4756	16/10708	0.0438736	0.319468	Solyc01g068280.3/Solyc03g080010.3/Solyc11g066690.2/Solyc02g094100.3/Solyc06g084020.3/Solyc09g083380.3/Solyc04g007890.3/Solyc09g066100.3/Solyc06g008970.3/Solyc03g119130.3/Solyc03g120200.2	-/-/-/-/-/-/-/-/-/-/-	11	3	Solyc04g007890.3/Solyc06g008970.3/Solyc03g119130.3	8	Solyc01g068280.3/Solyc03g080010.3/Solyc11g066690.2/Solyc02g094100.3/Solyc06g084020.3/Solyc09g083380.3/Solyc09g066100.3/Solyc03g120200.2
BP	GO:0018230	peptidyl-L-cysteine S-palmitoylation	11/4756	16/10708	0.0438736	0.319468	Solyc02g094390.3/Solyc05g012790.3/Solyc04g082650.3/Solyc05g016030.3/Solyc06g072610.3/Solyc08g029200.3/Solyc04g071860.3/Solyc05g055630.3/Solyc01g091280.3/Solyc02g061810.3/Solyc10g018160.2	-/-/-/-/-/-/-/-/-/-/-	11	5	Solyc06g072610.3/Solyc04g071860.3/Solyc05g055630.3/Solyc01g091280.3/Solyc10g018160.2	6	Solyc02g094390.3/Solyc05g012790.3/Solyc04g082650.3/Solyc05g016030.3/Solyc08g029200.3/Solyc02g061810.3
BP	GO:0018231	peptidyl-S-diacylglycerol-L-cysteine biosynthetic process from peptidyl-cysteine	11/4756	16/10708	0.0438736	0.319468	Solyc02g094390.3/Solyc05g012790.3/Solyc04g082650.3/Solyc05g016030.3/Solyc06g072610.3/Solyc08g029200.3/Solyc04g071860.3/Solyc05g055630.3/Solyc01g091280.3/Solyc02g061810.3/Solyc10g018160.2	-/-/-/-/-/-/-/-/-/-/-	11	5	Solyc06g072610.3/Solyc04g071860.3/Solyc05g055630.3/Solyc01g091280.3/Solyc10g018160.2	6	Solyc02g094390.3/Solyc05g012790.3/Solyc04g082650.3/Solyc05g016030.3/Solyc08g029200.3/Solyc02g061810.3
BP	GO:0045132	meiotic chromosome segregation	11/4756	16/10708	0.0438736	0.319468	Solyc04g082900.3/Solyc02g078560.3/Solyc08g007330.3/Solyc11g008090.2/Solyc07g053820.3/Solyc01g104490.3/Solyc09g042760.2/Solyc01g007160.3/Solyc09g091280.3/Solyc10g019040.2/Solyc03g120340.3	-/-/-/-/-/-/-/-/-/-/-	11	4	Solyc04g082900.3/Solyc02g078560.3/Solyc09g091280.3/Solyc10g019040.2	7	Solyc08g007330.3/Solyc11g008090.2/Solyc07g053820.3/Solyc01g104490.3/Solyc09g042760.2/Solyc01g007160.3/Solyc03g120340.3
BP	GO:0042278	purine nucleoside metabolic process	20/4756	33/10708	0.0450306	0.326309	Solyc09g007940.3/Solyc01g097880.3/Solyc08g008340.3/Solyc11g012760.2/Solyc03g123370.3/Solyc08g082430.3/Solyc12g096630.2/Solyc09g009690.3/Solyc07g063040.3/Solyc03g110960.3/Solyc12g049370.2/Solyc09g075390.3/Solyc12g018990.2/Solyc10g086190.2/Solyc05g010420.2/Solyc10g005310.3/Solyc06g071960.3/Solyc04g078120.3/Solyc01g010050.3/Solyc01g009050.3	-/-/-/-/-/-/-/-/-/-/-/-/-/-/-/-/-/-/-/-	20	7	Solyc01g097880.3/Solyc08g008340.3/Solyc03g123370.3/Solyc09g009690.3/Solyc09g075390.3/Solyc05g010420.2/Solyc01g010050.3	13	Solyc09g007940.3/Solyc11g012760.2/Solyc08g082430.3/Solyc12g096630.2/Solyc07g063040.3/Solyc03g110960.3/Solyc12g049370.2/Solyc12g018990.2/Solyc10g086190.2/Solyc10g005310.3/Solyc06g071960.3/Solyc04g078120.3/Solyc01g009050.3
BP	GO:0034470	ncRNA processing	103/4756	204/10708	0.0456571	0.329258	Solyc02g083140.3/Solyc10g005530.3/Solyc11g013030.2/Solyc06g075620.3/Solyc03g112820.3/Solyc01g020240.3/Solyc06g005200.3/Solyc11g071660.1/Solyc04g074910.3/Solyc04g082130.3/Solyc11g068420.2/Solyc04g078850.3/Solyc02g083470.3/Solyc01g087670.3/Solyc03g115980.1/Solyc01g111420.3/Solyc01g091210.3/Solyc10g083600.2/Solyc01g104470.3/Solyc01g007250.3/Solyc03g113610.3/Solyc10g074560.2/Solyc11g007800.2/Solyc10g…	-/-/-/-/-/-/-/-/-/-/-/-/-/-/-/-/-/-/-/-/-/-/-/-/-/-/-/-/-/-/-/-/-/-/-/-/-/-/-/-/-/-/-/-/-/-/-/-/-/-/-/-/-/-/-/-/-/-/-/-/-/-/-/-/-/-/-/-/-/-/-/-/-/-/-/-/-/-/-/-/-/-/-/-/-/-/-/-/-/-/-/-/-/-/-/-/-/-/-/-/-/-/-	103	47	Solyc02g083140.3/Solyc11g013030.2/Solyc03g112820.3/Solyc06g005200.3/Solyc11g071660.1/Solyc04g078850.3/Solyc02g083470.3/Solyc01g087670.3/Solyc01g111420.3/Solyc01g091210.3/Solyc10g083600.2/Solyc01g007250.3/Solyc10g074560.2/Solyc11g007800.2/Solyc10g086150.2/Solyc03g093480.3/Solyc05g010470.3/Solyc05g054630.3/Solyc03g097160.3/Solyc07g017940.1/Solyc04g051600.3/Solyc01g009090.3/Solyc12g006550.2/Solyc09g…	56	Solyc10g005530.3/Solyc06g075620.3/Solyc01g020240.3/Solyc04g074910.3/Solyc04g082130.3/Solyc11g068420.2/Solyc03g115980.1/Solyc01g104470.3/Solyc03g113610.3/Solyc04g010240.3/Solyc05g055890.3/Solyc05g053190.3/Solyc09g057650.3/Solyc02g069950.3/Solyc04g008030.2/Solyc04g074710.3/Solyc01g091890.3/Solyc08g066180.3/Solyc01g107040.3/Solyc01g087730.3/Solyc06g050120.3/Solyc03g113860.2/Solyc03g097460.3/Solyc07g…
BP	GO:0072527	pyrimidine-containing compound metabolic process	23/4756	39/10708	0.0477155	0.342456	Solyc09g008850.3/Solyc07g064160.3/Solyc09g011300.3/Solyc01g100030.3/Solyc11g064920.2/Solyc03g083610.3/Solyc11g065760.2/Solyc08g008340.3/Solyc08g082430.3/Solyc03g110960.3/Solyc12g049370.2/Solyc11g068830.2/Solyc07g021710.3/Solyc07g021750.1/Solyc06g006080.3/Solyc05g053480.3/Solyc02g084310.2/Solyc01g079650.3/Solyc01g103950.3/Solyc02g072105.1/Solyc06g071960.3/Solyc01g109830.3/Solyc07g048010.3	-/-/-/-/-/-/-/-/-/-/-/-/-/-/-/-/-/-/-/-/-/-/-	23	4	Solyc09g008850.3/Solyc08g008340.3/Solyc07g021750.1/Solyc02g084310.2	19	Solyc07g064160.3/Solyc09g011300.3/Solyc01g100030.3/Solyc11g064920.2/Solyc03g083610.3/Solyc11g065760.2/Solyc08g082430.3/Solyc03g110960.3/Solyc12g049370.2/Solyc11g068830.2/Solyc07g021710.3/Solyc06g006080.3/Solyc05g053480.3/Solyc01g079650.3/Solyc01g103950.3/Solyc02g072105.1/Solyc06g071960.3/Solyc01g109830.3/Solyc07g048010.3
BP	GO:0018198	peptidyl-cysteine modification	12/4756	18/10708	0.0482699	0.344785	Solyc02g094390.3/Solyc05g012790.3/Solyc04g082650.3/Solyc05g016030.3/Solyc06g072610.3/Solyc08g029200.3/Solyc04g071860.3/Solyc05g055630.3/Solyc01g091280.3/Solyc07g064850.3/Solyc02g061810.3/Solyc10g018160.2	-/-/-/-/-/-/-/-/-/-/-/-	12	5	Solyc06g072610.3/Solyc04g071860.3/Solyc05g055630.3/Solyc01g091280.3/Solyc10g018160.2	7	Solyc02g094390.3/Solyc05g012790.3/Solyc04g082650.3/Solyc05g016030.3/Solyc08g029200.3/Solyc07g064850.3/Solyc02g061810.3
BP	GO:0010243	response to organonitrogen compound	27/4756	47/10708	0.049419	0.35132	Solyc10g084050.2/Solyc07g042930.3/Solyc04g082890.3/Solyc07g008780.3/Solyc01g104000.3/Solyc05g054650.1/Solyc04g076790.3/Solyc08g062960.3/Solyc08g078190.1/Solyc05g053810.3/Solyc10g051270.2/Solyc12g098490.2/Solyc05g012340.3/Solyc01g107880.3/Solyc04g008740.3/Solyc08g077180.3/Solyc06g063100.3/Solyc07g062540.3/Solyc11g069720.2/Solyc06g006080.3/Solyc09g013090.3/Solyc02g087300.1/Solyc01g020190.2/Solyc08g…	-/-/-/-/-/-/-/-/-/-/-/-/-/-/-/-/-/-/-/-/-/-/-/-/-/-/-	27	18	Solyc10g084050.2/Solyc07g042930.3/Solyc04g082890.3/Solyc07g008780.3/Solyc01g104000.3/Solyc05g054650.1/Solyc08g062960.3/Solyc10g051270.2/Solyc01g107880.3/Solyc04g008740.3/Solyc08g077180.3/Solyc07g062540.3/Solyc11g069720.2/Solyc02g087300.1/Solyc01g020190.2/Solyc08g065490.3/Solyc04g082610.3/Solyc06g074980.3	9	Solyc04g076790.3/Solyc08g078190.1/Solyc05g053810.3/Solyc12g098490.2/Solyc05g012340.3/Solyc06g063100.3/Solyc06g006080.3/Solyc09g013090.3/Solyc01g109340.3
BP	GO:0009411	response to UV	13/4756	20/10708	0.0519356	0.367469	Solyc07g042930.3/Solyc01g096030.3/Solyc09g005230.3/Solyc08g079530.3/Solyc01g067740.3/Solyc02g032850.3/Solyc09g031610.3/Solyc05g006120.3/Solyc09g098220.3/Solyc04g053130.3/Solyc02g014770.3/Solyc06g008970.3/Solyc04g051510.1	-/-/-/-/-/-/-/-/-/-/-/-/CURL3	13	7	Solyc07g042930.3/Solyc01g096030.3/Solyc08g079530.3/Solyc01g067740.3/Solyc05g006120.3/Solyc09g098220.3/Solyc06g008970.3	6	Solyc09g005230.3/Solyc02g032850.3/Solyc09g031610.3/Solyc04g053130.3/Solyc02g014770.3/Solyc04g051510.1
BP	GO:0000462	maturation of SSU-rRNA from tricistronic rRNA transcript (SSU-rRNA, 5.8S rRNA, LSU-rRNA)	14/4756	22/10708	0.0549822	0.387199	Solyc04g074910.3/Solyc03g093480.3/Solyc09g057650.3/Solyc12g006550.2/Solyc01g066840.3/Solyc10g006070.3/Solyc05g005690.1/Solyc05g008190.3/Solyc06g007570.3/Solyc12g056030.2/Solyc01g068530.3/Solyc04g026100.1/Solyc11g072390.2/Solyc04g076560.3	-/-/-/-/-/-/-/-/-/-/-/-/-/-	14	6	Solyc03g093480.3/Solyc12g006550.2/Solyc05g008190.3/Solyc12g056030.2/Solyc11g072390.2/Solyc04g076560.3	8	Solyc04g074910.3/Solyc09g057650.3/Solyc01g066840.3/Solyc10g006070.3/Solyc05g005690.1/Solyc06g007570.3/Solyc01g068530.3/Solyc04g026100.1
BP	GO:0032787	monocarboxylic acid metabolic process	130/4756	263/10708	0.0557393	0.390696	Solyc11g007690.2/Solyc06g051930.3/Solyc10g078740.2/Solyc08g005610.3/Solyc08g014000.3/Solyc11g012160.2/Solyc04g082880.3/Solyc07g017770.3/Solyc01g080930.3/Solyc08g016720.1/Solyc06g071920.3/Solyc02g081160.3/Solyc12g005180.2/Solyc02g089060.3/Solyc12g095760.2/Solyc10g083720.2/Solyc07g049280.3/Solyc04g055200.3/Solyc12g006470.2/Solyc01g006450.3/Solyc08g066360.3/Solyc01g111120.3/Solyc07g006810.3/Solyc02g…	-/-/-/CYP707A2/LOX1.1/-/-/-/-/NCED2/-/-/-/-/-/-/-/-/-/-/-/-/-/-/-/-/-/-/-/-/-/ACS2/-/-/-/-/-/-/-/-/-/-/-/-/-/-/-/-/-/-/-/-/-/-/-/-/-/-/-/-/-/-/-/-/-/-/-/-/-/-/-/-/-/-/-/-/-/-/-/-/-/-/PGH1/-/-/AOS2/-/-/-/-/-/-/-/ACS3/-/-/-/-/-/-/-/-/-/-/HPL/-/-/-/SK/-/-/-/-/-/-/-/-/-/-/-/-/-/OPR1/-/-/-/-/-/-/-	130	29	Solyc06g051930.3/Solyc06g071920.3/Solyc02g089060.3/Solyc10g083720.2/Solyc10g086180.2/Solyc12g006930.2/Solyc03g006860.3/Solyc01g095080.3/Solyc05g012200.3/Solyc04g076020.3/Solyc04g008740.3/Solyc06g053670.1/Solyc08g077180.3/Solyc04g054890.3/Solyc09g008130.3/Solyc05g016230.3/Solyc07g063010.3/Solyc05g054490.3/Solyc02g083580.3/Solyc11g069800.1/Solyc09g007130.3/Solyc08g067410.2/Solyc02g090890.3/Solyc06g…	101	Solyc11g007690.2/Solyc10g078740.2/Solyc08g005610.3/Solyc08g014000.3/Solyc11g012160.2/Solyc04g082880.3/Solyc07g017770.3/Solyc01g080930.3/Solyc08g016720.1/Solyc02g081160.3/Solyc12g005180.2/Solyc12g095760.2/Solyc07g049280.3/Solyc04g055200.3/Solyc12g006470.2/Solyc01g006450.3/Solyc08g066360.3/Solyc01g111120.3/Solyc07g006810.3/Solyc02g085870.3/Solyc12g011040.2/Solyc09g083050.3/Solyc05g013380.3/Solyc08g…
BP	GO:0035999	tetrahydrofolate interconversion	8/4756	11/10708	0.0562134	0.392187	Solyc01g094280.3/Solyc01g104000.3/Solyc11g008870.2/Solyc04g076790.3/Solyc05g053810.3/Solyc12g098490.2/Solyc03g113590.3/Solyc08g065490.3	-/-/-/-/-/-/-/-	8	3	Solyc01g094280.3/Solyc01g104000.3/Solyc08g065490.3	5	Solyc11g008870.2/Solyc04g076790.3/Solyc05g053810.3/Solyc12g098490.2/Solyc03g113590.3
BP	GO:0006563	L-serine metabolic process	15/4756	24/10708	0.0575047	0.397498	Solyc01g094790.3/Solyc09g082060.3/Solyc01g104000.3/Solyc03g123830.3/Solyc04g076790.3/Solyc10g049890.2/Solyc05g053810.3/Solyc12g098490.2/Solyc01g097950.3/Solyc08g014340.3/Solyc07g065340.1/Solyc02g082830.2/Solyc06g076510.3/Solyc03g112075.1/Solyc08g065490.3	-/-/-/-/-/-/-/-/-/-/-/-/-/-/-	15	5	Solyc01g104000.3/Solyc07g065340.1/Solyc02g082830.2/Solyc06g076510.3/Solyc08g065490.3	10	Solyc01g094790.3/Solyc09g082060.3/Solyc03g123830.3/Solyc04g076790.3/Solyc10g049890.2/Solyc05g053810.3/Solyc12g098490.2/Solyc01g097950.3/Solyc08g014340.3/Solyc03g112075.1
BP	GO:0040008	regulation of growth	15/4756	24/10708	0.0575047	0.397498	Solyc05g015390.3/Solyc07g053180.3/Solyc03g115000.3/Solyc12g096570.1/Solyc03g026150.3/Solyc07g008670.3/Solyc01g099680.3/Solyc08g061560.3/Solyc07g056630.3/Solyc09g074930.3/Solyc02g089050.3/Solyc09g091280.3/Solyc04g056640.1/Solyc02g064700.3/Solyc04g081590.3	-/-/-/-/-/-/-/-/-/-/-/-/-/-/-	15	8	Solyc05g015390.3/Solyc07g053180.3/Solyc12g096570.1/Solyc01g099680.3/Solyc07g056630.3/Solyc09g091280.3/Solyc04g056640.1/Solyc02g064700.3	7	Solyc03g115000.3/Solyc03g026150.3/Solyc07g008670.3/Solyc08g061560.3/Solyc09g074930.3/Solyc02g089050.3/Solyc04g081590.3
BP	GO:0006405	RNA export from nucleus	16/4756	26/10708	0.0595824	0.408363	Solyc10g005530.3/Solyc04g007280.3/Solyc11g006390.2/Solyc01g008170.3/Solyc01g102640.2/Solyc04g081030.3/Solyc12g099890.2/Solyc12g006550.2/Solyc04g080350.3/Solyc04g016240.3/Solyc07g066060.3/Solyc03g122370.3/Solyc05g013790.3/Solyc02g085230.3/Solyc06g073870.3/Solyc06g071390.3	-/-/-/-/-/-/-/-/-/-/-/-/-/-/-/-	16	11	Solyc04g007280.3/Solyc11g006390.2/Solyc01g008170.3/Solyc01g102640.2/Solyc04g081030.3/Solyc12g099890.2/Solyc12g006550.2/Solyc04g080350.3/Solyc03g122370.3/Solyc05g013790.3/Solyc02g085230.3	5	Solyc10g005530.3/Solyc04g016240.3/Solyc07g066060.3/Solyc06g073870.3/Solyc06g071390.3
BP	GO:0070887	cellular response to chemical stimulus	173/4756	356/10708	0.0596211	0.408363	Solyc11g066100.2/Solyc10g084050.2/Solyc06g059740.3/Solyc08g067290.3/Solyc04g011440.3/Solyc03g120140.3/Solyc11g011260.1/Solyc09g082580.3/Solyc01g090270.3/Solyc01g094000.3/Solyc01g106210.3/Solyc10g086410.3/Solyc01g111510.3/Solyc10g054910.1/Solyc10g074470.2/Solyc09g010630.3/Solyc10g074570.2/Solyc07g042930.3/Solyc04g082910.1/Solyc02g065070.3/Solyc03g119060.3/Solyc10g005530.3/Solyc03g120410.2/Solyc02g…	-/-/-/-/-/-/GAI/-/-/-/-/-/-/-/-/-/-/-/-/-/-/-/-/-/-/-/-/-/-/-/-/-/-/-/-/-/-/RPB2/-/-/-/-/-/-/-/-/-/-/-/-/-/-/-/-/-/-/-/-/-/-/-/-/-/-/-/-/-/-/-/-/-/-/-/-/-/-/-/-/-/-/-/-/-/-/-/-/-/-/-/-/-/-/-/-/-/-/-/-/-/-/-/-/-/-/-/-/-/-/-/-/-/-/-/-/-/-/-/-/-/-/-/-/-/-/-/-/-/-/-/-/-/-/-/-/SPY/-/-/-/-/-/-/-/-/-/-/-/-/-/-/-/-/-/-/-/-/-/-/-/-/-/-/-/-/-/-/-/-/-/-/-/-/CURL3/-	173	92	Solyc11g066100.2/Solyc10g084050.2/Solyc08g067290.3/Solyc04g011440.3/Solyc03g120140.3/Solyc01g094000.3/Solyc01g106210.3/Solyc10g086410.3/Solyc10g054910.1/Solyc09g010630.3/Solyc10g074570.2/Solyc07g042930.3/Solyc04g082910.1/Solyc02g065070.3/Solyc03g120410.2/Solyc02g088010.3/Solyc06g076020.3/Solyc07g017800.3/Solyc08g079830.3/Solyc05g008750.3/Solyc09g007270.3/Solyc07g042260.3/Solyc01g014480.3/Solyc04g…	81	Solyc06g059740.3/Solyc11g011260.1/Solyc09g082580.3/Solyc01g090270.3/Solyc01g111510.3/Solyc10g074470.2/Solyc03g119060.3/Solyc10g005530.3/Solyc06g083690.3/Solyc08g008380.3/Solyc07g062140.3/Solyc07g016180.3/Solyc12g009250.2/Solyc04g016360.3/Solyc08g081690.3/Solyc12g099830.2/Solyc03g033540.3/Solyc05g014690.2/Solyc01g079820.3/Solyc04g007690.3/Solyc07g020860.3/Solyc01g103960.3/Solyc06g034120.3/Solyc12g…
BP	GO:0051168	nuclear export	17/4756	28/10708	0.0612817	0.415882	Solyc10g005530.3/Solyc04g007280.3/Solyc11g006390.2/Solyc01g008170.3/Solyc01g102640.2/Solyc04g081030.3/Solyc12g099890.2/Solyc12g006550.2/Solyc04g080350.3/Solyc04g016240.3/Solyc07g066060.3/Solyc01g098170.3/Solyc03g122370.3/Solyc05g013790.3/Solyc02g085230.3/Solyc06g073870.3/Solyc06g071390.3	-/-/-/-/-/-/-/-/-/-/-/-/-/-/-/-/-	17	11	Solyc04g007280.3/Solyc11g006390.2/Solyc01g008170.3/Solyc01g102640.2/Solyc04g081030.3/Solyc12g099890.2/Solyc12g006550.2/Solyc04g080350.3/Solyc03g122370.3/Solyc05g013790.3/Solyc02g085230.3	6	Solyc10g005530.3/Solyc04g016240.3/Solyc07g066060.3/Solyc01g098170.3/Solyc06g073870.3/Solyc06g071390.3
BP	GO:0009617	response to bacterium	37/4756	68/10708	0.0619872	0.415882	Solyc04g011440.3/Solyc01g106430.3/Solyc10g084250.1/Solyc09g010840.1/Solyc03g007240.3/Solyc10g007600.3/Solyc05g052470.3/Solyc04g007950.3/Solyc10g047950.2/Solyc12g056830.1/Solyc02g068300.3/Solyc12g099660.2/Solyc01g108160.3/Solyc03g019850.3/Solyc08g082850.3/Solyc01g067740.3/Solyc08g061560.3/Solyc07g064980.3/Solyc05g047590.3/Solyc02g032850.3/Solyc04g014910.3/Solyc08g066070.1/Solyc07g053980.3/Solyc09g…	-/-/-/-/-/-/-/-/-/-/-/-/-/-/-/-/-/-/-/-/-/-/-/-/-/-/-/-/-/-/-/-/-/-/-/-/-	37	16	Solyc04g011440.3/Solyc03g007240.3/Solyc05g052470.3/Solyc01g108160.3/Solyc03g019850.3/Solyc01g067740.3/Solyc07g064980.3/Solyc04g014910.3/Solyc08g066070.1/Solyc07g053980.3/Solyc07g040690.3/Solyc07g039550.3/Solyc01g108280.3/Solyc04g009950.3/Solyc04g082610.3/Solyc07g065610.1	21	Solyc01g106430.3/Solyc10g084250.1/Solyc09g010840.1/Solyc10g007600.3/Solyc04g007950.3/Solyc10g047950.2/Solyc12g056830.1/Solyc02g068300.3/Solyc12g099660.2/Solyc08g082850.3/Solyc08g061560.3/Solyc05g047590.3/Solyc02g032850.3/Solyc09g065270.3/Solyc11g011970.2/Solyc05g053010.1/Solyc03g080060.1/Solyc06g005170.3/Solyc10g084860.1/Solyc01g109110.3/Solyc04g040220.3
BP	GO:0044770	cell cycle phase transition	18/4756	30/10708	0.0626578	0.415882	Solyc04g082900.3/Solyc01g103040.3/Solyc05g014370.3/Solyc05g014690.2/Solyc01g107730.3/Solyc07g053820.3/Solyc06g065680.3/Solyc06g076860.3/Solyc05g018150.3/Solyc12g095860.2/Solyc07g017490.3/Solyc11g070140.2/Solyc09g091280.3/Solyc02g081520.3/Solyc02g079050.3/Solyc06g051040.3/Solyc01g107160.3/Solyc02g092980.3	-/-/-/-/-/-/-/-/-/-/-/-/-/-/-/-/-/-	18	6	Solyc04g082900.3/Solyc05g014370.3/Solyc05g018150.3/Solyc07g017490.3/Solyc09g091280.3/Solyc02g081520.3	12	Solyc01g103040.3/Solyc05g014690.2/Solyc01g107730.3/Solyc07g053820.3/Solyc06g065680.3/Solyc06g076860.3/Solyc12g095860.2/Solyc11g070140.2/Solyc02g079050.3/Solyc06g051040.3/Solyc01g107160.3/Solyc02g092980.3
BP	GO:0044772	mitotic cell cycle phase transition	18/4756	30/10708	0.0626578	0.415882	Solyc04g082900.3/Solyc01g103040.3/Solyc05g014370.3/Solyc05g014690.2/Solyc01g107730.3/Solyc07g053820.3/Solyc06g065680.3/Solyc06g076860.3/Solyc05g018150.3/Solyc12g095860.2/Solyc07g017490.3/Solyc11g070140.2/Solyc09g091280.3/Solyc02g081520.3/Solyc02g079050.3/Solyc06g051040.3/Solyc01g107160.3/Solyc02g092980.3	-/-/-/-/-/-/-/-/-/-/-/-/-/-/-/-/-/-	18	6	Solyc04g082900.3/Solyc05g014370.3/Solyc05g018150.3/Solyc07g017490.3/Solyc09g091280.3/Solyc02g081520.3	12	Solyc01g103040.3/Solyc05g014690.2/Solyc01g107730.3/Solyc07g053820.3/Solyc06g065680.3/Solyc06g076860.3/Solyc12g095860.2/Solyc11g070140.2/Solyc02g079050.3/Solyc06g051040.3/Solyc01g107160.3/Solyc02g092980.3
BP	GO:0009664	plant-type cell wall organization	34/4756	62/10708	0.063645	0.415882	Solyc08g005490.3/Solyc01g091690.3/Solyc08g077240.3/Solyc04g054480.3/Solyc05g007830.3/Solyc02g067890.3/Solyc10g086520.2/Solyc04g071070.2/Solyc06g076220.3/Solyc09g075540.1/Solyc08g075340.3/Solyc02g065770.3/Solyc02g088100.3/Solyc08g061560.3/Solyc09g010860.3/Solyc09g098510.3/Solyc05g007490.3/Solyc02g081210.3/Solyc06g005560.3/Solyc01g096360.3/Solyc01g087850.2/Solyc03g005600.3/Solyc03g031830.2/Solyc06g…	-/-/-/-/-/-/-/-/-/-/-/-/-/-/-/-/-/-/-/-/-/-/-/-/-/-/-/-/-/-/-/-/-/-	34	2	Solyc09g075540.1/Solyc05g012450.3	32	Solyc08g005490.3/Solyc01g091690.3/Solyc08g077240.3/Solyc04g054480.3/Solyc05g007830.3/Solyc02g067890.3/Solyc10g086520.2/Solyc04g071070.2/Solyc06g076220.3/Solyc08g075340.3/Solyc02g065770.3/Solyc02g088100.3/Solyc08g061560.3/Solyc09g010860.3/Solyc09g098510.3/Solyc05g007490.3/Solyc02g081210.3/Solyc06g005560.3/Solyc01g096360.3/Solyc01g087850.2/Solyc03g005600.3/Solyc03g031830.2/Solyc06g051800.3/Solyc01g…
BP	GO:0009081	branched-chain amino acid metabolic process	19/4756	32/10708	0.0637569	0.415882	Solyc05g009030.3/Solyc12g043020.2/Solyc12g010840.2/Solyc02g022930.3/Solyc02g091970.3/Solyc10g083760.2/Solyc07g021630.3/Solyc04g063350.3/Solyc11g008780.2/Solyc08g014130.3/Solyc06g059840.3/Solyc01g080170.3/Solyc01g005250.3/Solyc01g028900.3/Solyc03g044330.1/Solyc07g053280.3/Solyc07g061940.3/Solyc05g053540.3/Solyc05g056480.3	-/-/-/-/-/-/-/-/-/-/-/-/-/-/-/-/-/-/-	19	4	Solyc08g014130.3/Solyc01g080170.3/Solyc03g044330.1/Solyc05g056480.3	15	Solyc05g009030.3/Solyc12g043020.2/Solyc12g010840.2/Solyc02g022930.3/Solyc02g091970.3/Solyc10g083760.2/Solyc07g021630.3/Solyc04g063350.3/Solyc11g008780.2/Solyc06g059840.3/Solyc01g005250.3/Solyc01g028900.3/Solyc07g053280.3/Solyc07g061940.3/Solyc05g053540.3
BP	GO:0010499	proteasomal ubiquitin-independent protein catabolic process	9/4756	13/10708	0.0641205	0.415882	Solyc02g081700.1/Solyc04g024420.3/Solyc01g111450.3/Solyc07g016200.3/Solyc07g055080.3/Solyc10g081130.2/Solyc10g077030.2/Solyc05g056160.3/Solyc02g070510.3	-/-/-/-/-/-/-/-/-	9	9	Solyc02g081700.1/Solyc04g024420.3/Solyc01g111450.3/Solyc07g016200.3/Solyc07g055080.3/Solyc10g081130.2/Solyc10g077030.2/Solyc05g056160.3/Solyc02g070510.3	0
BP	GO:0040011	locomotion	9/4756	13/10708	0.0641205	0.415882	Solyc12g056960.2/Solyc02g077400.3/Solyc07g020800.3/Solyc09g090680.3/Solyc01g108910.3/Solyc02g068720.3/Solyc06g083750.3/Solyc03g114070.3/Solyc03g005690.3	-/-/-/-/-/-/-/-/-	9	4	Solyc02g077400.3/Solyc01g108910.3/Solyc06g083750.3/Solyc03g114070.3	5	Solyc12g056960.2/Solyc07g020800.3/Solyc09g090680.3/Solyc02g068720.3/Solyc03g005690.3
BP	GO:0046131	pyrimidine ribonucleoside metabolic process	9/4756	13/10708	0.0641205	0.415882	Solyc09g008850.3/Solyc08g008340.3/Solyc08g082430.3/Solyc03g110960.3/Solyc12g049370.2/Solyc11g068830.2/Solyc07g021750.1/Solyc01g079650.3/Solyc06g071960.3	-/-/-/-/-/-/-/-/-	9	3	Solyc09g008850.3/Solyc08g008340.3/Solyc07g021750.1	6	Solyc08g082430.3/Solyc03g110960.3/Solyc12g049370.2/Solyc11g068830.2/Solyc01g079650.3/Solyc06g071960.3
BP	GO:0046890	regulation of lipid biosynthetic process	9/4756	13/10708	0.0641205	0.415882	Solyc08g023280.3/Solyc12g087990.2/Solyc04g076020.3/Solyc01g096130.3/Solyc05g016230.3/Solyc06g050590.3/Solyc07g053970.3/Solyc06g008210.3/Solyc04g005480.1	-/-/-/-/-/-/-/-/-	9	5	Solyc12g087990.2/Solyc04g076020.3/Solyc01g096130.3/Solyc05g016230.3/Solyc04g005480.1	4	Solyc08g023280.3/Solyc06g050590.3/Solyc07g053970.3/Solyc06g008210.3
BP	GO:1901658	glycosyl compound catabolic process	9/4756	13/10708	0.0641205	0.415882	Solyc01g103230.3/Solyc01g097880.3/Solyc01g074040.2/Solyc12g096630.2/Solyc03g006980.3/Solyc09g009690.3/Solyc12g018990.2/Solyc07g021750.1/Solyc10g005310.3	-/-/-/-/-/-/-/-/-	9	3	Solyc01g097880.3/Solyc09g009690.3/Solyc07g021750.1	6	Solyc01g103230.3/Solyc01g074040.2/Solyc12g096630.2/Solyc03g006980.3/Solyc12g018990.2/Solyc10g005310.3
BP	GO:0071478	cellular response to radiation	21/4756	36/10708	0.0652734	0.415882	Solyc07g042930.3/Solyc09g090100.3/Solyc08g065970.3/Solyc08g023280.3/Solyc01g067740.3/Solyc10g044780.2/Solyc02g071260.3/Solyc08g061130.3/Solyc12g057040.2/Solyc10g085030.1/Solyc09g031610.3/Solyc02g070390.3/Solyc10g044670.2/Solyc04g005120.3/Solyc04g074180.3/Solyc01g081490.3/Solyc04g053130.3/Solyc08g060840.1/Solyc02g014770.3/Solyc08g061260.3/Solyc02g021650.3	-/-/-/-/-/-/-/HY5/-/-/-/-/-/-/-/-/-/-/-/-/-	21	11	Solyc07g042930.3/Solyc09g090100.3/Solyc01g067740.3/Solyc08g061130.3/Solyc10g085030.1/Solyc02g070390.3/Solyc10g044670.2/Solyc04g074180.3/Solyc01g081490.3/Solyc08g060840.1/Solyc08g061260.3	10	Solyc08g065970.3/Solyc08g023280.3/Solyc10g044780.2/Solyc02g071260.3/Solyc12g057040.2/Solyc09g031610.3/Solyc04g005120.3/Solyc04g053130.3/Solyc02g014770.3/Solyc02g021650.3
BP	GO:0007034	vacuolar transport	22/4756	38/10708	0.0657511	0.415882	Solyc10g084850.2/Solyc02g094090.3/Solyc11g006520.2/Solyc09g015670.3/Solyc02g069680.3/Solyc03g031750.2/Solyc02g083430.1/Solyc07g064980.3/Solyc12g096650.2/Solyc05g013780.2/Solyc06g043030.3/Solyc05g026050.3/Solyc05g014200.3/Solyc05g050390.3/Solyc12g098950.2/Solyc06g062510.3/Solyc05g055170.3/Solyc03g115810.3/Solyc10g074980.2/Solyc09g075530.3/Solyc08g076130.3/Solyc06g009650.3	-/-/-/-/-/-/-/-/-/-/-/-/-/-/-/-/-/-/-/-/-/-	22	15	Solyc11g006520.2/Solyc03g031750.2/Solyc02g083430.1/Solyc07g064980.3/Solyc12g096650.2/Solyc05g013780.2/Solyc05g026050.3/Solyc05g014200.3/Solyc05g050390.3/Solyc12g098950.2/Solyc06g062510.3/Solyc05g055170.3/Solyc10g074980.2/Solyc09g075530.3/Solyc08g076130.3	7	Solyc10g084850.2/Solyc02g094090.3/Solyc09g015670.3/Solyc02g069680.3/Solyc06g043030.3/Solyc03g115810.3/Solyc06g009650.3
BP	GO:0045787	positive regulation of cell cycle	22/4756	38/10708	0.0657511	0.415882	Solyc06g073610.3/Solyc01g098350.3/Solyc05g014690.2/Solyc08g023280.3/Solyc01g107730.3/Solyc04g076040.3/Solyc07g066660.3/Solyc05g006050.3/Solyc06g083260.3/Solyc03g006670.3/Solyc05g018150.3/Solyc04g078310.3/Solyc05g051410.3/Solyc05g016230.3/Solyc04g071310.3/Solyc12g088650.2/Solyc11g008670.2/Solyc02g079050.3/Solyc06g008210.3/Solyc04g072880.3/Solyc02g092980.3/Solyc04g078500.1	-/-/-/-/-/-/-/-/-/-/-/-/-/-/-/-/-/-/-/-/-/-	22	7	Solyc06g073610.3/Solyc01g098350.3/Solyc06g083260.3/Solyc05g018150.3/Solyc05g016230.3/Solyc04g072880.3/Solyc04g078500.1	15	Solyc05g014690.2/Solyc08g023280.3/Solyc01g107730.3/Solyc04g076040.3/Solyc07g066660.3/Solyc05g006050.3/Solyc03g006670.3/Solyc04g078310.3/Solyc05g051410.3/Solyc04g071310.3/Solyc12g088650.2/Solyc11g008670.2/Solyc02g079050.3/Solyc06g008210.3/Solyc02g092980.3
BP	GO:0042255	ribosome assembly	28/4756	50/10708	0.0659921	0.415882	Solyc02g082360.3/Solyc11g071770.1/Solyc10g083600.2/Solyc03g115360.3/Solyc01g104470.3/Solyc04g014720.3/Solyc12g010930.2/Solyc12g096540.2/Solyc01g096800.3/Solyc06g075180.1/Solyc02g082000.3/Solyc09g083370.3/Solyc01g098100.2/Solyc11g069440.1/Solyc06g082870.3/Solyc11g042610.2/Solyc02g086240.3/Solyc09g005720.3/Solyc04g016380.3/Solyc04g017680.3/Solyc05g054070.3/Solyc10g078620.1/Solyc03g046350.3/Solyc09g…	-/-/-/-/-/-/-/-/-/-/-/-/-/-/-/-/-/-/-/-/-/-/-/-/-/-/-/-	28	8	Solyc02g082360.3/Solyc11g071770.1/Solyc10g083600.2/Solyc01g096800.3/Solyc01g098100.2/Solyc04g016380.3/Solyc00g007270.3/Solyc04g010100.2	20	Solyc03g115360.3/Solyc01g104470.3/Solyc04g014720.3/Solyc12g010930.2/Solyc12g096540.2/Solyc06g075180.1/Solyc02g082000.3/Solyc09g083370.3/Solyc11g069440.1/Solyc06g082870.3/Solyc11g042610.2/Solyc02g086240.3/Solyc09g005720.3/Solyc04g017680.3/Solyc05g054070.3/Solyc10g078620.1/Solyc03g046350.3/Solyc09g007560.3/Solyc12g039120.2/Solyc10g078630.2
BP	GO:0010639	negative regulation of organelle organization	23/4756	40/10708	0.0660745	0.415882	Solyc04g082900.3/Solyc01g103040.3/Solyc05g014370.3/Solyc08g023280.3/Solyc07g053820.3/Solyc04g076180.3/Solyc06g084020.3/Solyc05g016230.3/Solyc09g083380.3/Solyc07g017490.3/Solyc04g007890.3/Solyc02g078790.3/Solyc02g067810.1/Solyc09g066100.3/Solyc11g040120.2/Solyc06g051040.3/Solyc11g007860.1/Solyc03g119130.3/Solyc01g107160.3/Solyc05g053050.1/Solyc01g065710.3/Solyc06g008210.3/Solyc03g120200.2	-/-/-/-/-/-/-/-/-/-/-/-/-/-/-/-/-/-/-/-/-/-/-	23	10	Solyc04g082900.3/Solyc05g014370.3/Solyc05g016230.3/Solyc07g017490.3/Solyc04g007890.3/Solyc02g078790.3/Solyc02g067810.1/Solyc11g007860.1/Solyc03g119130.3/Solyc05g053050.1	13	Solyc01g103040.3/Solyc08g023280.3/Solyc07g053820.3/Solyc04g076180.3/Solyc06g084020.3/Solyc09g083380.3/Solyc09g066100.3/Solyc11g040120.2/Solyc06g051040.3/Solyc01g107160.3/Solyc01g065710.3/Solyc06g008210.3/Solyc03g120200.2
BP	GO:0051129	negative regulation of cellular component organization	23/4756	40/10708	0.0660745	0.415882	Solyc04g082900.3/Solyc01g103040.3/Solyc05g014370.3/Solyc08g023280.3/Solyc07g053820.3/Solyc04g076180.3/Solyc06g084020.3/Solyc05g016230.3/Solyc09g083380.3/Solyc07g017490.3/Solyc04g007890.3/Solyc02g078790.3/Solyc02g067810.1/Solyc09g066100.3/Solyc11g040120.2/Solyc06g051040.3/Solyc11g007860.1/Solyc03g119130.3/Solyc01g107160.3/Solyc05g053050.1/Solyc01g065710.3/Solyc06g008210.3/Solyc03g120200.2	-/-/-/-/-/-/-/-/-/-/-/-/-/-/-/-/-/-/-/-/-/-/-	23	10	Solyc04g082900.3/Solyc05g014370.3/Solyc05g016230.3/Solyc07g017490.3/Solyc04g007890.3/Solyc02g078790.3/Solyc02g067810.1/Solyc11g007860.1/Solyc03g119130.3/Solyc05g053050.1	13	Solyc01g103040.3/Solyc08g023280.3/Solyc07g053820.3/Solyc04g076180.3/Solyc06g084020.3/Solyc09g083380.3/Solyc09g066100.3/Solyc11g040120.2/Solyc06g051040.3/Solyc01g107160.3/Solyc01g065710.3/Solyc06g008210.3/Solyc03g120200.2
BP	GO:0033043	regulation of organelle organization	61/4756	118/10708	0.0662634	0.415882	Solyc06g073610.3/Solyc04g082900.3/Solyc04g054480.3/Solyc01g060130.3/Solyc02g078560.3/Solyc04g024530.3/Solyc01g103040.3/Solyc05g054200.3/Solyc05g014370.3/Solyc08g023280.3/Solyc01g107730.3/Solyc01g080850.3/Solyc04g076040.3/Solyc02g077400.3/Solyc07g066660.3/Solyc05g006050.3/Solyc11g066690.2/Solyc07g053820.3/Solyc04g076180.3/Solyc03g006670.3/Solyc05g018150.3/Solyc04g078310.3/Solyc06g084020.3/Solyc06g…	-/-/-/SAR2/-/-/-/-/-/-/-/-/-/-/-/-/-/-/-/-/-/-/-/VPS41/-/-/-/-/-/-/-/-/-/-/-/-/-/-/-/-/-/-/-/-/-/-/-/-/-/-/-/-/-/-/-/-/-/-/-/-/-	61	24	Solyc06g073610.3/Solyc04g082900.3/Solyc01g060130.3/Solyc02g078560.3/Solyc04g024530.3/Solyc05g014370.3/Solyc01g080850.3/Solyc02g077400.3/Solyc05g018150.3/Solyc05g016230.3/Solyc07g017490.3/Solyc04g007890.3/Solyc11g067200.2/Solyc02g078790.3/Solyc09g091280.3/Solyc02g067810.1/Solyc07g064550.3/Solyc11g007860.1/Solyc03g114070.3/Solyc05g006470.3/Solyc03g119130.3/Solyc03g115070.1/Solyc05g053050.1/Solyc04g…	37	Solyc04g054480.3/Solyc01g103040.3/Solyc05g054200.3/Solyc08g023280.3/Solyc01g107730.3/Solyc04g076040.3/Solyc07g066660.3/Solyc05g006050.3/Solyc11g066690.2/Solyc07g053820.3/Solyc04g076180.3/Solyc03g006670.3/Solyc04g078310.3/Solyc06g084020.3/Solyc06g074740.3/Solyc05g051410.3/Solyc11g007780.2/Solyc09g083380.3/Solyc11g012020.2/Solyc07g020800.3/Solyc03g114690.3/Solyc01g100350.3/Solyc12g088650.2/Solyc02g…
BP	GO:0071214	cellular response to abiotic stimulus	24/4756	42/10708	0.0662639	0.415882	Solyc07g042930.3/Solyc07g017800.3/Solyc09g074510.3/Solyc09g090100.3/Solyc05g014690.2/Solyc08g065970.3/Solyc08g023280.3/Solyc01g067740.3/Solyc10g044780.2/Solyc02g071260.3/Solyc08g061130.3/Solyc12g057040.2/Solyc10g085030.1/Solyc09g031610.3/Solyc02g070390.3/Solyc10g044670.2/Solyc04g005120.3/Solyc04g074180.3/Solyc01g081490.3/Solyc04g053130.3/Solyc08g060840.1/Solyc02g014770.3/Solyc08g061260.3/Solyc02g…	-/-/-/-/-/-/-/-/-/-/HY5/-/-/-/-/-/-/-/-/-/-/-/-/-	24	13	Solyc07g042930.3/Solyc07g017800.3/Solyc09g074510.3/Solyc09g090100.3/Solyc01g067740.3/Solyc08g061130.3/Solyc10g085030.1/Solyc02g070390.3/Solyc10g044670.2/Solyc04g074180.3/Solyc01g081490.3/Solyc08g060840.1/Solyc08g061260.3	11	Solyc05g014690.2/Solyc08g065970.3/Solyc08g023280.3/Solyc10g044780.2/Solyc02g071260.3/Solyc12g057040.2/Solyc09g031610.3/Solyc04g005120.3/Solyc04g053130.3/Solyc02g014770.3/Solyc02g021650.3
BP	GO:0104004	cellular response to environmental stimulus	24/4756	42/10708	0.0662639	0.415882	Solyc07g042930.3/Solyc07g017800.3/Solyc09g074510.3/Solyc09g090100.3/Solyc05g014690.2/Solyc08g065970.3/Solyc08g023280.3/Solyc01g067740.3/Solyc10g044780.2/Solyc02g071260.3/Solyc08g061130.3/Solyc12g057040.2/Solyc10g085030.1/Solyc09g031610.3/Solyc02g070390.3/Solyc10g044670.2/Solyc04g005120.3/Solyc04g074180.3/Solyc01g081490.3/Solyc04g053130.3/Solyc08g060840.1/Solyc02g014770.3/Solyc08g061260.3/Solyc02g…	-/-/-/-/-/-/-/-/-/-/HY5/-/-/-/-/-/-/-/-/-/-/-/-/-	24	13	Solyc07g042930.3/Solyc07g017800.3/Solyc09g074510.3/Solyc09g090100.3/Solyc01g067740.3/Solyc08g061130.3/Solyc10g085030.1/Solyc02g070390.3/Solyc10g044670.2/Solyc04g074180.3/Solyc01g081490.3/Solyc08g060840.1/Solyc08g061260.3	11	Solyc05g014690.2/Solyc08g065970.3/Solyc08g023280.3/Solyc10g044780.2/Solyc02g071260.3/Solyc12g057040.2/Solyc09g031610.3/Solyc04g005120.3/Solyc04g053130.3/Solyc02g014770.3/Solyc02g021650.3
BP	GO:0006399	tRNA metabolic process	69/4756	135/10708	0.068663	0.42529	Solyc03g117330.3/Solyc01g020240.3/Solyc06g005200.3/Solyc05g005800.3/Solyc05g056255.1/Solyc01g096870.3/Solyc04g082130.3/Solyc10g007065.1/Solyc01g008310.3/Solyc03g115980.1/Solyc12g019110.2/Solyc01g091210.3/Solyc08g015960.3/Solyc03g019940.3/Solyc09g007540.3/Solyc06g073330.3/Solyc11g007800.2/Solyc07g008530.1/Solyc11g012140.2/Solyc05g054630.3/Solyc01g080810.3/Solyc04g051600.3/Solyc05g055890.3/Solyc05g…	-/-/-/-/-/-/-/-/-/-/-/-/-/-/-/-/-/-/-/-/-/-/-/-/-/-/-/-/-/-/-/-/-/-/-/-/-/-/-/-/-/-/-/-/-/-/-/-/-/-/-/-/-/-/-/-/-/-/-/-/-/-/-/-/-/-/-/-/-	69	14	Solyc06g005200.3/Solyc01g091210.3/Solyc11g007800.2/Solyc05g054630.3/Solyc04g051600.3/Solyc09g074090.3/Solyc09g008130.3/Solyc11g007807.1/Solyc01g081490.3/Solyc02g068750.1/Solyc02g065300.1/Solyc12g008450.2/Solyc10g076600.2/Solyc11g007803.1	55	Solyc03g117330.3/Solyc01g020240.3/Solyc05g005800.3/Solyc05g056255.1/Solyc01g096870.3/Solyc04g082130.3/Solyc10g007065.1/Solyc01g008310.3/Solyc03g115980.1/Solyc12g019110.2/Solyc08g015960.3/Solyc03g019940.3/Solyc09g007540.3/Solyc06g073330.3/Solyc07g008530.1/Solyc11g012140.2/Solyc01g080810.3/Solyc05g055890.3/Solyc05g053190.3/Solyc04g074710.3/Solyc12g095850.2/Solyc01g091890.3/Solyc01g107040.3/Solyc01g…
BP	GO:0000184	nuclear-transcribed mRNA catabolic process, nonsense-mediated decay	10/4756	15/10708	0.0703147	0.42529	Solyc10g005530.3/Solyc06g065475.1/Solyc02g078020.3/Solyc02g094260.1/Solyc11g008700.2/Solyc10g080740.2/Solyc06g005990.3/Solyc04g049770.3/Solyc04g082980.2/Solyc08g077420.3	-/-/-/-/-/-/-/-/-/-	10	6	Solyc06g065475.1/Solyc02g078020.3/Solyc02g094260.1/Solyc11g008700.2/Solyc10g080740.2/Solyc04g049770.3	4	Solyc10g005530.3/Solyc06g005990.3/Solyc04g082980.2/Solyc08g077420.3
BP	GO:0009743	response to carbohydrate	10/4756	15/10708	0.0703147	0.42529	Solyc02g081160.3/Solyc12g095760.2/Solyc07g062140.3/Solyc01g094760.3/Solyc01g067740.3/Solyc01g107730.3/Solyc02g032850.3/Solyc01g100800.2/Solyc06g007180.3/Solyc02g067030.3	-/-/-/-/-/-/-/-/-/-	10	3	Solyc01g067740.3/Solyc06g007180.3/Solyc02g067030.3	7	Solyc02g081160.3/Solyc12g095760.2/Solyc07g062140.3/Solyc01g094760.3/Solyc01g107730.3/Solyc02g032850.3/Solyc01g100800.2
BP	GO:0009787	regulation of abscisic acid-activated signaling pathway	10/4756	15/10708	0.0703147	0.42529	Solyc08g067290.3/Solyc12g063050.2/Solyc10g085130.2/Solyc08g066070.1/Solyc04g005120.3/Solyc04g024940.3/Solyc06g060230.3/Solyc08g061260.3/Solyc01g108280.3/Solyc02g067030.3	-/-/-/-/-/-/-/-/-/-	10	9	Solyc08g067290.3/Solyc12g063050.2/Solyc10g085130.2/Solyc08g066070.1/Solyc04g024940.3/Solyc06g060230.3/Solyc08g061260.3/Solyc01g108280.3/Solyc02g067030.3	1	Solyc04g005120.3
BP	GO:0030433	ubiquitin-dependent ERAD pathway	10/4756	15/10708	0.0703147	0.42529	Solyc10g084050.2/Solyc05g012340.3/Solyc01g107880.3/Solyc06g063100.3/Solyc07g062540.3/Solyc11g069720.2/Solyc09g013090.3/Solyc02g087300.1/Solyc01g020190.2/Solyc06g074980.3	-/-/-/-/-/-/-/-/-/-	10	7	Solyc10g084050.2/Solyc01g107880.3/Solyc07g062540.3/Solyc11g069720.2/Solyc02g087300.1/Solyc01g020190.2/Solyc06g074980.3	3	Solyc05g012340.3/Solyc06g063100.3/Solyc09g013090.3
BP	GO:0032392	DNA geometric change	10/4756	15/10708	0.0703147	0.42529	Solyc05g025590.3/Solyc05g014690.2/Solyc04g016370.3/Solyc01g103960.3/Solyc12g098860.2/Solyc11g040120.2/Solyc06g008970.3/Solyc03g118320.1/Solyc03g120200.2/Solyc11g065900.2	-/-/-/-/-/-/-/-/-/-	10	4	Solyc05g025590.3/Solyc04g016370.3/Solyc06g008970.3/Solyc03g118320.1	6	Solyc05g014690.2/Solyc01g103960.3/Solyc12g098860.2/Solyc11g040120.2/Solyc03g120200.2/Solyc11g065900.2
BP	GO:0035196	production of miRNAs involved in gene silencing by miRNA	10/4756	15/10708	0.0703147	0.42529	Solyc10g005530.3/Solyc02g078260.3/Solyc12g087990.2/Solyc01g009090.3/Solyc03g082980.3/Solyc01g044360.3/Solyc04g076420.3/Solyc02g091460.3/Solyc11g069460.2/Solyc03g114410.3	-/RPB2/-/-/-/-/-/-/-/-	10	6	Solyc02g078260.3/Solyc12g087990.2/Solyc01g009090.3/Solyc03g082980.3/Solyc04g076420.3/Solyc03g114410.3	4	Solyc10g005530.3/Solyc01g044360.3/Solyc02g091460.3/Solyc11g069460.2
BP	GO:1901419	regulation of response to alcohol	10/4756	15/10708	0.0703147	0.42529	Solyc08g067290.3/Solyc12g063050.2/Solyc10g085130.2/Solyc08g066070.1/Solyc04g005120.3/Solyc04g024940.3/Solyc06g060230.3/Solyc08g061260.3/Solyc01g108280.3/Solyc02g067030.3	-/-/-/-/-/-/-/-/-/-	10	9	Solyc08g067290.3/Solyc12g063050.2/Solyc10g085130.2/Solyc08g066070.1/Solyc04g024940.3/Solyc06g060230.3/Solyc08g061260.3/Solyc01g108280.3/Solyc02g067030.3	1	Solyc04g005120.3
BP	GO:1905957	regulation of cellular response to alcohol	10/4756	15/10708	0.0703147	0.42529	Solyc08g067290.3/Solyc12g063050.2/Solyc10g085130.2/Solyc08g066070.1/Solyc04g005120.3/Solyc04g024940.3/Solyc06g060230.3/Solyc08g061260.3/Solyc01g108280.3/Solyc02g067030.3	-/-/-/-/-/-/-/-/-/-	10	9	Solyc08g067290.3/Solyc12g063050.2/Solyc10g085130.2/Solyc08g066070.1/Solyc04g024940.3/Solyc06g060230.3/Solyc08g061260.3/Solyc01g108280.3/Solyc02g067030.3	1	Solyc04g005120.3
BP	GO:0016311	dephosphorylation	92/4756	184/10708	0.0720443	0.434002	Solyc01g101010.3/Solyc01g111730.3/Solyc04g079820.3/Solyc07g062970.3/Solyc06g082080.3/Solyc11g067060.2/Solyc06g065480.3/Solyc04g010070.3/Solyc02g083420.3/Solyc07g005460.3/Solyc08g077150.3/Solyc12g063050.2/Solyc07g062140.3/Solyc09g007080.3/Solyc01g056690.3/Solyc02g078550.3/Solyc09g010780.3/Solyc12g089090.2/Solyc07g005450.3/Solyc01g006740.3/Solyc03g121880.3/Solyc10g084410.2/Solyc05g013750.3/Solyc12g…	-/-/-/-/-/-/-/-/-/-/-/-/-/-/-/-/-/-/-/-/-/-/-/-/-/-/-/-/-/-/-/-/-/-/-/-/-/-/-/-/-/-/-/-/-/-/-/-/-/-/-/-/-/-/-/-/-/-/-/-/-/-/-/-/-/-/-/-/-/-/-/-/-/-/-/-/-/-/-/-/-/-/-/-/-/-/-/-/-/-/-/-	92	55	Solyc01g101010.3/Solyc04g079820.3/Solyc07g062970.3/Solyc06g082080.3/Solyc04g010070.3/Solyc02g083420.3/Solyc07g005460.3/Solyc12g063050.2/Solyc09g007080.3/Solyc02g078550.3/Solyc09g010780.3/Solyc12g089090.2/Solyc07g005450.3/Solyc03g121880.3/Solyc10g084410.2/Solyc12g087990.2/Solyc06g066760.3/Solyc06g009390.3/Solyc01g066870.3/Solyc12g096520.2/Solyc01g105280.3/Solyc05g054380.2/Solyc10g086490.2/Solyc06g…	37	Solyc01g111730.3/Solyc11g067060.2/Solyc06g065480.3/Solyc08g077150.3/Solyc07g062140.3/Solyc01g056690.3/Solyc01g006740.3/Solyc05g013750.3/Solyc07g049560.3/Solyc01g110050.2/Solyc08g007000.3/Solyc12g096660.2/Solyc06g062550.3/Solyc06g076400.3/Solyc09g091000.3/Solyc02g069010.3/Solyc01g095050.3/Solyc09g065480.2/Solyc07g054300.3/Solyc12g055990.2/Solyc11g040180.2/Solyc06g054010.3/Solyc01g106010.3/Solyc12g…
BP	GO:0016246	RNA interference	11/4756	17/10708	0.0751716	0.445721	Solyc01g094000.3/Solyc05g007510.3/Solyc07g005030.3/Solyc01g009090.3/Solyc12g014410.2/Solyc04g014870.3/Solyc07g066060.3/Solyc04g076420.3/Solyc02g091460.3/Solyc03g114410.3/Solyc07g049160.3	-/-/-/-/-/-/-/-/-/-/-	11	6	Solyc01g094000.3/Solyc01g009090.3/Solyc04g014870.3/Solyc04g076420.3/Solyc03g114410.3/Solyc07g049160.3	5	Solyc05g007510.3/Solyc07g005030.3/Solyc12g014410.2/Solyc07g066060.3/Solyc02g091460.3
BP	GO:0042398	cellular modified amino acid biosynthetic process	11/4756	17/10708	0.0751716	0.445721	Solyc10g079830.2/Solyc01g098610.3/Solyc01g006280.3/Solyc06g083230.3/Solyc03g113590.3/Solyc06g051900.3/Solyc09g007130.3/Solyc05g008580.3/Solyc01g109830.3/Solyc08g081010.3/Solyc07g062810.3	-/-/-/GCH1/-/-/-/-/-/-/-	11	3	Solyc06g083230.3/Solyc09g007130.3/Solyc08g081010.3	8	Solyc10g079830.2/Solyc01g098610.3/Solyc01g006280.3/Solyc03g113590.3/Solyc06g051900.3/Solyc05g008580.3/Solyc01g109830.3/Solyc07g062810.3
BP	GO:0050684	regulation of mRNA processing	11/4756	17/10708	0.0751716	0.445721	Solyc01g086980.3/Solyc08g069120.3/Solyc01g105140.3/Solyc06g065475.1/Solyc01g009090.3/Solyc01g080660.3/Solyc04g074040.3/Solyc02g088115.1/Solyc01g099810.3/Solyc02g069790.3/Solyc05g023740.3	-/-/-/-/-/-/-/-/-/-/-	11	10	Solyc01g086980.3/Solyc08g069120.3/Solyc01g105140.3/Solyc06g065475.1/Solyc01g009090.3/Solyc01g080660.3/Solyc02g088115.1/Solyc01g099810.3/Solyc02g069790.3/Solyc05g023740.3	1	Solyc04g074040.3
BP	GO:0006260	DNA replication	53/4756	102/10708	0.0751782	0.445721	Solyc04g012060.3/Solyc05g025590.3/Solyc01g102810.3/Solyc11g067140.2/Solyc01g020440.3/Solyc07g005340.2/Solyc05g014540.3/Solyc01g094760.3/Solyc06g060150.3/Solyc09g008630.3/Solyc02g062680.3/Solyc05g014690.2/Solyc01g088380.2/Solyc04g045530.3/Solyc01g103960.3/Solyc03g063340.3/Solyc02g070780.3/Solyc12g013880.2/Solyc02g022830.3/Solyc04g051350.3/Solyc10g078430.2/Solyc06g076860.3/Solyc09g007330.3/Solyc12g…	-/-/-/-/-/-/-/-/-/-/-/-/-/-/-/-/-/-/-/-/-/-/-/-/-/-/-/-/-/-/-/-/-/-/-/-/-/-/-/-/-/-/-/-/-/-/-/-/-/-/-/-/-	53	14	Solyc05g025590.3/Solyc07g005340.2/Solyc02g022830.3/Solyc10g078430.2/Solyc03g025890.2/Solyc03g019960.3/Solyc12g038370.2/Solyc08g077990.3/Solyc09g091280.3/Solyc02g067810.1/Solyc11g007860.1/Solyc05g053050.1/Solyc03g118320.1/Solyc02g087680.1	39	Solyc04g012060.3/Solyc01g102810.3/Solyc11g067140.2/Solyc01g020440.3/Solyc05g014540.3/Solyc01g094760.3/Solyc06g060150.3/Solyc09g008630.3/Solyc02g062680.3/Solyc05g014690.2/Solyc01g088380.2/Solyc04g045530.3/Solyc01g103960.3/Solyc03g063340.3/Solyc02g070780.3/Solyc12g013880.2/Solyc04g051350.3/Solyc06g076860.3/Solyc09g007330.3/Solyc12g098860.2/Solyc05g007450.3/Solyc02g093300.3/Solyc05g054430.3/Solyc03g…
BP	GO:0006470	protein dephosphorylation	72/4756	142/10708	0.0762191	0.449229	Solyc01g101010.3/Solyc01g111730.3/Solyc07g062970.3/Solyc06g082080.3/Solyc11g067060.2/Solyc06g065480.3/Solyc04g010070.3/Solyc02g083420.3/Solyc07g005460.3/Solyc08g077150.3/Solyc12g063050.2/Solyc09g007080.3/Solyc01g056690.3/Solyc02g078550.3/Solyc09g010780.3/Solyc12g089090.2/Solyc07g005450.3/Solyc03g121880.3/Solyc10g084410.2/Solyc05g013750.3/Solyc06g066760.3/Solyc08g007000.3/Solyc06g009390.3/Solyc01g…	-/-/-/-/-/-/-/-/-/-/-/-/-/-/-/-/-/-/-/-/-/-/-/-/-/-/-/-/-/-/-/-/-/-/-/-/-/-/-/-/-/-/-/-/-/-/-/-/-/-/-/-/-/-/-/-/-/-/-/-/-/-/-/-/-/-/-/-/-/-/-/-	72	49	Solyc01g101010.3/Solyc07g062970.3/Solyc06g082080.3/Solyc04g010070.3/Solyc02g083420.3/Solyc07g005460.3/Solyc12g063050.2/Solyc09g007080.3/Solyc02g078550.3/Solyc09g010780.3/Solyc12g089090.2/Solyc07g005450.3/Solyc03g121880.3/Solyc10g084410.2/Solyc06g066760.3/Solyc06g009390.3/Solyc01g066870.3/Solyc12g096520.2/Solyc01g105280.3/Solyc05g054380.2/Solyc10g086490.2/Solyc06g050230.3/Solyc04g056560.3/Solyc05g…	23	Solyc01g111730.3/Solyc11g067060.2/Solyc06g065480.3/Solyc08g077150.3/Solyc01g056690.3/Solyc05g013750.3/Solyc08g007000.3/Solyc06g076400.3/Solyc09g091000.3/Solyc01g095050.3/Solyc07g054300.3/Solyc12g055990.2/Solyc12g062250.2/Solyc04g064500.3/Solyc01g100040.3/Solyc09g015380.1/Solyc00g007195.1/Solyc10g039280.2/Solyc03g097990.3/Solyc01g080040.3/Solyc08g006060.3/Solyc03g062680.3/Solyc07g007220.3
BP	GO:0071669	plant-type cell wall organization or biogenesis	52/4756	100/10708	0.0763689	0.449229	Solyc08g005490.3/Solyc01g091690.3/Solyc08g077240.3/Solyc11g011850.2/Solyc04g054480.3/Solyc05g007830.3/Solyc02g067890.3/Solyc07g053540.1/Solyc04g071650.3/Solyc03g005450.3/Solyc08g061100.3/Solyc10g086520.2/Solyc12g014430.2/Solyc04g071070.2/Solyc01g058270.3/Solyc06g076220.3/Solyc01g087210.3/Solyc09g075540.1/Solyc08g075340.3/Solyc07g062140.3/Solyc02g065770.3/Solyc03g070390.3/Solyc03g114860.3/Solyc02g…	-/-/-/-/-/-/-/-/-/-/-/-/-/-/-/-/-/-/-/-/-/-/-/-/-/-/-/-/-/-/-/-/-/-/-/-/-/-/-/-/-/-/-/-/-/-/-/-/-/-/-/-	52	8	Solyc11g011850.2/Solyc09g075540.1/Solyc04g051200.2/Solyc08g076320.3/Solyc02g078640.3/Solyc08g080120.3/Solyc05g012450.3/Solyc10g076800.2	44	Solyc08g005490.3/Solyc01g091690.3/Solyc08g077240.3/Solyc04g054480.3/Solyc05g007830.3/Solyc02g067890.3/Solyc07g053540.1/Solyc04g071650.3/Solyc03g005450.3/Solyc08g061100.3/Solyc10g086520.2/Solyc12g014430.2/Solyc04g071070.2/Solyc01g058270.3/Solyc06g076220.3/Solyc01g087210.3/Solyc08g075340.3/Solyc07g062140.3/Solyc02g065770.3/Solyc03g070390.3/Solyc03g114860.3/Solyc02g088100.3/Solyc08g061560.3/Solyc09g…
BP	GO:0048285	organelle fission	70/4756	138/10708	0.0788446	0.459158	Solyc06g073610.3/Solyc04g082900.3/Solyc05g025590.3/Solyc02g078560.3/Solyc01g103040.3/Solyc08g007330.3/Solyc06g065710.3/Solyc11g008090.2/Solyc01g007180.3/Solyc05g014370.3/Solyc11g010610.2/Solyc09g009430.3/Solyc08g081170.3/Solyc01g107730.3/Solyc04g079390.3/Solyc03g119490.3/Solyc04g076040.3/Solyc03g116930.3/Solyc03g031780.3/Solyc07g066660.3/Solyc05g006050.3/Solyc03g111380.3/Solyc03g117010.3/Solyc11g…	-/-/-/-/-/-/-/-/-/-/-/-/-/-/-/-/-/-/-/-/-/-/-/-/-/-/-/-/-/-/-/-/-/-/-/-/-/-/-/-/-/-/-/-/-/-/-/-/-/-/-/-/-/-/-/-/-/-/-/-/-/-/-/-/-/-/-/-/-/-	70	29	Solyc06g073610.3/Solyc04g082900.3/Solyc05g025590.3/Solyc02g078560.3/Solyc06g065710.3/Solyc01g007180.3/Solyc05g014370.3/Solyc11g010610.2/Solyc08g081170.3/Solyc03g031780.3/Solyc11g068650.2/Solyc01g099280.3/Solyc05g018150.3/Solyc04g080000.1/Solyc01g109260.3/Solyc03g025890.2/Solyc03g019960.3/Solyc07g017490.3/Solyc08g042080.3/Solyc11g067200.2/Solyc04g081070.3/Solyc09g091280.3/Solyc11g012770.2/Solyc02g…	41	Solyc01g103040.3/Solyc08g007330.3/Solyc11g008090.2/Solyc09g009430.3/Solyc01g107730.3/Solyc04g079390.3/Solyc03g119490.3/Solyc04g076040.3/Solyc03g116930.3/Solyc07g066660.3/Solyc05g006050.3/Solyc03g111380.3/Solyc03g117010.3/Solyc07g053820.3/Solyc03g114520.3/Solyc03g006670.3/Solyc04g078310.3/Solyc03g116920.2/Solyc10g079730.2/Solyc11g011370.2/Solyc05g051410.3/Solyc10g017850.3/Solyc01g104490.3/Solyc04g…
BP	GO:0000288	nuclear-transcribed mRNA catabolic process, deadenylation-dependent decay	12/4756	19/10708	0.0789752	0.459158	Solyc01g009390.3/Solyc12g017260.2/Solyc06g068410.3/Solyc03g117030.2/Solyc09g074090.3/Solyc09g010300.3/Solyc05g016240.3/Solyc06g005990.3/Solyc06g074030.1/Solyc06g073870.3/Solyc11g068770.1/Solyc04g082980.2	-/-/-/-/-/-/-/-/-/-/-/-	12	7	Solyc01g009390.3/Solyc12g017260.2/Solyc06g068410.3/Solyc03g117030.2/Solyc09g074090.3/Solyc05g016240.3/Solyc11g068770.1	5	Solyc09g010300.3/Solyc06g005990.3/Solyc06g074030.1/Solyc06g073870.3/Solyc04g082980.2
BP	GO:0009082	branched-chain amino acid biosynthetic process	12/4756	19/10708	0.0789752	0.459158	Solyc05g009030.3/Solyc12g043020.2/Solyc12g010840.2/Solyc10g083760.2/Solyc07g021630.3/Solyc11g008780.2/Solyc08g014130.3/Solyc01g005250.3/Solyc03g044330.1/Solyc07g053280.3/Solyc07g061940.3/Solyc05g053540.3	-/-/-/-/-/-/-/-/-/-/-/-	12	2	Solyc08g014130.3/Solyc03g044330.1	10	Solyc05g009030.3/Solyc12g043020.2/Solyc12g010840.2/Solyc10g083760.2/Solyc07g021630.3/Solyc11g008780.2/Solyc01g005250.3/Solyc07g053280.3/Solyc07g061940.3/Solyc05g053540.3
BP	GO:0006402	mRNA catabolic process	34/4756	63/10708	0.0806602	0.463564	Solyc04g009810.3/Solyc10g005530.3/Solyc11g013030.2/Solyc01g086980.3/Solyc01g009390.3/Solyc07g007890.3/Solyc11g005370.2/Solyc12g017260.2/Solyc01g104470.3/Solyc06g068410.3/Solyc06g065475.1/Solyc02g078020.3/Solyc03g122270.3/Solyc03g117030.2/Solyc09g074090.3/Solyc07g065950.3/Solyc02g094260.1/Solyc01g111020.3/Solyc11g008700.2/Solyc08g066120.3/Solyc09g010300.3/Solyc06g072720.3/Solyc05g016240.3/Solyc01g…	-/-/-/-/-/-/-/-/-/-/-/-/-/-/-/-/-/-/-/-/-/-/-/-/-/-/-/-/-/-/-/-/-/-	34	23	Solyc04g009810.3/Solyc11g013030.2/Solyc01g086980.3/Solyc01g009390.3/Solyc07g007890.3/Solyc11g005370.2/Solyc12g017260.2/Solyc06g068410.3/Solyc06g065475.1/Solyc02g078020.3/Solyc03g117030.2/Solyc09g074090.3/Solyc07g065950.3/Solyc02g094260.1/Solyc01g111020.3/Solyc11g008700.2/Solyc08g066120.3/Solyc06g072720.3/Solyc05g016240.3/Solyc01g099740.3/Solyc10g080740.2/Solyc11g068770.1/Solyc04g049770.3	11	Solyc10g005530.3/Solyc01g104470.3/Solyc03g122270.3/Solyc09g010300.3/Solyc06g005990.3/Solyc06g074030.1/Solyc09g009640.3/Solyc10g079840.2/Solyc06g073870.3/Solyc04g082980.2/Solyc08g077420.3
BP	GO:0006575	cellular modified amino acid metabolic process	34/4756	63/10708	0.0806602	0.463564	Solyc10g079830.2/Solyc01g098610.3/Solyc01g006280.3/Solyc01g094280.3/Solyc01g104000.3/Solyc05g051780.3/Solyc11g008870.2/Solyc04g076790.3/Solyc06g083230.3/Solyc05g053810.3/Solyc07g063040.3/Solyc07g062270.3/Solyc12g098490.2/Solyc09g065520.3/Solyc11g012910.2/Solyc03g113590.3/Solyc06g051900.3/Solyc08g006150.3/Solyc09g091840.3/Solyc12g094430.1/Solyc05g012270.3/Solyc09g007130.3/Solyc11g005200.2/Solyc12g…	-/-/-/-/-/-/-/-/GCH1/-/-/-/-/-/-/-/-/-/-/-/-/-/-/-/-/-/-/-/-/-/-/-/-/-	34	9	Solyc01g094280.3/Solyc01g104000.3/Solyc06g083230.3/Solyc09g065520.3/Solyc08g006150.3/Solyc09g007130.3/Solyc12g088020.1/Solyc08g081010.3/Solyc08g065490.3	25	Solyc10g079830.2/Solyc01g098610.3/Solyc01g006280.3/Solyc05g051780.3/Solyc11g008870.2/Solyc04g076790.3/Solyc05g053810.3/Solyc07g063040.3/Solyc07g062270.3/Solyc12g098490.2/Solyc11g012910.2/Solyc03g113590.3/Solyc06g051900.3/Solyc09g091840.3/Solyc12g094430.1/Solyc05g012270.3/Solyc11g005200.2/Solyc12g096320.2/Solyc05g008580.3/Solyc01g109830.3/Solyc04g078120.3/Solyc01g080530.3/Solyc12g008640.2/Solyc07g…
BP	GO:0042742	defense response to bacterium	34/4756	63/10708	0.0806602	0.463564	Solyc01g106430.3/Solyc10g084250.1/Solyc09g010840.1/Solyc03g007240.3/Solyc10g007600.3/Solyc04g007950.3/Solyc10g047950.2/Solyc12g056830.1/Solyc02g068300.3/Solyc12g099660.2/Solyc01g108160.3/Solyc03g019850.3/Solyc08g082850.3/Solyc01g067740.3/Solyc08g061560.3/Solyc07g064980.3/Solyc02g032850.3/Solyc04g014910.3/Solyc08g066070.1/Solyc07g053980.3/Solyc09g065270.3/Solyc11g011970.2/Solyc05g053010.1/Solyc07g…	-/-/-/-/-/-/-/-/-/-/-/-/-/-/-/-/-/-/-/-/-/-/-/-/-/-/-/-/-/-/-/-/-/-	34	14	Solyc03g007240.3/Solyc01g108160.3/Solyc03g019850.3/Solyc01g067740.3/Solyc07g064980.3/Solyc04g014910.3/Solyc08g066070.1/Solyc07g053980.3/Solyc07g040690.3/Solyc07g039550.3/Solyc01g108280.3/Solyc04g009950.3/Solyc04g082610.3/Solyc07g065610.1	20	Solyc01g106430.3/Solyc10g084250.1/Solyc09g010840.1/Solyc10g007600.3/Solyc04g007950.3/Solyc10g047950.2/Solyc12g056830.1/Solyc02g068300.3/Solyc12g099660.2/Solyc08g082850.3/Solyc08g061560.3/Solyc02g032850.3/Solyc09g065270.3/Solyc11g011970.2/Solyc05g053010.1/Solyc03g080060.1/Solyc06g005170.3/Solyc10g084860.1/Solyc01g109110.3/Solyc04g040220.3
BP	GO:0000280	nuclear division	58/4756	113/10708	0.0823868	0.467433	Solyc06g073610.3/Solyc04g082900.3/Solyc05g025590.3/Solyc02g078560.3/Solyc01g103040.3/Solyc08g007330.3/Solyc06g065710.3/Solyc11g008090.2/Solyc01g007180.3/Solyc05g014370.3/Solyc01g107730.3/Solyc04g079390.3/Solyc03g119490.3/Solyc04g076040.3/Solyc03g116930.3/Solyc03g031780.3/Solyc07g066660.3/Solyc05g006050.3/Solyc03g111380.3/Solyc03g117010.3/Solyc07g053820.3/Solyc03g114520.3/Solyc03g006670.3/Solyc05g…	-/-/-/-/-/-/-/-/-/-/-/-/-/-/-/-/-/-/-/-/-/-/-/-/-/-/-/-/-/-/-/-/-/-/-/-/-/-/-/-/-/-/-/-/-/-/-/-/-/-/-/-/-/-/-/-/-/-	58	21	Solyc06g073610.3/Solyc04g082900.3/Solyc05g025590.3/Solyc02g078560.3/Solyc06g065710.3/Solyc01g007180.3/Solyc05g014370.3/Solyc03g031780.3/Solyc05g018150.3/Solyc03g025890.2/Solyc03g019960.3/Solyc07g017490.3/Solyc11g067200.2/Solyc09g091280.3/Solyc11g012770.2/Solyc02g067810.1/Solyc02g078640.3/Solyc11g007860.1/Solyc10g019040.2/Solyc05g053050.1/Solyc04g078500.1	37	Solyc01g103040.3/Solyc08g007330.3/Solyc11g008090.2/Solyc01g107730.3/Solyc04g079390.3/Solyc03g119490.3/Solyc04g076040.3/Solyc03g116930.3/Solyc07g066660.3/Solyc05g006050.3/Solyc03g111380.3/Solyc03g117010.3/Solyc07g053820.3/Solyc03g114520.3/Solyc03g006670.3/Solyc04g078310.3/Solyc03g116920.2/Solyc10g079730.2/Solyc11g011370.2/Solyc05g051410.3/Solyc01g104490.3/Solyc09g042760.2/Solyc12g088650.2/Solyc01g…
BP	GO:0000302	response to reactive oxygen species	32/4756	59/10708	0.0824894	0.467433	Solyc03g082420.3/Solyc03g123540.3/Solyc09g015020.1/Solyc01g111510.3/Solyc08g062450.1/Solyc08g062340.3/Solyc05g052470.3/Solyc08g079830.3/Solyc09g007270.3/Solyc09g074510.3/Solyc09g075950.1/Solyc12g009250.2/Solyc09g011340.3/Solyc03g032000.3/Solyc01g067740.3/Solyc08g062960.3/Solyc06g048410.3/Solyc07g005210.3/Solyc07g042250.3/Solyc06g076570.2/Solyc04g074640.3/Solyc10g086680.1/Solyc02g082760.3/Solyc02g…	HSP21/-/-/-/-/-/-/-/-/-/-/-/-/-/-/-/-/-/-/-/-/-/-/-/-/-/-/-/-/-/-/-	32	22	Solyc03g082420.3/Solyc03g123540.3/Solyc09g015020.1/Solyc08g062450.1/Solyc08g062340.3/Solyc05g052470.3/Solyc08g079830.3/Solyc09g007270.3/Solyc09g074510.3/Solyc09g075950.1/Solyc01g067740.3/Solyc08g062960.3/Solyc07g005210.3/Solyc07g042250.3/Solyc06g076570.2/Solyc10g086680.1/Solyc02g082760.3/Solyc01g102960.3/Solyc02g093600.3/Solyc01g097440.3/Solyc12g010320.2/Solyc06g071430.3	10	Solyc01g111510.3/Solyc12g009250.2/Solyc09g011340.3/Solyc03g032000.3/Solyc06g048410.3/Solyc04g074640.3/Solyc02g081190.3/Solyc03g119980.3/Solyc06g005150.3/Solyc06g060260.3
BP	GO:0051052	regulation of DNA metabolic process	32/4756	59/10708	0.0824894	0.467433	Solyc01g068280.3/Solyc11g071660.1/Solyc03g080010.3/Solyc02g062680.3/Solyc05g014690.2/Solyc04g016370.3/Solyc09g082480.2/Solyc12g095920.2/Solyc11g066690.2/Solyc10g045190.2/Solyc02g094100.3/Solyc12g098860.2/Solyc06g084020.3/Solyc07g065870.3/Solyc03g025890.2/Solyc09g083380.3/Solyc04g007890.3/Solyc04g082720.3/Solyc01g007160.3/Solyc03g007800.3/Solyc09g091280.3/Solyc02g067810.1/Solyc09g066100.3/Solyc11g…	-/-/-/-/-/-/-/-/-/-/-/-/-/-/-/-/-/-/-/-/-/-/-/-/-/-/-/-/-/-/-/-	32	13	Solyc11g071660.1/Solyc04g016370.3/Solyc09g082480.2/Solyc03g025890.2/Solyc04g007890.3/Solyc04g082720.3/Solyc09g091280.3/Solyc02g067810.1/Solyc11g007860.1/Solyc06g008970.3/Solyc03g119130.3/Solyc05g053050.1/Solyc03g118320.1	19	Solyc01g068280.3/Solyc03g080010.3/Solyc02g062680.3/Solyc05g014690.2/Solyc12g095920.2/Solyc11g066690.2/Solyc10g045190.2/Solyc02g094100.3/Solyc12g098860.2/Solyc06g084020.3/Solyc07g065870.3/Solyc09g083380.3/Solyc01g007160.3/Solyc03g007800.3/Solyc09g066100.3/Solyc01g065710.3/Solyc04g008600.3/Solyc03g120200.2/Solyc08g061960.3
BP	GO:0080134	regulation of response to stress	47/4756	90/10708	0.0825798	0.467433	Solyc05g015390.3/Solyc09g010840.1/Solyc10g007600.3/Solyc07g017770.3/Solyc06g036330.1/Solyc03g119650.3/Solyc08g005970.3/Solyc12g009250.2/Solyc03g019850.3/Solyc06g060150.3/Solyc04g016370.3/Solyc03g044470.3/Solyc01g099680.3/Solyc10g005490.3/Solyc07g064980.3/Solyc04g025300.3/Solyc02g032850.3/Solyc12g095920.2/Solyc08g068570.3/Solyc11g066690.2/Solyc03g082980.3/Solyc04g054180.3/Solyc07g042250.3/Solyc02g…	-/-/-/-/-/-/-/-/-/-/-/-/-/-/-/-/-/-/-/-/-/-/-/-/-/-/-/-/-/-/-/-/-/-/-/-/-/-/-/-/-/-/-/-/-/-/-	47	17	Solyc05g015390.3/Solyc03g019850.3/Solyc04g016370.3/Solyc01g099680.3/Solyc07g064980.3/Solyc03g082980.3/Solyc07g042250.3/Solyc07g053980.3/Solyc10g078730.2/Solyc07g040690.3/Solyc04g076210.2/Solyc09g075530.3/Solyc04g009950.3/Solyc07g042170.3/Solyc04g082610.3/Solyc03g118320.1/Solyc03g113390.3	30	Solyc09g010840.1/Solyc10g007600.3/Solyc07g017770.3/Solyc06g036330.1/Solyc03g119650.3/Solyc08g005970.3/Solyc12g009250.2/Solyc06g060150.3/Solyc03g044470.3/Solyc10g005490.3/Solyc04g025300.3/Solyc02g032850.3/Solyc12g095920.2/Solyc08g068570.3/Solyc11g066690.2/Solyc04g054180.3/Solyc02g094100.3/Solyc01g087850.2/Solyc07g065870.3/Solyc09g074930.3/Solyc09g065630.3/Solyc11g011970.2/Solyc03g007670.3/Solyc06g…
BP	GO:0000075	cell cycle checkpoint	14/4756	23/10708	0.0842309	0.467949	Solyc04g082900.3/Solyc01g103040.3/Solyc05g014370.3/Solyc10g044780.2/Solyc08g076610.3/Solyc07g053820.3/Solyc06g076860.3/Solyc03g019960.3/Solyc07g017490.3/Solyc03g007800.3/Solyc02g081520.3/Solyc06g051040.3/Solyc01g107160.3/Solyc04g008600.3	-/-/-/-/-/-/-/-/-/-/-/-/-/-	14	5	Solyc04g082900.3/Solyc05g014370.3/Solyc03g019960.3/Solyc07g017490.3/Solyc02g081520.3	9	Solyc01g103040.3/Solyc10g044780.2/Solyc08g076610.3/Solyc07g053820.3/Solyc06g076860.3/Solyc03g007800.3/Solyc06g051040.3/Solyc01g107160.3/Solyc04g008600.3
BP	GO:1901987	regulation of cell cycle phase transition	14/4756	23/10708	0.0842309	0.467949	Solyc04g082900.3/Solyc01g103040.3/Solyc05g014370.3/Solyc05g014690.2/Solyc07g053820.3/Solyc06g076860.3/Solyc05g018150.3/Solyc12g095860.2/Solyc07g017490.3/Solyc11g070140.2/Solyc02g081520.3/Solyc02g079050.3/Solyc06g051040.3/Solyc01g107160.3	-/-/-/-/-/-/-/-/-/-/-/-/-/-	14	5	Solyc04g082900.3/Solyc05g014370.3/Solyc05g018150.3/Solyc07g017490.3/Solyc02g081520.3	9	Solyc01g103040.3/Solyc05g014690.2/Solyc07g053820.3/Solyc06g076860.3/Solyc12g095860.2/Solyc11g070140.2/Solyc02g079050.3/Solyc06g051040.3/Solyc01g107160.3
BP	GO:1901990	regulation of mitotic cell cycle phase transition	14/4756	23/10708	0.0842309	0.467949	Solyc04g082900.3/Solyc01g103040.3/Solyc05g014370.3/Solyc05g014690.2/Solyc07g053820.3/Solyc06g076860.3/Solyc05g018150.3/Solyc12g095860.2/Solyc07g017490.3/Solyc11g070140.2/Solyc02g081520.3/Solyc02g079050.3/Solyc06g051040.3/Solyc01g107160.3	-/-/-/-/-/-/-/-/-/-/-/-/-/-	14	5	Solyc04g082900.3/Solyc05g014370.3/Solyc05g018150.3/Solyc07g017490.3/Solyc02g081520.3	9	Solyc01g103040.3/Solyc05g014690.2/Solyc07g053820.3/Solyc06g076860.3/Solyc12g095860.2/Solyc11g070140.2/Solyc02g079050.3/Solyc06g051040.3/Solyc01g107160.3
BP	GO:1902275	regulation of chromatin organization	14/4756	23/10708	0.0842309	0.467949	Solyc05g054200.3/Solyc08g023280.3/Solyc04g076180.3/Solyc06g084020.3/Solyc05g016230.3/Solyc09g083380.3/Solyc03g114690.3/Solyc04g007890.3/Solyc11g067200.2/Solyc02g078790.3/Solyc02g089970.3/Solyc09g066100.3/Solyc03g119130.3/Solyc06g008210.3	-/-/-/-/-/-/-/-/-/-/-/-/-/-	14	5	Solyc05g016230.3/Solyc04g007890.3/Solyc11g067200.2/Solyc02g078790.3/Solyc03g119130.3	9	Solyc05g054200.3/Solyc08g023280.3/Solyc04g076180.3/Solyc06g084020.3/Solyc09g083380.3/Solyc03g114690.3/Solyc02g089970.3/Solyc09g066100.3/Solyc06g008210.3
BP	GO:1903311	regulation of mRNA metabolic process	14/4756	23/10708	0.0842309	0.467949	Solyc01g086980.3/Solyc08g069120.3/Solyc01g105140.3/Solyc06g065475.1/Solyc01g009090.3/Solyc01g080660.3/Solyc01g111020.3/Solyc04g074040.3/Solyc02g088115.1/Solyc06g072720.3/Solyc01g099810.3/Solyc10g079840.2/Solyc02g069790.3/Solyc05g023740.3	-/-/-/-/-/-/-/-/-/-/-/-/-/-	14	12	Solyc01g086980.3/Solyc08g069120.3/Solyc01g105140.3/Solyc06g065475.1/Solyc01g009090.3/Solyc01g080660.3/Solyc01g111020.3/Solyc02g088115.1/Solyc06g072720.3/Solyc01g099810.3/Solyc02g069790.3/Solyc05g023740.3	2	Solyc04g074040.3/Solyc10g079840.2
BP	GO:0022622	root system development	28/4756	51/10708	0.0858172	0.468444	Solyc11g068960.2/Solyc04g054480.3/Solyc09g092100.3/Solyc04g076860.3/Solyc01g091480.3/Solyc03g063750.3/Solyc11g013310.2/Solyc02g088100.3/Solyc05g018500.3/Solyc06g074110.3/Solyc03g119490.3/Solyc11g072630.2/Solyc06g059730.2/Solyc05g014200.3/Solyc04g005120.3/Solyc09g082940.3/Solyc03g083030.3/Solyc11g044940.1/Solyc11g008350.2/Solyc03g025490.3/Solyc02g014360.3/Solyc11g032100.2/Solyc07g007510.3/Solyc04g…	-/-/-/-/-/-/-/-/-/-/-/-/-/-/-/-/-/-/-/-/-/-/-/-/-/-/-/-	28	12	Solyc09g092100.3/Solyc04g076860.3/Solyc05g018500.3/Solyc05g014200.3/Solyc09g082940.3/Solyc11g008350.2/Solyc03g025490.3/Solyc07g007510.3/Solyc04g076210.2/Solyc07g047780.3/Solyc02g067030.3/Solyc12g007200.2	16	Solyc11g068960.2/Solyc04g054480.3/Solyc01g091480.3/Solyc03g063750.3/Solyc11g013310.2/Solyc02g088100.3/Solyc06g074110.3/Solyc03g119490.3/Solyc11g072630.2/Solyc06g059730.2/Solyc04g005120.3/Solyc03g083030.3/Solyc11g044940.1/Solyc02g014360.3/Solyc11g032100.2/Solyc07g041200.3
BP	GO:0048364	root development	28/4756	51/10708	0.0858172	0.468444	Solyc11g068960.2/Solyc04g054480.3/Solyc09g092100.3/Solyc04g076860.3/Solyc01g091480.3/Solyc03g063750.3/Solyc11g013310.2/Solyc02g088100.3/Solyc05g018500.3/Solyc06g074110.3/Solyc03g119490.3/Solyc11g072630.2/Solyc06g059730.2/Solyc05g014200.3/Solyc04g005120.3/Solyc09g082940.3/Solyc03g083030.3/Solyc11g044940.1/Solyc11g008350.2/Solyc03g025490.3/Solyc02g014360.3/Solyc11g032100.2/Solyc07g007510.3/Solyc04g…	-/-/-/-/-/-/-/-/-/-/-/-/-/-/-/-/-/-/-/-/-/-/-/-/-/-/-/-	28	12	Solyc09g092100.3/Solyc04g076860.3/Solyc05g018500.3/Solyc05g014200.3/Solyc09g082940.3/Solyc11g008350.2/Solyc03g025490.3/Solyc07g007510.3/Solyc04g076210.2/Solyc07g047780.3/Solyc02g067030.3/Solyc12g007200.2	16	Solyc11g068960.2/Solyc04g054480.3/Solyc01g091480.3/Solyc03g063750.3/Solyc11g013310.2/Solyc02g088100.3/Solyc06g074110.3/Solyc03g119490.3/Solyc11g072630.2/Solyc06g059730.2/Solyc04g005120.3/Solyc03g083030.3/Solyc11g044940.1/Solyc02g014360.3/Solyc11g032100.2/Solyc07g041200.3
BP	GO:0006760	folic acid-containing compound metabolic process	15/4756	25/10708	0.0859739	0.468444	Solyc10g079830.2/Solyc01g006280.3/Solyc01g094280.3/Solyc01g104000.3/Solyc11g008870.2/Solyc04g076790.3/Solyc06g083230.3/Solyc05g053810.3/Solyc07g062270.3/Solyc12g098490.2/Solyc03g113590.3/Solyc06g051900.3/Solyc01g109830.3/Solyc08g065490.3/Solyc07g062810.3	-/-/-/-/-/-/GCH1/-/-/-/-/-/-/-/-	15	4	Solyc01g094280.3/Solyc01g104000.3/Solyc06g083230.3/Solyc08g065490.3	11	Solyc10g079830.2/Solyc01g006280.3/Solyc11g008870.2/Solyc04g076790.3/Solyc05g053810.3/Solyc07g062270.3/Solyc12g098490.2/Solyc03g113590.3/Solyc06g051900.3/Solyc01g109830.3/Solyc07g062810.3
BP	GO:0009070	serine family amino acid biosynthetic process	16/4756	27/10708	0.0872686	0.468444	Solyc01g094790.3/Solyc09g082060.3/Solyc01g104000.3/Solyc03g123830.3/Solyc06g064550.3/Solyc04g076790.3/Solyc10g049890.2/Solyc05g053810.3/Solyc12g098490.2/Solyc01g097950.3/Solyc08g014340.3/Solyc07g065340.1/Solyc02g082830.2/Solyc06g076510.3/Solyc03g112075.1/Solyc08g065490.3	-/-/-/-/-/-/-/-/-/-/-/-/-/-/-/-	16	5	Solyc01g104000.3/Solyc07g065340.1/Solyc02g082830.2/Solyc06g076510.3/Solyc08g065490.3	11	Solyc01g094790.3/Solyc09g082060.3/Solyc03g123830.3/Solyc06g064550.3/Solyc04g076790.3/Solyc10g049890.2/Solyc05g053810.3/Solyc12g098490.2/Solyc01g097950.3/Solyc08g014340.3/Solyc03g112075.1
BP	GO:0050657	nucleic acid transport	16/4756	27/10708	0.0872686	0.468444	Solyc10g005530.3/Solyc04g007280.3/Solyc11g006390.2/Solyc01g008170.3/Solyc01g102640.2/Solyc04g081030.3/Solyc12g099890.2/Solyc12g006550.2/Solyc04g080350.3/Solyc04g016240.3/Solyc07g066060.3/Solyc03g122370.3/Solyc05g013790.3/Solyc02g085230.3/Solyc06g073870.3/Solyc06g071390.3	-/-/-/-/-/-/-/-/-/-/-/-/-/-/-/-	16	11	Solyc04g007280.3/Solyc11g006390.2/Solyc01g008170.3/Solyc01g102640.2/Solyc04g081030.3/Solyc12g099890.2/Solyc12g006550.2/Solyc04g080350.3/Solyc03g122370.3/Solyc05g013790.3/Solyc02g085230.3	5	Solyc10g005530.3/Solyc04g016240.3/Solyc07g066060.3/Solyc06g073870.3/Solyc06g071390.3
BP	GO:0050658	RNA transport	16/4756	27/10708	0.0872686	0.468444	Solyc10g005530.3/Solyc04g007280.3/Solyc11g006390.2/Solyc01g008170.3/Solyc01g102640.2/Solyc04g081030.3/Solyc12g099890.2/Solyc12g006550.2/Solyc04g080350.3/Solyc04g016240.3/Solyc07g066060.3/Solyc03g122370.3/Solyc05g013790.3/Solyc02g085230.3/Solyc06g073870.3/Solyc06g071390.3	-/-/-/-/-/-/-/-/-/-/-/-/-/-/-/-	16	11	Solyc04g007280.3/Solyc11g006390.2/Solyc01g008170.3/Solyc01g102640.2/Solyc04g081030.3/Solyc12g099890.2/Solyc12g006550.2/Solyc04g080350.3/Solyc03g122370.3/Solyc05g013790.3/Solyc02g085230.3	5	Solyc10g005530.3/Solyc04g016240.3/Solyc07g066060.3/Solyc06g073870.3/Solyc06g071390.3
BP	GO:0051236	establishment of RNA localization	16/4756	27/10708	0.0872686	0.468444	Solyc10g005530.3/Solyc04g007280.3/Solyc11g006390.2/Solyc01g008170.3/Solyc01g102640.2/Solyc04g081030.3/Solyc12g099890.2/Solyc12g006550.2/Solyc04g080350.3/Solyc04g016240.3/Solyc07g066060.3/Solyc03g122370.3/Solyc05g013790.3/Solyc02g085230.3/Solyc06g073870.3/Solyc06g071390.3	-/-/-/-/-/-/-/-/-/-/-/-/-/-/-/-	16	11	Solyc04g007280.3/Solyc11g006390.2/Solyc01g008170.3/Solyc01g102640.2/Solyc04g081030.3/Solyc12g099890.2/Solyc12g006550.2/Solyc04g080350.3/Solyc03g122370.3/Solyc05g013790.3/Solyc02g085230.3	5	Solyc10g005530.3/Solyc04g016240.3/Solyc07g066060.3/Solyc06g073870.3/Solyc06g071390.3
BP	GO:1902531	regulation of intracellular signal transduction	16/4756	27/10708	0.0872686	0.468444	Solyc12g009020.2/Solyc03g019850.3/Solyc06g053710.3/Solyc02g032850.3/Solyc03g119490.3/Solyc06g059730.2/Solyc09g089610.3/Solyc12g042200.2/Solyc12g017835.1/Solyc03g097920.1/Solyc07g049410.3/Solyc02g087300.1/Solyc07g056580.3/Solyc12g005990.2/Solyc08g082100.3/Solyc02g067010.3	-/-/-/-/-/-/-/-/-/-/-/-/-/-/-/-	16	7	Solyc03g019850.3/Solyc06g053710.3/Solyc09g089610.3/Solyc12g042200.2/Solyc07g049410.3/Solyc02g087300.1/Solyc12g005990.2	9	Solyc12g009020.2/Solyc02g032850.3/Solyc03g119490.3/Solyc06g059730.2/Solyc12g017835.1/Solyc03g097920.1/Solyc07g056580.3/Solyc08g082100.3/Solyc02g067010.3
BP	GO:0005984	disaccharide metabolic process	24/4756	43/10708	0.0883423	0.468444	Solyc12g009300.2/Solyc02g081300.3/Solyc08g079060.3/Solyc04g025940.3/Solyc07g042550.3/Solyc11g045110.2/Solyc07g062140.3/Solyc04g053120.3/Solyc08g082860.3/Solyc04g054930.3/Solyc01g006740.3/Solyc07g055300.3/Solyc12g056530.2/Solyc08g076650.3/Solyc07g006500.3/Solyc04g072920.3/Solyc04g049070.3/Solyc10g086730.2/Solyc03g083960.3/Solyc03g098290.3/Solyc09g092130.3/Solyc02g072150.3/Solyc01g108280.3/Solyc09g…	-/-/-/-/-/-/-/-/-/-/-/-/-/-/-/-/-/-/-/-/-/-/-/-	24	9	Solyc02g081300.3/Solyc04g025940.3/Solyc07g042550.3/Solyc04g054930.3/Solyc07g055300.3/Solyc07g006500.3/Solyc03g083960.3/Solyc02g072150.3/Solyc01g108280.3	15	Solyc12g009300.2/Solyc08g079060.3/Solyc11g045110.2/Solyc07g062140.3/Solyc04g053120.3/Solyc08g082860.3/Solyc01g006740.3/Solyc12g056530.2/Solyc08g076650.3/Solyc04g072920.3/Solyc04g049070.3/Solyc10g086730.2/Solyc03g098290.3/Solyc09g092130.3/Solyc09g011810.3
BP	GO:0006302	double-strand break repair	24/4756	43/10708	0.0883423	0.468444	Solyc05g025590.3/Solyc02g050200.2/Solyc05g014690.2/Solyc01g103960.3/Solyc08g023280.3/Solyc11g066690.2/Solyc11g005800.2/Solyc11g008740.2/Solyc05g006120.3/Solyc02g094100.3/Solyc08g005060.3/Solyc11g066790.2/Solyc02g093300.3/Solyc05g016230.3/Solyc08g077990.3/Solyc11g008670.2/Solyc11g072615.1/Solyc06g067990.3/Solyc02g081520.3/Solyc11g072610.2/Solyc11g040110.2/Solyc06g008210.3/Solyc03g120200.2/Solyc11g…	-/-/-/-/-/-/-/-/-/-/-/-/-/-/-/-/-/-/-/-/-/-/-/-	24	6	Solyc05g025590.3/Solyc11g008740.2/Solyc05g006120.3/Solyc05g016230.3/Solyc08g077990.3/Solyc02g081520.3	18	Solyc02g050200.2/Solyc05g014690.2/Solyc01g103960.3/Solyc08g023280.3/Solyc11g066690.2/Solyc11g005800.2/Solyc02g094100.3/Solyc08g005060.3/Solyc11g066790.2/Solyc02g093300.3/Solyc11g008670.2/Solyc11g072615.1/Solyc06g067990.3/Solyc11g072610.2/Solyc11g040110.2/Solyc06g008210.3/Solyc03g120200.2/Solyc11g065900.2
BP	GO:0006974	cellular response to DNA damage stimulus	102/4756	207/10708	0.0886999	0.468444	Solyc03g112950.3/Solyc01g099220.3/Solyc05g025590.3/Solyc01g091820.3/Solyc07g018350.3/Solyc10g018530.2/Solyc03g121120.3/Solyc03g117510.3/Solyc07g024070.2/Solyc02g021100.3/Solyc11g067140.2/Solyc08g007330.3/Solyc03g080010.3/Solyc08g079530.3/Solyc11g011150.2/Solyc06g065710.3/Solyc02g050200.2/Solyc05g014690.2/Solyc04g016370.3/Solyc04g045660.3/Solyc03g113100.3/Solyc01g103960.3/Solyc08g023280.3/Solyc02g…	-/-/-/-/-/-/-/-/-/-/-/-/-/-/-/-/-/-/-/-/-/-/-/-/-/-/-/-/-/-/-/-/-/-/-/-/-/-/-/-/-/-/-/-/-/-/-/-/-/-/-/-/-/-/-/-/-/-/-/-/-/-/-/-/-/-/-/-/-/-/-/-/-/-/-/-/-/-/-/-/-/-/-/-/-/-/-/-/-/-/-/-/-/-/-/-/-/-/-/-/-/-	102	32	Solyc01g099220.3/Solyc05g025590.3/Solyc01g091820.3/Solyc02g021100.3/Solyc08g079530.3/Solyc11g011150.2/Solyc06g065710.3/Solyc04g016370.3/Solyc03g113100.3/Solyc02g091120.3/Solyc04g016530.3/Solyc06g069480.3/Solyc11g008740.2/Solyc05g006120.3/Solyc10g078730.2/Solyc05g016230.3/Solyc03g025890.2/Solyc09g098220.3/Solyc08g077990.3/Solyc11g012770.2/Solyc02g081520.3/Solyc12g096280.2/Solyc02g067670.3/Solyc02g…	70	Solyc03g112950.3/Solyc07g018350.3/Solyc10g018530.2/Solyc03g121120.3/Solyc03g117510.3/Solyc07g024070.2/Solyc11g067140.2/Solyc08g007330.3/Solyc03g080010.3/Solyc02g050200.2/Solyc05g014690.2/Solyc04g045660.3/Solyc01g103960.3/Solyc08g023280.3/Solyc11g073220.2/Solyc10g044780.2/Solyc07g018000.3/Solyc12g005950.2/Solyc03g116930.3/Solyc12g095920.2/Solyc08g076610.3/Solyc11g007580.2/Solyc09g031610.3/Solyc11g…
BP	GO:0051656	establishment of organelle localization	22/4756	39/10708	0.0890912	0.468444	Solyc06g050350.3/Solyc01g060130.3/Solyc06g065740.3/Solyc01g103700.3/Solyc07g065680.3/Solyc11g010560.2/Solyc04g081030.3/Solyc01g080850.3/Solyc12g099890.2/Solyc08g007360.3/Solyc12g006550.2/Solyc09g042710.3/Solyc11g007780.2/Solyc08g076920.3/Solyc03g019960.3/Solyc01g100350.3/Solyc08g007340.3/Solyc10g019040.2/Solyc03g120340.3/Solyc10g006330.3/Solyc08g082100.3/Solyc02g086350.3	-/SAR2/-/-/-/-/-/-/-/-/-/-/-/-/-/-/-/-/-/-/-/-	22	15	Solyc01g060130.3/Solyc06g065740.3/Solyc01g103700.3/Solyc07g065680.3/Solyc04g081030.3/Solyc01g080850.3/Solyc12g099890.2/Solyc08g007360.3/Solyc12g006550.2/Solyc08g076920.3/Solyc03g019960.3/Solyc08g007340.3/Solyc10g019040.2/Solyc10g006330.3/Solyc02g086350.3	7	Solyc06g050350.3/Solyc11g010560.2/Solyc09g042710.3/Solyc11g007780.2/Solyc01g100350.3/Solyc03g120340.3/Solyc08g082100.3
BP	GO:0071482	cellular response to light stimulus	19/4756	33/10708	0.0891713	0.468444	Solyc07g042930.3/Solyc09g090100.3/Solyc08g065970.3/Solyc01g067740.3/Solyc02g071260.3/Solyc08g061130.3/Solyc12g057040.2/Solyc10g085030.1/Solyc09g031610.3/Solyc02g070390.3/Solyc10g044670.2/Solyc04g005120.3/Solyc04g074180.3/Solyc01g081490.3/Solyc04g053130.3/Solyc08g060840.1/Solyc02g014770.3/Solyc08g061260.3/Solyc02g021650.3	-/-/-/-/-/HY5/-/-/-/-/-/-/-/-/-/-/-/-/-	19	11	Solyc07g042930.3/Solyc09g090100.3/Solyc01g067740.3/Solyc08g061130.3/Solyc10g085030.1/Solyc02g070390.3/Solyc10g044670.2/Solyc04g074180.3/Solyc01g081490.3/Solyc08g060840.1/Solyc08g061260.3	8	Solyc08g065970.3/Solyc02g071260.3/Solyc12g057040.2/Solyc09g031610.3/Solyc04g005120.3/Solyc04g053130.3/Solyc02g014770.3/Solyc02g021650.3
BP	GO:0006006	glucose metabolic process	20/4756	35/10708	0.0893166	0.468444	Solyc10g084850.2/Solyc02g020940.3/Solyc03g113030.3/Solyc05g015950.3/Solyc06g071920.3/Solyc03g111010.3/Solyc04g053120.3/Solyc04g045340.3/Solyc12g014380.2/Solyc07g045540.3/Solyc04g076880.3/Solyc03g118650.3/Solyc12g056530.2/Solyc03g006870.3/Solyc07g044840.3/Solyc09g008130.3/Solyc10g086730.2/Solyc01g100960.3/Solyc09g011810.3/Solyc02g091510.3	-/-/-/-/-/-/-/-/-/-/-/-/-/-/-/-/-/-/-/-	20	7	Solyc05g015950.3/Solyc06g071920.3/Solyc03g111010.3/Solyc04g076880.3/Solyc07g044840.3/Solyc09g008130.3/Solyc02g091510.3	13	Solyc10g084850.2/Solyc02g020940.3/Solyc03g113030.3/Solyc04g053120.3/Solyc04g045340.3/Solyc12g014380.2/Solyc07g045540.3/Solyc03g118650.3/Solyc12g056530.2/Solyc03g006870.3/Solyc10g086730.2/Solyc01g100960.3/Solyc09g011810.3
BP	GO:0006612	protein targeting to membrane	20/4756	35/10708	0.0893166	0.468444	Solyc02g094390.3/Solyc05g012790.3/Solyc04g082650.3/Solyc05g016030.3/Solyc01g091580.3/Solyc10g007390.3/Solyc06g072610.3/Solyc08g029200.3/Solyc09g009940.3/Solyc02g072130.3/Solyc09g009180.3/Solyc03g116990.1/Solyc04g071860.3/Solyc05g055630.3/Solyc02g087400.1/Solyc11g062270.2/Solyc02g062810.3/Solyc01g091280.3/Solyc02g061810.3/Solyc10g018160.2	-/-/-/-/-/-/-/-/-/-/-/-/-/-/-/-/-/-/-/-	20	11	Solyc10g007390.3/Solyc06g072610.3/Solyc02g072130.3/Solyc09g009180.3/Solyc03g116990.1/Solyc04g071860.3/Solyc05g055630.3/Solyc11g062270.2/Solyc02g062810.3/Solyc01g091280.3/Solyc10g018160.2	9	Solyc02g094390.3/Solyc05g012790.3/Solyc04g082650.3/Solyc05g016030.3/Solyc01g091580.3/Solyc08g029200.3/Solyc09g009940.3/Solyc02g087400.1/Solyc02g061810.3
BP	GO:0072528	pyrimidine-containing compound biosynthetic process	20/4756	35/10708	0.0893166	0.468444	Solyc09g008850.3/Solyc07g064160.3/Solyc09g011300.3/Solyc01g100030.3/Solyc03g083610.3/Solyc08g008340.3/Solyc08g082430.3/Solyc03g110960.3/Solyc12g049370.2/Solyc11g068830.2/Solyc07g021710.3/Solyc06g006080.3/Solyc05g053480.3/Solyc02g084310.2/Solyc01g079650.3/Solyc01g103950.3/Solyc02g072105.1/Solyc06g071960.3/Solyc01g109830.3/Solyc07g048010.3	-/-/-/-/-/-/-/-/-/-/-/-/-/-/-/-/-/-/-/-	20	3	Solyc09g008850.3/Solyc08g008340.3/Solyc02g084310.2	17	Solyc07g064160.3/Solyc09g011300.3/Solyc01g100030.3/Solyc03g083610.3/Solyc08g082430.3/Solyc03g110960.3/Solyc12g049370.2/Solyc11g068830.2/Solyc07g021710.3/Solyc06g006080.3/Solyc05g053480.3/Solyc01g079650.3/Solyc01g103950.3/Solyc02g072105.1/Solyc06g071960.3/Solyc01g109830.3/Solyc07g048010.3
BP	GO:0006970	response to osmotic stress	51/4756	99/10708	0.0926219	0.470045	Solyc01g067710.3/Solyc11g011260.1/Solyc03g123540.3/Solyc01g106430.3/Solyc04g079820.3/Solyc09g010840.1/Solyc09g015020.1/Solyc08g062450.1/Solyc08g062340.3/Solyc07g017800.3/Solyc09g074510.3/Solyc10g047950.2/Solyc12g063050.2/Solyc08g081690.3/Solyc02g078550.3/Solyc06g008820.3/Solyc01g098350.3/Solyc01g074040.2/Solyc10g085130.2/Solyc01g067740.3/Solyc02g072520.3/Solyc04g079200.3/Solyc06g083150.3/Solyc02g…	-/GAI/-/-/-/-/-/-/-/-/-/-/-/-/-/-/-/-/-/-/-/-/-/-/-/-/-/-/-/-/-/-/-/-/-/-/-/-/-/-/-/-/-/-/-/-/-/-/-/-/-	51	36	Solyc01g067710.3/Solyc03g123540.3/Solyc04g079820.3/Solyc09g015020.1/Solyc08g062450.1/Solyc08g062340.3/Solyc07g017800.3/Solyc09g074510.3/Solyc12g063050.2/Solyc02g078550.3/Solyc06g008820.3/Solyc01g098350.3/Solyc10g085130.2/Solyc01g067740.3/Solyc04g079200.3/Solyc03g082980.3/Solyc06g076570.2/Solyc04g051200.2/Solyc06g036305.1/Solyc10g086680.1/Solyc05g014200.3/Solyc01g009860.3/Solyc12g044610.2/Solyc01g…	15	Solyc11g011260.1/Solyc01g106430.3/Solyc09g010840.1/Solyc10g047950.2/Solyc08g081690.3/Solyc01g074040.2/Solyc02g072520.3/Solyc06g083150.3/Solyc02g068640.3/Solyc05g018520.3/Solyc01g100800.2/Solyc02g081190.3/Solyc01g080280.3/Solyc04g073990.3/Solyc06g005170.3
BP	GO:0006261	DNA-dependent DNA replication	39/4756	74/10708	0.0933706	0.470045	Solyc05g025590.3/Solyc01g102810.3/Solyc01g020440.3/Solyc07g005340.2/Solyc05g014540.3/Solyc01g094760.3/Solyc06g060150.3/Solyc09g008630.3/Solyc02g062680.3/Solyc01g088380.2/Solyc04g045530.3/Solyc03g063340.3/Solyc02g070780.3/Solyc10g078430.2/Solyc06g076860.3/Solyc09g007330.3/Solyc12g098860.2/Solyc05g007450.3/Solyc02g093300.3/Solyc03g025890.2/Solyc03g019960.3/Solyc03g114690.3/Solyc11g006860.2/Solyc08g…	-/-/-/-/-/-/-/-/-/-/-/-/-/-/-/-/-/-/-/-/-/-/-/-/-/-/-/-/-/-/-/-/-/-/-/-/-/-/-	39	11	Solyc05g025590.3/Solyc07g005340.2/Solyc10g078430.2/Solyc03g025890.2/Solyc03g019960.3/Solyc08g077990.3/Solyc09g091280.3/Solyc02g067810.1/Solyc11g007860.1/Solyc05g053050.1/Solyc03g118320.1	28	Solyc01g102810.3/Solyc01g020440.3/Solyc05g014540.3/Solyc01g094760.3/Solyc06g060150.3/Solyc09g008630.3/Solyc02g062680.3/Solyc01g088380.2/Solyc04g045530.3/Solyc03g063340.3/Solyc02g070780.3/Solyc06g076860.3/Solyc09g007330.3/Solyc12g098860.2/Solyc05g007450.3/Solyc02g093300.3/Solyc03g114690.3/Solyc11g006860.2/Solyc08g082200.3/Solyc03g007800.3/Solyc01g105520.3/Solyc11g040120.2/Solyc07g064330.3/Solyc03g…
BP	GO:0051726	regulation of cell cycle	60/4756	118/10708	0.0935774	0.470045	Solyc06g073610.3/Solyc04g082900.3/Solyc02g090680.3/Solyc02g078560.3/Solyc03g025160.3/Solyc01g103040.3/Solyc09g091780.3/Solyc01g098350.3/Solyc05g014370.3/Solyc02g062680.3/Solyc05g014690.2/Solyc08g023280.3/Solyc12g098310.2/Solyc01g107730.3/Solyc10g044780.2/Solyc04g076040.3/Solyc08g076610.3/Solyc07g066660.3/Solyc05g006050.3/Solyc11g068800.2/Solyc06g083260.3/Solyc11g066690.2/Solyc07g053820.3/Solyc06g…	-/-/-/-/-/-/-/-/-/-/-/-/-/-/-/-/-/-/-/-/-/-/-/-/-/-/-/-/-/-/-/-/-/-/-/-/-/-/-/-/-/-/-/-/-/-/-/-/-/-/-/-/-/-/-/-/-/-/-/-	60	24	Solyc06g073610.3/Solyc04g082900.3/Solyc02g078560.3/Solyc03g025160.3/Solyc09g091780.3/Solyc01g098350.3/Solyc05g014370.3/Solyc12g098310.2/Solyc11g068800.2/Solyc06g083260.3/Solyc10g078430.2/Solyc05g018150.3/Solyc05g016230.3/Solyc03g019960.3/Solyc07g017490.3/Solyc06g074010.3/Solyc09g091280.3/Solyc02g067810.1/Solyc10g074730.2/Solyc02g081520.3/Solyc11g007860.1/Solyc05g053050.1/Solyc04g072880.3/Solyc04g…	36	Solyc02g090680.3/Solyc01g103040.3/Solyc02g062680.3/Solyc05g014690.2/Solyc08g023280.3/Solyc01g107730.3/Solyc10g044780.2/Solyc04g076040.3/Solyc08g076610.3/Solyc07g066660.3/Solyc05g006050.3/Solyc11g066690.2/Solyc07g053820.3/Solyc06g065680.3/Solyc09g010670.3/Solyc06g076860.3/Solyc03g006670.3/Solyc04g078310.3/Solyc12g095860.2/Solyc05g051410.3/Solyc04g071310.3/Solyc12g088650.2/Solyc11g070140.2/Solyc03g…
BP	GO:0000463	maturation of LSU-rRNA from tricistronic rRNA transcript (SSU-rRNA, 5.8S rRNA, LSU-rRNA)	7/4756	10/10708	0.0952624	0.470045	Solyc06g075620.3/Solyc03g113610.3/Solyc04g010240.3/Solyc01g074020.3/Solyc06g068400.3/Solyc05g054810.3/Solyc11g020810.2	-/-/-/-/-/-/-	7	2	Solyc01g074020.3/Solyc11g020810.2	5	Solyc06g075620.3/Solyc03g113610.3/Solyc04g010240.3/Solyc06g068400.3/Solyc05g054810.3
BP	GO:0005978	glycogen biosynthetic process	7/4756	10/10708	0.0952624	0.470045	Solyc07g056140.3/Solyc09g009190.3/Solyc01g109790.3/Solyc04g045340.3/Solyc07g019440.3/Solyc03g006870.3/Solyc07g064830.3	-/-/-/-/-/-/-	7	0		7	Solyc07g056140.3/Solyc09g009190.3/Solyc01g109790.3/Solyc04g045340.3/Solyc07g019440.3/Solyc03g006870.3/Solyc07g064830.3
BP	GO:0007050	cell cycle arrest	7/4756	10/10708	0.0952624	0.470045	Solyc02g090680.3/Solyc09g091780.3/Solyc08g023280.3/Solyc12g098310.2/Solyc05g016230.3/Solyc01g108610.3/Solyc06g008210.3	-/-/-/-/-/-/-	7	3	Solyc09g091780.3/Solyc12g098310.2/Solyc05g016230.3	4	Solyc02g090680.3/Solyc08g023280.3/Solyc01g108610.3/Solyc06g008210.3
BP	GO:0009902	chloroplast relocation	7/4756	10/10708	0.0952624	0.470045	Solyc06g050350.3/Solyc01g103700.3/Solyc07g065680.3/Solyc11g010560.2/Solyc09g042710.3/Solyc10g006330.3/Solyc02g086350.3	-/-/-/-/-/-/-	7	4	Solyc01g103700.3/Solyc07g065680.3/Solyc10g006330.3/Solyc02g086350.3	3	Solyc06g050350.3/Solyc11g010560.2/Solyc09g042710.3
BP	GO:0019750	chloroplast localization	7/4756	10/10708	0.0952624	0.470045	Solyc06g050350.3/Solyc01g103700.3/Solyc07g065680.3/Solyc11g010560.2/Solyc09g042710.3/Solyc10g006330.3/Solyc02g086350.3	-/-/-/-/-/-/-	7	4	Solyc01g103700.3/Solyc07g065680.3/Solyc10g006330.3/Solyc02g086350.3	3	Solyc06g050350.3/Solyc11g010560.2/Solyc09g042710.3
BP	GO:0031056	regulation of histone modification	7/4756	10/10708	0.0952624	0.470045	Solyc05g054200.3/Solyc08g023280.3/Solyc05g016230.3/Solyc03g114690.3/Solyc02g078790.3/Solyc02g089970.3/Solyc06g008210.3	-/-/-/-/-/-/-	7	2	Solyc05g016230.3/Solyc02g078790.3	5	Solyc05g054200.3/Solyc08g023280.3/Solyc03g114690.3/Solyc02g089970.3/Solyc06g008210.3
BP	GO:0043067	regulation of programmed cell death	7/4756	10/10708	0.0952624	0.470045	Solyc02g032970.3/Solyc03g044470.3/Solyc02g081550.3/Solyc04g076390.3/Solyc01g090260.3/Solyc10g007150.3/Solyc10g008800.3	-/-/-/-/-/-/-	7	2	Solyc02g081550.3/Solyc10g007150.3	5	Solyc02g032970.3/Solyc03g044470.3/Solyc04g076390.3/Solyc01g090260.3/Solyc10g008800.3
BP	GO:0044419	interspecies interaction between organisms	7/4756	10/10708	0.0952624	0.470045	Solyc06g074730.3/Solyc09g091440.3/Solyc08g075760.3/Solyc07g005030.3/Solyc09g090680.3/Solyc06g083750.3/Solyc03g005690.3	-/-/-/-/-/-/-	7	2	Solyc09g091440.3/Solyc06g083750.3	5	Solyc06g074730.3/Solyc08g075760.3/Solyc07g005030.3/Solyc09g090680.3/Solyc03g005690.3
BP	GO:0045338	farnesyl diphosphate metabolic process	7/4756	10/10708	0.0952624	0.470045	Solyc08g080170.3/Solyc12g015860.2/Solyc06g066310.3/Solyc01g110290.3/Solyc10g005840.3/Solyc10g005820.2/Solyc12g088020.1	-/-/-/-/-/-/-	7	2	Solyc10g005840.3/Solyc12g088020.1	5	Solyc08g080170.3/Solyc12g015860.2/Solyc06g066310.3/Solyc01g110290.3/Solyc10g005820.2
BP	GO:0046655	folic acid metabolic process	7/4756	10/10708	0.0952624	0.470045	Solyc10g079830.2/Solyc01g104000.3/Solyc04g076790.3/Solyc05g053810.3/Solyc12g098490.2/Solyc08g065490.3/Solyc07g062810.3	-/-/-/-/-/-/-	7	2	Solyc01g104000.3/Solyc08g065490.3	5	Solyc10g079830.2/Solyc04g076790.3/Solyc05g053810.3/Solyc12g098490.2/Solyc07g062810.3
BP	GO:0051644	plastid localization	7/4756	10/10708	0.0952624	0.470045	Solyc06g050350.3/Solyc01g103700.3/Solyc07g065680.3/Solyc11g010560.2/Solyc09g042710.3/Solyc10g006330.3/Solyc02g086350.3	-/-/-/-/-/-/-	7	4	Solyc01g103700.3/Solyc07g065680.3/Solyc10g006330.3/Solyc02g086350.3	3	Solyc06g050350.3/Solyc11g010560.2/Solyc09g042710.3
BP	GO:0051667	establishment of plastid localization	7/4756	10/10708	0.0952624	0.470045	Solyc06g050350.3/Solyc01g103700.3/Solyc07g065680.3/Solyc11g010560.2/Solyc09g042710.3/Solyc10g006330.3/Solyc02g086350.3	-/-/-/-/-/-/-	7	4	Solyc01g103700.3/Solyc07g065680.3/Solyc10g006330.3/Solyc02g086350.3	3	Solyc06g050350.3/Solyc11g010560.2/Solyc09g042710.3
BP	GO:0060969	negative regulation of gene silencing	7/4756	10/10708	0.0952624	0.470045	Solyc04g076180.3/Solyc09g074090.3/Solyc06g084020.3/Solyc09g083380.3/Solyc04g007890.3/Solyc09g066100.3/Solyc03g119130.3	-/-/-/-/-/-/-	7	3	Solyc09g074090.3/Solyc04g007890.3/Solyc03g119130.3	4	Solyc04g076180.3/Solyc06g084020.3/Solyc09g083380.3/Solyc09g066100.3
BP	GO:0062014	negative regulation of small molecule metabolic process	7/4756	10/10708	0.0952624	0.470045	Solyc10g084850.2/Solyc12g005180.2/Solyc08g023280.3/Solyc04g076020.3/Solyc05g016230.3/Solyc06g050590.3/Solyc06g008210.3	-/-/-/-/-/-/-	7	2	Solyc04g076020.3/Solyc05g016230.3	5	Solyc10g084850.2/Solyc12g005180.2/Solyc08g023280.3/Solyc06g050590.3/Solyc06g008210.3
BP	GO:1901259	chloroplast rRNA processing	7/4756	10/10708	0.0952624	0.470045	Solyc02g083140.3/Solyc04g078850.3/Solyc10g086150.2/Solyc08g066180.3/Solyc08g007950.3/Solyc12g017510.2/Solyc04g078480.3	-/-/-/-/-/-/-	7	4	Solyc02g083140.3/Solyc04g078850.3/Solyc10g086150.2/Solyc12g017510.2	3	Solyc08g066180.3/Solyc08g007950.3/Solyc04g078480.3
BP	GO:0044270	cellular nitrogen compound catabolic process	90/4756	182/10708	0.0964274	0.472895	Solyc10g049970.2/Solyc11g007690.2/Solyc06g051930.3/Solyc04g009810.3/Solyc10g005530.3/Solyc11g013030.2/Solyc06g075390.3/Solyc04g082880.3/Solyc06g071920.3/Solyc02g081160.3/Solyc12g095760.2/Solyc10g083720.2/Solyc11g068730.2/Solyc07g049280.3/Solyc01g086980.3/Solyc08g080100.3/Solyc01g097880.3/Solyc01g100030.3/Solyc01g111120.3/Solyc11g064920.2/Solyc01g009390.3/Solyc09g091420.3/Solyc07g006570.3/Solyc07g…	-/-/-/-/-/-/-/-/-/-/-/-/-/-/-/-/-/-/-/-/-/-/-/-/-/-/-/-/-/-/-/-/-/-/-/-/-/-/-/-/-/-/-/-/-/-/-/-/-/-/-/-/-/-/-/-/-/-/-/-/-/-/-/-/-/PGH1/-/-/-/-/-/-/-/-/-/-/-/-/-/-/-/-/-/-/-/-/-/-/-/-	90	42	Solyc06g051930.3/Solyc04g009810.3/Solyc11g013030.2/Solyc06g071920.3/Solyc10g083720.2/Solyc11g068730.2/Solyc01g086980.3/Solyc08g080100.3/Solyc01g097880.3/Solyc01g009390.3/Solyc07g007890.3/Solyc11g005370.2/Solyc12g017260.2/Solyc06g068410.3/Solyc06g065475.1/Solyc09g009690.3/Solyc11g011460.2/Solyc02g078020.3/Solyc04g008740.3/Solyc03g117030.2/Solyc08g077180.3/Solyc01g088090.3/Solyc09g074090.3/Solyc07g…	48	Solyc10g049970.2/Solyc11g007690.2/Solyc10g005530.3/Solyc06g075390.3/Solyc04g082880.3/Solyc02g081160.3/Solyc12g095760.2/Solyc07g049280.3/Solyc01g100030.3/Solyc01g111120.3/Solyc11g064920.2/Solyc09g091420.3/Solyc07g006570.3/Solyc01g104470.3/Solyc03g044470.3/Solyc12g014380.2/Solyc05g014970.3/Solyc12g096630.2/Solyc02g069070.3/Solyc07g066610.3/Solyc04g081400.3/Solyc03g122270.3/Solyc02g091830.3/Solyc11g…
BP	GO:0071310	cellular response to organic substance	130/4756	268/10708	0.0964707	0.472895	Solyc11g066100.2/Solyc10g084050.2/Solyc08g067290.3/Solyc04g011440.3/Solyc11g011260.1/Solyc09g082580.3/Solyc01g094000.3/Solyc01g106210.3/Solyc10g086410.3/Solyc10g054910.1/Solyc09g010630.3/Solyc10g074570.2/Solyc07g042930.3/Solyc02g065070.3/Solyc10g005530.3/Solyc03g120410.2/Solyc02g088010.3/Solyc06g076020.3/Solyc05g008750.3/Solyc07g042260.3/Solyc01g014480.3/Solyc04g082890.3/Solyc08g008380.3/Solyc12g…	-/-/-/-/GAI/-/-/-/-/-/-/-/-/-/-/-/-/-/-/-/-/-/-/-/-/-/RPB2/-/-/-/-/-/-/-/-/-/-/-/-/-/-/-/-/-/-/-/-/-/-/-/-/-/-/-/-/-/-/-/-/-/-/-/-/-/-/-/-/-/-/-/-/-/-/-/-/-/-/-/-/-/-/-/-/-/-/-/-/-/-/-/-/-/-/-/-/-/-/-/-/-/SPY/-/-/-/-/-/-/-/-/-/-/-/-/-/-/-/-/-/-/-/-/-/-/-/-/-/-/-/CURL3/-	130	77	Solyc11g066100.2/Solyc10g084050.2/Solyc08g067290.3/Solyc04g011440.3/Solyc01g094000.3/Solyc01g106210.3/Solyc10g086410.3/Solyc10g054910.1/Solyc09g010630.3/Solyc10g074570.2/Solyc07g042930.3/Solyc02g065070.3/Solyc03g120410.2/Solyc02g088010.3/Solyc06g076020.3/Solyc05g008750.3/Solyc07g042260.3/Solyc01g014480.3/Solyc04g082890.3/Solyc12g063050.2/Solyc09g075950.1/Solyc04g009800.3/Solyc02g078260.3/Solyc03g…	53	Solyc11g011260.1/Solyc09g082580.3/Solyc10g005530.3/Solyc08g008380.3/Solyc07g062140.3/Solyc07g016180.3/Solyc12g099830.2/Solyc03g033540.3/Solyc04g007690.3/Solyc01g103960.3/Solyc12g007230.2/Solyc05g007510.3/Solyc04g076790.3/Solyc05g053810.3/Solyc11g069500.2/Solyc07g005030.3/Solyc02g032850.3/Solyc05g056040.3/Solyc07g064610.3/Solyc03g112880.1/Solyc12g098490.2/Solyc12g014410.2/Solyc01g098400.3/Solyc06g…
BP	GO:0071407	cellular response to organic cyclic compound	33/4756	62/10708	0.101998	0.493137	Solyc11g011260.1/Solyc01g094000.3/Solyc10g054910.1/Solyc10g005530.3/Solyc02g078260.3/Solyc01g104000.3/Solyc12g099830.2/Solyc05g007510.3/Solyc04g076790.3/Solyc12g087990.2/Solyc05g053810.3/Solyc07g005030.3/Solyc02g032850.3/Solyc01g009090.3/Solyc12g098490.2/Solyc12g014410.2/Solyc04g014870.3/Solyc03g082980.3/Solyc03g005990.3/Solyc07g053980.3/Solyc07g066060.3/Solyc11g071920.2/Solyc01g044360.3/Solyc04g…	GAI/-/-/-/RPB2/-/-/-/-/-/-/-/-/-/-/-/-/-/-/-/-/-/-/-/-/-/-/-/-/-/-/-/CURL3	33	17	Solyc01g094000.3/Solyc10g054910.1/Solyc02g078260.3/Solyc01g104000.3/Solyc12g087990.2/Solyc01g009090.3/Solyc04g014870.3/Solyc03g082980.3/Solyc03g005990.3/Solyc07g053980.3/Solyc11g071920.2/Solyc04g076420.3/Solyc07g040690.3/Solyc08g061260.3/Solyc03g114410.3/Solyc08g065490.3/Solyc07g049160.3	16	Solyc11g011260.1/Solyc10g005530.3/Solyc12g099830.2/Solyc05g007510.3/Solyc04g076790.3/Solyc05g053810.3/Solyc07g005030.3/Solyc02g032850.3/Solyc12g098490.2/Solyc12g014410.2/Solyc07g066060.3/Solyc01g044360.3/Solyc02g091460.3/Solyc11g069460.2/Solyc04g077860.3/Solyc04g051510.1
BP	GO:0009651	response to salt stress	45/4756	87/10708	0.102465	0.493137	Solyc01g067710.3/Solyc11g011260.1/Solyc03g123540.3/Solyc01g106430.3/Solyc04g079820.3/Solyc09g010840.1/Solyc09g015020.1/Solyc08g062450.1/Solyc08g062340.3/Solyc09g074510.3/Solyc10g047950.2/Solyc12g063050.2/Solyc02g078550.3/Solyc06g008820.3/Solyc01g098350.3/Solyc01g074040.2/Solyc10g085130.2/Solyc01g067740.3/Solyc04g079200.3/Solyc06g083150.3/Solyc02g068640.3/Solyc05g018520.3/Solyc06g076570.2/Solyc04g…	-/GAI/-/-/-/-/-/-/-/-/-/-/-/-/-/-/-/-/-/-/-/-/-/-/-/-/-/-/-/-/-/-/-/-/-/-/-/-/-/-/-/-/-/-/-	45	32	Solyc01g067710.3/Solyc03g123540.3/Solyc04g079820.3/Solyc09g015020.1/Solyc08g062450.1/Solyc08g062340.3/Solyc09g074510.3/Solyc12g063050.2/Solyc02g078550.3/Solyc06g008820.3/Solyc01g098350.3/Solyc10g085130.2/Solyc01g067740.3/Solyc04g079200.3/Solyc06g076570.2/Solyc04g051200.2/Solyc06g036305.1/Solyc10g086680.1/Solyc05g014200.3/Solyc01g009860.3/Solyc12g044610.2/Solyc01g091650.3/Solyc01g102960.3/Solyc02g…	13	Solyc11g011260.1/Solyc01g106430.3/Solyc09g010840.1/Solyc10g047950.2/Solyc01g074040.2/Solyc06g083150.3/Solyc02g068640.3/Solyc05g018520.3/Solyc01g100800.2/Solyc02g081190.3/Solyc01g080280.3/Solyc04g073990.3/Solyc06g005170.3
BP	GO:1901699	cellular response to nitrogen compound	32/4756	60/10708	0.103458	0.493137	Solyc03g120140.3/Solyc01g090270.3/Solyc01g094000.3/Solyc10g074470.2/Solyc10g005530.3/Solyc02g078260.3/Solyc01g104000.3/Solyc05g007510.3/Solyc04g076790.3/Solyc12g087990.2/Solyc05g053810.3/Solyc07g005030.3/Solyc01g009090.3/Solyc11g072970.2/Solyc12g098490.2/Solyc12g014410.2/Solyc04g014870.3/Solyc04g008740.3/Solyc03g082980.3/Solyc08g077180.3/Solyc02g081190.3/Solyc07g066060.3/Solyc01g044360.3/Solyc04g…	-/-/-/-/-/RPB2/-/-/-/-/-/-/-/-/-/-/-/-/-/-/-/-/-/-/-/-/-/-/-/-/-/-	32	15	Solyc03g120140.3/Solyc01g094000.3/Solyc02g078260.3/Solyc01g104000.3/Solyc12g087990.2/Solyc01g009090.3/Solyc04g014870.3/Solyc04g008740.3/Solyc03g082980.3/Solyc08g077180.3/Solyc04g076420.3/Solyc03g114410.3/Solyc08g065490.3/Solyc07g049160.3/Solyc04g082610.3	17	Solyc01g090270.3/Solyc10g074470.2/Solyc10g005530.3/Solyc05g007510.3/Solyc04g076790.3/Solyc05g053810.3/Solyc07g005030.3/Solyc11g072970.2/Solyc12g098490.2/Solyc12g014410.2/Solyc02g081190.3/Solyc07g066060.3/Solyc01g044360.3/Solyc02g091460.3/Solyc04g054880.3/Solyc08g068100.3/Solyc11g069460.2
BP	GO:0006282	regulation of DNA repair	8/4756	12/10708	0.103887	0.493137	Solyc04g016370.3/Solyc12g095920.2/Solyc11g066690.2/Solyc02g094100.3/Solyc07g065870.3/Solyc03g118320.1/Solyc03g120200.2/Solyc08g061960.3	-/-/-/-/-/-/-/-	8	2	Solyc04g016370.3/Solyc03g118320.1	6	Solyc12g095920.2/Solyc11g066690.2/Solyc02g094100.3/Solyc07g065870.3/Solyc03g120200.2/Solyc08g061960.3
BP	GO:0006406	mRNA export from nucleus	8/4756	12/10708	0.103887	0.493137	Solyc10g005530.3/Solyc11g006390.2/Solyc01g008170.3/Solyc04g016240.3/Solyc07g066060.3/Solyc05g013790.3/Solyc06g073870.3/Solyc06g071390.3	-/-/-/-/-/-/-/-	8	3	Solyc11g006390.2/Solyc01g008170.3/Solyc05g013790.3	5	Solyc10g005530.3/Solyc04g016240.3/Solyc07g066060.3/Solyc06g073870.3/Solyc06g071390.3
BP	GO:0046132	pyrimidine ribonucleoside biosynthetic process	8/4756	12/10708	0.103887	0.493137	Solyc09g008850.3/Solyc08g008340.3/Solyc08g082430.3/Solyc03g110960.3/Solyc12g049370.2/Solyc11g068830.2/Solyc01g079650.3/Solyc06g071960.3	-/-/-/-/-/-/-/-	8	2	Solyc09g008850.3/Solyc08g008340.3	6	Solyc08g082430.3/Solyc03g110960.3/Solyc12g049370.2/Solyc11g068830.2/Solyc01g079650.3/Solyc06g071960.3
BP	GO:0046134	pyrimidine nucleoside biosynthetic process	8/4756	12/10708	0.103887	0.493137	Solyc09g008850.3/Solyc08g008340.3/Solyc08g082430.3/Solyc03g110960.3/Solyc12g049370.2/Solyc11g068830.2/Solyc01g079650.3/Solyc06g071960.3	-/-/-/-/-/-/-/-	8	2	Solyc09g008850.3/Solyc08g008340.3	6	Solyc08g082430.3/Solyc03g110960.3/Solyc12g049370.2/Solyc11g068830.2/Solyc01g079650.3/Solyc06g071960.3
BP	GO:0048638	regulation of developmental growth	8/4756	12/10708	0.103887	0.493137	Solyc03g115000.3/Solyc12g096570.1/Solyc03g026150.3/Solyc07g008670.3/Solyc07g056630.3/Solyc02g089050.3/Solyc04g056640.1/Solyc04g081590.3	-/-/-/-/-/-/-/-	8	3	Solyc12g096570.1/Solyc07g056630.3/Solyc04g056640.1	5	Solyc03g115000.3/Solyc03g026150.3/Solyc07g008670.3/Solyc02g089050.3/Solyc04g081590.3
BP	GO:0051028	mRNA transport	8/4756	12/10708	0.103887	0.493137	Solyc10g005530.3/Solyc11g006390.2/Solyc01g008170.3/Solyc04g016240.3/Solyc07g066060.3/Solyc05g013790.3/Solyc06g073870.3/Solyc06g071390.3	-/-/-/-/-/-/-/-	8	3	Solyc11g006390.2/Solyc01g008170.3/Solyc05g013790.3	5	Solyc10g005530.3/Solyc04g016240.3/Solyc07g066060.3/Solyc06g073870.3/Solyc06g071390.3
BP	GO:0071427	mRNA-containing ribonucleoprotein complex export from nucleus	8/4756	12/10708	0.103887	0.493137	Solyc10g005530.3/Solyc11g006390.2/Solyc01g008170.3/Solyc04g016240.3/Solyc07g066060.3/Solyc05g013790.3/Solyc06g073870.3/Solyc06g071390.3	-/-/-/-/-/-/-/-	8	3	Solyc11g006390.2/Solyc01g008170.3/Solyc05g013790.3	5	Solyc10g005530.3/Solyc04g016240.3/Solyc07g066060.3/Solyc06g073870.3/Solyc06g071390.3
BP	GO:0034655	nucleobase-containing compound catabolic process	78/4756	157/10708	0.104624	0.495064	Solyc11g007690.2/Solyc06g051930.3/Solyc04g009810.3/Solyc10g005530.3/Solyc11g013030.2/Solyc06g075390.3/Solyc04g082880.3/Solyc06g071920.3/Solyc02g081160.3/Solyc12g095760.2/Solyc10g083720.2/Solyc07g049280.3/Solyc01g086980.3/Solyc01g097880.3/Solyc01g100030.3/Solyc01g111120.3/Solyc01g009390.3/Solyc09g091420.3/Solyc07g006570.3/Solyc07g007890.3/Solyc11g005370.2/Solyc12g017260.2/Solyc01g104470.3/Solyc12g…	-/-/-/-/-/-/-/-/-/-/-/-/-/-/-/-/-/-/-/-/-/-/-/-/-/-/-/-/-/-/-/-/-/-/-/-/-/-/-/-/-/-/-/-/-/-/-/-/-/-/-/-/-/-/-/-/PGH1/-/-/-/-/-/-/-/-/-/-/-/-/-/-/-/-/-/-/-/-/-	78	36	Solyc06g051930.3/Solyc04g009810.3/Solyc11g013030.2/Solyc06g071920.3/Solyc10g083720.2/Solyc01g086980.3/Solyc01g097880.3/Solyc01g009390.3/Solyc07g007890.3/Solyc11g005370.2/Solyc12g017260.2/Solyc06g068410.3/Solyc06g065475.1/Solyc09g009690.3/Solyc11g011460.2/Solyc02g078020.3/Solyc04g008740.3/Solyc03g117030.2/Solyc08g077180.3/Solyc09g074090.3/Solyc07g065950.3/Solyc09g008130.3/Solyc02g094260.1/Solyc01g…	42	Solyc11g007690.2/Solyc10g005530.3/Solyc06g075390.3/Solyc04g082880.3/Solyc02g081160.3/Solyc12g095760.2/Solyc07g049280.3/Solyc01g100030.3/Solyc01g111120.3/Solyc09g091420.3/Solyc07g006570.3/Solyc01g104470.3/Solyc12g014380.2/Solyc12g096630.2/Solyc02g069070.3/Solyc07g066610.3/Solyc04g081400.3/Solyc03g122270.3/Solyc02g091830.3/Solyc11g010450.2/Solyc06g076650.3/Solyc12g018990.2/Solyc02g084440.3/Solyc12g…
BP	GO:0051253	negative regulation of RNA metabolic process	43/4756	83/10708	0.105984	0.499924	Solyc05g008400.3/Solyc11g006200.2/Solyc09g010840.1/Solyc03g118425.1/Solyc01g079390.3/Solyc11g071660.1/Solyc01g086980.3/Solyc02g067570.3/Solyc02g078550.3/Solyc09g091440.3/Solyc03g111640.3/Solyc05g007510.3/Solyc10g050540.2/Solyc11g062430.2/Solyc06g059760.3/Solyc05g009350.3/Solyc11g068800.2/Solyc04g014870.3/Solyc01g087430.3/Solyc04g076180.3/Solyc02g077660.3/Solyc06g084020.3/Solyc01g009860.3/Solyc05g…	-/-/-/-/-/-/-/-/-/-/-/-/-/-/-/-/-/-/-/-/-/-/-/-/-/-/-/-/-/-/-/-/-/-/-/-/-/-/-/-/-/-/-	43	29	Solyc05g008400.3/Solyc11g006200.2/Solyc03g118425.1/Solyc11g071660.1/Solyc01g086980.3/Solyc02g067570.3/Solyc02g078550.3/Solyc09g091440.3/Solyc03g111640.3/Solyc06g059760.3/Solyc05g009350.3/Solyc11g068800.2/Solyc04g014870.3/Solyc01g087430.3/Solyc02g077660.3/Solyc01g009860.3/Solyc05g018320.3/Solyc01g111020.3/Solyc06g069360.3/Solyc03g111630.3/Solyc04g007890.3/Solyc11g067200.2/Solyc06g074010.3/Solyc05g…	14	Solyc09g010840.1/Solyc01g079390.3/Solyc05g007510.3/Solyc10g050540.2/Solyc11g062430.2/Solyc04g076180.3/Solyc06g084020.3/Solyc09g083380.3/Solyc02g089970.3/Solyc09g066100.3/Solyc11g069460.2/Solyc07g053860.3/Solyc04g081350.3/Solyc11g006670.1
BP	GO:0010941	regulation of cell death	9/4756	14/10708	0.110022	0.514121	Solyc02g032970.3/Solyc03g044470.3/Solyc02g081550.3/Solyc02g032850.3/Solyc04g076390.3/Solyc01g090260.3/Solyc10g007150.3/Solyc10g008800.3/Solyc04g051510.1	-/-/-/-/-/-/-/-/CURL3	9	2	Solyc02g081550.3/Solyc10g007150.3	7	Solyc02g032970.3/Solyc03g044470.3/Solyc02g032850.3/Solyc04g076390.3/Solyc01g090260.3/Solyc10g008800.3/Solyc04g051510.1
BP	GO:1901988	negative regulation of cell cycle phase transition	9/4756	14/10708	0.110022	0.514121	Solyc04g082900.3/Solyc01g103040.3/Solyc05g014370.3/Solyc07g053820.3/Solyc06g076860.3/Solyc07g017490.3/Solyc02g081520.3/Solyc06g051040.3/Solyc01g107160.3	-/-/-/-/-/-/-/-/-	9	4	Solyc04g082900.3/Solyc05g014370.3/Solyc07g017490.3/Solyc02g081520.3	5	Solyc01g103040.3/Solyc07g053820.3/Solyc06g076860.3/Solyc06g051040.3/Solyc01g107160.3
BP	GO:1901991	negative regulation of mitotic cell cycle phase transition	9/4756	14/10708	0.110022	0.514121	Solyc04g082900.3/Solyc01g103040.3/Solyc05g014370.3/Solyc07g053820.3/Solyc06g076860.3/Solyc07g017490.3/Solyc02g081520.3/Solyc06g051040.3/Solyc01g107160.3	-/-/-/-/-/-/-/-/-	9	4	Solyc04g082900.3/Solyc05g014370.3/Solyc07g017490.3/Solyc02g081520.3	5	Solyc01g103040.3/Solyc07g053820.3/Solyc06g076860.3/Solyc06g051040.3/Solyc01g107160.3
BP	GO:0006281	DNA repair	96/4756	196/10708	0.110405	0.514311	Solyc01g099220.3/Solyc05g025590.3/Solyc01g091820.3/Solyc07g018350.3/Solyc10g018530.2/Solyc03g121120.3/Solyc03g117510.3/Solyc02g021100.3/Solyc11g067140.2/Solyc08g007330.3/Solyc03g080010.3/Solyc08g079530.3/Solyc11g011150.2/Solyc06g065710.3/Solyc02g050200.2/Solyc05g014690.2/Solyc04g016370.3/Solyc04g045660.3/Solyc03g113100.3/Solyc01g103960.3/Solyc08g023280.3/Solyc02g091120.3/Solyc11g073220.2/Solyc04g…	-/-/-/-/-/-/-/-/-/-/-/-/-/-/-/-/-/-/-/-/-/-/-/-/-/-/-/-/-/-/-/-/-/-/-/-/-/-/-/-/-/-/-/-/-/-/-/-/-/-/-/-/-/-/-/-/-/-/-/-/-/-/-/-/-/-/-/-/-/-/-/-/-/-/-/-/-/-/-/-/-/-/-/-/-/-/-/-/-/-/-/-/-/-/-/-	96	31	Solyc01g099220.3/Solyc05g025590.3/Solyc01g091820.3/Solyc02g021100.3/Solyc08g079530.3/Solyc11g011150.2/Solyc06g065710.3/Solyc04g016370.3/Solyc03g113100.3/Solyc02g091120.3/Solyc04g016530.3/Solyc06g069480.3/Solyc11g008740.2/Solyc05g006120.3/Solyc10g078730.2/Solyc05g016230.3/Solyc03g025890.2/Solyc08g077990.3/Solyc11g012770.2/Solyc02g081520.3/Solyc12g096280.2/Solyc02g067670.3/Solyc02g062720.3/Solyc06g…	65	Solyc07g018350.3/Solyc10g018530.2/Solyc03g121120.3/Solyc03g117510.3/Solyc11g067140.2/Solyc08g007330.3/Solyc03g080010.3/Solyc02g050200.2/Solyc05g014690.2/Solyc04g045660.3/Solyc01g103960.3/Solyc08g023280.3/Solyc11g073220.2/Solyc10g044780.2/Solyc07g018000.3/Solyc12g005950.2/Solyc03g116930.3/Solyc12g095920.2/Solyc11g007580.2/Solyc09g031610.3/Solyc11g066690.2/Solyc11g005800.2/Solyc01g066610.3/Solyc02g…
BP	GO:0006401	RNA catabolic process	40/4756	77/10708	0.111495	0.515334	Solyc04g009810.3/Solyc10g005530.3/Solyc11g013030.2/Solyc06g075390.3/Solyc01g086980.3/Solyc01g009390.3/Solyc07g006570.3/Solyc07g007890.3/Solyc11g005370.2/Solyc12g017260.2/Solyc01g104470.3/Solyc06g068410.3/Solyc06g065475.1/Solyc02g069070.3/Solyc11g011460.2/Solyc02g078020.3/Solyc03g122270.3/Solyc03g117030.2/Solyc09g074090.3/Solyc07g065950.3/Solyc02g094260.1/Solyc01g111020.3/Solyc11g008700.2/Solyc08g…	-/-/-/-/-/-/-/-/-/-/-/-/-/-/-/-/-/-/-/-/-/-/-/-/-/-/-/-/-/-/-/-/-/-/-/-/-/-/-/-	40	24	Solyc04g009810.3/Solyc11g013030.2/Solyc01g086980.3/Solyc01g009390.3/Solyc07g007890.3/Solyc11g005370.2/Solyc12g017260.2/Solyc06g068410.3/Solyc06g065475.1/Solyc11g011460.2/Solyc02g078020.3/Solyc03g117030.2/Solyc09g074090.3/Solyc07g065950.3/Solyc02g094260.1/Solyc01g111020.3/Solyc11g008700.2/Solyc08g066120.3/Solyc06g072720.3/Solyc05g016240.3/Solyc01g099740.3/Solyc10g080740.2/Solyc11g068770.1/Solyc04g…	16	Solyc10g005530.3/Solyc06g075390.3/Solyc07g006570.3/Solyc01g104470.3/Solyc02g069070.3/Solyc03g122270.3/Solyc09g010300.3/Solyc11g006860.2/Solyc06g005990.3/Solyc06g074030.1/Solyc09g009640.3/Solyc10g079840.2/Solyc06g073870.3/Solyc04g082980.2/Solyc09g020110.3/Solyc08g077420.3
BP	GO:0072593	reactive oxygen species metabolic process	50/4756	98/10708	0.111497	0.515334	Solyc02g087190.1/Solyc11g011260.1/Solyc01g111510.3/Solyc04g076780.3/Solyc05g052280.3/Solyc10g007600.3/Solyc03g006810.3/Solyc08g079830.3/Solyc09g007270.3/Solyc02g080530.3/Solyc03g025380.3/Solyc12g009250.2/Solyc01g079820.3/Solyc07g020860.3/Solyc03g032000.3/Solyc01g067740.3/Solyc12g096520.2/Solyc02g032850.3/Solyc03g095180.3/Solyc06g048410.3/Solyc06g076640.3/Solyc01g101050.3/Solyc01g099280.3/Solyc07g…	-/GAI/-/-/-/-/-/-/-/-/-/-/-/-/-/-/-/-/-/-/-/-/-/-/-/-/-/-/-/-/-/-/-/-/-/-/SPY/-/-/-/-/-/-/-/-/-/-/-/-/-	50	16	Solyc03g006810.3/Solyc08g079830.3/Solyc09g007270.3/Solyc01g067740.3/Solyc12g096520.2/Solyc01g101050.3/Solyc01g099280.3/Solyc07g042250.3/Solyc09g007520.3/Solyc02g082760.3/Solyc11g072920.2/Solyc07g047740.3/Solyc02g094180.3/Solyc01g108280.3/Solyc11g013810.2/Solyc06g048420.2	34	Solyc02g087190.1/Solyc11g011260.1/Solyc01g111510.3/Solyc04g076780.3/Solyc05g052280.3/Solyc10g007600.3/Solyc02g080530.3/Solyc03g025380.3/Solyc12g009250.2/Solyc01g079820.3/Solyc07g020860.3/Solyc03g032000.3/Solyc02g032850.3/Solyc03g095180.3/Solyc06g048410.3/Solyc06g076640.3/Solyc04g074640.3/Solyc05g055850.3/Solyc11g018800.2/Solyc01g007740.3/Solyc10g082030.2/Solyc10g084240.2/Solyc10g076240.2/Solyc06g…
BP	GO:1990748	cellular detoxification	26/4756	48/10708	0.112067	0.515334	Solyc06g059740.3/Solyc01g111510.3/Solyc03g119060.3/Solyc08g079830.3/Solyc09g007270.3/Solyc12g009250.2/Solyc04g016360.3/Solyc08g081690.3/Solyc07g020860.3/Solyc03g032000.3/Solyc01g067740.3/Solyc03g117980.3/Solyc08g080940.3/Solyc06g048410.3/Solyc11g018550.3/Solyc07g042250.3/Solyc04g074640.3/Solyc03g096760.1/Solyc02g082760.3/Solyc05g054760.3/Solyc03g096460.3/Solyc06g005150.3/Solyc07g056420.3/Solyc09g…	-/-/-/-/-/-/-/-/-/-/-/-/-/-/-/-/-/-/-/-/-/-/-/-/-/-	26	9	Solyc08g079830.3/Solyc09g007270.3/Solyc01g067740.3/Solyc08g080940.3/Solyc07g042250.3/Solyc03g096760.1/Solyc02g082760.3/Solyc07g056420.3/Solyc07g047740.3	17	Solyc06g059740.3/Solyc01g111510.3/Solyc03g119060.3/Solyc12g009250.2/Solyc04g016360.3/Solyc08g081690.3/Solyc07g020860.3/Solyc03g032000.3/Solyc03g117980.3/Solyc06g048410.3/Solyc11g018550.3/Solyc04g074640.3/Solyc05g054760.3/Solyc03g096460.3/Solyc06g005150.3/Solyc09g009390.3/Solyc06g060260.3
BP	GO:0045786	negative regulation of cell cycle	25/4756	46/10708	0.113428	0.515334	Solyc04g082900.3/Solyc02g090680.3/Solyc01g103040.3/Solyc09g091780.3/Solyc05g014370.3/Solyc02g062680.3/Solyc08g023280.3/Solyc12g098310.2/Solyc10g044780.2/Solyc08g076610.3/Solyc07g053820.3/Solyc06g076860.3/Solyc05g016230.3/Solyc03g019960.3/Solyc07g017490.3/Solyc03g007800.3/Solyc02g067810.1/Solyc02g081520.3/Solyc06g051040.3/Solyc11g007860.1/Solyc01g108610.3/Solyc01g107160.3/Solyc05g053050.1/Solyc06g…	-/-/-/-/-/-/-/-/-/-/-/-/-/-/-/-/-/-/-/-/-/-/-/-/-	25	11	Solyc04g082900.3/Solyc09g091780.3/Solyc05g014370.3/Solyc12g098310.2/Solyc05g016230.3/Solyc03g019960.3/Solyc07g017490.3/Solyc02g067810.1/Solyc02g081520.3/Solyc11g007860.1/Solyc05g053050.1	14	Solyc02g090680.3/Solyc01g103040.3/Solyc02g062680.3/Solyc08g023280.3/Solyc10g044780.2/Solyc08g076610.3/Solyc07g053820.3/Solyc06g076860.3/Solyc03g007800.3/Solyc06g051040.3/Solyc01g108610.3/Solyc01g107160.3/Solyc06g008210.3/Solyc04g008600.3
BP	GO:0006360	transcription by RNA polymerase I	10/4756	16/10708	0.114383	0.515334	Solyc10g080350.2/Solyc03g093480.3/Solyc05g054140.3/Solyc06g083360.3/Solyc09g010500.3/Solyc02g082340.3/Solyc09g007120.3/Solyc03g025570.2/Solyc11g071540.2/Solyc04g040170.3	-/-/-/-/-/-/-/-/-/-	10	9	Solyc10g080350.2/Solyc03g093480.3/Solyc05g054140.3/Solyc06g083360.3/Solyc09g010500.3/Solyc09g007120.3/Solyc03g025570.2/Solyc11g071540.2/Solyc04g040170.3	1	Solyc02g082340.3
BP	GO:0045839	negative regulation of mitotic nuclear division	10/4756	16/10708	0.114383	0.515334	Solyc04g082900.3/Solyc01g103040.3/Solyc05g014370.3/Solyc07g053820.3/Solyc07g017490.3/Solyc02g067810.1/Solyc06g051040.3/Solyc11g007860.1/Solyc01g107160.3/Solyc05g053050.1	-/-/-/-/-/-/-/-/-/-	10	6	Solyc04g082900.3/Solyc05g014370.3/Solyc07g017490.3/Solyc02g067810.1/Solyc11g007860.1/Solyc05g053050.1	4	Solyc01g103040.3/Solyc07g053820.3/Solyc06g051040.3/Solyc01g107160.3
BP	GO:0048868	pollen tube development	10/4756	16/10708	0.114383	0.515334	Solyc09g005120.3/Solyc04g054480.3/Solyc06g005200.3/Solyc05g053310.3/Solyc10g079490.2/Solyc10g054780.2/Solyc01g108910.3/Solyc08g067830.3/Solyc06g059980.3/Solyc02g094500.3	-/-/-/-/-/-/-/-/-/-	10	6	Solyc09g005120.3/Solyc06g005200.3/Solyc01g108910.3/Solyc08g067830.3/Solyc06g059980.3/Solyc02g094500.3	4	Solyc04g054480.3/Solyc05g053310.3/Solyc10g079490.2/Solyc10g054780.2
BP	GO:2000028	regulation of photoperiodism, flowering	10/4756	16/10708	0.114383	0.515334	Solyc01g079390.3/Solyc10g008880.3/Solyc02g077450.3/Solyc12g056650.2/Solyc02g084000.3/Solyc12g095900.2/Solyc11g017040.2/Solyc04g005120.3/Solyc08g065870.3/Solyc02g064700.3	-/-/-/-/-/-/-/-/-/-	10	7	Solyc02g077450.3/Solyc12g056650.2/Solyc02g084000.3/Solyc12g095900.2/Solyc11g017040.2/Solyc08g065870.3/Solyc02g064700.3	3	Solyc01g079390.3/Solyc10g008880.3/Solyc04g005120.3
BP	GO:0009069	serine family amino acid metabolic process	22/4756	40/10708	0.117223	0.515334	Solyc08g065220.3/Solyc01g094790.3/Solyc09g082060.3/Solyc01g104000.3/Solyc03g123830.3/Solyc06g064550.3/Solyc04g076790.3/Solyc10g049890.2/Solyc05g053810.3/Solyc07g063040.3/Solyc03g098230.3/Solyc06g061070.3/Solyc12g098490.2/Solyc01g097950.3/Solyc08g014340.3/Solyc07g066580.3/Solyc07g065340.1/Solyc02g082830.2/Solyc02g078990.3/Solyc06g076510.3/Solyc03g112075.1/Solyc08g065490.3	-/-/-/-/-/-/-/-/-/-/-/-/-/-/-/-/-/-/-/-/-/-	22	5	Solyc01g104000.3/Solyc07g065340.1/Solyc02g082830.2/Solyc06g076510.3/Solyc08g065490.3	17	Solyc08g065220.3/Solyc01g094790.3/Solyc09g082060.3/Solyc03g123830.3/Solyc06g064550.3/Solyc04g076790.3/Solyc10g049890.2/Solyc05g053810.3/Solyc07g063040.3/Solyc03g098230.3/Solyc06g061070.3/Solyc12g098490.2/Solyc01g097950.3/Solyc08g014340.3/Solyc07g066580.3/Solyc02g078990.3/Solyc03g112075.1
BP	GO:0009312	oligosaccharide biosynthetic process	22/4756	40/10708	0.117223	0.515334	Solyc08g079060.3/Solyc04g025940.3/Solyc07g062140.3/Solyc04g054930.3/Solyc01g006740.3/Solyc05g056240.3/Solyc07g008850.3/Solyc07g055300.3/Solyc12g056530.2/Solyc08g076650.3/Solyc07g006500.3/Solyc04g072920.3/Solyc10g086730.2/Solyc07g065980.3/Solyc03g083960.3/Solyc11g012180.2/Solyc03g031560.3/Solyc07g049740.3/Solyc02g072150.3/Solyc09g011810.3/Solyc07g007930.3/Solyc01g088570.3	-/-/-/-/-/-/-/-/-/-/-/-/-/-/-/-/-/-/-/-/-/-	22	7	Solyc04g025940.3/Solyc04g054930.3/Solyc07g055300.3/Solyc07g006500.3/Solyc03g083960.3/Solyc02g072150.3/Solyc07g007930.3	15	Solyc08g079060.3/Solyc07g062140.3/Solyc01g006740.3/Solyc05g056240.3/Solyc07g008850.3/Solyc12g056530.2/Solyc08g076650.3/Solyc04g072920.3/Solyc10g086730.2/Solyc07g065980.3/Solyc11g012180.2/Solyc03g031560.3/Solyc07g049740.3/Solyc09g011810.3/Solyc01g088570.3
BP	GO:0000165	MAPK cascade	11/4756	18/10708	0.117446	0.515334	Solyc12g009020.2/Solyc03g019850.3/Solyc03g119490.3/Solyc11g072630.2/Solyc03g097920.1/Solyc07g049410.3/Solyc12g019460.2/Solyc06g005170.3/Solyc04g080730.3/Solyc07g062080.3/Solyc12g005990.2	-/-/-/-/-/-/-/-/-/-/-	11	5	Solyc03g019850.3/Solyc07g049410.3/Solyc12g019460.2/Solyc07g062080.3/Solyc12g005990.2	6	Solyc12g009020.2/Solyc03g119490.3/Solyc11g072630.2/Solyc03g097920.1/Solyc06g005170.3/Solyc04g080730.3
BP	GO:0006270	DNA replication initiation	11/4756	18/10708	0.117446	0.515334	Solyc05g014540.3/Solyc01g094760.3/Solyc02g070780.3/Solyc06g076860.3/Solyc09g007330.3/Solyc05g007450.3/Solyc02g093300.3/Solyc08g077990.3/Solyc01g105520.3/Solyc11g040120.2/Solyc03g118320.1	-/-/-/-/-/-/-/-/-/-/-	11	2	Solyc08g077990.3/Solyc03g118320.1	9	Solyc05g014540.3/Solyc01g094760.3/Solyc02g070780.3/Solyc06g076860.3/Solyc09g007330.3/Solyc05g007450.3/Solyc02g093300.3/Solyc01g105520.3/Solyc11g040120.2
BP	GO:0007186	G-protein coupled receptor signaling pathway	11/4756	18/10708	0.117446	0.515334	Solyc12g005380.2/Solyc03g097980.3/Solyc02g090160.3/Solyc10g008640.3/Solyc05g045650.3/Solyc08g061220.3/Solyc08g005310.3/Solyc07g006580.3/Solyc09g082940.3/Solyc01g109110.3/Solyc07g054830.3	-/-/-/-/-/-/-/-/-/-/-	11	5	Solyc12g005380.2/Solyc03g097980.3/Solyc02g090160.3/Solyc09g082940.3/Solyc07g054830.3	6	Solyc10g008640.3/Solyc05g045650.3/Solyc08g061220.3/Solyc08g005310.3/Solyc07g006580.3/Solyc01g109110.3
BP	GO:0009873	ethylene-activated signaling pathway	11/4756	18/10708	0.117446	0.515334	Solyc01g014480.3/Solyc03g019850.3/Solyc06g053710.3/Solyc01g096810.3/Solyc02g032850.3/Solyc06g059730.2/Solyc09g089610.3/Solyc12g011330.3/Solyc03g096630.1/Solyc09g075440.3/Solyc07g056580.3	-/-/-/-/-/-/-/-/-/-/-	11	8	Solyc01g014480.3/Solyc03g019850.3/Solyc06g053710.3/Solyc01g096810.3/Solyc09g089610.3/Solyc12g011330.3/Solyc03g096630.1/Solyc09g075440.3	3	Solyc02g032850.3/Solyc06g059730.2/Solyc07g056580.3
BP	GO:0007049	cell cycle	130/4756	270/10708	0.117511	0.515334	Solyc10g084050.2/Solyc06g073610.3/Solyc04g082900.3/Solyc02g090680.3/Solyc04g054480.3/Solyc05g025590.3/Solyc02g078560.3/Solyc03g025160.3/Solyc01g103040.3/Solyc04g071650.3/Solyc03g005450.3/Solyc08g061100.3/Solyc12g014430.2/Solyc07g005340.2/Solyc01g087210.3/Solyc08g007330.3/Solyc03g119650.3/Solyc09g091780.3/Solyc01g079080.3/Solyc06g065710.3/Solyc11g008090.2/Solyc02g093935.1/Solyc01g098350.3/Solyc01g…	-/-/-/-/-/-/-/-/-/-/-/-/-/-/-/-/-/-/-/-/-/-/-/-/-/-/-/-/-/-/-/-/-/-/-/-/-/-/-/-/-/-/-/-/-/-/-/-/-/-/-/-/-/-/-/-/-/-/-/-/-/-/-/-/-/-/-/-/-/-/-/-/-/-/-/-/-/-/-/-/-/-/-/-/-/-/-/-/-/-/-/-/-/-/-/-/-/-/-/-/-/-/-/-/-/-/-/-/-/-/-/-/-/-/-/-/-/-/-/-/-/-/-/-/-/-/-/-/-/-	130	45	Solyc10g084050.2/Solyc06g073610.3/Solyc04g082900.3/Solyc05g025590.3/Solyc02g078560.3/Solyc03g025160.3/Solyc07g005340.2/Solyc09g091780.3/Solyc06g065710.3/Solyc01g098350.3/Solyc01g007180.3/Solyc05g014370.3/Solyc12g098310.2/Solyc03g031780.3/Solyc11g068800.2/Solyc06g083260.3/Solyc07g005860.3/Solyc10g078430.2/Solyc05g018150.3/Solyc11g008740.2/Solyc03g121410.3/Solyc08g076320.3/Solyc05g016230.3/Solyc03g…	85	Solyc02g090680.3/Solyc04g054480.3/Solyc01g103040.3/Solyc04g071650.3/Solyc03g005450.3/Solyc08g061100.3/Solyc12g014430.2/Solyc01g087210.3/Solyc08g007330.3/Solyc03g119650.3/Solyc01g079080.3/Solyc11g008090.2/Solyc02g093935.1/Solyc09g008630.3/Solyc02g062680.3/Solyc05g014690.2/Solyc08g023280.3/Solyc01g107730.3/Solyc04g079390.3/Solyc10g044780.2/Solyc07g063440.3/Solyc03g119490.3/Solyc04g076040.3/Solyc03g…
BP	GO:0009119	ribonucleoside metabolic process	20/4756	36/10708	0.119371	0.515334	Solyc09g008850.3/Solyc09g007940.3/Solyc08g008340.3/Solyc11g012760.2/Solyc03g123370.3/Solyc08g082430.3/Solyc07g063040.3/Solyc03g110960.3/Solyc12g049370.2/Solyc09g075390.3/Solyc10g086190.2/Solyc05g010420.2/Solyc11g068830.2/Solyc07g021750.1/Solyc10g005310.3/Solyc01g079650.3/Solyc06g071960.3/Solyc04g078120.3/Solyc01g010050.3/Solyc01g009050.3	-/-/-/-/-/-/-/-/-/-/-/-/-/-/-/-/-/-/-/-	20	7	Solyc09g008850.3/Solyc08g008340.3/Solyc03g123370.3/Solyc09g075390.3/Solyc05g010420.2/Solyc07g021750.1/Solyc01g010050.3	13	Solyc09g007940.3/Solyc11g012760.2/Solyc08g082430.3/Solyc07g063040.3/Solyc03g110960.3/Solyc12g049370.2/Solyc10g086190.2/Solyc11g068830.2/Solyc10g005310.3/Solyc01g079650.3/Solyc06g071960.3/Solyc04g078120.3/Solyc01g009050.3
BP	GO:0006342	chromatin silencing	12/4756	20/10708	0.119535	0.515334	Solyc01g079390.3/Solyc05g007510.3/Solyc04g014870.3/Solyc04g076180.3/Solyc06g084020.3/Solyc09g083380.3/Solyc04g007890.3/Solyc11g067200.2/Solyc02g089970.3/Solyc09g066100.3/Solyc11g069460.2/Solyc03g119130.3	-/-/-/-/-/-/-/-/-/-/-/-	12	4	Solyc04g014870.3/Solyc04g007890.3/Solyc11g067200.2/Solyc03g119130.3	8	Solyc01g079390.3/Solyc05g007510.3/Solyc04g076180.3/Solyc06g084020.3/Solyc09g083380.3/Solyc02g089970.3/Solyc09g066100.3/Solyc11g069460.2
BP	GO:0018193	peptidyl-amino acid modification	104/4756	214/10708	0.120255	0.515334	Solyc11g065370.2/Solyc10g054910.1/Solyc10g074570.2/Solyc02g065070.3/Solyc01g079390.3/Solyc04g010080.3/Solyc09g072580.3/Solyc02g094390.3/Solyc02g090480.3/Solyc09g090250.3/Solyc05g012790.3/Solyc10g077070.2/Solyc04g009800.3/Solyc04g080170.3/Solyc04g082650.3/Solyc08g005970.3/Solyc03g121830.1/Solyc05g016030.3/Solyc01g068390.3/Solyc09g072890.2/Solyc09g091440.3/Solyc02g081920.3/Solyc05g054200.3/Solyc02g…	-/-/-/-/-/-/-/-/-/-/-/-/-/-/-/-/-/-/-/-/-/-/-/-/-/-/-/-/-/-/-/-/-/-/-/-/-/-/-/-/-/-/-/-/-/-/-/-/-/-/-/-/-/-/-/-/-/-/-/-/-/-/-/-/-/-/-/-/-/-/-/-/-/-/-/-/-/-/-/-/-/-/-/-/-/-/-/-/-/-/-/-/-/-/-/-/-/-/-/-/-/-/-/-	104	46	Solyc11g065370.2/Solyc10g054910.1/Solyc10g074570.2/Solyc02g065070.3/Solyc09g072580.3/Solyc09g090250.3/Solyc10g077070.2/Solyc04g009800.3/Solyc04g080170.3/Solyc03g121830.1/Solyc01g068390.3/Solyc09g091440.3/Solyc02g084000.3/Solyc01g109960.3/Solyc02g092380.3/Solyc11g065660.2/Solyc11g017040.2/Solyc01g008200.3/Solyc06g072610.3/Solyc01g066830.3/Solyc10g080700.2/Solyc09g082800.3/Solyc02g084620.3/Solyc06g…	58	Solyc01g079390.3/Solyc04g010080.3/Solyc02g094390.3/Solyc02g090480.3/Solyc05g012790.3/Solyc04g082650.3/Solyc08g005970.3/Solyc05g016030.3/Solyc09g072890.2/Solyc02g081920.3/Solyc05g054200.3/Solyc01g105710.3/Solyc03g033540.3/Solyc06g051650.3/Solyc01g010590.2/Solyc08g023280.3/Solyc09g059970.3/Solyc01g009990.3/Solyc07g064610.3/Solyc08g029200.3/Solyc08g077790.3/Solyc03g093700.2/Solyc04g049160.3/Solyc01g…
BP	GO:0009723	response to ethylene	19/4756	34/10708	0.120272	0.515334	Solyc11g011260.1/Solyc01g014480.3/Solyc03g019850.3/Solyc06g053710.3/Solyc01g096810.3/Solyc05g055070.3/Solyc02g032850.3/Solyc06g059730.2/Solyc09g089610.3/Solyc06g036305.1/Solyc12g011330.3/Solyc08g076230.1/Solyc02g081190.3/Solyc03g096630.1/Solyc12g044610.2/Solyc09g075440.3/Solyc01g110470.3/Solyc08g078340.3/Solyc07g056580.3	GAI/-/-/-/-/-/-/-/-/-/-/-/-/-/-/-/-/-/-	19	14	Solyc01g014480.3/Solyc03g019850.3/Solyc06g053710.3/Solyc01g096810.3/Solyc05g055070.3/Solyc09g089610.3/Solyc06g036305.1/Solyc12g011330.3/Solyc08g076230.1/Solyc03g096630.1/Solyc12g044610.2/Solyc09g075440.3/Solyc01g110470.3/Solyc08g078340.3	5	Solyc11g011260.1/Solyc02g032850.3/Solyc06g059730.2/Solyc02g081190.3/Solyc07g056580.3
BP	GO:0048585	negative regulation of response to stimulus	19/4756	34/10708	0.120272	0.515334	Solyc08g067290.3/Solyc11g011260.1/Solyc12g063050.2/Solyc03g119650.3/Solyc06g060150.3/Solyc06g053710.3/Solyc02g032850.3/Solyc11g066690.2/Solyc06g059730.2/Solyc09g089610.3/Solyc04g005120.3/Solyc04g024940.3/Solyc07g049410.3/Solyc07g040690.3/Solyc09g010180.3/Solyc06g060230.3/Solyc08g061260.3/Solyc07g056580.3/Solyc12g005990.2	-/GAI/-/-/-/-/-/-/-/-/-/-/-/-/SPY/-/-/-/-	19	10	Solyc08g067290.3/Solyc12g063050.2/Solyc06g053710.3/Solyc09g089610.3/Solyc04g024940.3/Solyc07g049410.3/Solyc07g040690.3/Solyc06g060230.3/Solyc08g061260.3/Solyc12g005990.2	9	Solyc11g011260.1/Solyc03g119650.3/Solyc06g060150.3/Solyc02g032850.3/Solyc11g066690.2/Solyc06g059730.2/Solyc04g005120.3/Solyc09g010180.3/Solyc07g056580.3
BP	GO:0062012	regulation of small molecule metabolic process	13/4756	22/10708	0.12088	0.515334	Solyc10g084850.2/Solyc12g005180.2/Solyc08g023280.3/Solyc04g076020.3/Solyc02g032850.3/Solyc05g016230.3/Solyc06g050590.3/Solyc08g061260.3/Solyc10g051340.2/Solyc07g053970.3/Solyc06g008210.3/Solyc02g063490.3/Solyc04g005480.1	-/-/-/-/-/-/-/-/-/-/-/-/-	13	5	Solyc04g076020.3/Solyc05g016230.3/Solyc08g061260.3/Solyc02g063490.3/Solyc04g005480.1	8	Solyc10g084850.2/Solyc12g005180.2/Solyc08g023280.3/Solyc02g032850.3/Solyc06g050590.3/Solyc10g051340.2/Solyc07g053970.3/Solyc06g008210.3
BP	GO:0006403	RNA localization	18/4756	32/10708	0.121022	0.515334	Solyc10g005530.3/Solyc04g007280.3/Solyc11g006390.2/Solyc01g008170.3/Solyc01g102640.2/Solyc04g081030.3/Solyc12g099890.2/Solyc12g006550.2/Solyc04g080350.3/Solyc09g074090.3/Solyc04g016240.3/Solyc01g074020.3/Solyc07g066060.3/Solyc03g122370.3/Solyc05g013790.3/Solyc02g085230.3/Solyc06g073870.3/Solyc06g071390.3	-/-/-/-/-/-/-/-/-/-/-/-/-/-/-/-/-/-	18	13	Solyc04g007280.3/Solyc11g006390.2/Solyc01g008170.3/Solyc01g102640.2/Solyc04g081030.3/Solyc12g099890.2/Solyc12g006550.2/Solyc04g080350.3/Solyc09g074090.3/Solyc01g074020.3/Solyc03g122370.3/Solyc05g013790.3/Solyc02g085230.3	5	Solyc10g005530.3/Solyc04g016240.3/Solyc07g066060.3/Solyc06g073870.3/Solyc06g071390.3
BP	GO:0009132	nucleoside diphosphate metabolic process	35/4756	67/10708	0.121318	0.515334	Solyc09g008850.3/Solyc11g007690.2/Solyc06g051930.3/Solyc04g082880.3/Solyc06g071920.3/Solyc02g081160.3/Solyc12g095760.2/Solyc10g083720.2/Solyc07g049280.3/Solyc01g111120.3/Solyc02g005350.3/Solyc08g008340.3/Solyc12g014380.2/Solyc08g082430.3/Solyc07g066610.3/Solyc04g081400.3/Solyc04g008740.3/Solyc03g110960.3/Solyc12g049370.2/Solyc08g077180.3/Solyc02g091830.3/Solyc11g010450.2/Solyc06g076650.3/Solyc02g…	-/-/-/-/-/-/-/-/-/-/-/-/-/-/-/-/-/-/-/-/-/-/-/-/-/-/-/-/PGH1/-/-/-/-/-/-	35	9	Solyc09g008850.3/Solyc06g051930.3/Solyc06g071920.3/Solyc10g083720.2/Solyc08g008340.3/Solyc04g008740.3/Solyc08g077180.3/Solyc09g008130.3/Solyc10g083570.2	26	Solyc11g007690.2/Solyc04g082880.3/Solyc02g081160.3/Solyc12g095760.2/Solyc07g049280.3/Solyc01g111120.3/Solyc02g005350.3/Solyc12g014380.2/Solyc08g082430.3/Solyc07g066610.3/Solyc04g081400.3/Solyc03g110960.3/Solyc12g049370.2/Solyc02g091830.3/Solyc11g010450.2/Solyc06g076650.3/Solyc02g084440.3/Solyc12g008510.2/Solyc06g076655.1/Solyc01g049650.3/Solyc09g009020.3/Solyc07g065900.3/Solyc06g066440.3/Solyc06g…
BP	GO:0007062	sister chromatid cohesion	17/4756	30/10708	0.121586	0.515334	Solyc04g082900.3/Solyc02g078560.3/Solyc06g065710.3/Solyc02g093935.1/Solyc03g116930.3/Solyc03g117010.3/Solyc07g053820.3/Solyc06g073780.3/Solyc11g008740.2/Solyc03g116920.2/Solyc02g086540.2/Solyc01g007160.3/Solyc11g012770.2/Solyc09g055345.1/Solyc06g083870.3/Solyc09g055343.1/Solyc03g116950.2	-/-/-/-/-/-/-/-/-/-/-/-/-/-/-/-/-	17	5	Solyc04g082900.3/Solyc02g078560.3/Solyc06g065710.3/Solyc11g008740.2/Solyc11g012770.2	12	Solyc02g093935.1/Solyc03g116930.3/Solyc03g117010.3/Solyc07g053820.3/Solyc06g073780.3/Solyc03g116920.2/Solyc02g086540.2/Solyc01g007160.3/Solyc09g055345.1/Solyc06g083870.3/Solyc09g055343.1/Solyc03g116950.2
BP	GO:0031329	regulation of cellular catabolic process	17/4756	30/10708	0.121586	0.515334	Solyc12g089000.2/Solyc06g005000.3/Solyc01g109280.3/Solyc01g086980.3/Solyc08g005150.3/Solyc06g073340.3/Solyc11g005660.2/Solyc02g078020.3/Solyc09g011320.3/Solyc01g111020.3/Solyc01g110090.1/Solyc06g072720.3/Solyc03g115920.3/Solyc10g080740.2/Solyc10g079840.2/Solyc02g063490.3/Solyc02g067030.3	-/-/-/-/-/-/-/-/-/-/-/-/-/-/-/-/-	17	15	Solyc12g089000.2/Solyc01g109280.3/Solyc01g086980.3/Solyc08g005150.3/Solyc06g073340.3/Solyc11g005660.2/Solyc02g078020.3/Solyc09g011320.3/Solyc01g111020.3/Solyc01g110090.1/Solyc06g072720.3/Solyc03g115920.3/Solyc10g080740.2/Solyc02g063490.3/Solyc02g067030.3	2	Solyc06g005000.3/Solyc10g079840.2
BP	GO:0009084	glutamine family amino acid biosynthetic process	14/4756	24/10708	0.121648	0.515334	Solyc03g063560.3/Solyc09g010420.3/Solyc03g043950.3/Solyc08g043170.3/Solyc06g019170.3/Solyc10g083830.2/Solyc02g068640.3/Solyc01g108660.3/Solyc04g080610.3/Solyc01g080280.3/Solyc05g012270.3/Solyc03g083440.3/Solyc08g048450.3/Solyc11g005620.1	-/-/-/-/-/-/-/-/-/-/-/-/-/-	14	2	Solyc03g083440.3/Solyc08g048450.3	12	Solyc03g063560.3/Solyc09g010420.3/Solyc03g043950.3/Solyc08g043170.3/Solyc06g019170.3/Solyc10g083830.2/Solyc02g068640.3/Solyc01g108660.3/Solyc04g080610.3/Solyc01g080280.3/Solyc05g012270.3/Solyc11g005620.1
BP	GO:0016226	iron-sulfur cluster assembly	14/4756	24/10708	0.121648	0.515334	Solyc12g096690.2/Solyc01g103710.3/Solyc02g080440.3/Solyc01g100410.3/Solyc06g083690.3/Solyc03g119420.3/Solyc05g051700.3/Solyc06g083990.3/Solyc03g031700.3/Solyc08g079470.3/Solyc11g006920.2/Solyc08g007010.3/Solyc11g007120.2/Solyc01g079220.3	-/-/-/-/-/-/-/-/-/-/-/-/-/-	14	13	Solyc12g096690.2/Solyc01g103710.3/Solyc02g080440.3/Solyc01g100410.3/Solyc03g119420.3/Solyc05g051700.3/Solyc06g083990.3/Solyc03g031700.3/Solyc08g079470.3/Solyc11g006920.2/Solyc08g007010.3/Solyc11g007120.2/Solyc01g079220.3	1	Solyc06g083690.3
BP	GO:0031163	metallo-sulfur cluster assembly	14/4756	24/10708	0.121648	0.515334	Solyc12g096690.2/Solyc01g103710.3/Solyc02g080440.3/Solyc01g100410.3/Solyc06g083690.3/Solyc03g119420.3/Solyc05g051700.3/Solyc06g083990.3/Solyc03g031700.3/Solyc08g079470.3/Solyc11g006920.2/Solyc08g007010.3/Solyc11g007120.2/Solyc01g079220.3	-/-/-/-/-/-/-/-/-/-/-/-/-/-	14	13	Solyc12g096690.2/Solyc01g103710.3/Solyc02g080440.3/Solyc01g100410.3/Solyc03g119420.3/Solyc05g051700.3/Solyc06g083990.3/Solyc03g031700.3/Solyc08g079470.3/Solyc11g006920.2/Solyc08g007010.3/Solyc11g007120.2/Solyc01g079220.3	1	Solyc06g083690.3
BP	GO:0080135	regulation of cellular response to stress	14/4756	24/10708	0.121648	0.515334	Solyc12g009250.2/Solyc04g016370.3/Solyc03g044470.3/Solyc10g005490.3/Solyc12g095920.2/Solyc11g066690.2/Solyc04g054180.3/Solyc07g042250.3/Solyc02g094100.3/Solyc07g065870.3/Solyc10g078730.2/Solyc03g118320.1/Solyc03g120200.2/Solyc08g061960.3	-/-/-/-/-/-/-/-/-/-/-/-/-/-	14	4	Solyc04g016370.3/Solyc07g042250.3/Solyc10g078730.2/Solyc03g118320.1	10	Solyc12g009250.2/Solyc03g044470.3/Solyc10g005490.3/Solyc12g095920.2/Solyc11g066690.2/Solyc04g054180.3/Solyc02g094100.3/Solyc07g065870.3/Solyc03g120200.2/Solyc08g061960.3
BP	GO:0000209	protein polyubiquitination	16/4756	28/10708	0.121918	0.515334	Solyc12g089000.2/Solyc06g005000.3/Solyc01g109280.3/Solyc09g008700.2/Solyc02g062680.3/Solyc08g005150.3/Solyc09g009720.1/Solyc03g113100.3/Solyc06g073340.3/Solyc09g031610.3/Solyc04g011430.3/Solyc02g067420.3/Solyc06g063100.3/Solyc01g110090.1/Solyc03g115920.3/Solyc02g079050.3	-/-/-/-/-/-/-/-/-/-/-/-/-/-/-/-	16	9	Solyc12g089000.2/Solyc01g109280.3/Solyc09g008700.2/Solyc08g005150.3/Solyc09g009720.1/Solyc03g113100.3/Solyc06g073340.3/Solyc01g110090.1/Solyc03g115920.3	7	Solyc06g005000.3/Solyc02g062680.3/Solyc09g031610.3/Solyc04g011430.3/Solyc02g067420.3/Solyc06g063100.3/Solyc02g079050.3
BP	GO:0006383	transcription by RNA polymerase III	16/4756	28/10708	0.121918	0.515334	Solyc05g008400.3/Solyc02g085560.3/Solyc12g011180.2/Solyc05g055890.3/Solyc06g083360.3/Solyc09g010500.3/Solyc08g075580.2/Solyc08g078600.3/Solyc10g078860.2/Solyc05g051620.3/Solyc09g074220.2/Solyc10g078880.2/Solyc08g068840.3/Solyc03g025570.2/Solyc09g009710.3/Solyc04g040170.3	-/-/-/-/-/-/-/-/-/-/-/-/-/-/-/-	16	13	Solyc05g008400.3/Solyc02g085560.3/Solyc12g011180.2/Solyc06g083360.3/Solyc09g010500.3/Solyc08g075580.2/Solyc08g078600.3/Solyc10g078860.2/Solyc05g051620.3/Solyc09g074220.2/Solyc10g078880.2/Solyc03g025570.2/Solyc04g040170.3	3	Solyc05g055890.3/Solyc08g068840.3/Solyc09g009710.3
BP	GO:0051259	protein complex oligomerization	16/4756	28/10708	0.121918	0.515334	Solyc03g123540.3/Solyc09g015020.1/Solyc08g062450.1/Solyc08g062340.3/Solyc03g117950.3/Solyc10g076860.2/Solyc01g006870.3/Solyc12g010025.1/Solyc09g009940.3/Solyc06g076570.2/Solyc10g086680.1/Solyc11g012020.2/Solyc01g102960.3/Solyc02g093600.3/Solyc07g005520.1/Solyc12g010020.2	-/-/-/-/-/-/-/-/-/-/-/-/-/-/-/-	16	13	Solyc03g123540.3/Solyc09g015020.1/Solyc08g062450.1/Solyc08g062340.3/Solyc03g117950.3/Solyc01g006870.3/Solyc12g010025.1/Solyc06g076570.2/Solyc10g086680.1/Solyc01g102960.3/Solyc02g093600.3/Solyc07g005520.1/Solyc12g010020.2	3	Solyc10g076860.2/Solyc09g009940.3/Solyc11g012020.2
BP	GO:0030490	maturation of SSU-rRNA	15/4756	26/10708	0.121962	0.515334	Solyc04g074910.3/Solyc03g093480.3/Solyc09g057650.3/Solyc12g006550.2/Solyc01g066840.3/Solyc10g006070.3/Solyc05g005690.1/Solyc05g008190.3/Solyc06g007570.3/Solyc12g056030.2/Solyc10g078630.2/Solyc01g068530.3/Solyc04g026100.1/Solyc11g072390.2/Solyc04g076560.3	-/-/-/-/-/-/-/-/-/-/-/-/-/-/-	15	6	Solyc03g093480.3/Solyc12g006550.2/Solyc05g008190.3/Solyc12g056030.2/Solyc11g072390.2/Solyc04g076560.3	9	Solyc04g074910.3/Solyc09g057650.3/Solyc01g066840.3/Solyc10g006070.3/Solyc05g005690.1/Solyc06g007570.3/Solyc10g078630.2/Solyc01g068530.3/Solyc04g026100.1
BP	GO:0033365	protein localization to organelle	75/4756	152/10708	0.125425	0.528478	Solyc10g084850.2/Solyc06g068820.3/Solyc04g054480.3/Solyc04g082020.3/Solyc05g053470.3/Solyc04g007280.3/Solyc06g071200.3/Solyc02g094630.3/Solyc02g078560.3/Solyc09g074510.3/Solyc01g111090.3/Solyc09g015670.3/Solyc05g053250.3/Solyc09g091180.3/Solyc11g020300.2/Solyc01g102640.2/Solyc01g091580.3/Solyc10g007390.3/Solyc06g083270.3/Solyc07g064930.3/Solyc06g072440.3/Solyc03g031750.2/Solyc07g008160.3/Solyc08g…	-/-/-/-/-/-/-/-/-/-/-/-/-/-/-/-/-/-/-/-/-/-/-/-/-/-/-/-/-/-/-/-/-/-/-/-/-/-/-/-/-/-/-/-/-/-/-/-/-/-/-/-/-/-/-/-/-/-/-/-/-/-/-/-/-/-/-/-/-/-/-/-/-/-/-	75	51	Solyc06g068820.3/Solyc04g082020.3/Solyc05g053470.3/Solyc04g007280.3/Solyc02g078560.3/Solyc09g074510.3/Solyc01g111090.3/Solyc05g053250.3/Solyc09g091180.3/Solyc01g102640.2/Solyc10g007390.3/Solyc06g083270.3/Solyc07g064930.3/Solyc03g031750.2/Solyc08g083345.1/Solyc03g082940.3/Solyc02g083430.1/Solyc10g047300.2/Solyc10g006020.3/Solyc12g014470.2/Solyc06g083280.2/Solyc04g008770.3/Solyc08g007360.3/Solyc06g…	24	Solyc10g084850.2/Solyc04g054480.3/Solyc06g071200.3/Solyc02g094630.3/Solyc09g015670.3/Solyc11g020300.2/Solyc01g091580.3/Solyc06g072440.3/Solyc07g008160.3/Solyc12g008630.2/Solyc01g111780.3/Solyc09g009940.3/Solyc03g114520.3/Solyc01g104170.3/Solyc05g010160.3/Solyc04g016240.3/Solyc01g044360.3/Solyc08g015990.3/Solyc06g071470.3/Solyc02g087400.1/Solyc03g062940.3/Solyc01g006960.3/Solyc06g082800.3/Solyc02g…
BP	GO:0019318	hexose metabolic process	42/4756	82/10708	0.128724	0.540859	Solyc02g083700.3/Solyc10g084850.2/Solyc06g063240.3/Solyc11g010600.2/Solyc08g082440.3/Solyc02g020940.3/Solyc02g084980.3/Solyc03g113030.3/Solyc05g015950.3/Solyc02g030230.3/Solyc04g045470.3/Solyc06g071920.3/Solyc06g068860.3/Solyc03g116550.3/Solyc03g111010.3/Solyc04g053120.3/Solyc12g038670.2/Solyc04g045340.3/Solyc03g006860.3/Solyc12g014380.2/Solyc03g006980.3/Solyc07g045540.3/Solyc04g076880.3/Solyc08g…	-/-/-/-/-/-/-/-/-/-/-/-/-/-/-/-/-/-/-/-/-/-/-/-/-/-/-/-/-/-/FRK2/-/-/-/-/-/-/-/-/-/-/-	42	15	Solyc08g082440.3/Solyc02g084980.3/Solyc05g015950.3/Solyc06g071920.3/Solyc03g116550.3/Solyc03g111010.3/Solyc03g006860.3/Solyc04g076880.3/Solyc07g044840.3/Solyc09g008130.3/Solyc02g081080.3/Solyc05g046340.2/Solyc06g059980.3/Solyc02g069580.3/Solyc02g091510.3	27	Solyc02g083700.3/Solyc10g084850.2/Solyc06g063240.3/Solyc11g010600.2/Solyc02g020940.3/Solyc03g113030.3/Solyc02g030230.3/Solyc04g045470.3/Solyc06g068860.3/Solyc04g053120.3/Solyc12g038670.2/Solyc04g045340.3/Solyc12g014380.2/Solyc03g006980.3/Solyc07g045540.3/Solyc08g078540.3/Solyc03g118650.3/Solyc12g056530.2/Solyc03g006870.3/Solyc04g076290.3/Solyc06g073190.3/Solyc10g086730.2/Solyc01g100960.3/Solyc03g…
BP	GO:0017144	drug metabolic process	207/4756	439/10708	0.129403	0.542192	Solyc05g014000.3/Solyc06g059740.3/Solyc02g087190.1/Solyc03g118110.3/Solyc08g005490.3/Solyc01g091690.3/Solyc03g120090.1/Solyc08g077240.3/Solyc11g007690.2/Solyc12g014250.2/Solyc01g111510.3/Solyc03g123620.3/Solyc04g076780.3/Solyc03g007240.3/Solyc06g051930.3/Solyc05g052280.3/Solyc10g007600.3/Solyc03g006810.3/Solyc07g064160.3/Solyc11g012160.2/Solyc09g011300.3/Solyc04g082880.3/Solyc02g067890.3/Solyc03g…	-/-/-/-/-/-/-/-/-/-/-/-/-/-/-/-/-/-/-/-/-/-/-/-/-/-/-/-/-/-/-/-/-/-/-/-/-/-/-/-/-/-/-/-/-/-/-/-/-/-/-/-/-/-/-/-/-/-/-/-/-/-/-/-/-/-/-/-/-/-/GCH1/-/-/-/-/-/-/-/-/-/-/-/-/-/-/-/-/-/-/-/-/-/-/-/-/-/-/-/CHI17/-/-/-/-/-/-/-/-/-/-/-/-/-/-/-/-/-/-/-/-/-/-/-/-/-/-/-/-/-/-/-/-/-/-/-/-/-/PGH1/-/-/-/-/-/-/-/-/-/-/-/-/-/-/-/-/-/-/-/-/-/-/-/-/-/-/-/-/-/-/-/-/-/-/-/-/-/-/-/-/-/-/-/-/-/-/-/-/-/-/-/-/-/-/-/-/-/-…	207	53	Solyc03g118110.3/Solyc03g120090.1/Solyc03g007240.3/Solyc06g051930.3/Solyc03g006810.3/Solyc11g042420.2/Solyc09g007270.3/Solyc06g071920.3/Solyc02g089060.3/Solyc10g083720.2/Solyc01g005560.3/Solyc07g005360.3/Solyc01g104000.3/Solyc10g086180.2/Solyc08g081030.1/Solyc11g010300.2/Solyc09g082630.3/Solyc06g083230.3/Solyc12g096520.2/Solyc12g098810.2/Solyc04g008740.3/Solyc06g081980.1/Solyc01g101050.3/Solyc08g…	154	Solyc05g014000.3/Solyc06g059740.3/Solyc02g087190.1/Solyc08g005490.3/Solyc01g091690.3/Solyc08g077240.3/Solyc11g007690.2/Solyc12g014250.2/Solyc01g111510.3/Solyc03g123620.3/Solyc04g076780.3/Solyc05g052280.3/Solyc10g007600.3/Solyc07g064160.3/Solyc11g012160.2/Solyc09g011300.3/Solyc04g082880.3/Solyc02g067890.3/Solyc03g083360.3/Solyc08g065220.3/Solyc02g080530.3/Solyc09g018510.3/Solyc02g081160.3/Solyc09g…
BP	GO:0006886	intracellular protein transport	174/4756	367/10708	0.131015	0.543193	Solyc10g084050.2/Solyc10g084850.2/Solyc06g068820.3/Solyc07g042930.3/Solyc04g064510.3/Solyc04g082020.3/Solyc01g060130.3/Solyc03g097970.3/Solyc10g005530.3/Solyc05g053470.3/Solyc05g051570.3/Solyc04g007280.3/Solyc06g071200.3/Solyc12g011130.2/Solyc12g005840.2/Solyc02g094630.3/Solyc11g006390.2/Solyc01g056810.3/Solyc02g085090.1/Solyc12g014080.2/Solyc02g094390.3/Solyc05g012790.3/Solyc01g096220.3/Solyc09g…	-/-/-/-/-/-/SAR2/-/-/-/-/-/-/-/-/-/-/-/-/-/-/-/-/-/-/-/-/-/-/-/-/-/-/-/-/-/-/-/-/-/-/-/-/-/-/-/-/-/-/-/-/-/-/-/-/-/-/-/-/-/-/-/-/-/-/-/-/-/-/-/-/-/-/-/-/-/-/-/-/-/-/-/-/-/-/-/-/-/-/VPS41/-/-/-/-/-/-/-/-/-/-/-/-/-/-/-/-/-/-/-/-/-/-/-/-/-/-/-/-/-/-/-/-/-/-/-/-/-/-/-/-/-/-/-/-/-/-/-/-/-/-/-/-/-/-/-/-/-/-/-/-/-/-/-/-/-/-/-/-/-/-/-/-/-/-/-/-/-/-/-/-/-/-/-/-	174	104	Solyc10g084050.2/Solyc06g068820.3/Solyc07g042930.3/Solyc04g064510.3/Solyc04g082020.3/Solyc01g060130.3/Solyc03g097970.3/Solyc05g053470.3/Solyc05g051570.3/Solyc04g007280.3/Solyc12g011130.2/Solyc11g006390.2/Solyc02g085090.1/Solyc12g014080.2/Solyc05g053250.3/Solyc01g008170.3/Solyc09g008460.3/Solyc09g091180.3/Solyc01g102640.2/Solyc10g007390.3/Solyc01g086850.3/Solyc07g064930.3/Solyc11g005460.2/Solyc03g…	70	Solyc10g084850.2/Solyc10g005530.3/Solyc06g071200.3/Solyc12g005840.2/Solyc02g094630.3/Solyc01g056810.3/Solyc02g094390.3/Solyc05g012790.3/Solyc01g096220.3/Solyc09g015670.3/Solyc06g005080.3/Solyc04g082650.3/Solyc11g020300.2/Solyc05g016030.3/Solyc12g013950.2/Solyc01g091580.3/Solyc06g072440.3/Solyc07g008160.3/Solyc04g026380.3/Solyc01g094880.3/Solyc09g056340.3/Solyc12g008630.2/Solyc04g008640.3/Solyc01g…
BP	GO:0045892	negative regulation of transcription, DNA-templated	41/4756	80/10708	0.131091	0.543193	Solyc05g008400.3/Solyc11g006200.2/Solyc09g010840.1/Solyc03g118425.1/Solyc01g079390.3/Solyc11g071660.1/Solyc02g067570.3/Solyc02g078550.3/Solyc09g091440.3/Solyc03g111640.3/Solyc05g007510.3/Solyc10g050540.2/Solyc11g062430.2/Solyc06g059760.3/Solyc05g009350.3/Solyc11g068800.2/Solyc04g014870.3/Solyc01g087430.3/Solyc04g076180.3/Solyc02g077660.3/Solyc06g084020.3/Solyc01g009860.3/Solyc05g018320.3/Solyc09g…	-/-/-/-/-/-/-/-/-/-/-/-/-/-/-/-/-/-/-/-/-/-/-/-/-/-/-/-/-/-/-/-/-/-/-/-/-/-/-/-/-	41	27	Solyc05g008400.3/Solyc11g006200.2/Solyc03g118425.1/Solyc11g071660.1/Solyc02g067570.3/Solyc02g078550.3/Solyc09g091440.3/Solyc03g111640.3/Solyc06g059760.3/Solyc05g009350.3/Solyc11g068800.2/Solyc04g014870.3/Solyc01g087430.3/Solyc02g077660.3/Solyc01g009860.3/Solyc05g018320.3/Solyc06g069360.3/Solyc03g111630.3/Solyc04g007890.3/Solyc11g067200.2/Solyc06g074010.3/Solyc05g009850.3/Solyc08g080120.3/Solyc03g…	14	Solyc09g010840.1/Solyc01g079390.3/Solyc05g007510.3/Solyc10g050540.2/Solyc11g062430.2/Solyc04g076180.3/Solyc06g084020.3/Solyc09g083380.3/Solyc02g089970.3/Solyc09g066100.3/Solyc11g069460.2/Solyc07g053860.3/Solyc04g081350.3/Solyc11g006670.1
BP	GO:1902679	negative regulation of RNA biosynthetic process	41/4756	80/10708	0.131091	0.543193	Solyc05g008400.3/Solyc11g006200.2/Solyc09g010840.1/Solyc03g118425.1/Solyc01g079390.3/Solyc11g071660.1/Solyc02g067570.3/Solyc02g078550.3/Solyc09g091440.3/Solyc03g111640.3/Solyc05g007510.3/Solyc10g050540.2/Solyc11g062430.2/Solyc06g059760.3/Solyc05g009350.3/Solyc11g068800.2/Solyc04g014870.3/Solyc01g087430.3/Solyc04g076180.3/Solyc02g077660.3/Solyc06g084020.3/Solyc01g009860.3/Solyc05g018320.3/Solyc09g…	-/-/-/-/-/-/-/-/-/-/-/-/-/-/-/-/-/-/-/-/-/-/-/-/-/-/-/-/-/-/-/-/-/-/-/-/-/-/-/-/-	41	27	Solyc05g008400.3/Solyc11g006200.2/Solyc03g118425.1/Solyc11g071660.1/Solyc02g067570.3/Solyc02g078550.3/Solyc09g091440.3/Solyc03g111640.3/Solyc06g059760.3/Solyc05g009350.3/Solyc11g068800.2/Solyc04g014870.3/Solyc01g087430.3/Solyc02g077660.3/Solyc01g009860.3/Solyc05g018320.3/Solyc06g069360.3/Solyc03g111630.3/Solyc04g007890.3/Solyc11g067200.2/Solyc06g074010.3/Solyc05g009850.3/Solyc08g080120.3/Solyc03g…	14	Solyc09g010840.1/Solyc01g079390.3/Solyc05g007510.3/Solyc10g050540.2/Solyc11g062430.2/Solyc04g076180.3/Solyc06g084020.3/Solyc09g083380.3/Solyc02g089970.3/Solyc09g066100.3/Solyc11g069460.2/Solyc07g053860.3/Solyc04g081350.3/Solyc11g006670.1
BP	GO:1903507	negative regulation of nucleic acid-templated transcription	41/4756	80/10708	0.131091	0.543193	Solyc05g008400.3/Solyc11g006200.2/Solyc09g010840.1/Solyc03g118425.1/Solyc01g079390.3/Solyc11g071660.1/Solyc02g067570.3/Solyc02g078550.3/Solyc09g091440.3/Solyc03g111640.3/Solyc05g007510.3/Solyc10g050540.2/Solyc11g062430.2/Solyc06g059760.3/Solyc05g009350.3/Solyc11g068800.2/Solyc04g014870.3/Solyc01g087430.3/Solyc04g076180.3/Solyc02g077660.3/Solyc06g084020.3/Solyc01g009860.3/Solyc05g018320.3/Solyc09g…	-/-/-/-/-/-/-/-/-/-/-/-/-/-/-/-/-/-/-/-/-/-/-/-/-/-/-/-/-/-/-/-/-/-/-/-/-/-/-/-/-	41	27	Solyc05g008400.3/Solyc11g006200.2/Solyc03g118425.1/Solyc11g071660.1/Solyc02g067570.3/Solyc02g078550.3/Solyc09g091440.3/Solyc03g111640.3/Solyc06g059760.3/Solyc05g009350.3/Solyc11g068800.2/Solyc04g014870.3/Solyc01g087430.3/Solyc02g077660.3/Solyc01g009860.3/Solyc05g018320.3/Solyc06g069360.3/Solyc03g111630.3/Solyc04g007890.3/Solyc11g067200.2/Solyc06g074010.3/Solyc05g009850.3/Solyc08g080120.3/Solyc03g…	14	Solyc09g010840.1/Solyc01g079390.3/Solyc05g007510.3/Solyc10g050540.2/Solyc11g062430.2/Solyc04g076180.3/Solyc06g084020.3/Solyc09g083380.3/Solyc02g089970.3/Solyc09g066100.3/Solyc11g069460.2/Solyc07g053860.3/Solyc04g081350.3/Solyc11g006670.1
BP	GO:0098754	detoxification	26/4756	49/10708	0.140917	0.582301	Solyc06g059740.3/Solyc01g111510.3/Solyc03g119060.3/Solyc08g079830.3/Solyc09g007270.3/Solyc12g009250.2/Solyc04g016360.3/Solyc08g081690.3/Solyc07g020860.3/Solyc03g032000.3/Solyc01g067740.3/Solyc03g117980.3/Solyc08g080940.3/Solyc06g048410.3/Solyc11g018550.3/Solyc07g042250.3/Solyc04g074640.3/Solyc03g096760.1/Solyc02g082760.3/Solyc05g054760.3/Solyc03g096460.3/Solyc06g005150.3/Solyc07g056420.3/Solyc09g…	-/-/-/-/-/-/-/-/-/-/-/-/-/-/-/-/-/-/-/-/-/-/-/-/-/-	26	9	Solyc08g079830.3/Solyc09g007270.3/Solyc01g067740.3/Solyc08g080940.3/Solyc07g042250.3/Solyc03g096760.1/Solyc02g082760.3/Solyc07g056420.3/Solyc07g047740.3	17	Solyc06g059740.3/Solyc01g111510.3/Solyc03g119060.3/Solyc12g009250.2/Solyc04g016360.3/Solyc08g081690.3/Solyc07g020860.3/Solyc03g032000.3/Solyc03g117980.3/Solyc06g048410.3/Solyc11g018550.3/Solyc04g074640.3/Solyc05g054760.3/Solyc03g096460.3/Solyc06g005150.3/Solyc09g009390.3/Solyc06g060260.3
BP	GO:0046700	heterocycle catabolic process	87/4756	179/10708	0.144322	0.594734	Solyc10g049970.2/Solyc11g007690.2/Solyc06g051930.3/Solyc04g009810.3/Solyc10g005530.3/Solyc11g013030.2/Solyc06g075390.3/Solyc04g082880.3/Solyc06g071920.3/Solyc02g081160.3/Solyc12g095760.2/Solyc10g083720.2/Solyc07g049280.3/Solyc01g086980.3/Solyc08g080100.3/Solyc01g097880.3/Solyc01g100030.3/Solyc01g111120.3/Solyc11g064920.2/Solyc01g009390.3/Solyc09g091420.3/Solyc07g006570.3/Solyc07g007890.3/Solyc11g…	-/-/-/-/-/-/-/-/-/-/-/-/-/-/-/-/-/-/-/-/-/-/-/-/-/-/-/-/-/-/-/-/-/-/-/-/-/-/-/-/-/-/-/-/-/-/-/-/-/-/-/-/-/-/-/-/-/-/-/-/-/-/-/PGH1/-/-/-/-/-/-/-/-/-/-/-/-/-/-/-/-/-/-/-/-/-/-/-	87	41	Solyc06g051930.3/Solyc04g009810.3/Solyc11g013030.2/Solyc06g071920.3/Solyc10g083720.2/Solyc01g086980.3/Solyc08g080100.3/Solyc01g097880.3/Solyc01g009390.3/Solyc07g007890.3/Solyc11g005370.2/Solyc12g017260.2/Solyc06g068410.3/Solyc06g065475.1/Solyc09g009690.3/Solyc11g011460.2/Solyc02g078020.3/Solyc04g008740.3/Solyc03g117030.2/Solyc08g077180.3/Solyc01g088090.3/Solyc09g074090.3/Solyc07g065950.3/Solyc12g…	46	Solyc10g049970.2/Solyc11g007690.2/Solyc10g005530.3/Solyc06g075390.3/Solyc04g082880.3/Solyc02g081160.3/Solyc12g095760.2/Solyc07g049280.3/Solyc01g100030.3/Solyc01g111120.3/Solyc11g064920.2/Solyc09g091420.3/Solyc07g006570.3/Solyc01g104470.3/Solyc03g044470.3/Solyc12g014380.2/Solyc12g096630.2/Solyc02g069070.3/Solyc07g066610.3/Solyc04g081400.3/Solyc03g122270.3/Solyc02g091830.3/Solyc11g010450.2/Solyc06g…
BP	GO:0006310	DNA recombination	44/4756	87/10708	0.146322	0.601324	Solyc01g068280.3/Solyc05g025590.3/Solyc08g007330.3/Solyc03g080010.3/Solyc02g050200.2/Solyc05g014690.2/Solyc04g016370.3/Solyc04g045660.3/Solyc01g103960.3/Solyc08g023280.3/Solyc02g091120.3/Solyc07g018000.3/Solyc11g066690.2/Solyc11g005800.2/Solyc02g094100.3/Solyc08g005060.3/Solyc11g066790.2/Solyc06g084020.3/Solyc05g016230.3/Solyc03g025890.2/Solyc09g083380.3/Solyc04g007890.3/Solyc11g040180.2/Solyc09g…	-/-/-/-/-/-/-/-/-/-/-/-/-/-/-/-/-/-/-/-/-/-/-/-/-/-/-/-/-/-/-/-/-/-/-/-/-/-/-/-/-/-/-/-	44	10	Solyc05g025590.3/Solyc04g016370.3/Solyc02g091120.3/Solyc05g016230.3/Solyc03g025890.2/Solyc04g007890.3/Solyc08g077990.3/Solyc06g008970.3/Solyc03g119130.3/Solyc03g118320.1	34	Solyc01g068280.3/Solyc08g007330.3/Solyc03g080010.3/Solyc02g050200.2/Solyc05g014690.2/Solyc04g045660.3/Solyc01g103960.3/Solyc08g023280.3/Solyc07g018000.3/Solyc11g066690.2/Solyc11g005800.2/Solyc02g094100.3/Solyc08g005060.3/Solyc11g066790.2/Solyc06g084020.3/Solyc09g083380.3/Solyc11g040180.2/Solyc09g042760.2/Solyc07g042015.1/Solyc10g081210.2/Solyc07g066320.3/Solyc11g008670.2/Solyc11g072615.1/Solyc09g…
BP	GO:0071900	regulation of protein serine/threonine kinase activity	23/4756	43/10708	0.147846	0.605926	Solyc06g073610.3/Solyc12g009020.2/Solyc09g091780.3/Solyc03g019850.3/Solyc01g098350.3/Solyc01g107730.3/Solyc03g119490.3/Solyc04g076040.3/Solyc07g066660.3/Solyc05g006050.3/Solyc06g083260.3/Solyc06g065680.3/Solyc03g006670.3/Solyc04g078310.3/Solyc05g051410.3/Solyc04g071310.3/Solyc12g088650.2/Solyc03g097920.1/Solyc07g049410.3/Solyc12g005990.2/Solyc04g072880.3/Solyc02g092980.3/Solyc04g078500.1	-/-/-/-/-/-/-/-/-/-/-/-/-/-/-/-/-/-/-/-/-/-/-	23	9	Solyc06g073610.3/Solyc09g091780.3/Solyc03g019850.3/Solyc01g098350.3/Solyc06g083260.3/Solyc07g049410.3/Solyc12g005990.2/Solyc04g072880.3/Solyc04g078500.1	14	Solyc12g009020.2/Solyc01g107730.3/Solyc03g119490.3/Solyc04g076040.3/Solyc07g066660.3/Solyc05g006050.3/Solyc06g065680.3/Solyc03g006670.3/Solyc04g078310.3/Solyc05g051410.3/Solyc04g071310.3/Solyc12g088650.2/Solyc03g097920.1/Solyc02g092980.3
BP	GO:0071103	DNA conformation change	43/4756	85/10708	0.149136	0.609549	Solyc05g025590.3/Solyc11g044320.2/Solyc02g078560.3/Solyc11g028310.2/Solyc08g063000.3/Solyc05g014690.2/Solyc04g016370.3/Solyc02g081910.2/Solyc01g103960.3/Solyc09g097880.3/Solyc10g005490.3/Solyc05g054610.1/Solyc01g014490.3/Solyc03g071620.1/Solyc05g018810.3/Solyc11g005800.2/Solyc12g098860.2/Solyc10g079730.2/Solyc11g011370.2/Solyc06g084020.3/Solyc06g062690.3/Solyc11g072840.1/Solyc09g083380.3/Solyc04g…	-/-/-/-/-/-/-/-/-/-/-/-/-/-/-/-/-/-/-/-/-/-/-/-/-/-/-/-/-/-/-/-/-/-/-/-/-/-/-/-/-/-/-	43	16	Solyc05g025590.3/Solyc11g044320.2/Solyc02g078560.3/Solyc11g028310.2/Solyc04g016370.3/Solyc09g097880.3/Solyc03g071620.1/Solyc06g062690.3/Solyc04g007890.3/Solyc11g067200.2/Solyc06g075960.1/Solyc03g121840.3/Solyc06g008970.3/Solyc03g119130.3/Solyc02g021350.3/Solyc03g118320.1	27	Solyc08g063000.3/Solyc05g014690.2/Solyc02g081910.2/Solyc01g103960.3/Solyc10g005490.3/Solyc05g054610.1/Solyc01g014490.3/Solyc05g018810.3/Solyc11g005800.2/Solyc12g098860.2/Solyc10g079730.2/Solyc11g011370.2/Solyc06g084020.3/Solyc11g072840.1/Solyc09g083380.3/Solyc05g014720.3/Solyc01g014495.1/Solyc01g079110.3/Solyc08g066010.3/Solyc11g008670.2/Solyc09g066100.3/Solyc11g040120.2/Solyc04g011390.1/Solyc11g…
BP	GO:0048229	gametophyte development	21/4756	39/10708	0.152478	0.612949	Solyc05g015390.3/Solyc04g054480.3/Solyc05g025590.3/Solyc01g091820.3/Solyc06g005200.3/Solyc01g096870.3/Solyc04g045660.3/Solyc01g080850.3/Solyc11g066690.2/Solyc09g011770.3/Solyc11g005800.2/Solyc04g076390.3/Solyc07g053980.3/Solyc05g007450.3/Solyc11g006310.2/Solyc09g091280.3/Solyc11g008670.2/Solyc06g059980.3/Solyc12g057030.2/Solyc03g113390.3/Solyc04g051510.1	-/-/-/-/-/-/-/-/-/-/-/-/-/-/-/-/-/-/-/-/CURL3	21	10	Solyc05g015390.3/Solyc05g025590.3/Solyc01g091820.3/Solyc06g005200.3/Solyc01g080850.3/Solyc07g053980.3/Solyc11g006310.2/Solyc09g091280.3/Solyc06g059980.3/Solyc03g113390.3	11	Solyc04g054480.3/Solyc01g096870.3/Solyc04g045660.3/Solyc11g066690.2/Solyc09g011770.3/Solyc11g005800.2/Solyc04g076390.3/Solyc05g007450.3/Solyc11g008670.2/Solyc12g057030.2/Solyc04g051510.1
BP	GO:0006259	DNA metabolic process	163/4756	345/10708	0.153717	0.612949	Solyc04g012060.3/Solyc01g068280.3/Solyc01g099220.3/Solyc11g030600.3/Solyc05g025590.3/Solyc01g091820.3/Solyc07g018350.3/Solyc10g018530.2/Solyc05g023680.3/Solyc01g102810.3/Solyc11g071660.1/Solyc03g121120.3/Solyc03g117510.3/Solyc02g021100.3/Solyc11g067140.2/Solyc11g028310.2/Solyc01g020440.3/Solyc07g005340.2/Solyc08g007330.3/Solyc03g080010.3/Solyc08g079530.3/Solyc11g011150.2/Solyc05g014540.3/Solyc06g…	-/-/-/-/-/-/-/-/-/-/-/-/-/-/-/-/-/-/-/-/-/-/-/-/-/-/-/-/-/-/-/-/-/-/-/-/-/-/-/-/-/-/-/-/-/-/-/-/-/-/-/-/-/-/-/-/-/-/-/-/-/-/-/-/-/-/-/-/-/-/-/-/-/-/-/-/-/-/-/-/-/-/-/-/-/-/-/-/-/-/-/-/-/-/-/-/-/-/-/-/-/-/-/-/-/-/-/-/-/-/-/-/-/-/-/-/-/-/-/-/-/-/-/-/-/-/-/-/-/-/-/-/-/-/-/-/-/-/-/-/-/-/-/-/-/-/-/-/-/-/-/-/-/-/-/-/-/-/-/-/-/-/-	163	50	Solyc01g099220.3/Solyc05g025590.3/Solyc01g091820.3/Solyc11g071660.1/Solyc02g021100.3/Solyc11g028310.2/Solyc07g005340.2/Solyc08g079530.3/Solyc11g011150.2/Solyc06g065710.3/Solyc04g016370.3/Solyc03g113100.3/Solyc09g082480.2/Solyc09g097880.3/Solyc02g091120.3/Solyc04g016530.3/Solyc02g022830.3/Solyc02g078020.3/Solyc10g078430.2/Solyc06g069480.3/Solyc11g008740.2/Solyc05g006120.3/Solyc10g078730.2/Solyc05g…	113	Solyc04g012060.3/Solyc01g068280.3/Solyc11g030600.3/Solyc07g018350.3/Solyc10g018530.2/Solyc05g023680.3/Solyc01g102810.3/Solyc03g121120.3/Solyc03g117510.3/Solyc11g067140.2/Solyc01g020440.3/Solyc08g007330.3/Solyc03g080010.3/Solyc05g014540.3/Solyc11g065760.2/Solyc01g094760.3/Solyc06g060150.3/Solyc09g008630.3/Solyc02g062680.3/Solyc02g050200.2/Solyc05g014690.2/Solyc04g045660.3/Solyc01g088380.2/Solyc12g…
BP	GO:0032446	protein modification by small protein conjugation	119/4756	249/10708	0.153823	0.612949	Solyc04g011440.3/Solyc12g099310.2/Solyc12g089000.2/Solyc05g007900.2/Solyc06g005000.3/Solyc08g006940.3/Solyc02g091720.2/Solyc08g074370.3/Solyc04g077610.3/Solyc02g088010.3/Solyc05g023680.3/Solyc01g010820.3/Solyc07g065630.3/Solyc02g087200.1/Solyc01g109280.3/Solyc01g095490.3/Solyc10g083150.2/Solyc07g024070.2/Solyc06g071270.3/Solyc04g078760.3/Solyc12g009560.2/Solyc07g066080.3/Solyc02g065650.1/Solyc05g…	-/-/-/-/-/-/-/-/-/-/-/-/-/-/-/-/-/-/-/-/-/-/-/-/-/-/-/-/-/-/-/-/-/-/-/-/-/-/-/-/-/-/-/-/-/-/-/-/-/-/-/-/-/-/-/-/-/-/-/-/-/-/-/-/-/-/-/-/-/-/-/-/-/-/-/-/-/-/-/-/-/-/-/-/-/-/-/-/-/-/-/-/-/-/-/-/-/-/-/-/-/-/-/-/-/-/-/-/-/-/-/-/-/-/-/-/-/-/-	119	72	Solyc04g011440.3/Solyc12g099310.2/Solyc12g089000.2/Solyc05g007900.2/Solyc08g006940.3/Solyc02g091720.2/Solyc08g074370.3/Solyc02g088010.3/Solyc01g010820.3/Solyc07g065630.3/Solyc01g109280.3/Solyc01g095490.3/Solyc10g083150.2/Solyc06g071270.3/Solyc04g078760.3/Solyc12g009560.2/Solyc07g066080.3/Solyc02g065650.1/Solyc05g054080.3/Solyc11g005650.1/Solyc11g012950.2/Solyc12g095840.2/Solyc09g074680.3/Solyc09g…	47	Solyc06g005000.3/Solyc04g077610.3/Solyc05g023680.3/Solyc02g087200.1/Solyc07g024070.2/Solyc08g068290.3/Solyc08g083120.3/Solyc02g062680.3/Solyc12g044230.2/Solyc09g059970.3/Solyc12g005950.2/Solyc03g034020.3/Solyc06g083150.3/Solyc04g057940.3/Solyc09g031610.3/Solyc01g096290.3/Solyc03g082690.3/Solyc01g091890.3/Solyc04g011430.3/Solyc02g067680.1/Solyc12g100000.2/Solyc02g067420.3/Solyc06g007510.3/Solyc06g…
BP	GO:0009894	regulation of catabolic process	20/4756	37/10708	0.154771	0.612949	Solyc12g089000.2/Solyc06g005000.3/Solyc01g109280.3/Solyc05g053650.3/Solyc01g086980.3/Solyc08g005150.3/Solyc09g091750.3/Solyc06g073340.3/Solyc11g005660.2/Solyc02g078020.3/Solyc09g011320.3/Solyc01g111710.3/Solyc01g111020.3/Solyc01g110090.1/Solyc06g072720.3/Solyc03g115920.3/Solyc10g080740.2/Solyc10g079840.2/Solyc02g063490.3/Solyc02g067030.3	-/-/-/-/-/-/-/-/-/-/-/-/-/-/-/-/-/-/-/-	20	18	Solyc12g089000.2/Solyc01g109280.3/Solyc05g053650.3/Solyc01g086980.3/Solyc08g005150.3/Solyc09g091750.3/Solyc06g073340.3/Solyc11g005660.2/Solyc02g078020.3/Solyc09g011320.3/Solyc01g111710.3/Solyc01g111020.3/Solyc01g110090.1/Solyc06g072720.3/Solyc03g115920.3/Solyc10g080740.2/Solyc02g063490.3/Solyc02g067030.3	2	Solyc06g005000.3/Solyc10g079840.2
BP	GO:0043207	response to external biotic stimulus	70/4756	143/10708	0.155246	0.612949	Solyc04g011440.3/Solyc06g074730.3/Solyc01g106430.3/Solyc10g084250.1/Solyc09g010840.1/Solyc03g007240.3/Solyc10g007600.3/Solyc05g052470.3/Solyc06g036330.1/Solyc09g082830.3/Solyc04g007950.3/Solyc09g074510.3/Solyc10g047950.2/Solyc12g056830.1/Solyc10g044960.2/Solyc02g068300.3/Solyc12g099660.2/Solyc01g108160.3/Solyc01g005430.3/Solyc03g019850.3/Solyc09g091440.3/Solyc03g044470.3/Solyc08g082850.3/Solyc12g…	-/-/-/-/-/-/-/-/-/-/-/-/-/-/-/-/-/-/-/-/-/-/-/-/-/-/-/-/-/-/-/-/-/-/-/-/-/-/CHI17/-/-/-/-/-/-/-/-/-/-/-/-/-/-/-/-/-/-/-/-/-/-/-/-/-/-/-/-/-/-/-	70	29	Solyc04g011440.3/Solyc03g007240.3/Solyc05g052470.3/Solyc09g074510.3/Solyc10g044960.2/Solyc01g108160.3/Solyc01g005430.3/Solyc03g019850.3/Solyc09g091440.3/Solyc01g067740.3/Solyc07g064980.3/Solyc04g014910.3/Solyc08g066070.1/Solyc03g082980.3/Solyc02g082930.3/Solyc09g007520.3/Solyc07g053980.3/Solyc05g050390.3/Solyc11g011040.2/Solyc07g040690.3/Solyc06g009900.2/Solyc01g086840.2/Solyc07g039550.3/Solyc01g…	41	Solyc06g074730.3/Solyc01g106430.3/Solyc10g084250.1/Solyc09g010840.1/Solyc10g007600.3/Solyc06g036330.1/Solyc09g082830.3/Solyc04g007950.3/Solyc10g047950.2/Solyc12g056830.1/Solyc02g068300.3/Solyc12g099660.2/Solyc03g044470.3/Solyc08g082850.3/Solyc12g014380.2/Solyc05g053370.3/Solyc05g007510.3/Solyc02g072520.3/Solyc08g061560.3/Solyc05g047590.3/Solyc07g005030.3/Solyc04g025300.3/Solyc02g032850.3/Solyc03g…
BP	GO:0051707	response to other organism	70/4756	143/10708	0.155246	0.612949	Solyc04g011440.3/Solyc06g074730.3/Solyc01g106430.3/Solyc10g084250.1/Solyc09g010840.1/Solyc03g007240.3/Solyc10g007600.3/Solyc05g052470.3/Solyc06g036330.1/Solyc09g082830.3/Solyc04g007950.3/Solyc09g074510.3/Solyc10g047950.2/Solyc12g056830.1/Solyc10g044960.2/Solyc02g068300.3/Solyc12g099660.2/Solyc01g108160.3/Solyc01g005430.3/Solyc03g019850.3/Solyc09g091440.3/Solyc03g044470.3/Solyc08g082850.3/Solyc12g…	-/-/-/-/-/-/-/-/-/-/-/-/-/-/-/-/-/-/-/-/-/-/-/-/-/-/-/-/-/-/-/-/-/-/-/-/-/-/CHI17/-/-/-/-/-/-/-/-/-/-/-/-/-/-/-/-/-/-/-/-/-/-/-/-/-/-/-/-/-/-/-	70	29	Solyc04g011440.3/Solyc03g007240.3/Solyc05g052470.3/Solyc09g074510.3/Solyc10g044960.2/Solyc01g108160.3/Solyc01g005430.3/Solyc03g019850.3/Solyc09g091440.3/Solyc01g067740.3/Solyc07g064980.3/Solyc04g014910.3/Solyc08g066070.1/Solyc03g082980.3/Solyc02g082930.3/Solyc09g007520.3/Solyc07g053980.3/Solyc05g050390.3/Solyc11g011040.2/Solyc07g040690.3/Solyc06g009900.2/Solyc01g086840.2/Solyc07g039550.3/Solyc01g…	41	Solyc06g074730.3/Solyc01g106430.3/Solyc10g084250.1/Solyc09g010840.1/Solyc10g007600.3/Solyc06g036330.1/Solyc09g082830.3/Solyc04g007950.3/Solyc10g047950.2/Solyc12g056830.1/Solyc02g068300.3/Solyc12g099660.2/Solyc03g044470.3/Solyc08g082850.3/Solyc12g014380.2/Solyc05g053370.3/Solyc05g007510.3/Solyc02g072520.3/Solyc08g061560.3/Solyc05g047590.3/Solyc07g005030.3/Solyc04g025300.3/Solyc02g032850.3/Solyc03g…
BP	GO:0006979	response to oxidative stress	89/4756	184/10708	0.15529	0.612949	Solyc02g087190.1/Solyc03g082420.3/Solyc03g123540.3/Solyc09g015020.1/Solyc01g111510.3/Solyc08g062450.1/Solyc08g062340.3/Solyc04g076780.3/Solyc05g052280.3/Solyc03g006810.3/Solyc03g119060.3/Solyc05g052470.3/Solyc07g017800.3/Solyc08g079830.3/Solyc09g007270.3/Solyc02g080530.3/Solyc12g005180.2/Solyc06g083690.3/Solyc09g074510.3/Solyc01g099420.2/Solyc01g108150.3/Solyc09g075950.1/Solyc03g025380.3/Solyc12g…	-/HSP21/-/-/-/-/-/-/-/-/-/-/-/-/-/-/-/-/-/-/-/-/-/-/-/-/-/-/-/-/-/-/-/-/-/-/-/-/-/-/-/-/-/-/-/-/-/-/-/-/-/-/-/-/-/-/-/-/-/-/-/-/-/-/-/-/-/-/-/-/-/-/-/-/-/-/-/-/-/-/-/-/-/-/-/-/-/-/-	89	45	Solyc03g082420.3/Solyc03g123540.3/Solyc09g015020.1/Solyc08g062450.1/Solyc08g062340.3/Solyc03g006810.3/Solyc05g052470.3/Solyc07g017800.3/Solyc08g079830.3/Solyc09g007270.3/Solyc09g074510.3/Solyc01g099420.2/Solyc09g075950.1/Solyc01g067740.3/Solyc08g062960.3/Solyc12g096520.2/Solyc08g080940.3/Solyc07g005210.3/Solyc01g101050.3/Solyc07g042250.3/Solyc09g007520.3/Solyc06g076570.2/Solyc03g093690.3/Solyc10g…	44	Solyc02g087190.1/Solyc01g111510.3/Solyc04g076780.3/Solyc05g052280.3/Solyc03g119060.3/Solyc02g080530.3/Solyc12g005180.2/Solyc06g083690.3/Solyc01g108150.3/Solyc03g025380.3/Solyc12g009250.2/Solyc09g011340.3/Solyc01g079820.3/Solyc09g065830.3/Solyc07g020860.3/Solyc06g034120.3/Solyc03g032000.3/Solyc08g068570.3/Solyc06g048410.3/Solyc08g077790.3/Solyc06g076640.3/Solyc02g084660.3/Solyc11g018550.3/Solyc02g…
BP	GO:0071555	cell wall organization	89/4756	184/10708	0.15529	0.612949	Solyc01g099630.3/Solyc05g005560.3/Solyc08g005490.3/Solyc01g091690.3/Solyc08g077240.3/Solyc11g011850.2/Solyc01g081050.3/Solyc03g123620.3/Solyc09g008320.3/Solyc04g054480.3/Solyc02g091920.3/Solyc05g007830.3/Solyc02g067890.3/Solyc08g078640.2/Solyc02g080160.3/Solyc07g017770.3/Solyc03g083360.3/Solyc08g082170.3/Solyc09g075460.3/Solyc04g071650.3/Solyc03g005450.3/Solyc08g061100.3/Solyc10g086520.2/Solyc12g…	XTH1/-/-/-/-/-/-/-/-/-/-/-/-/-/-/-/-/-/-/-/-/-/-/-/-/-/-/-/-/-/-/-/GP2/-/-/-/-/-/-/-/-/-/-/-/-/-/-/-/-/-/-/-/-/-/-/-/-/-/-/-/-/-/-/-/-/-/-/-/-/-/-/-/-/-/-/-/-/-/-/-/-/-/-/-/-/-/-/-/-	89	17	Solyc11g011850.2/Solyc01g081050.3/Solyc08g078640.2/Solyc07g005360.3/Solyc09g075540.1/Solyc01g099960.3/Solyc02g067060.3/Solyc07g053980.3/Solyc08g076320.3/Solyc02g081990.3/Solyc08g067830.3/Solyc06g060170.3/Solyc05g012450.3/Solyc06g009180.2/Solyc12g017240.2/Solyc06g074230.3/Solyc03g114810.3	72	Solyc01g099630.3/Solyc05g005560.3/Solyc08g005490.3/Solyc01g091690.3/Solyc08g077240.3/Solyc03g123620.3/Solyc09g008320.3/Solyc04g054480.3/Solyc02g091920.3/Solyc05g007830.3/Solyc02g067890.3/Solyc02g080160.3/Solyc07g017770.3/Solyc03g083360.3/Solyc08g082170.3/Solyc09g075460.3/Solyc04g071650.3/Solyc03g005450.3/Solyc08g061100.3/Solyc10g086520.2/Solyc12g014430.2/Solyc04g071070.2/Solyc07g055930.3/Solyc06g…
BP	GO:0009555	pollen development	17/4756	31/10708	0.161384	0.612949	Solyc05g015390.3/Solyc04g054480.3/Solyc05g025590.3/Solyc01g091820.3/Solyc04g045660.3/Solyc01g080850.3/Solyc11g066690.2/Solyc09g011770.3/Solyc11g005800.2/Solyc07g053980.3/Solyc05g007450.3/Solyc11g006310.2/Solyc09g091280.3/Solyc11g008670.2/Solyc12g057030.2/Solyc03g113390.3/Solyc04g051510.1	-/-/-/-/-/-/-/-/-/-/-/-/-/-/-/-/CURL3	17	8	Solyc05g015390.3/Solyc05g025590.3/Solyc01g091820.3/Solyc01g080850.3/Solyc07g053980.3/Solyc11g006310.2/Solyc09g091280.3/Solyc03g113390.3	9	Solyc04g054480.3/Solyc04g045660.3/Solyc11g066690.2/Solyc09g011770.3/Solyc11g005800.2/Solyc05g007450.3/Solyc11g008670.2/Solyc12g057030.2/Solyc04g051510.1
BP	GO:0009642	response to light intensity	16/4756	29/10708	0.163425	0.612949	Solyc03g082420.3/Solyc12g005180.2/Solyc09g075950.1/Solyc04g082250.3/Solyc06g034120.3/Solyc01g067740.3/Solyc02g081550.3/Solyc09g090557.1/Solyc08g068570.3/Solyc04g005120.3/Solyc01g091650.3/Solyc04g053130.3/Solyc04g056540.3/Solyc08g061260.3/Solyc04g083010.3/Solyc04g051510.1	HSP21/-/-/-/-/-/-/-/-/-/-/-/-/-/-/CURL3	16	10	Solyc03g082420.3/Solyc09g075950.1/Solyc04g082250.3/Solyc01g067740.3/Solyc02g081550.3/Solyc09g090557.1/Solyc01g091650.3/Solyc04g056540.3/Solyc08g061260.3/Solyc04g083010.3	6	Solyc12g005180.2/Solyc06g034120.3/Solyc08g068570.3/Solyc04g005120.3/Solyc04g053130.3/Solyc04g051510.1
BP	GO:0046128	purine ribonucleoside metabolic process	16/4756	29/10708	0.163425	0.612949	Solyc09g007940.3/Solyc08g008340.3/Solyc11g012760.2/Solyc03g123370.3/Solyc08g082430.3/Solyc07g063040.3/Solyc03g110960.3/Solyc12g049370.2/Solyc09g075390.3/Solyc10g086190.2/Solyc05g010420.2/Solyc10g005310.3/Solyc06g071960.3/Solyc04g078120.3/Solyc01g010050.3/Solyc01g009050.3	-/-/-/-/-/-/-/-/-/-/-/-/-/-/-/-	16	5	Solyc08g008340.3/Solyc03g123370.3/Solyc09g075390.3/Solyc05g010420.2/Solyc01g010050.3	11	Solyc09g007940.3/Solyc11g012760.2/Solyc08g082430.3/Solyc07g063040.3/Solyc03g110960.3/Solyc12g049370.2/Solyc10g086190.2/Solyc10g005310.3/Solyc06g071960.3/Solyc04g078120.3/Solyc01g009050.3
BP	GO:1901700	response to oxygen-containing compound	164/4756	348/10708	0.163535	0.612949	Solyc06g059740.3/Solyc08g067290.3/Solyc03g120140.3/Solyc05g015390.3/Solyc11g011260.1/Solyc03g082420.3/Solyc03g123540.3/Solyc04g079820.3/Solyc09g010840.1/Solyc09g015020.1/Solyc01g090270.3/Solyc01g111510.3/Solyc10g054910.1/Solyc10g074470.2/Solyc08g062450.1/Solyc08g062340.3/Solyc10g074570.2/Solyc03g065340.3/Solyc08g005610.3/Solyc02g065070.3/Solyc04g054480.3/Solyc10g005530.3/Solyc05g052470.3/Solyc08g…	-/-/-/-/GAI/HSP21/-/-/-/-/-/-/-/-/-/-/-/-/CYP707A2/-/-/-/-/-/-/-/-/NCED2/-/-/-/-/-/-/-/-/-/-/-/-/-/-/-/-/-/-/-/-/-/-/-/-/-/-/-/-/-/-/-/-/-/-/-/-/-/-/-/-/-/-/-/-/-/-/-/-/-/-/-/-/-/-/-/-/-/-/-/-/-/-/-/-/-/-/-/-/-/-/-/-/-/-/-/-/-/-/-/-/-/-/-/-/-/-/-/-/-/-/-/-/-/-/-/-/-/SPY/-/-/-/-/-/-/-/-/-/-/-/-/-/-/-/-/-/-/-/-/-/-/-/-/-/-/-/-/-/-/-/-/-/-/-/-/-/CURL3	164	82	Solyc08g067290.3/Solyc03g120140.3/Solyc05g015390.3/Solyc03g082420.3/Solyc03g123540.3/Solyc04g079820.3/Solyc09g015020.1/Solyc10g054910.1/Solyc08g062450.1/Solyc08g062340.3/Solyc10g074570.2/Solyc02g065070.3/Solyc05g052470.3/Solyc08g079830.3/Solyc07g053180.3/Solyc09g007270.3/Solyc10g055630.2/Solyc09g074510.3/Solyc04g082890.3/Solyc12g063050.2/Solyc09g075950.1/Solyc04g009800.3/Solyc08g081190.3/Solyc03g…	82	Solyc06g059740.3/Solyc11g011260.1/Solyc09g010840.1/Solyc01g090270.3/Solyc01g111510.3/Solyc10g074470.2/Solyc03g065340.3/Solyc08g005610.3/Solyc04g054480.3/Solyc10g005530.3/Solyc02g094120.3/Solyc08g016720.1/Solyc12g056220.2/Solyc09g018510.3/Solyc02g081160.3/Solyc12g005180.2/Solyc12g095760.2/Solyc08g078950.3/Solyc07g062140.3/Solyc12g009250.2/Solyc04g016360.3/Solyc09g011340.3/Solyc09g031970.3/Solyc12g…
BP	GO:0009396	folic acid-containing compound biosynthetic process	7/4756	11/10708	0.163598	0.612949	Solyc10g079830.2/Solyc01g006280.3/Solyc06g083230.3/Solyc03g113590.3/Solyc06g051900.3/Solyc01g109830.3/Solyc07g062810.3	-/-/GCH1/-/-/-/-	7	1	Solyc06g083230.3	6	Solyc10g079830.2/Solyc01g006280.3/Solyc03g113590.3/Solyc06g051900.3/Solyc01g109830.3/Solyc07g062810.3
BP	GO:0010027	thylakoid membrane organization	7/4756	11/10708	0.163598	0.612949	Solyc12g013890.2/Solyc04g082250.3/Solyc02g081920.3/Solyc02g081550.3/Solyc06g048540.3/Solyc08g007010.3/Solyc03g115020.3	-/-/-/-/-/-/-	7	3	Solyc04g082250.3/Solyc02g081550.3/Solyc08g007010.3	4	Solyc12g013890.2/Solyc02g081920.3/Solyc06g048540.3/Solyc03g115020.3
BP	GO:0031935	regulation of chromatin silencing	7/4756	11/10708	0.163598	0.612949	Solyc04g076180.3/Solyc06g084020.3/Solyc09g083380.3/Solyc04g007890.3/Solyc11g067200.2/Solyc09g066100.3/Solyc03g119130.3	-/-/-/-/-/-/-	7	3	Solyc04g007890.3/Solyc11g067200.2/Solyc03g119130.3	4	Solyc04g076180.3/Solyc06g084020.3/Solyc09g083380.3/Solyc09g066100.3
BP	GO:0042558	pteridine-containing compound metabolic process	15/4756	27/10708	0.16533	0.612949	Solyc10g079830.2/Solyc01g006280.3/Solyc01g094280.3/Solyc01g104000.3/Solyc11g008870.2/Solyc04g076790.3/Solyc06g083230.3/Solyc05g053810.3/Solyc07g062270.3/Solyc12g098490.2/Solyc03g113590.3/Solyc06g051900.3/Solyc01g109830.3/Solyc08g065490.3/Solyc07g062810.3	-/-/-/-/-/-/GCH1/-/-/-/-/-/-/-/-	15	4	Solyc01g094280.3/Solyc01g104000.3/Solyc06g083230.3/Solyc08g065490.3	11	Solyc10g079830.2/Solyc01g006280.3/Solyc11g008870.2/Solyc04g076790.3/Solyc05g053810.3/Solyc07g062270.3/Solyc12g098490.2/Solyc03g113590.3/Solyc06g051900.3/Solyc01g109830.3/Solyc07g062810.3
BP	GO:0006611	protein export from nucleus	14/4756	25/10708	0.16705	0.612949	Solyc10g005530.3/Solyc11g006390.2/Solyc01g008170.3/Solyc04g081030.3/Solyc12g099890.2/Solyc12g006550.2/Solyc04g016240.3/Solyc07g066060.3/Solyc01g098170.3/Solyc03g122370.3/Solyc05g013790.3/Solyc02g085230.3/Solyc06g073870.3/Solyc06g071390.3	-/-/-/-/-/-/-/-/-/-/-/-/-/-	14	8	Solyc11g006390.2/Solyc01g008170.3/Solyc04g081030.3/Solyc12g099890.2/Solyc12g006550.2/Solyc03g122370.3/Solyc05g013790.3/Solyc02g085230.3	6	Solyc10g005530.3/Solyc04g016240.3/Solyc07g066060.3/Solyc01g098170.3/Solyc06g073870.3/Solyc06g071390.3
BP	GO:0042542	response to hydrogen peroxide	14/4756	25/10708	0.16705	0.612949	Solyc03g082420.3/Solyc03g123540.3/Solyc09g015020.1/Solyc08g062450.1/Solyc08g062340.3/Solyc05g052470.3/Solyc09g074510.3/Solyc09g075950.1/Solyc08g062960.3/Solyc10g086680.1/Solyc02g082760.3/Solyc03g119980.3/Solyc01g102960.3/Solyc02g093600.3	HSP21/-/-/-/-/-/-/-/-/-/-/-/-/-	14	13	Solyc03g082420.3/Solyc03g123540.3/Solyc09g015020.1/Solyc08g062450.1/Solyc08g062340.3/Solyc05g052470.3/Solyc09g074510.3/Solyc09g075950.1/Solyc08g062960.3/Solyc10g086680.1/Solyc02g082760.3/Solyc01g102960.3/Solyc02g093600.3	1	Solyc03g119980.3
BP	GO:0005996	monosaccharide metabolic process	45/4756	90/10708	0.167399	0.612949	Solyc02g083700.3/Solyc10g084850.2/Solyc06g063240.3/Solyc11g010600.2/Solyc08g082440.3/Solyc12g100120.2/Solyc02g020940.3/Solyc02g084980.3/Solyc03g113030.3/Solyc05g015950.3/Solyc02g030230.3/Solyc04g045470.3/Solyc06g071920.3/Solyc06g068860.3/Solyc03g116550.3/Solyc03g111010.3/Solyc04g053120.3/Solyc12g038670.2/Solyc04g045340.3/Solyc03g006860.3/Solyc12g014380.2/Solyc03g006980.3/Solyc04g011400.3/Solyc07g…	-/-/-/-/-/-/-/-/-/-/-/-/-/-/-/-/-/-/-/-/-/-/-/-/-/-/-/-/-/-/-/-/-/FRK2/-/-/-/-/-/-/-/-/-/-/-	45	16	Solyc08g082440.3/Solyc12g100120.2/Solyc02g084980.3/Solyc05g015950.3/Solyc06g071920.3/Solyc03g116550.3/Solyc03g111010.3/Solyc03g006860.3/Solyc04g076880.3/Solyc07g044840.3/Solyc09g008130.3/Solyc02g081080.3/Solyc05g046340.2/Solyc06g059980.3/Solyc02g069580.3/Solyc02g091510.3	29	Solyc02g083700.3/Solyc10g084850.2/Solyc06g063240.3/Solyc11g010600.2/Solyc02g020940.3/Solyc03g113030.3/Solyc02g030230.3/Solyc04g045470.3/Solyc06g068860.3/Solyc04g053120.3/Solyc12g038670.2/Solyc04g045340.3/Solyc12g014380.2/Solyc03g006980.3/Solyc04g011400.3/Solyc07g045540.3/Solyc08g078540.3/Solyc10g081120.2/Solyc03g118650.3/Solyc12g056530.2/Solyc03g006870.3/Solyc04g076290.3/Solyc06g073190.3/Solyc10g…
BP	GO:0000291	nuclear-transcribed mRNA catabolic process, exonucleolytic	8/4756	13/10708	0.167515	0.612949	Solyc11g013030.2/Solyc06g068410.3/Solyc03g117030.2/Solyc09g074090.3/Solyc06g005990.3/Solyc06g074030.1/Solyc11g068770.1/Solyc04g082980.2	-/-/-/-/-/-/-/-	8	5	Solyc11g013030.2/Solyc06g068410.3/Solyc03g117030.2/Solyc09g074090.3/Solyc11g068770.1	3	Solyc06g005990.3/Solyc06g074030.1/Solyc04g082980.2
BP	GO:0002252	immune effector process	8/4756	13/10708	0.167515	0.612949	Solyc06g074730.3/Solyc09g082830.3/Solyc03g019850.3/Solyc07g005030.3/Solyc04g025300.3/Solyc11g011040.2/Solyc04g082610.3/Solyc04g040220.3	-/-/-/-/-/-/-/-	8	3	Solyc03g019850.3/Solyc11g011040.2/Solyc04g082610.3	5	Solyc06g074730.3/Solyc09g082830.3/Solyc07g005030.3/Solyc04g025300.3/Solyc04g040220.3
BP	GO:0006714	sesquiterpenoid metabolic process	8/4756	13/10708	0.167515	0.612949	Solyc08g005610.3/Solyc08g016720.1/Solyc09g018510.3/Solyc04g071940.3/Solyc02g090890.3/Solyc01g067620.3/Solyc04g077860.3/Solyc04g005480.1	CYP707A2/NCED2/-/-/-/-/-/-	8	2	Solyc02g090890.3/Solyc04g005480.1	6	Solyc08g005610.3/Solyc08g016720.1/Solyc09g018510.3/Solyc04g071940.3/Solyc01g067620.3/Solyc04g077860.3
BP	GO:0006801	superoxide metabolic process	8/4756	13/10708	0.167515	0.612949	Solyc08g079830.3/Solyc12g009250.2/Solyc03g032000.3/Solyc01g067740.3/Solyc03g095180.3/Solyc06g048410.3/Solyc07g042250.3/Solyc06g048420.2	-/-/-/-/-/-/-/-	8	4	Solyc08g079830.3/Solyc01g067740.3/Solyc07g042250.3/Solyc06g048420.2	4	Solyc12g009250.2/Solyc03g032000.3/Solyc03g095180.3/Solyc06g048410.3
BP	GO:0009218	pyrimidine ribonucleotide metabolic process	8/4756	13/10708	0.167515	0.612949	Solyc09g008850.3/Solyc08g008340.3/Solyc08g082430.3/Solyc03g110960.3/Solyc12g049370.2/Solyc11g068830.2/Solyc01g079650.3/Solyc06g071960.3	-/-/-/-/-/-/-/-	8	2	Solyc09g008850.3/Solyc08g008340.3	6	Solyc08g082430.3/Solyc03g110960.3/Solyc12g049370.2/Solyc11g068830.2/Solyc01g079650.3/Solyc06g071960.3
BP	GO:0009220	pyrimidine ribonucleotide biosynthetic process	8/4756	13/10708	0.167515	0.612949	Solyc09g008850.3/Solyc08g008340.3/Solyc08g082430.3/Solyc03g110960.3/Solyc12g049370.2/Solyc11g068830.2/Solyc01g079650.3/Solyc06g071960.3	-/-/-/-/-/-/-/-	8	2	Solyc09g008850.3/Solyc08g008340.3	6	Solyc08g082430.3/Solyc03g110960.3/Solyc12g049370.2/Solyc11g068830.2/Solyc01g079650.3/Solyc06g071960.3
BP	GO:0032508	DNA duplex unwinding	8/4756	13/10708	0.167515	0.612949	Solyc05g025590.3/Solyc05g014690.2/Solyc04g016370.3/Solyc01g103960.3/Solyc11g040120.2/Solyc06g008970.3/Solyc03g120200.2/Solyc11g065900.2	-/-/-/-/-/-/-/-	8	3	Solyc05g025590.3/Solyc04g016370.3/Solyc06g008970.3	5	Solyc05g014690.2/Solyc01g103960.3/Solyc11g040120.2/Solyc03g120200.2/Solyc11g065900.2
BP	GO:0045862	positive regulation of proteolysis	8/4756	13/10708	0.167515	0.612949	Solyc12g089000.2/Solyc06g005000.3/Solyc07g042930.3/Solyc01g109280.3/Solyc08g005150.3/Solyc06g073340.3/Solyc01g110090.1/Solyc03g115920.3	-/-/-/-/-/-/-/-	8	7	Solyc12g089000.2/Solyc07g042930.3/Solyc01g109280.3/Solyc08g005150.3/Solyc06g073340.3/Solyc01g110090.1/Solyc03g115920.3	1	Solyc06g005000.3
BP	GO:0045910	negative regulation of DNA recombination	8/4756	13/10708	0.167515	0.612949	Solyc03g080010.3/Solyc11g066690.2/Solyc06g084020.3/Solyc09g083380.3/Solyc04g007890.3/Solyc09g066100.3/Solyc03g119130.3/Solyc03g120200.2	-/-/-/-/-/-/-/-	8	2	Solyc04g007890.3/Solyc03g119130.3	6	Solyc03g080010.3/Solyc11g066690.2/Solyc06g084020.3/Solyc09g083380.3/Solyc09g066100.3/Solyc03g120200.2
BP	GO:0009605	response to external stimulus	108/4756	226/10708	0.167589	0.612949	Solyc04g011440.3/Solyc06g010000.3/Solyc06g074730.3/Solyc01g106430.3/Solyc10g084250.1/Solyc09g010840.1/Solyc03g007240.3/Solyc10g007600.3/Solyc05g052470.3/Solyc09g011300.3/Solyc04g076860.3/Solyc06g036330.1/Solyc09g082830.3/Solyc04g007950.3/Solyc02g083110.1/Solyc09g074510.3/Solyc10g047950.2/Solyc12g056830.1/Solyc10g044960.2/Solyc02g068300.3/Solyc12g099660.2/Solyc01g108160.3/Solyc01g005430.3/Solyc11g…	-/-/-/-/-/-/-/-/-/-/-/-/-/-/-/-/-/-/-/-/-/-/-/-/-/-/-/-/-/-/-/-/-/-/-/-/-/-/-/-/-/-/-/-/-/-/HY5/-/-/-/CHI17/-/-/-/-/-/-/-/-/VPS41/-/-/-/-/-/-/-/-/-/-/-/-/-/-/-/-/-/-/-/-/-/-/-/-/-/-/-/-/-/-/-/-/-/-/-/-/-/-/-/-/-/-/-/-/-/-/-/-	108	45	Solyc04g011440.3/Solyc06g010000.3/Solyc03g007240.3/Solyc05g052470.3/Solyc04g076860.3/Solyc09g074510.3/Solyc10g044960.2/Solyc01g108160.3/Solyc01g005430.3/Solyc03g019850.3/Solyc09g091440.3/Solyc01g067740.3/Solyc07g064980.3/Solyc04g014910.3/Solyc08g066070.1/Solyc08g061130.3/Solyc03g082980.3/Solyc02g082930.3/Solyc01g099280.3/Solyc09g007520.3/Solyc10g044670.2/Solyc07g053980.3/Solyc07g064680.3/Solyc02g…	63	Solyc06g074730.3/Solyc01g106430.3/Solyc10g084250.1/Solyc09g010840.1/Solyc10g007600.3/Solyc09g011300.3/Solyc06g036330.1/Solyc09g082830.3/Solyc04g007950.3/Solyc02g083110.1/Solyc10g047950.2/Solyc12g056830.1/Solyc02g068300.3/Solyc12g099660.2/Solyc11g064920.2/Solyc05g014690.2/Solyc03g044470.3/Solyc08g082850.3/Solyc12g014380.2/Solyc05g053370.3/Solyc05g007510.3/Solyc02g072520.3/Solyc08g061560.3/Solyc05g…
BP	GO:0072594	establishment of protein localization to organelle	59/4756	120/10708	0.168209	0.612949	Solyc10g084850.2/Solyc06g068820.3/Solyc04g082020.3/Solyc05g053470.3/Solyc04g007280.3/Solyc06g071200.3/Solyc02g094630.3/Solyc09g015670.3/Solyc05g053250.3/Solyc09g091180.3/Solyc11g020300.2/Solyc01g102640.2/Solyc01g091580.3/Solyc10g007390.3/Solyc07g064930.3/Solyc03g031750.2/Solyc07g008160.3/Solyc08g083345.1/Solyc03g082940.3/Solyc12g008630.2/Solyc02g083430.1/Solyc10g047300.2/Solyc10g006020.3/Solyc12g…	-/-/-/-/-/-/-/-/-/-/-/-/-/-/-/-/-/-/-/-/-/-/-/-/-/-/-/-/-/-/-/-/-/-/-/-/-/-/-/-/-/-/-/-/-/-/-/-/-/-/-/-/-/-/-/-/-/-/-	59	40	Solyc06g068820.3/Solyc04g082020.3/Solyc05g053470.3/Solyc04g007280.3/Solyc05g053250.3/Solyc09g091180.3/Solyc01g102640.2/Solyc10g007390.3/Solyc07g064930.3/Solyc03g031750.2/Solyc08g083345.1/Solyc03g082940.3/Solyc02g083430.1/Solyc10g047300.2/Solyc10g006020.3/Solyc12g014470.2/Solyc04g008770.3/Solyc06g053590.3/Solyc02g072130.3/Solyc02g068130.3/Solyc11g011800.2/Solyc06g052030.3/Solyc03g121860.1/Solyc05g…	19	Solyc10g084850.2/Solyc06g071200.3/Solyc02g094630.3/Solyc09g015670.3/Solyc11g020300.2/Solyc01g091580.3/Solyc07g008160.3/Solyc12g008630.2/Solyc01g111780.3/Solyc09g009940.3/Solyc01g104170.3/Solyc05g010160.3/Solyc04g016240.3/Solyc01g044360.3/Solyc06g071470.3/Solyc02g087400.1/Solyc03g062940.3/Solyc06g082800.3/Solyc02g068390.3
BP	GO:0098542	defense response to other organism	59/4756	120/10708	0.168209	0.612949	Solyc06g074730.3/Solyc01g106430.3/Solyc10g084250.1/Solyc09g010840.1/Solyc03g007240.3/Solyc10g007600.3/Solyc06g036330.1/Solyc09g082830.3/Solyc04g007950.3/Solyc10g047950.2/Solyc12g056830.1/Solyc10g044960.2/Solyc02g068300.3/Solyc12g099660.2/Solyc01g108160.3/Solyc01g005430.3/Solyc03g019850.3/Solyc09g091440.3/Solyc03g044470.3/Solyc08g082850.3/Solyc12g014380.2/Solyc01g067740.3/Solyc08g061560.3/Solyc07g…	-/-/-/-/-/-/-/-/-/-/-/-/-/-/-/-/-/-/-/-/-/-/-/-/-/-/-/-/-/-/-/CHI17/-/-/-/-/-/-/-/-/-/-/-/-/-/-/-/-/-/-/-/-/-/-/-/-/-/-/-	59	26	Solyc03g007240.3/Solyc10g044960.2/Solyc01g108160.3/Solyc01g005430.3/Solyc03g019850.3/Solyc09g091440.3/Solyc01g067740.3/Solyc07g064980.3/Solyc04g014910.3/Solyc08g066070.1/Solyc03g082980.3/Solyc02g082930.3/Solyc09g007520.3/Solyc07g053980.3/Solyc05g050390.3/Solyc11g011040.2/Solyc07g040690.3/Solyc06g009900.2/Solyc01g086840.2/Solyc07g039550.3/Solyc01g108280.3/Solyc09g075530.3/Solyc04g009950.3/Solyc04g…	33	Solyc06g074730.3/Solyc01g106430.3/Solyc10g084250.1/Solyc09g010840.1/Solyc10g007600.3/Solyc06g036330.1/Solyc09g082830.3/Solyc04g007950.3/Solyc10g047950.2/Solyc12g056830.1/Solyc02g068300.3/Solyc12g099660.2/Solyc03g044470.3/Solyc08g082850.3/Solyc12g014380.2/Solyc08g061560.3/Solyc07g005030.3/Solyc04g025300.3/Solyc02g032850.3/Solyc03g119490.3/Solyc05g055850.3/Solyc01g100800.2/Solyc09g065270.3/Solyc11g…
BP	GO:0006900	vesicle budding from membrane	13/4756	23/10708	0.168523	0.612949	Solyc01g060130.3/Solyc01g080850.3/Solyc08g007360.3/Solyc11g007780.2/Solyc08g076920.3/Solyc04g007860.3/Solyc01g100350.3/Solyc08g007340.3/Solyc04g006940.3/Solyc04g081750.3/Solyc02g087300.1/Solyc09g092680.3/Solyc02g086800.3	SAR2/-/-/-/-/-/-/-/-/-/-/-/-	13	9	Solyc01g060130.3/Solyc01g080850.3/Solyc08g007360.3/Solyc08g076920.3/Solyc04g007860.3/Solyc08g007340.3/Solyc04g081750.3/Solyc02g087300.1/Solyc02g086800.3	4	Solyc11g007780.2/Solyc01g100350.3/Solyc04g006940.3/Solyc09g092680.3
BP	GO:0009163	nucleoside biosynthetic process	13/4756	23/10708	0.168523	0.612949	Solyc09g008850.3/Solyc09g007940.3/Solyc08g008340.3/Solyc08g082430.3/Solyc03g110960.3/Solyc12g049370.2/Solyc10g086190.2/Solyc05g010420.2/Solyc11g068830.2/Solyc10g005310.3/Solyc01g079650.3/Solyc06g071960.3/Solyc01g010050.3	-/-/-/-/-/-/-/-/-/-/-/-/-	13	4	Solyc09g008850.3/Solyc08g008340.3/Solyc05g010420.2/Solyc01g010050.3	9	Solyc09g007940.3/Solyc08g082430.3/Solyc03g110960.3/Solyc12g049370.2/Solyc10g086190.2/Solyc11g068830.2/Solyc10g005310.3/Solyc01g079650.3/Solyc06g071960.3
BP	GO:0042455	ribonucleoside biosynthetic process	13/4756	23/10708	0.168523	0.612949	Solyc09g008850.3/Solyc09g007940.3/Solyc08g008340.3/Solyc08g082430.3/Solyc03g110960.3/Solyc12g049370.2/Solyc10g086190.2/Solyc05g010420.2/Solyc11g068830.2/Solyc10g005310.3/Solyc01g079650.3/Solyc06g071960.3/Solyc01g010050.3	-/-/-/-/-/-/-/-/-/-/-/-/-	13	4	Solyc09g008850.3/Solyc08g008340.3/Solyc05g010420.2/Solyc01g010050.3	9	Solyc09g007940.3/Solyc08g082430.3/Solyc03g110960.3/Solyc12g049370.2/Solyc10g086190.2/Solyc11g068830.2/Solyc10g005310.3/Solyc01g079650.3/Solyc06g071960.3
BP	GO:0071166	ribonucleoprotein complex localization	13/4756	23/10708	0.168523	0.612949	Solyc10g005530.3/Solyc11g006390.2/Solyc01g008170.3/Solyc04g081030.3/Solyc12g099890.2/Solyc12g006550.2/Solyc04g016240.3/Solyc07g066060.3/Solyc03g122370.3/Solyc05g013790.3/Solyc02g085230.3/Solyc06g073870.3/Solyc06g071390.3	-/-/-/-/-/-/-/-/-/-/-/-/-	13	8	Solyc11g006390.2/Solyc01g008170.3/Solyc04g081030.3/Solyc12g099890.2/Solyc12g006550.2/Solyc03g122370.3/Solyc05g013790.3/Solyc02g085230.3	5	Solyc10g005530.3/Solyc04g016240.3/Solyc07g066060.3/Solyc06g073870.3/Solyc06g071390.3
BP	GO:0071426	ribonucleoprotein complex export from nucleus	13/4756	23/10708	0.168523	0.612949	Solyc10g005530.3/Solyc11g006390.2/Solyc01g008170.3/Solyc04g081030.3/Solyc12g099890.2/Solyc12g006550.2/Solyc04g016240.3/Solyc07g066060.3/Solyc03g122370.3/Solyc05g013790.3/Solyc02g085230.3/Solyc06g073870.3/Solyc06g071390.3	-/-/-/-/-/-/-/-/-/-/-/-/-	13	8	Solyc11g006390.2/Solyc01g008170.3/Solyc04g081030.3/Solyc12g099890.2/Solyc12g006550.2/Solyc03g122370.3/Solyc05g013790.3/Solyc02g085230.3	5	Solyc10g005530.3/Solyc04g016240.3/Solyc07g066060.3/Solyc06g073870.3/Solyc06g071390.3
BP	GO:1901659	glycosyl compound biosynthetic process	13/4756	23/10708	0.168523	0.612949	Solyc09g008850.3/Solyc09g007940.3/Solyc08g008340.3/Solyc08g082430.3/Solyc03g110960.3/Solyc12g049370.2/Solyc10g086190.2/Solyc05g010420.2/Solyc11g068830.2/Solyc10g005310.3/Solyc01g079650.3/Solyc06g071960.3/Solyc01g010050.3	-/-/-/-/-/-/-/-/-/-/-/-/-	13	4	Solyc09g008850.3/Solyc08g008340.3/Solyc05g010420.2/Solyc01g010050.3	9	Solyc09g007940.3/Solyc08g082430.3/Solyc03g110960.3/Solyc12g049370.2/Solyc10g086190.2/Solyc11g068830.2/Solyc10g005310.3/Solyc01g079650.3/Solyc06g071960.3
BP	GO:0000245	spliceosomal complex assembly	9/4756	15/10708	0.169583	0.612949	Solyc02g068480.3/Solyc12g056080.2/Solyc10g081100.2/Solyc05g056290.3/Solyc09g008470.3/Solyc03g093160.3/Solyc10g081290.2/Solyc05g051070.3/Solyc05g023740.3	-/-/-/-/-/-/-/-/-	9	9	Solyc02g068480.3/Solyc12g056080.2/Solyc10g081100.2/Solyc05g056290.3/Solyc09g008470.3/Solyc03g093160.3/Solyc10g081290.2/Solyc05g051070.3/Solyc05g023740.3	0
BP	GO:0006525	arginine metabolic process	9/4756	15/10708	0.169583	0.612949	Solyc09g010420.3/Solyc06g036330.1/Solyc03g043950.3/Solyc01g108660.3/Solyc04g080610.3/Solyc05g012270.3/Solyc11g068540.2/Solyc10g054440.2/Solyc11g005620.1	-/-/-/-/-/-/CPA/-/-	9	1	Solyc10g054440.2	8	Solyc09g010420.3/Solyc06g036330.1/Solyc03g043950.3/Solyc01g108660.3/Solyc04g080610.3/Solyc05g012270.3/Solyc11g068540.2/Solyc11g005620.1
BP	GO:0006635	fatty acid beta-oxidation	9/4756	15/10708	0.169583	0.612949	Solyc01g080930.3/Solyc06g053670.1/Solyc04g054890.3/Solyc08g068390.3/Solyc01g079760.3/Solyc12g007170.2/Solyc02g063490.3/Solyc10g008110.3/Solyc12g011160.2	-/-/-/-/-/-/-/-/-	9	3	Solyc06g053670.1/Solyc04g054890.3/Solyc02g063490.3	6	Solyc01g080930.3/Solyc08g068390.3/Solyc01g079760.3/Solyc12g007170.2/Solyc10g008110.3/Solyc12g011160.2
BP	GO:0043618	regulation of transcription from RNA polymerase II promoter in response to stress	12/4756	21/10708	0.16966	0.612949	Solyc08g080540.3/Solyc02g072000.3/Solyc04g016370.3/Solyc12g098520.2/Solyc03g006000.3/Solyc08g005170.3/Solyc06g053960.3/Solyc03g097120.3/Solyc02g079180.1/Solyc08g076590.3/Solyc09g082670.3/Solyc04g078770.3	-/-/-/-/-/HSF8/-/-/-/-/-/-	12	11	Solyc08g080540.3/Solyc02g072000.3/Solyc04g016370.3/Solyc12g098520.2/Solyc03g006000.3/Solyc08g005170.3/Solyc06g053960.3/Solyc03g097120.3/Solyc02g079180.1/Solyc08g076590.3/Solyc09g082670.3	1	Solyc04g078770.3
BP	GO:0043620	regulation of DNA-templated transcription in response to stress	12/4756	21/10708	0.16966	0.612949	Solyc08g080540.3/Solyc02g072000.3/Solyc04g016370.3/Solyc12g098520.2/Solyc03g006000.3/Solyc08g005170.3/Solyc06g053960.3/Solyc03g097120.3/Solyc02g079180.1/Solyc08g076590.3/Solyc09g082670.3/Solyc04g078770.3	-/-/-/-/-/HSF8/-/-/-/-/-/-	12	11	Solyc08g080540.3/Solyc02g072000.3/Solyc04g016370.3/Solyc12g098520.2/Solyc03g006000.3/Solyc08g005170.3/Solyc06g053960.3/Solyc03g097120.3/Solyc02g079180.1/Solyc08g076590.3/Solyc09g082670.3	1	Solyc04g078770.3
BP	GO:0045814	negative regulation of gene expression, epigenetic	12/4756	21/10708	0.16966	0.612949	Solyc01g079390.3/Solyc05g007510.3/Solyc04g014870.3/Solyc04g076180.3/Solyc06g084020.3/Solyc09g083380.3/Solyc04g007890.3/Solyc11g067200.2/Solyc02g089970.3/Solyc09g066100.3/Solyc11g069460.2/Solyc03g119130.3	-/-/-/-/-/-/-/-/-/-/-/-	12	4	Solyc04g014870.3/Solyc04g007890.3/Solyc11g067200.2/Solyc03g119130.3	8	Solyc01g079390.3/Solyc05g007510.3/Solyc04g076180.3/Solyc06g084020.3/Solyc09g083380.3/Solyc02g089970.3/Solyc09g066100.3/Solyc11g069460.2
BP	GO:0071369	cellular response to ethylene stimulus	11/4756	19/10708	0.170343	0.612949	Solyc01g014480.3/Solyc03g019850.3/Solyc06g053710.3/Solyc01g096810.3/Solyc02g032850.3/Solyc06g059730.2/Solyc09g089610.3/Solyc12g011330.3/Solyc03g096630.1/Solyc09g075440.3/Solyc07g056580.3	-/-/-/-/-/-/-/-/-/-/-	11	8	Solyc01g014480.3/Solyc03g019850.3/Solyc06g053710.3/Solyc01g096810.3/Solyc09g089610.3/Solyc12g011330.3/Solyc03g096630.1/Solyc09g075440.3	3	Solyc02g032850.3/Solyc06g059730.2/Solyc07g056580.3
BP	GO:0007093	mitotic cell cycle checkpoint	10/4756	17/10708	0.1704	0.612949	Solyc04g082900.3/Solyc01g103040.3/Solyc05g014370.3/Solyc10g044780.2/Solyc07g053820.3/Solyc06g076860.3/Solyc07g017490.3/Solyc02g081520.3/Solyc06g051040.3/Solyc01g107160.3	-/-/-/-/-/-/-/-/-/-	10	4	Solyc04g082900.3/Solyc05g014370.3/Solyc07g017490.3/Solyc02g081520.3	6	Solyc01g103040.3/Solyc10g044780.2/Solyc07g053820.3/Solyc06g076860.3/Solyc06g051040.3/Solyc01g107160.3
BP	GO:0010565	regulation of cellular ketone metabolic process	10/4756	17/10708	0.1704	0.612949	Solyc12g005180.2/Solyc08g023280.3/Solyc04g076020.3/Solyc02g032850.3/Solyc05g016230.3/Solyc06g050590.3/Solyc07g053970.3/Solyc06g008210.3/Solyc02g063490.3/Solyc04g005480.1	-/-/-/-/-/-/-/-/-/-	10	4	Solyc04g076020.3/Solyc05g016230.3/Solyc02g063490.3/Solyc04g005480.1	6	Solyc12g005180.2/Solyc08g023280.3/Solyc02g032850.3/Solyc06g050590.3/Solyc07g053970.3/Solyc06g008210.3
BP	GO:0019395	fatty acid oxidation	10/4756	17/10708	0.1704	0.612949	Solyc01g080930.3/Solyc12g005180.2/Solyc06g053670.1/Solyc04g054890.3/Solyc08g068390.3/Solyc01g079760.3/Solyc12g007170.2/Solyc02g063490.3/Solyc10g008110.3/Solyc12g011160.2	-/-/-/-/-/-/-/-/-/-	10	3	Solyc06g053670.1/Solyc04g054890.3/Solyc02g063490.3	7	Solyc01g080930.3/Solyc12g005180.2/Solyc08g068390.3/Solyc01g079760.3/Solyc12g007170.2/Solyc10g008110.3/Solyc12g011160.2
BP	GO:0042451	purine nucleoside biosynthetic process	10/4756	17/10708	0.1704	0.612949	Solyc09g007940.3/Solyc08g008340.3/Solyc08g082430.3/Solyc03g110960.3/Solyc12g049370.2/Solyc10g086190.2/Solyc05g010420.2/Solyc10g005310.3/Solyc06g071960.3/Solyc01g010050.3	-/-/-/-/-/-/-/-/-/-	10	3	Solyc08g008340.3/Solyc05g010420.2/Solyc01g010050.3	7	Solyc09g007940.3/Solyc08g082430.3/Solyc03g110960.3/Solyc12g049370.2/Solyc10g086190.2/Solyc10g005310.3/Solyc06g071960.3
BP	GO:0046129	purine ribonucleoside biosynthetic process	10/4756	17/10708	0.1704	0.612949	Solyc09g007940.3/Solyc08g008340.3/Solyc08g082430.3/Solyc03g110960.3/Solyc12g049370.2/Solyc10g086190.2/Solyc05g010420.2/Solyc10g005310.3/Solyc06g071960.3/Solyc01g010050.3	-/-/-/-/-/-/-/-/-/-	10	3	Solyc08g008340.3/Solyc05g010420.2/Solyc01g010050.3	7	Solyc09g007940.3/Solyc08g082430.3/Solyc03g110960.3/Solyc12g049370.2/Solyc10g086190.2/Solyc10g005310.3/Solyc06g071960.3
BP	GO:0051784	negative regulation of nuclear division	10/4756	17/10708	0.1704	0.612949	Solyc04g082900.3/Solyc01g103040.3/Solyc05g014370.3/Solyc07g053820.3/Solyc07g017490.3/Solyc02g067810.1/Solyc06g051040.3/Solyc11g007860.1/Solyc01g107160.3/Solyc05g053050.1	-/-/-/-/-/-/-/-/-/-	10	6	Solyc04g082900.3/Solyc05g014370.3/Solyc07g017490.3/Solyc02g067810.1/Solyc11g007860.1/Solyc05g053050.1	4	Solyc01g103040.3/Solyc07g053820.3/Solyc06g051040.3/Solyc01g107160.3
BP	GO:0097237	cellular response to toxic substance	26/4756	50/10708	0.173681	0.623257	Solyc06g059740.3/Solyc01g111510.3/Solyc03g119060.3/Solyc08g079830.3/Solyc09g007270.3/Solyc12g009250.2/Solyc04g016360.3/Solyc08g081690.3/Solyc07g020860.3/Solyc03g032000.3/Solyc01g067740.3/Solyc03g117980.3/Solyc08g080940.3/Solyc06g048410.3/Solyc11g018550.3/Solyc07g042250.3/Solyc04g074640.3/Solyc03g096760.1/Solyc02g082760.3/Solyc05g054760.3/Solyc03g096460.3/Solyc06g005150.3/Solyc07g056420.3/Solyc09g…	-/-/-/-/-/-/-/-/-/-/-/-/-/-/-/-/-/-/-/-/-/-/-/-/-/-	26	9	Solyc08g079830.3/Solyc09g007270.3/Solyc01g067740.3/Solyc08g080940.3/Solyc07g042250.3/Solyc03g096760.1/Solyc02g082760.3/Solyc07g056420.3/Solyc07g047740.3	17	Solyc06g059740.3/Solyc01g111510.3/Solyc03g119060.3/Solyc12g009250.2/Solyc04g016360.3/Solyc08g081690.3/Solyc07g020860.3/Solyc03g032000.3/Solyc03g117980.3/Solyc06g048410.3/Solyc11g018550.3/Solyc04g074640.3/Solyc05g054760.3/Solyc03g096460.3/Solyc06g005150.3/Solyc09g009390.3/Solyc06g060260.3
BP	GO:0051301	cell division	35/4756	69/10708	0.174359	0.624197	Solyc09g010840.1/Solyc04g054480.3/Solyc01g087610.3/Solyc04g071650.3/Solyc03g005450.3/Solyc08g061100.3/Solyc12g014430.2/Solyc05g011830.3/Solyc01g087210.3/Solyc03g119650.3/Solyc07g062140.3/Solyc02g069680.3/Solyc02g062680.3/Solyc08g081170.3/Solyc05g012230.3/Solyc08g061560.3/Solyc07g063440.3/Solyc03g119490.3/Solyc05g023770.3/Solyc05g023767.1/Solyc06g076860.3/Solyc12g056580.2/Solyc05g023763.1/Solyc08g…	-/-/-/-/-/-/-/-/-/-/-/-/-/-/-/-/-/-/-/-/-/-/-/-/-/-/-/-/-/-/-/-/-/-/-	35	12	Solyc05g011830.3/Solyc08g081170.3/Solyc05g012230.3/Solyc08g076320.3/Solyc03g019960.3/Solyc03g115100.3/Solyc03g007980.1/Solyc09g091280.3/Solyc06g062510.3/Solyc02g078640.3/Solyc04g076210.2/Solyc11g005330.2	23	Solyc09g010840.1/Solyc04g054480.3/Solyc01g087610.3/Solyc04g071650.3/Solyc03g005450.3/Solyc08g061100.3/Solyc12g014430.2/Solyc01g087210.3/Solyc03g119650.3/Solyc07g062140.3/Solyc02g069680.3/Solyc02g062680.3/Solyc08g061560.3/Solyc07g063440.3/Solyc03g119490.3/Solyc05g023770.3/Solyc05g023767.1/Solyc06g076860.3/Solyc12g056580.2/Solyc05g023763.1/Solyc11g044940.1/Solyc05g050900.3/Solyc02g088350.3
BP	GO:0055086	nucleobase-containing small molecule metabolic process	143/4756	303/10708	0.17635	0.62982	Solyc03g118110.3/Solyc09g008850.3/Solyc04g012060.3/Solyc08g077200.3/Solyc11g007690.2/Solyc07g066150.1/Solyc06g051930.3/Solyc09g007940.3/Solyc04g016330.3/Solyc09g011300.3/Solyc04g082880.3/Solyc05g015950.3/Solyc11g042420.2/Solyc06g071920.3/Solyc08g079060.3/Solyc02g081160.3/Solyc11g005900.2/Solyc08g080140.3/Solyc12g095760.2/Solyc10g083720.2/Solyc07g049280.3/Solyc10g055670.2/Solyc08g075160.3/Solyc12g…	-/-/-/-/-/-/-/-/-/-/-/-/-/-/-/-/-/-/-/-/-/-/-/-/-/-/-/-/-/-/-/-/-/-/-/-/-/-/-/-/-/-/-/-/-/-/-/-/-/-/-/-/-/-/-/-/-/-/-/-/-/-/-/-/-/-/-/-/-/-/-/-/-/-/-/-/-/-/-/-/-/-/-/-/-/-/-/-/-/-/-/-/-/-/PGH1/-/-/-/-/-/-/-/-/-/-/-/-/-/-/-/-/-/-/-/-/-/-/-/-/-/-/-/-/-/-/-/-/-/-/-/-/-/-/-/-/-/-/-/-/-/-/-/-	143	36	Solyc03g118110.3/Solyc09g008850.3/Solyc08g077200.3/Solyc06g051930.3/Solyc05g015950.3/Solyc11g042420.2/Solyc06g071920.3/Solyc11g005900.2/Solyc10g083720.2/Solyc01g005560.3/Solyc01g097880.3/Solyc01g080210.3/Solyc08g008340.3/Solyc03g123370.3/Solyc09g009690.3/Solyc04g008740.3/Solyc08g077180.3/Solyc01g103450.3/Solyc04g051200.2/Solyc09g075390.3/Solyc09g008130.3/Solyc05g010420.2/Solyc07g053270.3/Solyc07g…	107	Solyc04g012060.3/Solyc11g007690.2/Solyc07g066150.1/Solyc09g007940.3/Solyc04g016330.3/Solyc09g011300.3/Solyc04g082880.3/Solyc08g079060.3/Solyc02g081160.3/Solyc08g080140.3/Solyc12g095760.2/Solyc07g049280.3/Solyc10g055670.2/Solyc08g075160.3/Solyc12g056830.1/Solyc01g006280.3/Solyc01g111760.3/Solyc05g007260.3/Solyc01g100030.3/Solyc01g111120.3/Solyc02g005350.3/Solyc11g064920.2/Solyc01g006630.3/Solyc11g…
BP	GO:0048316	seed development	34/4756	67/10708	0.177897	0.630839	Solyc11g011260.1/Solyc06g065640.3/Solyc08g083060.3/Solyc09g092100.3/Solyc01g087610.3/Solyc12g005180.2/Solyc01g096870.3/Solyc07g062140.3/Solyc08g023470.3/Solyc04g045660.3/Solyc10g074560.2/Solyc07g008530.1/Solyc02g072520.3/Solyc01g107730.3/Solyc05g018500.3/Solyc07g064980.3/Solyc03g112880.1/Solyc02g092880.3/Solyc03g118430.3/Solyc01g098150.3/Solyc07g056630.3/Solyc11g006310.2/Solyc04g054710.3/Solyc01g…	GAI/-/-/-/-/-/-/-/-/-/-/-/-/-/-/-/-/-/-/-/-/-/-/-/-/-/-/-/-/-/-/-/-/-	34	15	Solyc06g065640.3/Solyc09g092100.3/Solyc08g023470.3/Solyc10g074560.2/Solyc05g018500.3/Solyc07g064980.3/Solyc03g118430.3/Solyc01g098150.3/Solyc07g056630.3/Solyc11g006310.2/Solyc04g054710.3/Solyc01g091650.3/Solyc08g007010.3/Solyc08g061260.3/Solyc07g047780.3	19	Solyc11g011260.1/Solyc08g083060.3/Solyc01g087610.3/Solyc12g005180.2/Solyc01g096870.3/Solyc07g062140.3/Solyc04g045660.3/Solyc07g008530.1/Solyc02g072520.3/Solyc01g107730.3/Solyc03g112880.1/Solyc02g092880.3/Solyc09g065270.3/Solyc03g020020.3/Solyc06g048540.3/Solyc11g044940.1/Solyc02g079050.3/Solyc09g014770.3/Solyc01g090200.3
BP	GO:0071215	cellular response to abscisic acid stimulus	34/4756	67/10708	0.177897	0.630839	Solyc08g067290.3/Solyc10g074570.2/Solyc02g065070.3/Solyc12g063050.2/Solyc04g009800.3/Solyc03g019850.3/Solyc02g078550.3/Solyc03g033540.3/Solyc01g103960.3/Solyc10g085130.2/Solyc11g065660.2/Solyc05g054380.2/Solyc08g066070.1/Solyc07g064610.3/Solyc03g112880.1/Solyc04g049160.3/Solyc09g091000.3/Solyc04g005120.3/Solyc01g108400.3/Solyc12g055990.2/Solyc04g024940.3/Solyc02g076770.1/Solyc09g015380.1/Solyc06g…	-/-/-/-/-/-/-/-/-/-/-/-/-/-/-/-/-/-/-/-/-/-/-/-/-/-/-/-/-/-/-/-/-/-	34	21	Solyc08g067290.3/Solyc10g074570.2/Solyc02g065070.3/Solyc12g063050.2/Solyc04g009800.3/Solyc03g019850.3/Solyc02g078550.3/Solyc10g085130.2/Solyc11g065660.2/Solyc05g054380.2/Solyc08g066070.1/Solyc01g108400.3/Solyc04g024940.3/Solyc02g076770.1/Solyc06g060230.3/Solyc12g088020.1/Solyc08g061260.3/Solyc01g108280.3/Solyc01g008440.3/Solyc03g113390.3/Solyc02g067030.3	13	Solyc03g033540.3/Solyc01g103960.3/Solyc07g064610.3/Solyc03g112880.1/Solyc04g049160.3/Solyc09g091000.3/Solyc04g005120.3/Solyc12g055990.2/Solyc09g015380.1/Solyc09g005550.3/Solyc04g049850.3/Solyc04g009910.3/Solyc01g096820.3
BP	GO:0097306	cellular response to alcohol	34/4756	67/10708	0.177897	0.630839	Solyc08g067290.3/Solyc10g074570.2/Solyc02g065070.3/Solyc12g063050.2/Solyc04g009800.3/Solyc03g019850.3/Solyc02g078550.3/Solyc03g033540.3/Solyc01g103960.3/Solyc10g085130.2/Solyc11g065660.2/Solyc05g054380.2/Solyc08g066070.1/Solyc07g064610.3/Solyc03g112880.1/Solyc04g049160.3/Solyc09g091000.3/Solyc04g005120.3/Solyc01g108400.3/Solyc12g055990.2/Solyc04g024940.3/Solyc02g076770.1/Solyc09g015380.1/Solyc06g…	-/-/-/-/-/-/-/-/-/-/-/-/-/-/-/-/-/-/-/-/-/-/-/-/-/-/-/-/-/-/-/-/-/-	34	21	Solyc08g067290.3/Solyc10g074570.2/Solyc02g065070.3/Solyc12g063050.2/Solyc04g009800.3/Solyc03g019850.3/Solyc02g078550.3/Solyc10g085130.2/Solyc11g065660.2/Solyc05g054380.2/Solyc08g066070.1/Solyc01g108400.3/Solyc04g024940.3/Solyc02g076770.1/Solyc06g060230.3/Solyc12g088020.1/Solyc08g061260.3/Solyc01g108280.3/Solyc01g008440.3/Solyc03g113390.3/Solyc02g067030.3	13	Solyc03g033540.3/Solyc01g103960.3/Solyc07g064610.3/Solyc03g112880.1/Solyc04g049160.3/Solyc09g091000.3/Solyc04g005120.3/Solyc12g055990.2/Solyc09g015380.1/Solyc09g005550.3/Solyc04g049850.3/Solyc04g009910.3/Solyc01g096820.3
BP	GO:0098869	cellular oxidant detoxification	24/4756	46/10708	0.180543	0.63621	Solyc01g111510.3/Solyc03g119060.3/Solyc08g079830.3/Solyc09g007270.3/Solyc12g009250.2/Solyc08g081690.3/Solyc07g020860.3/Solyc03g032000.3/Solyc01g067740.3/Solyc03g117980.3/Solyc08g080940.3/Solyc06g048410.3/Solyc11g018550.3/Solyc07g042250.3/Solyc04g074640.3/Solyc03g096760.1/Solyc02g082760.3/Solyc05g054760.3/Solyc03g096460.3/Solyc06g005150.3/Solyc07g056420.3/Solyc09g009390.3/Solyc07g047740.3/Solyc06g…	-/-/-/-/-/-/-/-/-/-/-/-/-/-/-/-/-/-/-/-/-/-/-/-	24	9	Solyc08g079830.3/Solyc09g007270.3/Solyc01g067740.3/Solyc08g080940.3/Solyc07g042250.3/Solyc03g096760.1/Solyc02g082760.3/Solyc07g056420.3/Solyc07g047740.3	15	Solyc01g111510.3/Solyc03g119060.3/Solyc12g009250.2/Solyc08g081690.3/Solyc07g020860.3/Solyc03g032000.3/Solyc03g117980.3/Solyc06g048410.3/Solyc11g018550.3/Solyc04g074640.3/Solyc05g054760.3/Solyc03g096460.3/Solyc06g005150.3/Solyc09g009390.3/Solyc06g060260.3
BP	GO:0010035	response to inorganic substance	86/4756	179/10708	0.18139	0.63621	Solyc04g011440.3/Solyc03g120140.3/Solyc05g015390.3/Solyc03g082420.3/Solyc03g123540.3/Solyc01g106430.3/Solyc09g010840.1/Solyc09g015020.1/Solyc01g090270.3/Solyc10g074470.2/Solyc08g062450.1/Solyc08g062340.3/Solyc03g065340.3/Solyc01g068280.3/Solyc08g083060.3/Solyc08g005610.3/Solyc04g054480.3/Solyc05g052470.3/Solyc08g079830.3/Solyc01g112280.3/Solyc02g094120.3/Solyc07g053180.3/Solyc08g016720.1/Solyc12g…	-/-/-/HSP21/-/-/-/-/-/-/-/-/-/-/-/CYP707A2/-/-/-/-/-/-/NCED2/-/-/-/-/-/-/-/-/-/-/-/-/-/-/-/-/-/-/-/-/-/-/-/-/-/-/-/-/-/-/-/-/-/-/-/-/-/-/-/-/-/-/-/-/-/-/-/-/-/-/-/-/-/-/-/-/-/-/-/-/-/-/-	86	43	Solyc04g011440.3/Solyc03g120140.3/Solyc05g015390.3/Solyc03g082420.3/Solyc03g123540.3/Solyc09g015020.1/Solyc08g062450.1/Solyc08g062340.3/Solyc05g052470.3/Solyc08g079830.3/Solyc07g053180.3/Solyc01g014480.3/Solyc10g055630.2/Solyc09g074510.3/Solyc09g075950.1/Solyc08g081190.3/Solyc03g006860.3/Solyc01g067740.3/Solyc01g099680.3/Solyc08g062960.3/Solyc01g096810.3/Solyc08g066070.1/Solyc01g107880.3/Solyc07g…	43	Solyc01g106430.3/Solyc09g010840.1/Solyc01g090270.3/Solyc10g074470.2/Solyc03g065340.3/Solyc01g068280.3/Solyc08g083060.3/Solyc08g005610.3/Solyc04g054480.3/Solyc01g112280.3/Solyc02g094120.3/Solyc08g016720.1/Solyc12g056220.2/Solyc12g005180.2/Solyc10g047950.2/Solyc08g078950.3/Solyc12g009250.2/Solyc09g031970.3/Solyc05g014690.2/Solyc01g079820.3/Solyc08g082850.3/Solyc12g014380.2/Solyc03g032000.3/Solyc03g…
BP	GO:0006165	nucleoside diphosphate phosphorylation	33/4756	65/10708	0.181532	0.63621	Solyc11g007690.2/Solyc06g051930.3/Solyc04g082880.3/Solyc06g071920.3/Solyc02g081160.3/Solyc12g095760.2/Solyc10g083720.2/Solyc07g049280.3/Solyc01g111120.3/Solyc02g005350.3/Solyc08g008340.3/Solyc12g014380.2/Solyc08g082430.3/Solyc07g066610.3/Solyc04g081400.3/Solyc04g008740.3/Solyc03g110960.3/Solyc12g049370.2/Solyc08g077180.3/Solyc02g091830.3/Solyc11g010450.2/Solyc06g076650.3/Solyc02g084440.3/Solyc09g…	-/-/-/-/-/-/-/-/-/-/-/-/-/-/-/-/-/-/-/-/-/-/-/-/-/-/-/PGH1/-/-/-/-/-	33	8	Solyc06g051930.3/Solyc06g071920.3/Solyc10g083720.2/Solyc08g008340.3/Solyc04g008740.3/Solyc08g077180.3/Solyc09g008130.3/Solyc10g083570.2	25	Solyc11g007690.2/Solyc04g082880.3/Solyc02g081160.3/Solyc12g095760.2/Solyc07g049280.3/Solyc01g111120.3/Solyc02g005350.3/Solyc12g014380.2/Solyc08g082430.3/Solyc07g066610.3/Solyc04g081400.3/Solyc03g110960.3/Solyc12g049370.2/Solyc02g091830.3/Solyc11g010450.2/Solyc06g076650.3/Solyc02g084440.3/Solyc12g008510.2/Solyc06g076655.1/Solyc01g049650.3/Solyc09g009020.3/Solyc07g065900.3/Solyc06g066440.3/Solyc06g…
BP	GO:0009738	abscisic acid-activated signaling pathway	33/4756	65/10708	0.181532	0.63621	Solyc08g067290.3/Solyc10g074570.2/Solyc02g065070.3/Solyc12g063050.2/Solyc04g009800.3/Solyc03g019850.3/Solyc02g078550.3/Solyc03g033540.3/Solyc10g085130.2/Solyc11g065660.2/Solyc05g054380.2/Solyc08g066070.1/Solyc07g064610.3/Solyc03g112880.1/Solyc04g049160.3/Solyc09g091000.3/Solyc04g005120.3/Solyc01g108400.3/Solyc12g055990.2/Solyc04g024940.3/Solyc02g076770.1/Solyc09g015380.1/Solyc06g060230.3/Solyc12g…	-/-/-/-/-/-/-/-/-/-/-/-/-/-/-/-/-/-/-/-/-/-/-/-/-/-/-/-/-/-/-/-/-	33	21	Solyc08g067290.3/Solyc10g074570.2/Solyc02g065070.3/Solyc12g063050.2/Solyc04g009800.3/Solyc03g019850.3/Solyc02g078550.3/Solyc10g085130.2/Solyc11g065660.2/Solyc05g054380.2/Solyc08g066070.1/Solyc01g108400.3/Solyc04g024940.3/Solyc02g076770.1/Solyc06g060230.3/Solyc12g088020.1/Solyc08g061260.3/Solyc01g108280.3/Solyc01g008440.3/Solyc03g113390.3/Solyc02g067030.3	12	Solyc03g033540.3/Solyc07g064610.3/Solyc03g112880.1/Solyc04g049160.3/Solyc09g091000.3/Solyc04g005120.3/Solyc12g055990.2/Solyc09g015380.1/Solyc09g005550.3/Solyc04g049850.3/Solyc04g009910.3/Solyc01g096820.3
BP	GO:0046939	nucleotide phosphorylation	33/4756	65/10708	0.181532	0.63621	Solyc11g007690.2/Solyc06g051930.3/Solyc04g082880.3/Solyc06g071920.3/Solyc02g081160.3/Solyc12g095760.2/Solyc10g083720.2/Solyc07g049280.3/Solyc01g111120.3/Solyc02g005350.3/Solyc08g008340.3/Solyc12g014380.2/Solyc08g082430.3/Solyc07g066610.3/Solyc04g081400.3/Solyc04g008740.3/Solyc03g110960.3/Solyc12g049370.2/Solyc08g077180.3/Solyc02g091830.3/Solyc11g010450.2/Solyc06g076650.3/Solyc02g084440.3/Solyc09g…	-/-/-/-/-/-/-/-/-/-/-/-/-/-/-/-/-/-/-/-/-/-/-/-/-/-/-/PGH1/-/-/-/-/-	33	8	Solyc06g051930.3/Solyc06g071920.3/Solyc10g083720.2/Solyc08g008340.3/Solyc04g008740.3/Solyc08g077180.3/Solyc09g008130.3/Solyc10g083570.2	25	Solyc11g007690.2/Solyc04g082880.3/Solyc02g081160.3/Solyc12g095760.2/Solyc07g049280.3/Solyc01g111120.3/Solyc02g005350.3/Solyc12g014380.2/Solyc08g082430.3/Solyc07g066610.3/Solyc04g081400.3/Solyc03g110960.3/Solyc12g049370.2/Solyc02g091830.3/Solyc11g010450.2/Solyc06g076650.3/Solyc02g084440.3/Solyc12g008510.2/Solyc06g076655.1/Solyc01g049650.3/Solyc09g009020.3/Solyc07g065900.3/Solyc06g066440.3/Solyc06g…
BP	GO:0009416	response to light stimulus	78/4756	162/10708	0.188246	0.658202	Solyc03g082420.3/Solyc10g006230.3/Solyc10g054910.1/Solyc07g042930.3/Solyc12g014260.1/Solyc10g011790.3/Solyc10g005530.3/Solyc01g079390.3/Solyc10g008880.3/Solyc02g083110.1/Solyc12g005180.2/Solyc01g096030.3/Solyc02g077450.3/Solyc09g090100.3/Solyc09g075950.1/Solyc09g014520.3/Solyc09g005230.3/Solyc08g079530.3/Solyc07g063350.3/Solyc12g056650.2/Solyc04g082250.3/Solyc09g011340.3/Solyc02g081920.3/Solyc02g…	HSP21/-/-/-/-/-/-/-/-/-/-/-/-/-/-/-/-/-/-/-/-/-/-/-/-/-/-/-/-/-/-/-/-/-/-/-/-/-/HY5/-/-/-/-/-/-/CAP10B/-/-/-/-/-/-/-/-/-/-/-/-/-/-/-/-/-/-/-/-/-/-/-/-/-/-/-/-/-/-/CURL3/-	78	42	Solyc03g082420.3/Solyc10g054910.1/Solyc07g042930.3/Solyc10g011790.3/Solyc01g096030.3/Solyc02g077450.3/Solyc09g090100.3/Solyc09g075950.1/Solyc08g079530.3/Solyc12g056650.2/Solyc04g082250.3/Solyc02g084000.3/Solyc12g095900.2/Solyc04g071565.1/Solyc01g067740.3/Solyc02g081550.3/Solyc09g090557.1/Solyc11g017040.2/Solyc08g061130.3/Solyc10g085030.1/Solyc02g070390.3/Solyc10g044670.2/Solyc05g006120.3/Solyc03g…	36	Solyc10g006230.3/Solyc12g014260.1/Solyc10g005530.3/Solyc01g079390.3/Solyc10g008880.3/Solyc02g083110.1/Solyc12g005180.2/Solyc09g014520.3/Solyc09g005230.3/Solyc07g063350.3/Solyc09g011340.3/Solyc02g081920.3/Solyc08g065970.3/Solyc06g034120.3/Solyc03g062830.3/Solyc02g032850.3/Solyc02g071260.3/Solyc12g005950.2/Solyc03g005770.2/Solyc05g056050.3/Solyc12g057040.2/Solyc08g068570.3/Solyc09g031610.3/Solyc09g…
BP	GO:0018205	peptidyl-lysine modification	38/4756	76/10708	0.192607	0.671883	Solyc11g065370.2/Solyc01g079390.3/Solyc09g072580.3/Solyc10g077070.2/Solyc01g068390.3/Solyc09g072890.2/Solyc09g091440.3/Solyc02g081920.3/Solyc05g054200.3/Solyc02g084000.3/Solyc01g109960.3/Solyc08g023280.3/Solyc11g017040.2/Solyc09g059970.3/Solyc01g008200.3/Solyc01g066830.3/Solyc03g093700.2/Solyc02g084620.3/Solyc01g091860.3/Solyc02g077460.2/Solyc05g016230.3/Solyc03g114690.3/Solyc03g032070.3/Solyc12g…	-/-/-/-/-/-/-/-/-/-/-/-/-/-/-/-/-/-/-/-/-/-/-/-/-/-/-/-/-/-/-/-/-/-/-/-/-/-	38	18	Solyc11g065370.2/Solyc09g072580.3/Solyc10g077070.2/Solyc01g068390.3/Solyc09g091440.3/Solyc02g084000.3/Solyc01g109960.3/Solyc11g017040.2/Solyc01g008200.3/Solyc01g066830.3/Solyc02g084620.3/Solyc02g077460.2/Solyc05g016230.3/Solyc03g032070.3/Solyc12g006010.2/Solyc02g078790.3/Solyc04g008610.3/Solyc02g032300.3	20	Solyc01g079390.3/Solyc09g072890.2/Solyc02g081920.3/Solyc05g054200.3/Solyc08g023280.3/Solyc09g059970.3/Solyc03g093700.2/Solyc01g091860.3/Solyc03g114690.3/Solyc02g089970.3/Solyc02g093110.3/Solyc09g090120.3/Solyc04g078620.3/Solyc02g093190.3/Solyc05g013150.3/Solyc06g010100.2/Solyc09g090810.2/Solyc06g008210.3/Solyc01g006220.2/Solyc12g088680.2
BP	GO:0070727	cellular macromolecule localization	196/4756	421/10708	0.197055	0.685805	Solyc10g084050.2/Solyc10g084850.2/Solyc06g068820.3/Solyc07g042930.3/Solyc04g054480.3/Solyc04g064510.3/Solyc04g082020.3/Solyc01g060130.3/Solyc03g097970.3/Solyc10g005530.3/Solyc05g053470.3/Solyc05g051570.3/Solyc04g007280.3/Solyc06g071200.3/Solyc12g011130.2/Solyc12g005840.2/Solyc02g094630.3/Solyc11g006390.2/Solyc01g056810.3/Solyc02g085090.1/Solyc02g078560.3/Solyc12g014080.2/Solyc02g094390.3/Solyc09g…	-/-/-/-/-/-/-/SAR2/-/-/-/-/-/-/-/-/-/-/-/-/-/-/-/-/-/-/-/-/-/-/-/-/-/-/-/-/-/-/-/-/-/-/-/-/-/-/-/-/-/-/-/-/-/-/-/-/-/-/-/-/-/-/-/-/-/-/-/-/-/-/-/-/-/-/-/-/-/-/-/-/-/-/-/-/-/-/-/-/-/-/-/-/-/-/-/-/-/-/-/-/-/-/VPS41/-/-/-/-/-/-/-/-/-/-/-/-/-/-/-/-/-/-/-/-/-/-/-/-/-/-/-/-/-/-/-/-/-/-/-/-/-/-/-/-/-/-/-/-/-/-/-/-/-/-/-/-/-/-/-/-/-/-/-/-/-/-/-/-/-/-/-/-/-/-/-/-/-/-/-/-/-/-/-/-/-/-/-/-/-/-/-/-/-/-/-/-/-	196	119	Solyc10g084050.2/Solyc06g068820.3/Solyc07g042930.3/Solyc04g064510.3/Solyc04g082020.3/Solyc01g060130.3/Solyc03g097970.3/Solyc05g053470.3/Solyc05g051570.3/Solyc04g007280.3/Solyc12g011130.2/Solyc11g006390.2/Solyc02g085090.1/Solyc02g078560.3/Solyc12g014080.2/Solyc09g074510.3/Solyc01g111090.3/Solyc05g053250.3/Solyc01g008170.3/Solyc09g008460.3/Solyc09g091180.3/Solyc01g102640.2/Solyc10g007390.3/Solyc01g…	77	Solyc10g084850.2/Solyc04g054480.3/Solyc10g005530.3/Solyc06g071200.3/Solyc12g005840.2/Solyc02g094630.3/Solyc01g056810.3/Solyc02g094390.3/Solyc05g012790.3/Solyc01g096220.3/Solyc09g015670.3/Solyc06g005080.3/Solyc04g082650.3/Solyc11g020300.2/Solyc05g016030.3/Solyc12g013950.2/Solyc01g091580.3/Solyc06g072440.3/Solyc07g008160.3/Solyc04g026380.3/Solyc01g094880.3/Solyc09g056340.3/Solyc12g008630.2/Solyc04g…
BP	GO:0009066	aspartate family amino acid metabolic process	19/4756	36/10708	0.199124	0.688216	Solyc09g005700.3/Solyc04g055200.3/Solyc03g026210.3/Solyc11g008870.2/Solyc05g012200.3/Solyc09g082630.3/Solyc07g063040.3/Solyc10g083760.2/Solyc09g065520.3/Solyc10g079730.2/Solyc01g098380.3/Solyc07g041280.3/Solyc03g044660.3/Solyc06g007180.3/Solyc01g109830.3/Solyc01g005250.3/Solyc07g017610.3/Solyc10g081510.2/Solyc01g107550.3	-/-/-/-/-/-/-/-/-/-/-/-/-/-/-/-/-/-/-	19	4	Solyc05g012200.3/Solyc09g082630.3/Solyc09g065520.3/Solyc06g007180.3	15	Solyc09g005700.3/Solyc04g055200.3/Solyc03g026210.3/Solyc11g008870.2/Solyc07g063040.3/Solyc10g083760.2/Solyc10g079730.2/Solyc01g098380.3/Solyc07g041280.3/Solyc03g044660.3/Solyc01g109830.3/Solyc01g005250.3/Solyc07g017610.3/Solyc10g081510.2/Solyc01g107550.3
BP	GO:0009753	response to jasmonic acid	19/4756	36/10708	0.199124	0.688216	Solyc11g011260.1/Solyc04g079820.3/Solyc09g010840.1/Solyc03g019850.3/Solyc02g032850.3/Solyc03g082980.3/Solyc06g036305.1/Solyc05g018320.3/Solyc12g044610.2/Solyc03g096050.3/Solyc09g065630.3/Solyc07g040690.3/Solyc06g084120.3/Solyc06g065650.3/Solyc08g078340.3/Solyc07g042170.3/Solyc04g082610.3/Solyc08g048450.3/Solyc04g040220.3	GAI/-/-/-/-/-/-/-/-/-/-/-/-/-/-/-/-/-/-	19	12	Solyc04g079820.3/Solyc03g019850.3/Solyc03g082980.3/Solyc06g036305.1/Solyc05g018320.3/Solyc12g044610.2/Solyc03g096050.3/Solyc07g040690.3/Solyc08g078340.3/Solyc07g042170.3/Solyc04g082610.3/Solyc08g048450.3	7	Solyc11g011260.1/Solyc09g010840.1/Solyc02g032850.3/Solyc09g065630.3/Solyc06g084120.3/Solyc06g065650.3/Solyc04g040220.3
BP	GO:1901136	carbohydrate derivative catabolic process	19/4756	36/10708	0.199124	0.688216	Solyc01g103230.3/Solyc04g016330.3/Solyc09g098540.3/Solyc01g097880.3/Solyc01g100030.3/Solyc01g074040.2/Solyc12g096630.2/Solyc03g006980.3/Solyc09g009690.3/Solyc12g098810.2/Solyc02g082930.3/Solyc12g018990.2/Solyc07g021750.1/Solyc10g005310.3/Solyc10g055800.2/Solyc01g097440.3/Solyc07g005090.3/Solyc01g088150.3/Solyc04g072000.3	-/-/-/-/-/-/-/-/-/-/CHI17/-/-/-/-/-/-/-/-	19	9	Solyc01g097880.3/Solyc09g009690.3/Solyc12g098810.2/Solyc02g082930.3/Solyc07g021750.1/Solyc10g055800.2/Solyc01g097440.3/Solyc01g088150.3/Solyc04g072000.3	10	Solyc01g103230.3/Solyc04g016330.3/Solyc09g098540.3/Solyc01g100030.3/Solyc01g074040.2/Solyc12g096630.2/Solyc03g006980.3/Solyc12g018990.2/Solyc10g005310.3/Solyc07g005090.3
BP	GO:0010393	galacturonan metabolic process	36/4756	72/10708	0.200743	0.690631	Solyc05g014000.3/Solyc08g005490.3/Solyc01g091690.3/Solyc08g077240.3/Solyc03g123620.3/Solyc02g067890.3/Solyc03g083360.3/Solyc07g055930.3/Solyc07g005360.3/Solyc08g075340.3/Solyc03g078100.3/Solyc02g093580.3/Solyc11g005770.2/Solyc05g047590.3/Solyc05g007490.3/Solyc09g091430.3/Solyc06g051960.3/Solyc02g089440.3/Solyc02g067060.3/Solyc01g087850.2/Solyc09g075330.3/Solyc03g005600.3/Solyc07g064190.2/Solyc02g…	-/-/-/-/-/-/-/-/-/-/-/-/-/-/-/-/-/-/-/-/-/-/-/-/-/-/-/-/-/-/-/-/-/-/-/-	36	6	Solyc07g005360.3/Solyc02g067060.3/Solyc02g081990.3/Solyc05g012450.3/Solyc03g113150.3/Solyc03g114810.3	30	Solyc05g014000.3/Solyc08g005490.3/Solyc01g091690.3/Solyc08g077240.3/Solyc03g123620.3/Solyc02g067890.3/Solyc03g083360.3/Solyc07g055930.3/Solyc08g075340.3/Solyc03g078100.3/Solyc02g093580.3/Solyc11g005770.2/Solyc05g047590.3/Solyc05g007490.3/Solyc09g091430.3/Solyc06g051960.3/Solyc02g089440.3/Solyc01g087850.2/Solyc09g075330.3/Solyc03g005600.3/Solyc07g064190.2/Solyc01g010370.3/Solyc08g075870.3/Solyc09g…
BP	GO:0045488	pectin metabolic process	36/4756	72/10708	0.200743	0.690631	Solyc05g014000.3/Solyc08g005490.3/Solyc01g091690.3/Solyc08g077240.3/Solyc03g123620.3/Solyc02g067890.3/Solyc03g083360.3/Solyc07g055930.3/Solyc07g005360.3/Solyc08g075340.3/Solyc03g078100.3/Solyc02g093580.3/Solyc11g005770.2/Solyc05g047590.3/Solyc05g007490.3/Solyc09g091430.3/Solyc06g051960.3/Solyc02g089440.3/Solyc02g067060.3/Solyc01g087850.2/Solyc09g075330.3/Solyc03g005600.3/Solyc07g064190.2/Solyc02g…	-/-/-/-/-/-/-/-/-/-/-/-/-/-/-/-/-/-/-/-/-/-/-/-/-/-/-/-/-/-/-/-/-/-/-/-	36	6	Solyc07g005360.3/Solyc02g067060.3/Solyc02g081990.3/Solyc05g012450.3/Solyc03g113150.3/Solyc03g114810.3	30	Solyc05g014000.3/Solyc08g005490.3/Solyc01g091690.3/Solyc08g077240.3/Solyc03g123620.3/Solyc02g067890.3/Solyc03g083360.3/Solyc07g055930.3/Solyc08g075340.3/Solyc03g078100.3/Solyc02g093580.3/Solyc11g005770.2/Solyc05g047590.3/Solyc05g007490.3/Solyc09g091430.3/Solyc06g051960.3/Solyc02g089440.3/Solyc01g087850.2/Solyc09g075330.3/Solyc03g005600.3/Solyc07g064190.2/Solyc01g010370.3/Solyc08g075870.3/Solyc09g…
BP	GO:0009314	response to radiation	80/4756	167/10708	0.201353	0.690984	Solyc03g082420.3/Solyc10g006230.3/Solyc10g054910.1/Solyc07g042930.3/Solyc12g014260.1/Solyc10g011790.3/Solyc10g005530.3/Solyc01g079390.3/Solyc10g008880.3/Solyc02g083110.1/Solyc12g005180.2/Solyc01g096030.3/Solyc02g077450.3/Solyc09g090100.3/Solyc09g075950.1/Solyc09g014520.3/Solyc09g005230.3/Solyc08g079530.3/Solyc07g063350.3/Solyc12g056650.2/Solyc04g082250.3/Solyc09g011340.3/Solyc02g081920.3/Solyc02g…	HSP21/-/-/-/-/-/-/-/-/-/-/-/-/-/-/-/-/-/-/-/-/-/-/-/-/-/-/-/-/-/-/-/-/-/-/-/-/-/-/-/HY5/-/-/-/-/-/-/CAP10B/-/-/-/-/-/-/-/-/-/-/-/-/-/-/-/-/-/-/-/-/-/-/-/-/-/-/-/-/-/-/CURL3/-	80	42	Solyc03g082420.3/Solyc10g054910.1/Solyc07g042930.3/Solyc10g011790.3/Solyc01g096030.3/Solyc02g077450.3/Solyc09g090100.3/Solyc09g075950.1/Solyc08g079530.3/Solyc12g056650.2/Solyc04g082250.3/Solyc02g084000.3/Solyc12g095900.2/Solyc04g071565.1/Solyc01g067740.3/Solyc02g081550.3/Solyc09g090557.1/Solyc11g017040.2/Solyc08g061130.3/Solyc10g085030.1/Solyc02g070390.3/Solyc10g044670.2/Solyc05g006120.3/Solyc03g…	38	Solyc10g006230.3/Solyc12g014260.1/Solyc10g005530.3/Solyc01g079390.3/Solyc10g008880.3/Solyc02g083110.1/Solyc12g005180.2/Solyc09g014520.3/Solyc09g005230.3/Solyc07g063350.3/Solyc09g011340.3/Solyc02g081920.3/Solyc08g065970.3/Solyc06g034120.3/Solyc08g023280.3/Solyc10g044780.2/Solyc03g062830.3/Solyc02g032850.3/Solyc02g071260.3/Solyc12g005950.2/Solyc03g005770.2/Solyc05g056050.3/Solyc12g057040.2/Solyc08g…
BP	GO:0044282	small molecule catabolic process	56/4756	115/10708	0.201767	0.690984	Solyc06g059740.3/Solyc04g079820.3/Solyc10g049970.2/Solyc08g005610.3/Solyc11g012160.2/Solyc03g113030.3/Solyc01g080930.3/Solyc06g036330.1/Solyc08g065220.3/Solyc01g097880.3/Solyc03g098240.3/Solyc04g016360.3/Solyc01g104000.3/Solyc10g086180.2/Solyc02g022930.3/Solyc04g045340.3/Solyc05g014970.3/Solyc12g096630.2/Solyc01g005000.3/Solyc04g076790.3/Solyc09g009690.3/Solyc05g053810.3/Solyc03g098230.3/Solyc06g…	-/-/-/CYP707A2/-/-/-/-/-/-/-/-/-/-/-/-/-/-/-/-/-/-/-/-/-/-/-/-/-/-/-/-/-/-/-/-/-/-/-/-/-/-/-/-/-/-/-/-/-/-/-/-/-/-/-/-	56	17	Solyc04g079820.3/Solyc01g097880.3/Solyc03g098240.3/Solyc01g104000.3/Solyc10g086180.2/Solyc09g009690.3/Solyc06g053670.1/Solyc04g054890.3/Solyc07g044840.3/Solyc07g045050.3/Solyc07g021750.1/Solyc01g080170.3/Solyc12g088020.1/Solyc08g065490.3/Solyc10g054440.2/Solyc02g063490.3/Solyc05g056480.3	39	Solyc06g059740.3/Solyc10g049970.2/Solyc08g005610.3/Solyc11g012160.2/Solyc03g113030.3/Solyc01g080930.3/Solyc06g036330.1/Solyc08g065220.3/Solyc04g016360.3/Solyc02g022930.3/Solyc04g045340.3/Solyc05g014970.3/Solyc12g096630.2/Solyc01g005000.3/Solyc04g076790.3/Solyc05g053810.3/Solyc03g098230.3/Solyc06g061070.3/Solyc12g098490.2/Solyc09g090700.1/Solyc03g118650.3/Solyc03g006870.3/Solyc09g007910.3/Solyc10g…
BP	GO:0071554	cell wall organization or biogenesis	118/4756	250/10708	0.202459	0.691773	Solyc01g099630.3/Solyc05g005560.3/Solyc08g005490.3/Solyc01g091690.3/Solyc08g077240.3/Solyc11g011850.2/Solyc01g081050.3/Solyc03g123620.3/Solyc04g072850.3/Solyc09g008320.3/Solyc04g054480.3/Solyc02g091920.3/Solyc05g007830.3/Solyc02g067890.3/Solyc08g078640.2/Solyc02g080160.3/Solyc07g017770.3/Solyc03g083360.3/Solyc02g084990.3/Solyc01g005120.3/Solyc07g053540.1/Solyc08g082170.3/Solyc09g075460.3/Solyc09g…	XTH1/-/-/-/-/-/-/-/-/-/-/-/-/-/-/-/-/-/-/-/-/-/-/-/-/-/-/-/-/-/-/-/-/-/-/-/-/-/-/-/-/-/-/-/GP2/-/-/-/-/-/-/-/-/-/-/-/-/-/-/-/-/-/-/-/-/-/-/CHI17/-/-/-/-/-/-/-/-/-/-/-/-/-/-/-/-/-/-/-/-/-/-/-/-/-/-/-/-/-/-/-/-/-/-/-/-/-/-/-/-/-/-/-/-/-/-/-/-/-/-	118	28	Solyc11g011850.2/Solyc01g081050.3/Solyc08g078640.2/Solyc07g005360.3/Solyc09g075540.1/Solyc07g042020.3/Solyc12g098810.2/Solyc02g082930.3/Solyc01g099960.3/Solyc04g051200.2/Solyc02g067060.3/Solyc07g053980.3/Solyc08g076320.3/Solyc03g031850.1/Solyc02g081990.3/Solyc10g055800.2/Solyc02g078640.3/Solyc08g067830.3/Solyc08g080120.3/Solyc06g060170.3/Solyc02g063220.3/Solyc05g012450.3/Solyc10g076800.2/Solyc06g…	90	Solyc01g099630.3/Solyc05g005560.3/Solyc08g005490.3/Solyc01g091690.3/Solyc08g077240.3/Solyc03g123620.3/Solyc04g072850.3/Solyc09g008320.3/Solyc04g054480.3/Solyc02g091920.3/Solyc05g007830.3/Solyc02g067890.3/Solyc02g080160.3/Solyc07g017770.3/Solyc03g083360.3/Solyc02g084990.3/Solyc01g005120.3/Solyc07g053540.1/Solyc08g082170.3/Solyc09g075460.3/Solyc09g098540.3/Solyc04g071650.3/Solyc03g005450.3/Solyc08g…
[truncated: 1,944 more rows]

## Sheet: CK_8dvsCK_0d_KEGGenrich
KEGGID	Description	GeneRatio	BgRatio	pvalue	padj	geneID	geneName	keggID	Count	Up	Up_Gene_names	Down	Down_Gene_names
[truncated: 116 more rows]
