# Supplementary material for: Revealing the Specific Regulations of Brassinolide on Tomato Fruit Chilling Injury by Integrated Multi-Omics
Source: Front Nutr. 2021 Dec 3;8:769715. doi: 10.3389/fnut.2021.769715 (PMC8681340; doi:10.3389/fnut.2021.769715)
Supplement: Supplementary file 6 [file Table_6.XLSX]

## Sheet: CK_8d.vs.CK_0d.GO_Enrich.merge
GO_ID	GO_Term	GO_Class	Pvalue	AdjustedPv	x	y	n	N	EnrichDirect	GOlevl	ProtID	Description
GO:0016462	pyrophosphatase activity	MF	0.00080741	0.105367	13	135	182	4771	Over	6	Solyc08g006890.3.1 Solyc04g081490.3.1 Solyc06g076640.3.1 Solyc06g035970.3.1 Solyc02g087880.3.1 Solyc12g089310.2.1 Solyc07g007600.3.1 Solyc06g009280.2.1 Solyc03g118760.3.1 Solyc04g071880.3.1 Solyc09g008240.3.1 Solyc02g087870.3.1 Solyc05g015043.1.1	protein_coding,protein_coding,protein_coding,protein_coding,protein_coding,protein_coding,protein_coding,protein_coding,protein_coding,protein_coding,protein_coding,protein_coding,protein_coding
GO:0003924	GTPase activity	MF	0.000192708	0.100594	7	33	182	4771	Over	8	Solyc08g006890.3.1 Solyc04g081490.3.1 Solyc06g076640.3.1 Solyc06g035970.3.1 Solyc02g087880.3.1 Solyc12g089310.2.1 Solyc03g118760.3.1	protein_coding,protein_coding,protein_coding,protein_coding,protein_coding,protein_coding,protein_coding
GO:0022804	active transmembrane transporter activity	MF	0.0337361	0.395138	3	19	182	4771	Over	4	Solyc07g007600.3.1 Solyc04g071880.3.1 Solyc11g010380.2.1	protein_coding,protein_coding,protein_coding
GO:0016879	ligase activity, forming carbon-nitrogen bonds	MF	0.0386054	0.395138	3	20	182	4771	Over	4	Solyc06g007180.3.1 Solyc01g056850.3.1 Solyc05g051250.3.1	protein_coding,protein_coding,protein_coding
GO:0017111	nucleoside-triphosphatase activity	MF	0.00684648	0.318251	11	123	182	4771	Over	7	Solyc08g006890.3.1 Solyc04g081490.3.1 Solyc06g076640.3.1 Solyc06g035970.3.1 Solyc02g087880.3.1 Solyc12g089310.2.1 Solyc06g009280.2.1 Solyc03g118760.3.1 Solyc09g008240.3.1 Solyc02g087870.3.1 Solyc05g015043.1.1	protein_coding,protein_coding,protein_coding,protein_coding,protein_coding,protein_coding,protein_coding,protein_coding,protein_coding,protein_coding,protein_coding
GO:0043565	sequence-specific DNA binding	MF	0.0086525	0.318251	5	34	182	4771	Over	6	Solyc09g014990.3.1 Solyc01g104740.3.1.1 Solyc06g066370.3.1 Solyc12g007070.2.1 Solyc03g026020.3.1	protein_coding,protein_coding,protein_coding,protein_coding,protein_coding
GO:0005488	binding	MF	0.911574	1	95	2458	182	4771	Over	2	Solyc01g028810.3.1 Solyc06g076640.3.1 Solyc11g069790.2.1 Solyc12g095990.2.1 Solyc03g118910.1.1.1 Solyc05g056310.3.1 Solyc02g063090.3.1 Solyc02g085790.3.1 Solyc10g085790.2.1 Solyc10g051010.2.1 Solyc02g091100.3.1 Solyc11g072880.2.1 Solyc01g008320.3.1 Solyc03g118425.1.1 Solyc06g075010.3.1 Solyc02g069140.2.1 Solyc06g009280.2.1 Solyc11g013810.2.1 Solyc11g066720.2.1 Solyc01g005250.3.1 Solyc04g009200.3.…	protein_coding,protein_coding,protein_coding,protein_coding,protein_coding,protein_coding,protein_coding,protein_coding,protein_coding,protein_coding,protein_coding,protein_coding,protein_coding,protein_coding,protein_coding,protein_coding,protein_coding,protein_coding,protein_coding,protein_coding,protein_coding,protein_coding,protein_coding,protein_coding,protein_coding,protein_coding,protein_c…
GO:0003824	catalytic activity	MF	0.511707	0.746121	78	1920	182	4771	Over	2	Solyc08g006890.3.1 Solyc04g081490.3.1 Solyc06g076640.3.1 Solyc06g035970.3.1 Solyc02g087880.3.1 Solyc12g089310.2.1 Solyc02g091100.3.1 Solyc07g007600.3.1 Solyc02g069140.2.1 Solyc06g009280.2.1 Solyc11g013810.2.1 Solyc08g075870.3.1 Solyc04g009410.3.1 Solyc02g081190.3.1 Solyc08g078850.3.1 Solyc03g025720.3.1 Solyc11g066720.2.1 Solyc01g005250.3.1 Solyc04g009200.3.1 Solyc03g118760.3.1 Solyc01g007910.3.1 …	protein_coding,protein_coding,protein_coding,protein_coding,protein_coding,protein_coding,protein_coding,protein_coding,protein_coding,protein_coding,protein_coding,protein_coding,protein_coding,protein_coding,protein_coding,protein_coding,protein_coding,protein_coding,protein_coding,protein_coding,protein_coding,protein_coding,protein_coding,protein_coding,protein_coding,protein_coding,protein_c…
GO:0036094	small molecule binding	MF	0.301751	0.608163	36	797	182	4771	Over	3	Solyc01g028810.3.1 Solyc11g069790.2.1 Solyc12g095990.2.1 Solyc03g118910.1.1.1 Solyc05g056310.3.1 Solyc02g063090.3.1 Solyc02g085790.3.1 Solyc10g085790.2.1 Solyc02g091100.3.1 Solyc11g072880.2.1 Solyc01g008320.3.1 Solyc06g075010.3.1 Solyc02g069140.2.1 Solyc06g009280.2.1 Solyc01g005250.3.1 Solyc02g091840.3.1 Solyc01g090430.3.1 Solyc03g115980.1.1.1 Solyc09g097900.3.1 Solyc02g021440.3.1 Solyc08g081495.…	protein_coding,protein_coding,protein_coding,protein_coding,protein_coding,protein_coding,protein_coding,protein_coding,protein_coding,protein_coding,protein_coding,protein_coding,protein_coding,protein_coding,protein_coding,protein_coding,protein_coding,protein_coding,protein_coding,protein_coding,protein_coding,protein_coding,protein_coding,protein_coding,protein_coding,protein_coding,protein_c…
GO:0000166	nucleotide binding	MF	0.374917	0.638423	35	790	182	4771	Over	4	Solyc01g028810.3.1 Solyc11g069790.2.1 Solyc12g095990.2.1 Solyc03g118910.1.1.1 Solyc05g056310.3.1 Solyc02g063090.3.1 Solyc02g085790.3.1 Solyc10g085790.2.1 Solyc11g072880.2.1 Solyc01g008320.3.1 Solyc06g075010.3.1 Solyc02g069140.2.1 Solyc06g009280.2.1 Solyc01g005250.3.1 Solyc02g091840.3.1 Solyc01g090430.3.1 Solyc03g115980.1.1.1 Solyc09g097900.3.1 Solyc02g021440.3.1 Solyc08g081495.1.1 Solyc12g095860.…	protein_coding,protein_coding,protein_coding,protein_coding,protein_coding,protein_coding,protein_coding,protein_coding,protein_coding,protein_coding,protein_coding,protein_coding,protein_coding,protein_coding,protein_coding,protein_coding,protein_coding,protein_coding,protein_coding,protein_coding,protein_coding,protein_coding,protein_coding,protein_coding,protein_coding,protein_coding,protein_c…
GO:0097367	carbohydrate derivative binding	MF	0.397734	0.638823	31	696	182	4771	Over	3	Solyc01g028810.3.1 Solyc11g069790.2.1 Solyc12g095990.2.1 Solyc03g118910.1.1.1 Solyc05g056310.3.1 Solyc02g063090.3.1 Solyc02g085790.3.1 Solyc10g085790.2.1 Solyc01g008320.3.1 Solyc06g075010.3.1 Solyc02g069140.2.1 Solyc06g009280.2.1 Solyc10g055800.2.1 Solyc02g091840.3.1 Solyc01g090430.3.1 Solyc09g097900.3.1 Solyc02g021440.3.1 Solyc08g081495.1.1 Solyc12g095860.2.1 Solyc08g066330.2.1 Solyc06g083830.3.…	protein_coding,protein_coding,protein_coding,protein_coding,protein_coding,protein_coding,protein_coding,protein_coding,protein_coding,protein_coding,protein_coding,protein_coding,protein_coding,protein_coding,protein_coding,protein_coding,protein_coding,protein_coding,protein_coding,protein_coding,protein_coding,protein_coding,protein_coding,protein_coding,protein_coding,protein_coding,protein_c…
GO:0032553	ribonucleotide binding	MF	0.48917	0.723362	30	689	182	4771	Over	4	Solyc01g028810.3.1 Solyc11g069790.2.1 Solyc12g095990.2.1 Solyc03g118910.1.1.1 Solyc05g056310.3.1 Solyc02g063090.3.1 Solyc02g085790.3.1 Solyc10g085790.2.1 Solyc01g008320.3.1 Solyc06g075010.3.1 Solyc02g069140.2.1 Solyc06g009280.2.1 Solyc02g091840.3.1 Solyc01g090430.3.1 Solyc09g097900.3.1 Solyc02g021440.3.1 Solyc08g081495.1.1 Solyc12g095860.2.1 Solyc08g066330.2.1 Solyc06g083830.3.1 Solyc02g072530.2.…	protein_coding,protein_coding,protein_coding,protein_coding,protein_coding,protein_coding,protein_coding,protein_coding,protein_coding,protein_coding,protein_coding,protein_coding,protein_coding,protein_coding,protein_coding,protein_coding,protein_coding,protein_coding,protein_coding,protein_coding,protein_coding,protein_coding,protein_coding,protein_coding,protein_coding,protein_coding,protein_c…
GO:0032550	purine ribonucleoside binding	MF	0.579953	0.772284	29	680	182	4771	Over	6	Solyc01g028810.3.1 Solyc11g069790.2.1 Solyc12g095990.2.1 Solyc03g118910.1.1.1 Solyc05g056310.3.1 Solyc02g063090.3.1 Solyc02g085790.3.1 Solyc10g085790.2.1 Solyc01g008320.3.1 Solyc06g075010.3.1 Solyc02g069140.2.1 Solyc06g009280.2.1 Solyc02g091840.3.1 Solyc01g090430.3.1 Solyc09g097900.3.1 Solyc02g021440.3.1 Solyc08g081495.1.1 Solyc12g095860.2.1 Solyc08g066330.2.1 Solyc06g083830.3.1 Solyc02g072530.2.…	protein_coding,protein_coding,protein_coding,protein_coding,protein_coding,protein_coding,protein_coding,protein_coding,protein_coding,protein_coding,protein_coding,protein_coding,protein_coding,protein_coding,protein_coding,protein_coding,protein_coding,protein_coding,protein_coding,protein_coding,protein_coding,protein_coding,protein_coding,protein_coding,protein_coding,protein_coding,protein_c…
GO:0032555	purine ribonucleotide binding	MF	0.579953	0.772284	29	680	182	4771	Over	5	Solyc01g028810.3.1 Solyc11g069790.2.1 Solyc12g095990.2.1 Solyc03g118910.1.1.1 Solyc05g056310.3.1 Solyc02g063090.3.1 Solyc02g085790.3.1 Solyc10g085790.2.1 Solyc01g008320.3.1 Solyc06g075010.3.1 Solyc02g069140.2.1 Solyc06g009280.2.1 Solyc02g091840.3.1 Solyc01g090430.3.1 Solyc09g097900.3.1 Solyc02g021440.3.1 Solyc08g081495.1.1 Solyc12g095860.2.1 Solyc08g066330.2.1 Solyc06g083830.3.1 Solyc02g072530.2.…	protein_coding,protein_coding,protein_coding,protein_coding,protein_coding,protein_coding,protein_coding,protein_coding,protein_coding,protein_coding,protein_coding,protein_coding,protein_coding,protein_coding,protein_coding,protein_coding,protein_coding,protein_coding,protein_coding,protein_coding,protein_coding,protein_coding,protein_coding,protein_coding,protein_coding,protein_coding,protein_c…
GO:0032559	adenyl ribonucleotide binding	MF	0.138432	0.528232	28	556	182	4771	Over	6	Solyc01g028810.3.1 Solyc11g069790.2.1 Solyc12g095990.2.1 Solyc03g118910.1.1.1 Solyc05g056310.3.1 Solyc02g063090.3.1 Solyc02g085790.3.1 Solyc10g085790.2.1 Solyc01g008320.3.1 Solyc06g075010.3.1 Solyc02g069140.2.1 Solyc06g009280.2.1 Solyc02g091840.3.1 Solyc01g090430.3.1 Solyc02g021440.3.1 Solyc08g081495.1.1 Solyc12g095860.2.1 Solyc08g066330.2.1 Solyc06g083830.3.1 Solyc02g072530.2.1 Solyc08g083030.3.…	protein_coding,protein_coding,protein_coding,protein_coding,protein_coding,protein_coding,protein_coding,protein_coding,protein_coding,protein_coding,protein_coding,protein_coding,protein_coding,protein_coding,protein_coding,protein_coding,protein_coding,protein_coding,protein_coding,protein_coding,protein_coding,protein_coding,protein_coding,protein_coding,protein_coding,protein_coding,protein_c…
GO:0035639	purine ribonucleoside triphosphate binding	MF	0.681662	0.853304	27	646	182	4771	Over	5	Solyc01g028810.3.1 Solyc11g069790.2.1 Solyc12g095990.2.1 Solyc03g118910.1.1.1 Solyc05g056310.3.1 Solyc02g063090.3.1 Solyc02g085790.3.1 Solyc10g085790.2.1 Solyc01g008320.3.1 Solyc06g075010.3.1 Solyc02g069140.2.1 Solyc06g009280.2.1 Solyc02g091840.3.1 Solyc09g097900.3.1 Solyc02g021440.3.1 Solyc08g081495.1.1 Solyc12g095860.2.1 Solyc08g066330.2.1 Solyc06g083830.3.1 Solyc02g072530.2.1 Solyc08g083030.3.…	protein_coding,protein_coding,protein_coding,protein_coding,protein_coding,protein_coding,protein_coding,protein_coding,protein_coding,protein_coding,protein_coding,protein_coding,protein_coding,protein_coding,protein_coding,protein_coding,protein_coding,protein_coding,protein_coding,protein_coding,protein_coding,protein_coding,protein_coding,protein_coding,protein_coding,protein_coding,protein_c…
GO:0005524	ATP binding	MF	0.176119	0.562731	26	522	182	4771	Over	6	Solyc01g028810.3.1 Solyc11g069790.2.1 Solyc12g095990.2.1 Solyc03g118910.1.1.1 Solyc05g056310.3.1 Solyc02g063090.3.1 Solyc02g085790.3.1 Solyc10g085790.2.1 Solyc01g008320.3.1 Solyc06g075010.3.1 Solyc02g069140.2.1 Solyc06g009280.2.1 Solyc02g091840.3.1 Solyc02g021440.3.1 Solyc08g081495.1.1 Solyc12g095860.2.1 Solyc08g066330.2.1 Solyc06g083830.3.1 Solyc02g072530.2.1 Solyc08g083030.3.1 Solyc03g059250.3.…	protein_coding,protein_coding,protein_coding,protein_coding,protein_coding,protein_coding,protein_coding,protein_coding,protein_coding,protein_coding,protein_coding,protein_coding,protein_coding,protein_coding,protein_coding,protein_coding,protein_coding,protein_coding,protein_coding,protein_coding,protein_coding,protein_coding,protein_coding,protein_coding,protein_coding,protein_coding
GO:0016787	hydrolase activity	MF	0.267376	0.572828	26	546	182	4771	Over	3	Solyc08g006890.3.1 Solyc04g081490.3.1 Solyc06g076640.3.1 Solyc06g035970.3.1 Solyc02g087880.3.1 Solyc12g089310.2.1 Solyc07g007600.3.1 Solyc06g009280.2.1 Solyc04g009410.3.1 Solyc03g118760.3.1 Solyc02g086300.3.1 Solyc10g055800.2.1 Solyc04g071880.3.1 Solyc01g067660.3.1 Solyc08g065880.3.1 Solyc03g123900.3.1 Solyc09g008240.3.1 Solyc08g065610.3.1 Solyc11g064790.2.1 Solyc12g008690.2.1 Solyc01g008820.3.1 …	protein_coding,protein_coding,protein_coding,protein_coding,protein_coding,protein_coding,protein_coding,protein_coding,protein_coding,protein_coding,protein_coding,protein_coding,protein_coding,protein_coding,protein_coding,protein_coding,protein_coding,protein_coding,protein_coding,protein_coding,protein_coding,protein_coding,protein_coding,protein_coding,protein_coding,protein_coding
GO:0043167	ion binding	MF	0.279303	0.585528	24	501	182	4771	Over	3	Solyc10g051010.2.1 Solyc02g091100.3.1 Solyc11g072880.2.1 Solyc01g008320.3.1 Solyc03g118425.1.1 Solyc11g013810.2.1 Solyc04g009200.3.1 Solyc11g065930.2.1 Solyc03g118810.1.1.1 Solyc02g077860.1.1 Solyc11g062440.2.1 Solyc03g123900.3.1 Solyc07g053710.3.1 Solyc01g097910.2.1.1 Solyc03g007870.3.1 Solyc04g018110.1.1.1 Solyc12g042480.2.1 Solyc04g071800.3.1 Solyc02g088090.1.1.1 Solyc11g069600.2.1 Solyc07g063…	protein_coding,protein_coding,protein_coding,protein_coding,protein_coding,protein_coding,protein_coding,protein_coding,protein_coding,protein_coding,protein_coding,protein_coding,protein_coding,protein_coding,protein_coding,protein_coding,protein_coding,protein_coding,protein_coding,protein_coding,protein_coding,protein_coding,protein_coding,protein_coding
GO:0046872	metal ion binding	MF	0.262416	0.572828	22	450	182	4771	Over	5	Solyc10g051010.2.1 Solyc02g091100.3.1 Solyc11g072880.2.1 Solyc01g008320.3.1 Solyc03g118425.1.1 Solyc11g013810.2.1 Solyc11g065930.2.1 Solyc03g118810.1.1.1 Solyc02g077860.1.1 Solyc11g062440.2.1 Solyc03g123900.3.1 Solyc01g097910.2.1.1 Solyc03g007870.3.1 Solyc04g018110.1.1.1 Solyc12g042480.2.1 Solyc04g071800.3.1 Solyc02g088090.1.1.1 Solyc11g069600.2.1 Solyc07g063160.2.1 Solyc02g094000.1.1.1 Solyc04g0…	protein_coding,protein_coding,protein_coding,protein_coding,protein_coding,protein_coding,protein_coding,protein_coding,protein_coding,protein_coding,protein_coding,protein_coding,protein_coding,protein_coding,protein_coding,protein_coding,protein_coding,protein_coding,protein_coding,protein_coding,protein_coding,protein_coding
GO:0016301	kinase activity	MF	1	1	13	336	182	4771	Over	5	Solyc02g091840.3.1 Solyc02g021440.3.1 Solyc08g081495.1.1 Solyc12g095860.2.1 Solyc08g066330.2.1 Solyc06g083830.3.1 Solyc11g043120.2.1 Solyc02g072530.2.1 Solyc03g059250.3.1 Solyc06g005500.3.1 Solyc04g082500.3.1 Solyc11g005630.1.1.1 Solyc11g072140.2.1	protein_coding,protein_coding,protein_coding,protein_coding,protein_coding,protein_coding,protein_coding,protein_coding,protein_coding,protein_coding,protein_coding,protein_coding,protein_coding
GO:0004672	protein kinase activity	MF	0.71408	0.874762	12	272	182	4771	Over	6	Solyc02g091840.3.1 Solyc02g021440.3.1 Solyc08g081495.1.1 Solyc12g095860.2.1 Solyc08g066330.2.1 Solyc06g083830.3.1 Solyc02g072530.2.1 Solyc03g059250.3.1 Solyc06g005500.3.1 Solyc04g082500.3.1 Solyc11g005630.1.1.1 Solyc11g072140.2.1	protein_coding,protein_coding,protein_coding,protein_coding,protein_coding,protein_coding,protein_coding,protein_coding,protein_coding,protein_coding,protein_coding,protein_coding
GO:0048037	cofactor binding	MF	0.0505188	0.446963	11	155	182	4771	Over	3	Solyc02g091100.3.1 Solyc11g066720.2.1 Solyc01g005250.3.1 Solyc04g009200.3.1 Solyc01g007910.3.1 Solyc03g115980.1.1.1 Solyc12g013690.2.1 Solyc07g053710.3.1 Solyc01g088310.3.1.1 Solyc10g009540.1.1 Solyc03g113770.3.1	protein_coding,protein_coding,protein_coding,protein_coding,protein_coding,protein_coding,protein_coding,protein_coding,protein_coding,protein_coding,protein_coding
GO:0046914	transition metal ion binding	MF	0.786978	0.922566	10	229	182	4771	Over	6	Solyc10g051010.2.1 Solyc03g118425.1.1 Solyc11g013810.2.1 Solyc11g062440.2.1 Solyc01g097910.2.1.1 Solyc12g042480.2.1 Solyc04g071800.3.1 Solyc11g069600.2.1 Solyc07g063160.2.1 Solyc04g072280.3.1	protein_coding,protein_coding,protein_coding,protein_coding,protein_coding,protein_coding,protein_coding,protein_coding,protein_coding,protein_coding
GO:0003677	DNA binding	MF	0.777119	0.917774	8	178	182	4771	Over	5	Solyc09g014990.3.1 Solyc01g104740.3.1.1 Solyc06g066370.3.1 Solyc07g063410.3.1 Solyc07g063420.3.1 Solyc12g007070.2.1 Solyc03g026020.3.1 Solyc02g077610.3.1	protein_coding,protein_coding,protein_coding,protein_coding,protein_coding,protein_coding,protein_coding,protein_coding
GO:0050662	coenzyme binding	MF	0.120903	0.50878	7	105	182	4771	Over	4	Solyc02g091100.3.1 Solyc11g066720.2.1 Solyc01g005250.3.1 Solyc03g115980.1.1.1 Solyc12g013690.2.1 Solyc01g088310.3.1.1 Solyc10g009540.1.1	protein_coding,protein_coding,protein_coding,protein_coding,protein_coding,protein_coding,protein_coding
GO:0005215	transporter activity	MF	0.844779	0.962164	6	133	182	4771	Over	2	Solyc07g007600.3.1 Solyc04g071880.3.1 Solyc12g044330.2.1 Solyc11g010380.2.1 Solyc07g006270.3.1 Solyc01g109460.3.1	protein_coding,protein_coding,protein_coding,protein_coding,protein_coding,protein_coding
GO:0022857	transmembrane transporter activity	MF	0.242345	0.572828	5	82	182	4771	Over	3	Solyc07g007600.3.1 Solyc04g071880.3.1 Solyc11g010380.2.1 Solyc07g006270.3.1 Solyc01g109460.3.1	protein_coding,protein_coding,protein_coding,protein_coding,protein_coding
GO:0005509	calcium ion binding	MF	0.258562	0.572828	5	85	182	4771	Over	6	Solyc03g118810.1.1.1 Solyc03g123900.3.1 Solyc04g018110.1.1.1 Solyc02g088090.1.1.1 Solyc02g094000.1.1.1	protein_coding,protein_coding,protein_coding,protein_coding,protein_coding
GO:0016758	transferase activity, transferring hexosyl groups	MF	0.313455	0.621156	4	65	182	4771	Over	5	Solyc01g006370.3.1 Solyc03g111575.1.1 Solyc03g093130.3.1 Solyc01g081050.3.1	protein_coding,protein_coding,protein_coding,protein_coding
GO:0005506	iron ion binding	MF	0.366944	0.638423	4	74	182	4771	Over	7	Solyc10g051010.2.1 Solyc01g097910.2.1.1 Solyc12g042480.2.1 Solyc04g071800.3.1	protein_coding,protein_coding,protein_coding,protein_coding
GO:0016874	ligase activity	MF	0.535922	0.755569	4	76	182	4771	Over	3	Solyc02g069140.2.1 Solyc06g007180.3.1 Solyc01g056850.3.1 Solyc05g051250.3.1	protein_coding,protein_coding,protein_coding,protein_coding
GO:0020037	heme binding	MF	0.792299	0.922566	4	100	182	4771	Over	5	Solyc06g076640.3.1 Solyc10g051010.2.1 Solyc12g042480.2.1 Solyc04g071800.3.1	protein_coding,protein_coding,protein_coding,protein_coding
GO:0005507	copper ion binding	MF	0.043812	0.420253	3	21	182	4771	Over	7	Solyc11g062440.2.1 Solyc07g063160.2.1 Solyc04g072280.3.1	protein_coding,protein_coding,protein_coding
GO:0050660	flavin adenine dinucleotide binding	MF	0.147345	0.528232	3	35	182	4771	Over	5	Solyc03g115980.1.1.1 Solyc12g013690.2.1 Solyc01g088310.3.1.1	protein_coding,protein_coding,protein_coding
GO:0004857	enzyme inhibitor activity	MF	0.165829	0.562095	3	37	182	4771	Over	4	Solyc03g098740.1.1.1 Solyc06g034370.1.1.1 Solyc08g080630.3.1	protein_coding,protein_coding,protein_coding
GO:0004553	hydrolase activity, hydrolyzing O-glycosyl compounds	MF	0.439119	0.676165	3	50	182	4771	Over	5	Solyc10g055800.2.1 Solyc01g067660.3.1 Solyc03g123900.3.1	protein_coding,protein_coding,protein_coding
GO:0016887	ATPase activity	MF	0.444227	0.67803	3	51	182	4771	Over	8	Solyc06g009280.2.1 Solyc09g008240.3.1 Solyc02g087870.3.1	protein_coding,protein_coding,protein_coding
GO:0016829	lyase activity	MF	0.491836	0.72525	3	59	182	4771	Over	3	Solyc01g098550.3.1 Solyc05g025810.3.1 Solyc02g082900.3.1	protein_coding,protein_coding,protein_coding
GO:0004175	endopeptidase activity	MF	0.768962	0.914657	3	77	182	4771	Over	6	Solyc04g009410.3.1 Solyc11g064790.2.1 Solyc01g008820.3.1	protein_coding,protein_coding,protein_coding
GO:0016844	strictosidine synthase activity	MF	0.00825415	0.318251	2	4	182	4771	Over	6	Solyc05g025810.3.1 Solyc02g082900.3.1	protein_coding,protein_coding
GO:0009678	hydrogen-translocating pyrophosphatase activity	MF	0.0134129	0.318251	2	5	182	4771	Over	7	Solyc07g007600.3.1 Solyc04g071880.3.1	protein_coding,protein_coding
GO:0046923	ER retention sequence binding	MF	0.0134129	0.318251	2	5	182	4771	Over	6	Solyc10g054850.2.1 Solyc09g091900.3.1	protein_coding,protein_coding
GO:0003843	1,3-beta-D-glucan synthase activity	MF	0.0267824	0.395138	2	7	182	4771	Over	7	Solyc01g006370.3.1 Solyc03g111575.1.1	protein_coding,protein_coding
GO:0071949	FAD binding	MF	0.0267824	0.395138	2	7	182	4771	Over	6	Solyc12g013690.2.1 Solyc01g088310.3.1.1	protein_coding,protein_coding
GO:0004190	aspartic-type endopeptidase activity	MF	0.0267824	0.395138	2	7	182	4771	Over	7	Solyc11g064790.2.1 Solyc01g008820.3.1	protein_coding,protein_coding
GO:0004427	inorganic diphosphatase activity	MF	0.0532436	0.455626	2	10	182	4771	Over	7	Solyc07g007600.3.1 Solyc04g071880.3.1	protein_coding,protein_coding
GO:0016762	xyloglucan:xyloglucosyl transferase activity	MF	0.0634792	0.476464	2	11	182	4771	Over	6	Solyc03g093130.3.1 Solyc01g081050.3.1	protein_coding,protein_coding
GO:0051087	chaperone binding	MF	0.0743125	0.476464	2	12	182	4771	Over	4	Solyc03g026220.3.1 Solyc06g072430.2.1	protein_coding,protein_coding
GO:0030246	carbohydrate binding	MF	0.135472	0.528232	2	17	182	4771	Over	3	Solyc08g082250.3.1 Solyc11g072140.2.1	protein_coding,protein_coding
GO:0004866	endopeptidase inhibitor activity	MF	0.148755	0.528232	2	18	182	4771	Over	6	Solyc03g098740.1.1.1 Solyc08g080630.3.1	protein_coding,protein_coding
GO:0008080	N-acetyltransferase activity	MF	0.204006	0.572828	2	22	182	4771	Over	7	Solyc09g082230.1.1.1 Solyc09g082240.3.1	protein_coding,protein_coding
GO:0046983	protein dimerization activity	MF	0.289762	0.597982	2	28	182	4771	Over	4	Solyc10g051010.2.1 Solyc01g005250.3.1	protein_coding,protein_coding
GO:0000287	magnesium ion binding	MF	0.346592	0.638423	2	32	182	4771	Over	6	Solyc02g091100.3.1 Solyc02g077860.1.1	protein_coding,protein_coding
GO:0043531	ADP binding	MF	0.37448	0.638423	2	34	182	4771	Over	7	Solyc01g090430.3.1 Solyc04g025820.1.1	protein_coding,protein_coding
GO:0030170	pyridoxal phosphate binding	MF	0.655468	0.824468	2	38	182	4771	Over	4	Solyc04g009200.3.1 Solyc07g053710.3.1	protein_coding,protein_coding
GO:0004834	tryptophan synthase activity	MF	0.0381471	0.395138	1	1	182	4771	Over	6	Solyc01g098550.3.1	protein_coding
GO:0016531	copper chaperone activity	MF	0.0381471	0.395138	1	1	182	4771	Over	3	Solyc07g063160.2.1	protein_coding
GO:0004359	glutaminase activity	MF	0.0381471	0.395138	1	1	182	4771	Over	6	Solyc11g069290.2.1	protein_coding
GO:0003942	N-acetyl-gamma-glutamyl-phosphate reductase activity	MF	0.0748468	0.476464	1	2	182	4771	Over	6	Solyc01g005250.3.1	protein_coding
GO:0004066	asparagine synthase (glutamine-hydrolyzing) activity	MF	0.0748468	0.476464	1	2	182	4771	Over	6	Solyc06g007180.3.1	protein_coding
GO:0004733	pyridoxamine-phosphate oxidase activity	MF	0.0748468	0.476464	1	2	182	4771	Over	6	Solyc03g113770.3.1	protein_coding
GO:0030151	molybdenum ion binding	MF	0.110154	0.479085	1	3	182	4771	Over	7	Solyc11g013810.2.1	protein_coding
GO:0003883	CTP synthase activity	MF	0.110154	0.479085	1	3	182	4771	Over	5	Solyc01g056850.3.1	protein_coding
GO:0004571	mannosyl-oligosaccharide 1,2-alpha-mannosidase activity	MF	0.110154	0.479085	1	3	182	4771	Over	9	Solyc03g123900.3.1	protein_coding
GO:0004356	glutamate-ammonia ligase activity	MF	0.14412	0.528232	1	4	182	4771	Over	7	Solyc05g051250.3.1	protein_coding
GO:0030247	polysaccharide binding	MF	0.14412	0.528232	1	4	182	4771	Over	4	Solyc11g072140.2.1	protein_coding
GO:0008061	chitin binding	MF	0.176797	0.562731	1	5	182	4771	Over	4	Solyc10g055800.2.1	protein_coding
GO:0000049	tRNA binding	MF	0.176797	0.562731	1	5	182	4771	Over	6	Solyc08g015960.3.1	protein_coding
GO:0030976	thiamine pyrophosphate binding	MF	0.208233	0.572828	1	6	182	4771	Over	4	Solyc02g091100.3.1	protein_coding
GO:0016161	beta-amylase activity	MF	0.208233	0.572828	1	6	182	4771	Over	7	Solyc01g067660.3.1	protein_coding
GO:0004867	serine-type endopeptidase inhibitor activity	MF	0.208233	0.572828	1	6	182	4771	Over	7	Solyc08g080630.3.1	protein_coding
GO:0004568	chitinase activity	MF	0.238474	0.572828	1	7	182	4771	Over	6	Solyc10g055800.2.1	protein_coding
GO:0015238	drug transmembrane transporter activity	MF	0.238474	0.572828	1	7	182	4771	Over	4	Solyc11g010380.2.1	protein_coding
GO:0008483	transaminase activity	MF	0.267567	0.572828	1	8	182	4771	Over	5	Solyc04g009200.3.1	protein_coding
GO:0008408	3'-5' exonuclease activity	MF	0.267567	0.572828	1	8	182	4771	Over	7	Solyc08g065880.3.1	protein_coding
GO:0004129	cytochrome-c oxidase activity	MF	0.267567	0.572828	1	8	182	4771	Over	3	Solyc07g006270.3.1	protein_coding
GO:0010181	FMN binding	MF	0.295554	0.597982	1	9	182	4771	Over	4	Solyc03g113770.3.1	protein_coding
GO:0015297	antiporter activity	MF	0.348377	0.638423	1	11	182	4771	Over	6	Solyc11g010380.2.1	protein_coding
GO:0004298	threonine-type endopeptidase activity	MF	0.504091	0.737075	1	18	182	4771	Over	7	Solyc04g009410.3.1	protein_coding
GO:0005543	phospholipid binding	MF	0.541346	0.755569	1	20	182	4771	Over	4	Solyc07g008060.1.1.1	protein_coding
GO:0003743	translation initiation factor activity	MF	0.575817	0.772284	1	22	182	4771	Over	7	Solyc07g064620.2.1.1	protein_coding
GO:0004842	ubiquitin-protein transferase activity	MF	0.575817	0.772284	1	22	182	4771	Over	5	Solyc05g008230.3.1	protein_coding
GO:0003755	peptidyl-prolyl cis-trans isomerase activity	MF	0.60771	0.784606	1	24	182	4771	Over	5	Solyc08g077790.3.1	protein_coding
GO:0004386	helicase activity	MF	0.60771	0.784606	1	24	182	4771	Over	8	Solyc05g015043.1.1	protein_coding
GO:0031224	intrinsic component of membrane	CC	0.0450846	0.420253	14	211	182	4771	Over	3	Solyc06g009280.2.1 Solyc04g014570.3.1 Solyc05g056350.3.1 Solyc02g065770.3.1 Solyc09g008240.3.1 Solyc11g072480.2.1 Solyc11g064790.2.1 Solyc01g008820.3.1 Solyc06g048940.3.1 Solyc02g087870.3.1 Solyc01g057770.3.1 Solyc01g109460.3.1 Solyc10g054850.2.1 Solyc09g091900.3.1	protein_coding,protein_coding,protein_coding,protein_coding,protein_coding,protein_coding,protein_coding,protein_coding,protein_coding,protein_coding,protein_coding,protein_coding,protein_coding,protein_coding
GO:0016021	integral component of membrane	CC	0.0876614	0.479085	13	207	182	4771	Over	4	Solyc06g009280.2.1 Solyc04g014570.3.1 Solyc05g056350.3.1 Solyc09g008240.3.1 Solyc11g072480.2.1 Solyc11g064790.2.1 Solyc01g008820.3.1 Solyc06g048940.3.1 Solyc02g087870.3.1 Solyc01g057770.3.1 Solyc01g109460.3.1 Solyc10g054850.2.1 Solyc09g091900.3.1	protein_coding,protein_coding,protein_coding,protein_coding,protein_coding,protein_coding,protein_coding,protein_coding,protein_coding,protein_coding,protein_coding,protein_coding,protein_coding
GO:0071944	cell periphery	CC	0.0467562	0.428188	5	52	182	4771	Over	3	Solyc06g075610.1.1.1 Solyc01g006370.3.1 Solyc03g111575.1.1 Solyc03g093130.3.1 Solyc01g081050.3.1	protein_coding,protein_coding,protein_coding,protein_coding,protein_coding
GO:0016020	membrane	CC	0.207352	0.572828	24	484	182	4771	Over	2	Solyc07g007600.3.1 Solyc06g009280.2.1 Solyc04g014570.3.1 Solyc04g071880.3.1 Solyc01g006370.3.1 Solyc05g056350.3.1 Solyc01g006950.3.1 Solyc03g007660.3.1 Solyc03g111575.1.1 Solyc03g123900.3.1 Solyc02g065770.3.1 Solyc09g008240.3.1 Solyc11g072480.2.1 Solyc12g044330.2.1 Solyc02g085870.3.1 Solyc11g064790.2.1 Solyc11g010380.2.1 Solyc01g008820.3.1 Solyc06g048940.3.1 Solyc02g087870.3.1 Solyc01g057770.3.1 …	protein_coding,protein_coding,protein_coding,protein_coding,protein_coding,protein_coding,protein_coding,protein_coding,protein_coding,protein_coding,protein_coding,protein_coding,protein_coding,protein_coding,protein_coding,protein_coding,protein_coding,protein_coding,protein_coding,protein_coding,protein_coding,protein_coding,protein_coding,protein_coding
GO:0044425	membrane part	CC	0.187317	0.572828	16	296	182	4771	Over	2	Solyc06g009280.2.1 Solyc04g014570.3.1 Solyc01g006370.3.1 Solyc05g056350.3.1 Solyc03g111575.1.1 Solyc02g065770.3.1 Solyc09g008240.3.1 Solyc11g072480.2.1 Solyc11g064790.2.1 Solyc01g008820.3.1 Solyc06g048940.3.1 Solyc02g087870.3.1 Solyc01g057770.3.1 Solyc01g109460.3.1 Solyc10g054850.2.1 Solyc09g091900.3.1	protein_coding,protein_coding,protein_coding,protein_coding,protein_coding,protein_coding,protein_coding,protein_coding,protein_coding,protein_coding,protein_coding,protein_coding,protein_coding,protein_coding,protein_coding,protein_coding
GO:0005739	mitochondrion	CC	0.156501	0.551983	3	36	182	4771	Over	5	Solyc03g007660.3.1 Solyc07g006270.3.1 Solyc07g063160.2.1	protein_coding,protein_coding,protein_coding
GO:1902494	catalytic complex	CC	1	1	3	78	182	4771	Over	4	Solyc04g009410.3.1 Solyc01g006370.3.1 Solyc03g111575.1.1	protein_coding,protein_coding,protein_coding
GO:0000148	1,3-beta-D-glucan synthase complex	CC	0.0267824	0.395138	2	7	182	4771	Over	5	Solyc01g006370.3.1 Solyc03g111575.1.1	protein_coding,protein_coding
GO:0048046	apoplast	CC	0.0634792	0.476464	2	11	182	4771	Over	3	Solyc03g093130.3.1 Solyc01g081050.3.1	protein_coding,protein_coding
GO:0099023	tethring complex	CC	0.135472	0.528232	2	17	182	4771	Over	4	Solyc06g075610.1.1.1 Solyc01g100840.3.1	protein_coding,protein_coding
GO:0005740	mitochondrial envelope	CC	0.232431	0.572828	2	24	182	4771	Over	5	Solyc03g007660.3.1 Solyc07g063160.2.1	protein_coding,protein_coding
GO:0005618	cell wall	CC	0.24674	0.572828	2	25	182	4771	Over	4	Solyc03g093130.3.1 Solyc01g081050.3.1	protein_coding,protein_coding
GO:0005758	mitochondrial intermembrane space	CC	0.0381471	0.395138	1	1	182	4771	Over	5	Solyc07g063160.2.1	protein_coding
GO:0030008	TRAPP complex	CC	0.0748468	0.476464	1	2	182	4771	Over	4	Solyc01g100840.3.1	protein_coding
GO:0031225	anchored component of membrane	CC	0.14412	0.528232	1	4	182	4771	Over	4	Solyc02g065770.3.1	protein_coding
GO:0005743	mitochondrial inner membrane	CC	0.267567	0.572828	1	8	182	4771	Over	5	Solyc03g007660.3.1	protein_coding
GO:0000145	exocyst	CC	0.373292	0.638423	1	12	182	4771	Over	5	Solyc06g075610.1.1.1	protein_coding
GO:0005839	proteasome core complex	CC	0.504091	0.737075	1	18	182	4771	Over	4	Solyc04g009410.3.1	protein_coding
GO:0005976	polysaccharide metabolic process	BP	0.0110257	0.318251	5	36	182	4771	Over	5	Solyc01g006370.3.1 Solyc01g067660.3.1 Solyc03g111575.1.1 Solyc03g093130.3.1 Solyc01g081050.3.1	protein_coding,protein_coding,protein_coding,protein_coding,protein_coding
GO:0006520	cellular amino acid metabolic process	BP	0.22272	0.572828	5	78	182	4771	Over	4	Solyc02g069140.2.1 Solyc01g005250.3.1 Solyc02g086300.3.1 Solyc06g007180.3.1 Solyc05g051250.3.1	protein_coding,protein_coding,protein_coding,protein_coding,protein_coding
GO:1901605	alpha-amino acid metabolic process	BP	0.0204862	0.395138	4	28	182	4771	Over	5	Solyc02g086300.3.1 Solyc06g007180.3.1 Solyc01g098550.3.1 Solyc05g051250.3.1	protein_coding,protein_coding,protein_coding,protein_coding
GO:0006073	cellular glucan metabolic process	BP	0.025854	0.395138	4	30	182	4771	Over	6	Solyc01g006370.3.1 Solyc03g111575.1.1 Solyc03g093130.3.1 Solyc01g081050.3.1	protein_coding,protein_coding,protein_coding,protein_coding
GO:0006464	cellular protein modification process	BP	1	1	15	389	182	4771	Over	6	Solyc02g091840.3.1 Solyc02g021440.3.1 Solyc08g081495.1.1 Solyc12g095860.2.1 Solyc08g066330.2.1 Solyc06g083830.3.1 Solyc02g072530.2.1 Solyc02g080790.3.1 Solyc08g077790.3.1 Solyc03g059250.3.1 Solyc06g005500.3.1 Solyc04g082500.3.1 Solyc11g005630.1.1.1 Solyc11g072140.2.1 Solyc05g008230.3.1	protein_coding,protein_coding,protein_coding,protein_coding,protein_coding,protein_coding,protein_coding,protein_coding,protein_coding,protein_coding,protein_coding,protein_coding,protein_coding,protein_coding,protein_coding
GO:0016310	phosphorylation	BP	0.826793	0.944389	13	309	182	4771	Over	6	Solyc02g091840.3.1 Solyc11g012410.2.1 Solyc02g021440.3.1 Solyc08g081495.1.1 Solyc12g095860.2.1 Solyc08g066330.2.1 Solyc06g083830.3.1 Solyc02g072530.2.1 Solyc03g059250.3.1 Solyc06g005500.3.1 Solyc04g082500.3.1 Solyc11g005630.1.1.1 Solyc11g072140.2.1	protein_coding,protein_coding,protein_coding,protein_coding,protein_coding,protein_coding,protein_coding,protein_coding,protein_coding,protein_coding,protein_coding,protein_coding,protein_coding
GO:0006468	protein phosphorylation	BP	0.646221	0.815956	12	265	182	4771	Over	7	Solyc02g091840.3.1 Solyc02g021440.3.1 Solyc08g081495.1.1 Solyc12g095860.2.1 Solyc08g066330.2.1 Solyc06g083830.3.1 Solyc02g072530.2.1 Solyc03g059250.3.1 Solyc06g005500.3.1 Solyc04g082500.3.1 Solyc11g005630.1.1.1 Solyc11g072140.2.1	protein_coding,protein_coding,protein_coding,protein_coding,protein_coding,protein_coding,protein_coding,protein_coding,protein_coding,protein_coding,protein_coding,protein_coding
GO:0050896	response to stimulus	BP	0.359084	0.638423	11	210	182	4771	Over	2	Solyc06g076640.3.1 Solyc01g100370.3.1 Solyc01g059930.3.1 Solyc09g097900.3.1 Solyc01g006110.3.1 Solyc02g021440.3.1 Solyc06g009050.3.1 Solyc02g072530.2.1 Solyc11g010380.2.1 Solyc08g080630.3.1 Solyc04g007760.3.1	protein_coding,protein_coding,protein_coding,protein_coding,protein_coding,protein_coding,protein_coding,protein_coding,protein_coding,protein_coding,protein_coding
GO:0005975	carbohydrate metabolic process	BP	0.968429	1	10	246	182	4771	Over	4	Solyc04g081300.3.1 Solyc11g068440.2.1 Solyc01g006370.3.1 Solyc01g067660.3.1 Solyc11g044910.2.1 Solyc03g111575.1.1 Solyc03g093130.3.1 Solyc08g082250.3.1 Solyc12g011030.2.1 Solyc01g081050.3.1	protein_coding,protein_coding,protein_coding,protein_coding,protein_coding,protein_coding,protein_coding,protein_coding,protein_coding,protein_coding
GO:0006082	organic acid metabolic process	BP	0.703514	0.872211	8	172	182	4771	Over	4	Solyc02g069140.2.1 Solyc11g013810.2.1 Solyc01g005250.3.1 Solyc02g086300.3.1 Solyc06g007180.3.1 Solyc01g098550.3.1 Solyc05g051250.3.1 Solyc02g085870.3.1	protein_coding,protein_coding,protein_coding,protein_coding,protein_coding,protein_coding,protein_coding,protein_coding
GO:0043436	oxoacid metabolic process	BP	0.669753	0.840411	7	145	182	4771	Over	5	Solyc02g069140.2.1 Solyc11g013810.2.1 Solyc01g005250.3.1 Solyc02g086300.3.1 Solyc06g007180.3.1 Solyc05g051250.3.1 Solyc02g085870.3.1	protein_coding,protein_coding,protein_coding,protein_coding,protein_coding,protein_coding,protein_coding
GO:0044711	single-organism biosynthetic process	BP	0.549969	0.765557	9	183	182	4771	Over	4	Solyc01g005250.3.1 Solyc01g111830.3.1.1 Solyc06g007180.3.1 Solyc01g006370.3.1 Solyc01g056850.3.1 Solyc03g111575.1.1 Solyc05g051250.3.1 Solyc02g085870.3.1 Solyc11g069290.2.1	protein_coding,protein_coding,protein_coding,protein_coding,protein_coding,protein_coding,protein_coding,protein_coding,protein_coding
GO:0006950	response to stress	BP	0.273271	0.579146	6	97	182	4771	Over	3	Solyc06g076640.3.1 Solyc01g100370.3.1 Solyc01g059930.3.1 Solyc06g009050.3.1 Solyc08g080630.3.1 Solyc04g007760.3.1	protein_coding,protein_coding,protein_coding,protein_coding,protein_coding,protein_coding
GO:1902578	single-organism localization	BP	0.295431	0.597982	6	105	182	4771	Over	3	Solyc07g007600.3.1 Solyc06g075610.1.1.1 Solyc04g071880.3.1 Solyc11g010380.2.1 Solyc10g054850.2.1 Solyc09g091900.3.1	protein_coding,protein_coding,protein_coding,protein_coding,protein_coding,protein_coding
GO:0019752	carboxylic acid metabolic process	BP	0.970515	1	6	142	182	4771	Over	6	Solyc02g069140.2.1 Solyc01g005250.3.1 Solyc02g086300.3.1 Solyc06g007180.3.1 Solyc05g051250.3.1 Solyc02g085870.3.1	protein_coding,protein_coding,protein_coding,protein_coding,protein_coding,protein_coding
GO:0044283	small molecule biosynthetic process	BP	0.111052	0.479085	5	67	182	4771	Over	5	Solyc01g005250.3.1 Solyc06g007180.3.1 Solyc05g051250.3.1 Solyc02g085870.3.1 Solyc11g069290.2.1	protein_coding,protein_coding,protein_coding,protein_coding,protein_coding
GO:0006811	ion transport	BP	0.385576	0.638823	5	87	182	4771	Over	5	Solyc07g007600.3.1 Solyc04g071880.3.1 Solyc03g007870.3.1 Solyc07g063160.2.1 Solyc01g057770.3.1	protein_coding,protein_coding,protein_coding,protein_coding,protein_coding
GO:0007154	cell communication	BP	0.62632	0.798799	5	115	182	4771	Over	4	Solyc09g097900.3.1 Solyc01g006110.3.1 Solyc02g021440.3.1 Solyc02g072530.2.1 Solyc11g005630.1.1.1	protein_coding,protein_coding,protein_coding,protein_coding,protein_coding
GO:0055085	transmembrane transport	BP	0.816653	0.934852	5	128	182	4771	Over	5	Solyc06g009280.2.1 Solyc09g008240.3.1 Solyc11g010380.2.1 Solyc02g087870.3.1 Solyc01g109460.3.1	protein_coding,protein_coding,protein_coding,protein_coding,protein_coding
GO:0046394	carboxylic acid biosynthetic process	BP	0.055134	0.462761	4	38	182	4771	Over	6	Solyc01g005250.3.1 Solyc06g007180.3.1 Solyc05g051250.3.1 Solyc02g085870.3.1	protein_coding,protein_coding,protein_coding,protein_coding
GO:0006812	cation transport	BP	0.34781	0.638423	4	71	182	4771	Over	6	Solyc07g007600.3.1 Solyc04g071880.3.1 Solyc03g007870.3.1 Solyc07g063160.2.1	protein_coding,protein_coding,protein_coding,protein_coding
GO:0044765	single-organism transport	BP	0.787072	0.922566	4	97	182	4771	Over	4	Solyc07g007600.3.1 Solyc06g075610.1.1.1 Solyc04g071880.3.1 Solyc11g010380.2.1	protein_coding,protein_coding,protein_coding,protein_coding
GO:0007165	signal transduction	BP	0.796035	0.922566	4	102	182	4771	Over	4	Solyc09g097900.3.1 Solyc01g006110.3.1 Solyc02g021440.3.1 Solyc02g072530.2.1	protein_coding,protein_coding,protein_coding,protein_coding
GO:0008652	cellular amino acid biosynthetic process	BP	0.0493497	0.444147	3	22	182	4771	Over	5	Solyc01g005250.3.1 Solyc06g007180.3.1 Solyc05g051250.3.1	protein_coding,protein_coding,protein_coding
GO:0009057	macromolecule catabolic process	BP	0.735562	0.882674	3	64	182	4771	Over	5	Solyc04g009410.3.1 Solyc10g055800.2.1 Solyc01g067660.3.1	protein_coding,protein_coding,protein_coding
GO:0006541	glutamine metabolic process	BP	0.0134129	0.318251	2	5	182	4771	Over	5	Solyc02g086300.3.1 Solyc05g051250.3.1	protein_coding,protein_coding
GO:0006621	protein retention in ER lumen	BP	0.0134129	0.318251	2	5	182	4771	Over	8	Solyc10g054850.2.1 Solyc09g091900.3.1	protein_coding,protein_coding
GO:0006075	(1->3)-beta-D-glucan biosynthetic process	BP	0.0267824	0.395138	2	7	182	4771	Over	8	Solyc01g006370.3.1 Solyc03g111575.1.1	protein_coding,protein_coding
GO:0022900	electron transport chain	BP	0.0856836	0.479085	2	13	182	4771	Over	4	Solyc03g007660.3.1 Solyc08g082400.1.1.1	protein_coding,protein_coding
GO:1901607	alpha-amino acid biosynthetic process	BP	0.109818	0.479085	2	15	182	4771	Over	6	Solyc06g007180.3.1 Solyc05g051250.3.1	protein_coding,protein_coding
GO:0071554	cell wall organization or biogenesis	BP	0.218177	0.572828	2	23	182	4771	Over	3	Solyc10g055800.2.1 Solyc02g065770.3.1	protein_coding,protein_coding
GO:0030001	metal ion transport	BP	0.318313	0.621156	2	30	182	4771	Over	7	Solyc03g007870.3.1 Solyc07g063160.2.1	protein_coding,protein_coding
GO:0018193	peptidyl-amino acid modification	BP	0.318313	0.621156	2	30	182	4771	Over	7	Solyc02g080790.3.1 Solyc08g077790.3.1	protein_coding,protein_coding
GO:0015992	proton transport	BP	0.647137	0.815956	2	36	182	4771	Over	6	Solyc07g007600.3.1 Solyc04g071880.3.1	protein_coding,protein_coding
GO:0008610	lipid biosynthetic process	BP	1	1	2	52	182	4771	Over	5	Solyc01g111830.3.1.1 Solyc02g085870.3.1	protein_coding,protein_coding
GO:0042819	vitamin B6 biosynthetic process	BP	0.0381471	0.395138	1	1	182	4771	Over	5	Solyc11g069290.2.1	protein_coding
GO:0042823	pyridoxal phosphate biosynthetic process	BP	0.0381471	0.395138	1	1	182	4771	Over	5	Solyc11g069290.2.1	protein_coding
GO:0006529	asparagine biosynthetic process	BP	0.0748468	0.476464	1	2	182	4771	Over	6	Solyc06g007180.3.1	protein_coding
GO:0022904	respiratory electron transport chain	BP	0.0748468	0.476464	1	2	182	4771	Over	5	Solyc03g007660.3.1	protein_coding
GO:0006542	glutamine biosynthetic process	BP	0.0748468	0.476464	1	2	182	4771	Over	6	Solyc05g051250.3.1	protein_coding
GO:0008612	peptidyl-lysine modification to peptidyl-hypusine	BP	0.0748468	0.476464	1	2	182	4771	Over	4	Solyc02g080790.3.1	protein_coding
GO:0006825	copper ion transport	BP	0.0748468	0.476464	1	2	182	4771	Over	9	Solyc07g063160.2.1	protein_coding
GO:0042128	nitrate assimilation	BP	0.110154	0.479085	1	3	182	4771	Over	5	Solyc11g013810.2.1	protein_coding
GO:0010215	cellulose microfibril organization	BP	0.110154	0.479085	1	3	182	4771	Over	6	Solyc02g065770.3.1	protein_coding
GO:0016049	cell growth	BP	0.110154	0.479085	1	3	182	4771	Over	3	Solyc02g065770.3.1	protein_coding
GO:0009611	response to wounding	BP	0.14412	0.528232	1	4	182	4771	Over	4	Solyc08g080630.3.1	protein_coding
GO:0006568	tryptophan metabolic process	BP	0.176797	0.562731	1	5	182	4771	Over	6	Solyc01g098550.3.1	protein_coding
GO:0046854	phosphatidylinositol phosphorylation	BP	0.208233	0.572828	1	6	182	4771	Over	7	Solyc11g012410.2.1	protein_coding
GO:0000272	polysaccharide catabolic process	BP	0.208233	0.572828	1	6	182	4771	Over	6	Solyc01g067660.3.1	protein_coding
GO:0006032	chitin catabolic process	BP	0.238474	0.572828	1	7	182	4771	Over	7	Solyc10g055800.2.1	protein_coding
GO:0016998	cell wall macromolecule catabolic process	BP	0.238474	0.572828	1	7	182	4771	Over	5	Solyc10g055800.2.1	protein_coding
GO:0009966	regulation of signal transduction	BP	0.238474	0.572828	1	7	182	4771	Over	4	Solyc01g006110.3.1	protein_coding
GO:0006855	drug transmembrane transport	BP	0.238474	0.572828	1	7	182	4771	Over	6	Solyc11g010380.2.1	protein_coding
GO:0006221	pyrimidine nucleotide biosynthetic process	BP	0.267567	0.572828	1	8	182	4771	Over	7	Solyc01g056850.3.1	protein_coding
GO:0009767	photosynthetic electron transport chain	BP	0.267567	0.572828	1	8	182	4771	Over	5	Solyc08g082400.1.1.1	protein_coding
GO:0006694	steroid biosynthetic process	BP	0.295554	0.597982	1	9	182	4771	Over	6	Solyc01g111830.3.1.1	protein_coding
GO:0006820	anion transport	BP	0.322477	0.621156	1	10	182	4771	Over	6	Solyc01g057770.3.1	protein_coding
GO:0009607	response to biotic stimulus	BP	0.322477	0.621156	1	10	182	4771	Over	3	Solyc04g007760.3.1	protein_coding
GO:0006952	defense response	BP	0.373292	0.638423	1	12	182	4771	Over	4	Solyc04g007760.3.1	protein_coding
GO:0008033	tRNA processing	BP	0.39726	0.638823	1	13	182	4771	Over	8	Solyc03g115980.1.1.1	protein_coding
GO:0006633	fatty acid biosynthetic process	BP	0.39726	0.638823	1	13	182	4771	Over	6	Solyc02g085870.3.1	protein_coding
GO:0048544	recognition of pollen	BP	0.39726	0.638823	1	13	182	4771	Over	4	Solyc11g005630.1.1.1	protein_coding
GO:0006413	translational initiation	BP	0.463828	0.695478	1	16	182	4771	Over	4	Solyc07g064620.2.1.1	protein_coding
GO:0016567	protein ubiquitination	BP	0.463828	0.695478	1	16	182	4771	Over	9	Solyc05g008230.3.1	protein_coding
GO:0006887	exocytosis	BP	0.541346	0.755569	1	20	182	4771	Over	5	Solyc06g075610.1.1.1	protein_coding
GO:0000413	protein peptidyl-prolyl isomerization	BP	0.60771	0.784606	1	24	182	4771	Over	9	Solyc08g077790.3.1	protein_coding
					120

## Sheet: CK_8d.vs.CK_0d.KEGG_Enrich
MapID	MapTitle	Pvalue	AdjustedPv	x	y	n	N	EnrichDirect	ProtID	Description
map04145	Phagosome	0.00238738	0.0875473	7	51	100	2692	Over	Solyc08g006890.3.1 Solyc04g081490.3.1 Solyc06g076640.3.1 Solyc06g035970.3.1 Solyc02g087880.3.1 Solyc12g089310.2.1 Solyc03g118760.3.1	protein_coding,protein_coding,protein_coding,protein_coding,protein_coding,protein_coding,protein_coding
map02010	ABC transporters	0.00243187	0.0875473	3	8	100	2692	Over	Solyc06g009280.2.1 Solyc09g008240.3.1 Solyc02g087870.3.1	protein_coding,protein_coding,protein_coding
map00520	Amino sugar and nucleotide sugar metabolism	0.00583519	0.140045	9	91	100	2692	Over	Solyc09g075120.3.1 Solyc11g066720.2.1 Solyc09g005810.3.1 Solyc10g055800.2.1 Solyc07g006220.2.1.1 Solyc01g109790.3.1 Solyc05g053790.1.1.1 Solyc12g010540.1.1.1 Solyc09g092330.2.1.1	protein_coding,protein_coding,protein_coding,protein_coding,protein_coding,protein_coding,protein_coding,protein_coding,protein_coding
map00780	Biotin metabolism	0.0134356	0.241841	3	14	100	2692	Over	Solyc08g016170.3.1 Solyc06g071060.2.1 Solyc12g009260.2.1	protein_coding,protein_coding,protein_coding
map00630	Glyoxylate and dicarboxylate metabolism	0.020694	0.256717	6	59	100	2692	Over	Solyc03g025720.3.1 Solyc12g099930.2.1 Solyc02g085950.3.1 Solyc06g035960.3.1 Solyc02g077860.1.1 Solyc05g051250.3.1	protein_coding,protein_coding,protein_coding,protein_coding,protein_coding,protein_coding
map00860	Porphyrin and chlorophyll metabolism	0.0233854	0.256717	4	30	100	2692	Over	Solyc04g009200.3.1 Solyc03g115980.1.1.1 Solyc10g008740.3.1 Solyc01g088310.3.1.1	protein_coding,protein_coding,protein_coding,protein_coding
map00514	Other types of O-glycan biosynthesis	0.0253971	0.256717	2	7	100	2692	Over	Solyc04g080080.3.1 Solyc08g041770.3.1	protein_coding,protein_coding
map00061	Fatty acid biosynthesis	0.0320896	0.256717	4	33	100	2692	Over	Solyc08g016170.3.1 Solyc06g071060.2.1 Solyc12g009260.2.1 Solyc12g009040.2.1	protein_coding,protein_coding,protein_coding,protein_coding
map00400	Phenylalanine, tyrosine and tryptophan biosynthesis	0.0320896	0.256717	4	33	100	2692	Over	Solyc01g098550.3.1 Solyc05g050980.3.1 Solyc07g053710.3.1 Solyc06g071550.3.1	protein_coding,protein_coding,protein_coding,protein_coding
map04626	Plant-pathogen interaction	0.0409414	0.271514	6	69	100	2692	Over	Solyc03g118810.1.1.1 Solyc09g014990.3.1 Solyc04g018110.1.1.1 Solyc06g066370.3.1 Solyc02g088090.1.1.1 Solyc02g094000.1.1.1	protein_coding,protein_coding,protein_coding,protein_coding,protein_coding,protein_coding
map00750	Vitamin B6 metabolism	0.0414814	0.271514	2	9	100	2692	Over	Solyc11g069290.2.1 Solyc03g113770.3.1	protein_coding,protein_coding
map00196	Photosynthesis - antenna proteins	0.0506178	0.303707	2	10	100	2692	Over	Solyc03g115900.3.1 Solyc05g056050.3.1	protein_coding,protein_coding
map00232	Caffeine metabolism	0.0729276	0.403907	1	2	100	2692	Over	Solyc11g065930.2.1	protein_coding
map00910	Nitrogen metabolism	0.0930289	0.45018	2	14	100	2692	Over	Solyc11g013810.2.1 Solyc05g051250.3.1	protein_coding,protein_coding
map00360	Phenylalanine metabolism	0.113612	0.475496	3	32	100	2692	Over	Solyc09g007910.3.1 Solyc05g056170.3.1 Solyc07g053710.3.1	protein_coding,protein_coding,protein_coding
map00260	Glycine, serine and threonine metabolism	0.118878	0.475496	4	51	100	2692	Over	Solyc01g005250.3.1 Solyc10g083760.2.1 Solyc12g099930.2.1 Solyc01g098550.3.1	protein_coding,protein_coding,protein_coding,protein_coding
map01212	Fatty acid metabolism	0.125304	0.475496	4	52	100	2692	Over	Solyc08g016170.3.1 Solyc06g071060.2.1 Solyc12g009260.2.1 Solyc12g009040.2.1	protein_coding,protein_coding,protein_coding,protein_coding
map00053	Ascorbate and aldarate metabolism	0.130126	0.475496	3	34	100	2692	Over	Solyc11g012410.2.1 Solyc11g062440.2.1 Solyc06g075513.1.1	protein_coding,protein_coding,protein_coding
map04146	Peroxisome	0.138587	0.475496	4	54	100	2692	Over	Solyc02g091100.3.1 Solyc11g065930.2.1 Solyc12g099930.2.1 Solyc12g009040.2.1	protein_coding,protein_coding,protein_coding,protein_coding
map00250	Alanine, aspartate and glutamate metabolism	0.138686	0.475496	3	35	100	2692	Over	Solyc12g099930.2.1 Solyc06g007180.3.1 Solyc05g051250.3.1	protein_coding,protein_coding,protein_coding
map00290	Valine, leucine and isoleucine biosynthesis	0.155388	0.489467	2	19	100	2692	Over	Solyc05g009030.3.1 Solyc10g083760.2.1	protein_coding,protein_coding
map04070	Phosphatidylinositol signaling system	0.156357	0.489467	3	37	100	2692	Over	Solyc11g012410.2.1 Solyc11g043120.2.1 Solyc02g088090.1.1.1	protein_coding,protein_coding,protein_coding
map01100	Metabolic pathways	0.163773	0.491319	51	1177	100	2692	Over	Solyc09g007910.3.1 Solyc09g075120.3.1 Solyc05g009030.3.1 Solyc02g081190.3.1 Solyc08g078850.3.1 Solyc03g025720.3.1 Solyc11g066720.2.1 Solyc01g005250.3.1 Solyc07g005760.3.1 Solyc04g009200.3.1 Solyc01g007910.3.1 Solyc05g056170.3.1 Solyc11g065930.2.1 Solyc09g005810.3.1 Solyc10g055800.2.1 Solyc10g083760.2.1 Solyc12g099930.2.1 Solyc02g085950.3.1 Solyc06g035960.3.1 Solyc06g007180.3.1 Solyc03g115980.1.1.…	protein_coding,protein_coding,protein_coding,protein_coding,protein_coding,protein_coding,protein_coding,protein_coding,protein_coding,protein_coding,protein_coding,protein_coding,protein_coding,protein_coding,protein_coding,protein_coding,protein_coding,protein_coding,protein_coding,protein_coding,protein_coding,protein_coding,protein_coding,protein_coding,protein_coding,protein_coding,protein_c…
map00073	Cutin, suberine and wax biosynthesis	0.233012	0.594698	1	7	100	2692	Over	Solyc01g005410.3.1	protein_coding
map00300	Lysine biosynthesis	0.261577	0.594698	1	8	100	2692	Over	Solyc01g005250.3.1	protein_coding
map00510	N-Glycan biosynthesis	0.279239	0.594698	2	28	100	2692	Over	Solyc03g123900.3.1 Solyc10g076800.2.1	protein_coding,protein_coding
map00270	Cysteine and methionine metabolism	0.282106	0.594698	4	60	100	2692	Over	Solyc02g081190.3.1 Solyc08g078850.3.1 Solyc01g005250.3.1 Solyc07g053710.3.1	protein_coding,protein_coding,protein_coding,protein_coding
map04016	MAPK signaling pathway - plant	0.282106	0.594698	4	60	100	2692	Over	Solyc10g055800.2.1 Solyc09g014990.3.1 Solyc06g066370.3.1 Solyc02g088090.1.1.1	protein_coding,protein_coding,protein_coding,protein_coding
map00261	Monobactam biosynthesis	0.28909	0.594698	1	9	100	2692	Over	Solyc01g005250.3.1	protein_coding
map00660	C5-Branched dibasic acid metabolism	0.28909	0.594698	1	9	100	2692	Over	Solyc05g009030.3.1	protein_coding
map00908	Zeatin biosynthesis	0.28909	0.594698	1	9	100	2692	Over	Solyc04g016230.3.1	protein_coding
map00945	Stilbenoid, diarylheptanoid and gingerol biosynthesis	0.28909	0.594698	1	9	100	2692	Over	Solyc07g005760.3.1	protein_coding
map00640	Propanoate metabolism	0.348638	0.645049	2	33	100	2692	Over	Solyc08g078850.3.1 Solyc01g007910.3.1	protein_coding,protein_coding
map00062	Fatty acid elongation	0.365682	0.645049	1	12	100	2692	Over	Solyc02g085870.3.1	protein_coding
map00941	Flavonoid biosynthesis	0.365682	0.645049	1	12	100	2692	Over	Solyc07g005760.3.1	protein_coding
map00950	Isoquinoline alkaloid biosynthesis	0.365682	0.645049	1	12	100	2692	Over	Solyc07g053710.3.1	protein_coding
map00906	Carotenoid biosynthesis	0.434095	0.726857	1	15	100	2692	Over	Solyc07g056570.1.1.1	protein_coding
map00960	Tropane, piperidine and pyridine alkaloid biosynthesis	0.455235	0.728376	1	16	100	2692	Over	Solyc07g053710.3.1	protein_coding
map01040	Biosynthesis of unsaturated fatty acids	0.455235	0.728376	1	16	100	2692	Over	Solyc06g071060.2.1	protein_coding
map00940	Phenylpropanoid biosynthesis	0.468801	0.733776	3	57	100	2692	Over	Solyc09g007910.3.1 Solyc07g005760.3.1 Solyc05g056170.3.1	protein_coding,protein_coding,protein_coding
map00100	Steroid biosynthesis	0.495196	0.758599	1	18	100	2692	Over	Solyc01g111830.3.1.1	protein_coding
map00190	Oxidative phosphorylation	0.5754	0.798622	4	90	100	2692	Over	Solyc07g007600.3.1 Solyc03g007660.3.1 Solyc07g006270.3.1 Solyc07g063160.2.1	protein_coding,protein_coding,protein_coding,protein_coding
map04136	Autophagy - other	0.582847	0.798622	1	23	100	2692	Over	Solyc01g006110.3.1	protein_coding
map00130	Ubiquinone and other terpenoid-quinone biosynthesis	0.613527	0.818035	1	25	100	2692	Over	Solyc07g053710.3.1	protein_coding
map00562	Inositol phosphate metabolism	0.650656	0.828642	2	38	100	2692	Over	Solyc11g012410.2.1 Solyc11g043120.2.1	protein_coding,protein_coding
map00900	Terpenoid backbone biosynthesis	0.650656	0.828642	2	38	100	2692	Over	Solyc03g115980.1.1.1 Solyc01g088310.3.1.1	protein_coding,protein_coding
map00052	Galactose metabolism	0.663717	0.828642	2	41	100	2692	Over	Solyc02g086530.3.1 Solyc02g084980.3.1	protein_coding,protein_coding
map01230	Biosynthesis of amino acids	0.667517	0.828642	8	174	100	2692	Over	Solyc05g009030.3.1 Solyc01g005250.3.1 Solyc10g083760.2.1 Solyc01g098550.3.1 Solyc05g050980.3.1 Solyc05g051250.3.1 Solyc07g053710.3.1 Solyc06g071550.3.1	protein_coding,protein_coding,protein_coding,protein_coding,protein_coding,protein_coding,protein_coding,protein_coding
map01210	2-Oxocarboxylic acid metabolism	0.688133	0.839756	2	46	100	2692	Over	Solyc05g009030.3.1 Solyc01g005250.3.1	protein_coding,protein_coding
map01110	Biosynthesis of secondary metabolites	0.826789	0.992147	25	635	100	2692	Over	Solyc09g007910.3.1 Solyc05g009030.3.1 Solyc02g081190.3.1 Solyc08g078850.3.1 Solyc01g005250.3.1 Solyc07g005760.3.1 Solyc04g009200.3.1 Solyc01g007910.3.1 Solyc05g056170.3.1 Solyc11g065930.2.1 Solyc10g083760.2.1 Solyc12g099930.2.1 Solyc01g111830.3.1.1 Solyc06g007180.3.1 Solyc03g115980.1.1.1 Solyc07g056570.1.1.1 Solyc01g098550.3.1 Solyc11g012410.2.1 Solyc01g109790.3.1 Solyc05g050980.3.1 Solyc10g00874…	protein_coding,protein_coding,protein_coding,protein_coding,protein_coding,protein_coding,protein_coding,protein_coding,protein_coding,protein_coding,protein_coding,protein_coding,protein_coding,protein_coding,protein_coding,protein_coding,protein_coding,protein_coding,protein_coding,protein_coding,protein_coding,protein_coding,protein_coding,protein_coding,protein_coding
